# Supplementary material for: CheckV assesses the quality and completeness of metagenome-assembled viral genomes
Source: Nat Biotechnol. 2020 Dec 21;39(5):578–85. doi: 10.1038/s41587-020-00774-7 (PMC8116208; doi:10.1038/s41587-020-00774-7)
Supplement: Supplementary file 3 — CheckV software package. [file 41587_2020_774_MOESM3_ESM.zip]

Archive with 39 entries (33 files):
- berkeleylab-checkv-95e3ee217c91/
- berkeleylab-checkv-95e3ee217c91/.gitignore
- berkeleylab-checkv-95e3ee217c91/COPYRIGHT.txt
- berkeleylab-checkv-95e3ee217c91/LICENSE.txt
- berkeleylab-checkv-95e3ee217c91/MANIFEST.in
- berkeleylab-checkv-95e3ee217c91/README.md
- berkeleylab-checkv-95e3ee217c91/RELEASE_NOTES.txt
- berkeleylab-checkv-95e3ee217c91/checkv/
- berkeleylab-checkv-95e3ee217c91/checkv/__init__.py
- berkeleylab-checkv-95e3ee217c91/checkv/cli.py
- berkeleylab-checkv-95e3ee217c91/checkv/modules/
- berkeleylab-checkv-95e3ee217c91/checkv/modules/__init__.py
- berkeleylab-checkv-95e3ee217c91/checkv/modules/complete_genomes.py
- berkeleylab-checkv-95e3ee217c91/checkv/modules/completeness.py
- berkeleylab-checkv-95e3ee217c91/checkv/modules/contamination.py
- berkeleylab-checkv-95e3ee217c91/checkv/modules/download_database.py
- berkeleylab-checkv-95e3ee217c91/checkv/modules/end_to_end.py
- berkeleylab-checkv-95e3ee217c91/checkv/modules/quality_summary.py
- berkeleylab-checkv-95e3ee217c91/checkv/modules/update_database.py
- berkeleylab-checkv-95e3ee217c91/checkv/utility.py
- berkeleylab-checkv-95e3ee217c91/database.png
- berkeleylab-checkv-95e3ee217c91/logo.png
- berkeleylab-checkv-95e3ee217c91/pipeline.png
- berkeleylab-checkv-95e3ee217c91/pytest.ini
- berkeleylab-checkv-95e3ee217c91/scripts/
- berkeleylab-checkv-95e3ee217c91/scripts/anicalc.py
- berkeleylab-checkv-95e3ee217c91/scripts/aniclust.py
- berkeleylab-checkv-95e3ee217c91/setup.py
- berkeleylab-checkv-95e3ee217c91/test/
- berkeleylab-checkv-95e3ee217c91/test/conftest.py
- berkeleylab-checkv-95e3ee217c91/test/ground_truth/
- berkeleylab-checkv-95e3ee217c91/test/ground_truth/complete_genomes.tsv
- berkeleylab-checkv-95e3ee217c91/test/ground_truth/completeness.tsv
- berkeleylab-checkv-95e3ee217c91/test/ground_truth/contamination.tsv
- berkeleylab-checkv-95e3ee217c91/test/ground_truth/proviruses.fna
- berkeleylab-checkv-95e3ee217c91/test/ground_truth/quality_summary.tsv
- berkeleylab-checkv-95e3ee217c91/test/ground_truth/viruses.fna
- berkeleylab-checkv-95e3ee217c91/test/test_sequences.fna
- berkeleylab-checkv-95e3ee217c91/test/tests.py
