# Supplementary material for: CheckV assesses the quality and completeness of metagenome-assembled viral genomes
Source: Nat Biotechnol. 2020 Dec 21;39(5):578–85. doi: 10.1038/s41587-020-00774-7 (PMC8116208; doi:10.1038/s41587-020-00774-7)
Supplement: Supplementary file 3 — CheckV software package. [file 41587_2020_774_MOESM3_ESM.zip › berkeleylab-checkv-95e3ee217c91/COPYRIGHT.txt]

CheckV Copyright (c) 2020, The Regents of the University of California,
through Lawrence Berkeley National Laboratory (subject to receipt of 
any required approvals from the U.S. Dept. of Energy). All rights reserved.


If you have questions about your rights to use or distribute this software,
please contact Berkeley Lab's Intellectual Property Office at
IPO@lbl.gov.

NOTICE.  This Software was developed under funding from the U.S. Department
of Energy and the U.S. Government consequently retains certain rights.  As
such, the U.S. Government has been granted for itself and others acting on
its behalf a paid-up, nonexclusive, irrevocable, worldwide license in the
Software to reproduce, distribute copies to the public, prepare derivative 
works, and perform publicly and display publicly, and to permit others to do so.
