# Supplementary material for: CheckV assesses the quality and completeness of metagenome-assembled viral genomes
Source: Nat Biotechnol. 2020 Dec 21;39(5):578–85. doi: 10.1038/s41587-020-00774-7 (PMC8116208; doi:10.1038/s41587-020-00774-7)
Supplement: Supplementary file 3 — CheckV software package. [file 41587_2020_774_MOESM3_ESM.zip › berkeleylab-checkv-95e3ee217c91/checkv/__init__.py]

from checkv.modules import (
    download_database,
    update_database,
    contamination,
    completeness,
    complete_genomes,
    quality_summary,
    end_to_end,
)

try:
    from importlib import metadata
except ImportError:
    import importlib_metadata as metadata

__version__ = metadata.version("checkv")
