# Supplementary material for: CheckV assesses the quality and completeness of metagenome-assembled viral genomes
Source: Nat Biotechnol. 2020 Dec 21;39(5):578–85. doi: 10.1038/s41587-020-00774-7 (PMC8116208; doi:10.1038/s41587-020-00774-7)
Supplement: Supplementary file 3 — CheckV software package. [file 41587_2020_774_MOESM3_ESM.zip › berkeleylab-checkv-95e3ee217c91/setup.py]

from setuptools import find_packages, setup

setup(
    name="checkv",
    version="0.7.0",
    packages=find_packages(),
    license="Modified BSD",
    description="Assess the quality of metagenome-assembled viral genomes.",
    long_description=open("README.md").read(),
    long_description_content_type="text/markdown",
    install_requires=[
        "biopython",
        "importlib-metadata>=0.12; python_version<'3.8'",
        "numpy",
        "psutil",
    ],
    python_requires=">=3.6",
    entry_points={"console_scripts": ["checkv=checkv.cli:cli"]},
    url="https://bitbucket.org/berkeleylab/checkv",
    keywords=["bioinformatics", "genomics", "metagenomics", "viromics"],
    author="Stephen Nayfach, Antonio Pedro Camargo, Simon Roux",
    classifiers=[
        "Intended Audience :: Science/Research",
        "Natural Language :: English",
        "Topic :: Software Development :: Libraries",
        "Topic :: Scientific/Engineering :: Bio-Informatics",
        "License :: OSI Approved :: BSD License",
        "Programming Language :: Python :: 3",
    ],
)
