# Supplementary material for: CheckV assesses the quality and completeness of metagenome-assembled viral genomes
Source: Nat Biotechnol. 2020 Dec 21;39(5):578–85. doi: 10.1038/s41587-020-00774-7 (PMC8116208; doi:10.1038/s41587-020-00774-7)
Supplement: Supplementary file 3 — CheckV software package. [file 41587_2020_774_MOESM3_ESM.zip › berkeleylab-checkv-95e3ee217c91/test/conftest.py]

import shutil

import pytest


def pytest_addoption(parser):
    parser.addoption("--database", action="store", help="Path to CheckV's database")
    parser.addoption(
        "--threads", default=1, type=int, action="store", help="Threads to use"
    )


@pytest.fixture
def database(request):
    return request.config.getoption("--database")


@pytest.fixture
def threads(request):
    return request.config.getoption("--threads")


def pytest_sessionfinish(session, exitstatus):
    shutil.rmtree("test/output_files")
