# Supplementary material for: CheckV assesses the quality and completeness of metagenome-assembled viral genomes
Source: Nat Biotechnol. 2020 Dec 21;39(5):578–85. doi: 10.1038/s41587-020-00774-7 (PMC8116208; doi:10.1038/s41587-020-00774-7)
Supplement: Supplementary file 3 — CheckV software package. [file 41587_2020_774_MOESM3_ESM.zip › berkeleylab-checkv-95e3ee217c91/test/ground_truth/complete_genomes.tsv]

contig_id	contig_length	kmer_freq	prediction_type	confidence_level	confidence_reason	repeat_length	repeat_count	repeat_n_freq	repeat_mode_base_freq	repeat_seq
2013338002_____MeugFWYF_C6321	14082	1.0	ITR	low	Too many ambiguous bases in TR	82	2	1.0	1.0	NNNNNNNNNNNNNNNNNNNNNNNNNNNNNNNNNNNNNNNNNNNNNNNNNNNNNNNNNNNNNNNNNNNNNNNNNNNNNNNNNN
2013843002_____DCKB1_C1454	36570	1.0	ITR	low	Too many ambiguous bases in TR	39	10	1.0	1.0	NNNNNNNNNNNNNNNNNNNNNNNNNNNNNNNNNNNNNNN
2013843002_____DCKB1_C2382	81346	1.0	ITR	low	Too many ambiguous bases in TR	518	2	1.0	1.0	NNNNNNNNNNNNNNNNNNNNNNNNNNNNNNNNNNNNNNNNNNNNNNNNNNNNNNNNNNNNNNNNNNNNNNNNNNNNNNNNNNNNNNNNNNNNNNNNNNNNNNNNNNNNNNNNNNNNNNNNNNNNNNNNNNNNNNNNNNNNNNNNNNNNNNNNNNNNNNNNNNNNNNNNNNNNNNNNNNNNNNNNNNNNNNNNNNNNNNNNNNNNNNNNNNNNNNNNNNNNNNNNNNNNNNNNNNNNNNNNNNNNNNNNNNNNNNNNNNNNNNNNNNNNNNNNNNNNNNNNNNNNNNNNNNNNNNNNNNNNNNNNNNNNNNNNNNNNNNNNNNNNNNNNNNNNNNNNNNNNNNNNNNNNNNNNNNNNNNNNNNNNNNNNNNNNNNNNNNNNNNNNNNNNNNNNNNNNNNN…
2013843002_____DCKB1_C3067	6913	1.0	ITR	low	Too many ambiguous bases in TR	46	5	1.0	1.0	NNNNNNNNNNNNNNNNNNNNNNNNNNNNNNNNNNNNNNNNNNNNNN
2013843002_____DCKB1_C717	26277	1.0	ITR	low	Too many ambiguous bases in TR	46	10	1.0	1.0	NNNNNNNNNNNNNNNNNNNNNNNNNNNNNNNNNNNNNNNNNNNNNN
