# Supplementary material for: CheckV assesses the quality and completeness of metagenome-assembled viral genomes
Source: Nat Biotechnol. 2020 Dec 21;39(5):578–85. doi: 10.1038/s41587-020-00774-7 (PMC8116208; doi:10.1038/s41587-020-00774-7)
Supplement: Supplementary file 3 — CheckV software package. [file 41587_2020_774_MOESM3_ESM.zip › berkeleylab-checkv-95e3ee217c91/test/ground_truth/completeness.tsv]

contig_id	contig_length	proviral_length	aai_expected_length	aai_completeness	aai_confidence	aai_error	aai_num_hits	aai_top_hit	aai_id	aai_af	hmm_completeness_lower	hmm_completeness_upper	hmm_num_hits	kmer_freq
2012990006_____JC3AJCVIAssemblies_1106445189670	23404	NA	NA	NA	NA	NA	0	NA	NA	NA	NA	NA	0	1.0
2013338001_____MeugFOFF_C1474	13497	NA	189283.3153878107	7.130580934905353	medium	5.41113477279046	7	DTR_243371	31.21	73.54	7.08	35.64	1	1.0
2013338001_____MeugFOFF_C1475	15877	NA	194895.86105074285	8.146401834498826	high	2.7031547258169	5	DTR_252375	31.05	84.96	NA	NA	0	1.0
2013338001_____MeugFOFF_C2873	15684	NA	49118.43048817505	31.93098770486126	medium	7.57869005803917	16	DTR_734007	48.84	29.85	25.78741952715277	42.16069683988117	12	1.0
2013338001_____MeugFOFF_C2874	13607	NA	51939.087537211875	26.197995854762052	medium	7.36595006675403	10	DTR_882668	48.26	69.57	22.920291658510262	34.3064058344303	14	1.0
2013338001_____MeugFOFF_C3211	9837	NA	53242.83745299199	10.730081778688069	high	3.7708804233971	10	DTR_517157	78.5	34.6	8.219999190707751	19.521791276844137	4	1.0
2013338001_____MeugFOFF_C3227	5495	NA	43270.00000000001	12.699329789692625	low	26.7004593115816	1	DTR_260414	22.0	31.96	8.290623048004887	16.64312725261904	4	1.0
2013338001_____MeugFOFF_C3886	5085	NA	117984.15495788892	4.309900767450465	low	19.6271853652889	35	DTR_243375	59.19	10.62	3.703980409617097	14.09086375779163	2	1.0
2013338001_____MeugFOFF_C4026	11395	NA	256897.0097802296	4.435629675000189	medium	7.87303233103968	5	DTR_195417	32.55	61.71	3.832929292929293	5.1605050505050505	4	1.0
2013338001_____MeugFOFF_C4295	8894	NA	47042.09576008616	18.90647059042446	high	2.19894813202757	34	GCA_004778565.1	63.91	91.49	9.744966598512638	33.02079647951649	4	1.0
2013338001_____MeugFOFF_C4795	5143	NA	169931.7232346973	3.0265096487586742	high	2.71302515474779	14	DTR_772345	64.6	100.0	2.75669344812622	6.431151019639431	6	1.0
2013338001_____MeugFOFF_C5216	5456	NA	51278.82310555244	10.639869773862317	low	13.9757982883961	5	DTR_535058	38.33	31.36	7.97	15.29	1	1.0
2013338002_____MeugFWYF_C6159	5135	NA	45525.65210293835	11.279355182852115	medium	8.06270996640538	2	DTR_833407	33.36	62.44	4.1653787878787885	13.556843434343433	2	1.0
2013338002_____MeugFWYF_C6321	14082	NA	40270.15915132766	34.96882132271318	high	4.93210735010565	74	DTR_658592	55.5	45.12	27.23712463905838	42.62538410908075	13	1.0
2013843001_____PLMO_C1010	7812	NA	39114.53975793064	19.972112795769466	low	11.345462708111	48	GCA_000868005.1	33.7	30.03	11.41726342161891	27.792915912109954	5	1.0
2013843001_____PLMO_C1011	20515	NA	42886.40964569095	47.83566675197597	medium	8.34098931386297	78	DTR_796840	47.18	31.45	29.29290190139509	68.80193440972894	7	1.0
2013843001_____PLMO_C1280	23319	NA	54897.12501503572	42.47763429070863	low	22.3013900458853	71	DTR_266051	58.0	2.1	15.298861154446179	66.8721840873635	2	1.0
2013843001_____PLMO_C1410	6539	NA	46630.591838294786	14.022983072305612	medium	8.81450330814983	8	DTR_009241	60.63	22.52	10.176895624027912	16.88604523098911	3	1.0
2013843001_____PLMO_C1550	11657	NA	58266.8717737641	20.0062224813806	low	15.7472323702244	31	DTR_313407	38.09	19.34	5.68991150442478	28.232995234853643	2	1.0
2013843001_____PLMO_C2323	10742	NA	44906.02037195893	23.921068736493343	low	11.1417515456122	7	DTR_037054	59.88	17.35	13.485911001163169	29.507688281265466	5	1.0
2013843001_____PLMO_C2429	49521	NA	47445.987678793404	100.0	low	10.277080385265	51	DTR_091230	39.99	19.69	73.72409582964085	100.0	23	1.0
2013843001_____PLMO_C243	10298	NA	52832.18121467441	19.49190770329141	medium	8.11683320522675	2	DTR_266089	53.65	92.24	15.75837903588449	30.07853107441061	6	1.0
2013843001_____PLMO_C2782	26715	NA	44605.4641584782	59.891765513490924	low	12.5893824485374	20	DTR_648468	44.87	17.04	37.69288127606752	71.06619502617282	10	1.0
2013843001_____PLMO_C312	16344	NA	43318.82765995835	37.729552905485335	high	3.50764538267047	7	DTR_702051	60.65	65.6	14.33743519151756	29.81887918450932	4	1.0
2013843001_____PLMO_C42	6040	NA	42672.75031462104	14.154231811795137	low	10.3161857728861	93	DTR_061314	31.75	44.2	7.454821413841025	21.352690509716822	5	1.0
2013843001_____PLMO_C457	8998	NA	42456.23677557045	21.19358822960376	medium	7.52355836258882	148	GCA_000836965.1	51.32	37.62	12.849805500550953	30.80221081707482	7	1.0
2013843002_____DCKB1_C1454	36570	NA	47411.78610108401	77.13271953524627	medium	7.00547478931288	33	GCA_002955325.1	55.94	53.93	52.91238856685415	98.9207825281734	21	1.0
2013843002_____DCKB1_C2382	81346	NA	41057.31478968792	100.0	low	21.8176730302842	2	DTR_262192	54.4	10.27	84.0445109780439	100.0	2	1.0
2013843002_____DCKB1_C2547	27099	NA	39854.34179129116	67.99510111573737	low	10.8174014826375	46	DTR_202783	49.2	12.93	41.228268356718154	82.41003222098729	13	1.0
2013843002_____DCKB1_C3067	6913	NA	113472.91514956258	6.092202699550236	low	23.0547056367741	18	DTR_182849	30.28	22.84	NA	NA	0	1.0
2013843002_____DCKB1_C3122	7917	NA	43535.43995791557	18.18518431800191	low	15.7472323702244	300	DTR_881792	38.2	19.79	7.039999999999999	26.52	1	1.0
2013843002_____DCKB1_C717	26277	NA	84833.74202041078	30.974703430714893	low	24.0809313623841	20	DTR_877152	31.45	11.02	NA	NA	0	1.0
2013843003_____YNP4_C4539	8423	NA	NA	NA	NA	NA	0	NA	NA	NA	NA	NA	0	1.0
2013843003_____YNP4_C4540	5953	NA	NA	NA	NA	NA	0	NA	NA	NA	NA	NA	0	1.0
2013954001_____YNP14_C4148	8751	NA	33130.37667856536	26.4138258520366	high	2.45795449192067	5	GCA_000857285.1	71.11	75.59	NA	NA	0	1.0
2013954001_____YNP14_C558	7545	NA	32713.81979381311	23.063647252305653	high	2.5163996128616	5	GCA_002605325.1	68.48	53.88	9.253158447009444	45.91249737670515	2	1.0
2014031003_____YNP3_C2415	10680	NA	39445.98568183421	27.07499841972104	high	2.19894813202757	6	GCA_002608185.1	63.26	89.69	16.15	71.39	1	1.0
2014031003_____YNP3_C2743	6644	NA	NA	NA	NA	NA	0	NA	NA	NA	NA	NA	0	1.0
2014031003_____YNP3_C3059	6360	NA	89250.0	7.126050420168068	low	25.7555927270877	1	DTR_182849	30.5	13.61	NA	NA	0	1.0
2014031003_____YNP3_C3265	5160	NA	NA	NA	NA	NA	0	NA	NA	NA	NA	NA	0	1.0
