# Supplementary material for: CheckV assesses the quality and completeness of metagenome-assembled viral genomes
Source: Nat Biotechnol. 2020 Dec 21;39(5):578–85. doi: 10.1038/s41587-020-00774-7 (PMC8116208; doi:10.1038/s41587-020-00774-7)
Supplement: Supplementary file 3 — CheckV software package. [file 41587_2020_774_MOESM3_ESM.zip › berkeleylab-checkv-95e3ee217c91/test/ground_truth/viruses.fna]

>2012990006_____JC3AJCVIAssemblies_1106445189670
ATATACACGCAGCATATTGACAATTGTAAAGAATAAAGAGGAATAAAAAGGGCCGCGATATTAGGAATTCCTGTGGGCCCAGATATACGCGTTGAAAACCCTGCGCGCCATGTCATATAAGATGCCGTAGATTTTGTTATAGTCAACCACGTTGGAATAGAATTCCACGTAACGCTCTATTACGTGCTTAGCCAGCGCCCTATTTCCGTCGGCCCCCTTAAACATGACACGCACCCGCCCCCACCACCTGCCTCCGGCCGCACCATTAAGCCTCTCTAGCTTTACCATTACGCCCATGTACTCCCCTAAGTGGAAAAACGTGCCCATGACAACCCCAATGTCCACCATGTGGGTCTCACTAGCCCTAGCCACGTGCTCAGACACCATGGCTATCATGTCCTTAAGTTGTTCAATTAAGTCAACCTTAGCCTCAGCAATACGCCTCACCACGGCCTTGACCGCCTCTTTTTCGCCCGCCGTTATTCCGTGCACCACGTAATTCCCGACCCACGCCCTATACTTAGACTGTTCCTCACCGACCTTTAGCTCTATGAAAAAGGGTTCTTTTTCCTTGGGGATTTGGGAGTTTATTTGGGAGTTCATGTATCCTAACGAAACCCAGATTTAAAAATTTTACGCCCCACGTAAAATACGTCGGGAGAATTGAAATATCAACGCCGCGCCGATTTAAAAGCAAATATAGGGCCCAAAAAAGCCCGATTTAAAAGGAAATATAGAATAGAAAAAGGCTTTAGGCCCTCTTTATGCGATACTTGAAGCGCCACGTATTCGGCCCCACTTGTTCTATAGGGTCCTCCGAAAATACGTGGAAACCATTACGCCCAACCCACTTAATCAACTTAACAGCCACTTGTATCGCCTCACGCATGTCGGCCGCGTTGATATCCGCCCAAAGTTCCGCTGGGTCCTTGACAGTATCCACGCCCCACTTAACTATGCCCCCCGGATACCGTTGTTTAAATTCCAGCACCACGTCCTCAATAAACACGGCCTCACCTGGAAAGTCCTCCGGAGTCAAGCCCACGGCCGGAGGCACCCAGCCCTCAAAGCCGTAGAAGTGGCCCCTCCTATAGTTACGCCTAGCCATAGCCTACCTACCCCTAATCTGGGCCTCCAGCCTATCGAAAGCCTCAACCATGTCATTAACCGTTGGGTCACAATACGCACACACAACCCTCGTGAATCTGCCGTTTTTCAAATCCACGCGGAGACTCACCGCCCCGTCCCACATATTGTGGCACTCTTGGCACCAGATATTGCTGTTAACGTAGTCGTTGATTAACCTATGCGCCTCCCGGTCGTCAACGTCCTTATTGCGATACACCACCATTAGATAGCCGTCACGCCACCTATGGTTTTCCGCTAACAGAATAGTCTCCGTATCGCCCTCCGTCCTCACGTAGTAGACAACTCCCCTATGCTTTATGTGGAAAAACTTGGTCCTTAGTATTACGTCGGTCACAAACCTTTTTGTCTGGTTTAGGGAGGTTTTTGGGTCCATGTATCCCTACGAAAGCCAGATTTTTAAAATTTACGCCCCACGTAAAATAAGCGGGAGAGTTGAAATATAGACGGCGCACCGATTTAAAAACAACTAAAGCACTAAACTTAAGAACCCACAGAAACCAATAATAAGAATCCCAGCATCTCAAATAGAGAATTGAAATCACTGAGGGGGGTCCACGGCCACCATAGCCACAAATCGCCACACCTCTTTATGCGGCACCACAATAGTATCCAGCCTATGGTCAACCACCTTGACATTATGAGAGCCCAAGAGGTCCAAAATCTCTTTAGCCACCCCCTCAGCACTCTCCCTATCCTCATAGAAAATATCCACGATAAGCACCACCACGCCGTGTCTATTCGCACGGTCAACCACATACAGCATGGGATATTTACCCCTCTCCCTGAGACTCCGCATAATCGAGTTAAGCCTAATCAACATCCTAGTCACCGGATTACGGGCCACTATCAAAAAGAAATAGCAATATAAAAACCTATTGTTTACTGGGCCTCAGCCGCGGCCTCAGCACCACCACGCGGCCCAAGATAAGGCACGGCCAGCTCATAGATGTCCATAAGTGTGGCGTAGTCCTTATGCGGTAGCCGTATACGCCTCACCCACCTCACCTCCATGTAGACATGTGGGCCCTCTACATAGCTCACTTTCTCAAAGACACGCCAACCATAAGCCTCAAGCCCGGCCCTTACGCCGCGGATATACTCATTAATCCTAGAGACAGCCAAAGCCGCGGCCTTACCGTCCTCCGTAGACACGGCCACCCTAAACACCGTGCGGTAGAAACATGGACCCAGCTCCGTGCCTCCGTCCACCACATCAACGTCGGGATAATTGGACCTCAGCATGTCCACCGCCTCACTAAAGTAACGCACCCTATTGACACACGCCCCCCGAATATCCCACTCACCACGCATAGCCGACCACCGGTAGGTATTCTATCCTATAACCATTTTCCACCGGCCTAATGTACGTGAACCACCCAAATTCCTTAAGCCACCAAGCCACCTGTCTAACCACGTCACCTATGAATTTGCCACCGGCCACCGGAGTAATTGTGACATAGCCCTCACCCACCCACACCTCATATTTCTCAGGCACGTCAGACAGCACGTGGGCCACCACTGCCTTTACCCTAGCTGTGGGGTCGGTAATTTTGGAAAAAATCCTTTTCATTTCCCTTGGGTTATATCTGGGGAGTGTGGTCACCATGGTATCATTGTGAAATGCGGGTTTTTAAATTTTACGCCTCACGTAAAATAATCGGGAGAGTTGAAATAAAAAGGCACGCCGACTTAAAAACCAATTAAGGACCCAACCGCCGCAAATACAACCCTTTACGCATGTCAAAAACTAAAGCGGACACCCGCCGTGTCAACGTTGCCCCCGAGTTTCGAGGTAAAGCGGGAGTCCTCCCCAGGAAAAGCGGGAGAAAAAAGCCAAACCAAGTTCAGAGATTTGTCAAATAGCTGCATTACACGTTTGTAAAGAGGGAAAAAGGCGTCTTTCGAAAGCCGGGCTATTCGAAAAACGCCACGAAAGACAAGATGTATAGGTTACTAGAGGCCCCAGAGTGCGCATAATACCTCACGTTGCACGCCTCAAACAGTGAGGCCAAGTCGTGCGCTATGCTAGTCATGTTCATTGCGGTAGCCGTACGCCCAAAGCTATCACATTGCTCATTTACCTCAGCACGACACGCCTCCTCACACTCAGCTAGAGGGATATTGCTGGAGACACACGTGTATACGCAATCCTTAAACTCATAGTCGGAATTCTTACGGCACATAGCCGCCGGCTCAGCCACCTCAGCCGTAAACCTAACCAAAAATGACCGGCTCAGCTCACGCACCTCATATTTTACCGGCACATTACCTAACGCGAAACCGATAAACCGATTTATGATATCCCTTAGCTTATCCCTAGACGGAGAGGCGTCACATTCCTCCAGAGGGATACCCAACACCCAAGTCAAAGCAATCCCCCTAGGGAGGTAGCCCCTAATTCTCATATTCCACACAATCCAGCAACACCCGCGCCTTATTGACATCCACGACGATGCGGTATTTGTCTGACAGCTCATGCACGATAGCATCATACAGCAACGCCAGCACAAACCTCCTAACCGCCACCTTACACGCCACNNNNNNNNNNNNNNNNNNNNNNNNNNNNNNNNNNNNNNNNNNNNNNNNNNNNNNNNNNNNNNNNNNNNNNNNNNNNNNNNNNNNNNNNNNNNNNNNNNNNNNNNNNNNNNNNNNNNNNNNNNNNNNNNNNNNNNNNNNNNNNNNNNNNNNNNNNNNNNNNNNNNNNNNNNNNNNNNNNNNNNNNNNNNNNNNNNNNNNNNNNNNNNNNNNNNNNNNNNNNNNNNGACATTAAGGGCCCGTTAGTCATAGCCGCAAACTCCGGATTAGACACTGTAGCCCTCATAAGAGTAAACCCCCCGTCCTTATTCCTCTCATATACCAGAGACACCGCGTGGCGCGGCGCCTGTAGTATTAGAACAACCGAATTTTTCAGCTTATCCACCAATATGCCAGCCGTGTAATCAACATCATGCGGCAACACCAAGTGGAACTTAGGCTTAGACCGGCCCTTAGGCACATAGCTAAACACCCGCCTAGTGTAGATGTCTAGTATAACCTCCACTAGGGAGGTGCAATATTCAGCATCGCCAGCGTGTCCATACACGTCTTATAGACATGCACAAGCGCCCCCTCCCTAGCCATAGCCCCCACTAACATCCCCACACATGGTGTCAAGTGACACGCTTTCAATTTCAATCCTGCCGTCGTCGTGGACCGCCGCATGGACCGTCAGCCTCACCGTGTATTTCGTGTACACGACAATAACCCGCTTAGGATTCGCATCCTCATTTACCTTAACCCACGTAAACATGTCGGAACCAATAGACGCCGCAACCTTACGGCCGTGGGGGAACTCTACCCCATTTAACAGCAACTCCCTTATCCTTTCCTCTATCGCCCAGATACCCTTACTCATGTTTCTCACTAACCAGCTTGTCAAACATGGGGTCTATGCCGTCTAAGGTGATAACCGGCTTAAACGTCTCGGCGCGCCCGTGCCGAATGCTGTCCACGATTTCCTCAAAGTTCCTATACAGAAGTACGGTGTCGGCCTTGTACGGCACCCCGTTGTAGCTAACCTTAGCCTCAATGACTAGATACCCCATAGCCTCTACCTCACGCCTAATGAACTCCCTAAGCACCCCCATCGGAATACCGTCTAAGTACTTATCCAAGGCCTTAGCCACCGACCTAGCCAACGACGTCAATGTAGTGCTTAGGCCGTACAACTTACGTTGCGCCATCGCCACCTTAAGTGTAGCCCTAACCAACTCAGCCACGTCACCAGGTATCGTGGCCTTATCAGCCGCCGCGGCCCCTTGGGCCGCACCCGTCTCAGAAAAAACCGTATCCTTTACTGGGGCCTCCAGCAACTCCTGGACCCGGTCCTTTTTCTTTTTTGGCATGTATCCTTACGAAAGCCTGATTTTTAAATTTTACGCCCGCCGTAAAGTTGGGAGTACAATTGAAAGAAAAAAGGCGCGCAGATTTAAAAGCAAATTAAGGGCCGCGGCCGCCCCCAGAAACTGGCCTAACAGACAAAGCCCTCACCGCCCCATACGCCACGCCGCCCGTCACCATAGACATTTTAAGGAATTCCGATAGGTCAAAATCAAGGCCGTCAAAGCCCAGACCAAAAACCGCAGACAAGCCCACCGACACGTTGTTAGCAACAACAAGAGCCTTATGGACCAGGTAGCCGACAAGAGGCATAGCCGTCACGTAGTAGGCACGCATAAAGCCACGCCTCTTTTCCAGATAAGCCAGATATCCCACCCCAGCAATAAAGGCCGCCTGTGCTAGGAATATCGGAAACAGCCACACCGGCGCCTCATTGACAAAGAGGATACTCGGATTAGCCTCACGCCCCAGCCCCCACGTGATAAGCACAAAAGTAGTCAAGGCATCAAGCAATTCAAGCACCACACCAACCACGACTAGCCTCATTGCCCACTCCCCACACAGACCTTAACCTTAGCGCCCTCCTCATATTCCTTAAAGCGTTTAACGATATACTCTAGGTCCTTTTTAACCTCACAGAGGTCCCTAAGCACCGAGGAAAGCTCAGTTTTAGGCACCGTGTGCGTACCCCCATCAGAGTGCCTTATCACCAAGTACCTATACCCACTTTTAGTCTCCACCACACTGACACTACCATCAAGCCCACACCGCGGACACCGGGCACGCATGGGTATACCCATGTCACGCACCATCCTCACCAAGTCCACCACCAAATCATATTCCGTCCGAAAATACATGGACGGTATCGGCTTAAGCTCAGTAACCTCCGACTTTTTCTTTTTGCGAGGCATAGGACCCTCTGGGGTTTCAGCCATATCCTAACGAAAAACGGGAGTTAAAAAATTTTACGCCTTCAGAAAAAATTACTGGACCGGGGATATTGTGAACGCAGTCTTAATGCTGGCAGACGGCTTATCGTAGTACAGCGCCCAAACCGACCCCAGCAGGTAGTTGTTTACATCTACCCGAACAATGTTAGCCACCACGTCATACGCGGTCTGCGGCACAGGCGTGAAACTTGTAGTGTTGGATATGGTATAGTATTTCGGAGCAACCGTACCATCTTCATTTACCTGATCAAAGTACACAGTGAACGACTTGGTAGTTTCATCGAACTGAACGTAATCAGCCTTAGGCTGGAACACATACACATGGCTTAATACATATTCTTTCATAAAGCTCGTTATGGTATTTAAGGTAGCCGCGTCATATGCTGTAGGCACTGGGTGATATACAATCCACCCGGTGTTGCCCACCTGGACCTTTTTGGCTATAACAGCTGTCTTCAGGCTTGAGTAGTATACAAAGGCATGCGTGGCGTTGATCTCACGCACGAATACATCGTAGGTCGTAGCTGTGGTGCCTGCGGGCGTCGTAACAGTAGCAGTAGTCAGCATCGCGTCTCCAGTAGTCCTCCTCACCACAGTCATAACCCAGTCATTCTGGAGGTAGTACCAACCCGTTGTGTTAGCAGTCAAACTCAGTTTGCCAAGGCCAGCCATTGTGGGGTAAATAGCATATGAATCATGCGCCACGTCCACCGTAATGGTATATNNNNNNNNNNNNNNNNNNNNGCGGCCCATGCACGGTAGCTAGACCAGCCTGAGTGAGACACCACCCTCACATACAGCCTATCACGCACAGACACCTCGCCCCCCTTACCCCCTTTCTTAGCCATATATCCTAATGATACATGGATTATAAAAAGTTACCGCCCACGCGGTCATGGAAAAACAATTGAAAGAGAAAAAAGCGCGCCTATTTAGGGGCCAAGACGGCCGCCCCCAGAAACTGGCCTAACAGACAAAGCCCTCACCGCCCCATACGCCACGCCACCCGTCACCATAGACATCTTAAGGAATTCCGACAGGTTAAAATCAAGGCCGCCAAAGCCCAGACCAAAAACCGCAGACAAGCCCACCGCCACGTTGTTAGCAACAACAAGAGCCTTATGGACCAGGTAGCCGACAAGAGGCATAGCCGTCACGTAGTAGGCACGCATAAAGCCACGCCTCTTTTCCAGATAAGCCAGATATCCCACCCCAGCAACAAAGGCCGCCTGTGCTAGGAATATCGGAAACAGCCACACCGGCGCCTCATTGACAAAGAGGATACTCGGATTAGCCTCACGGCCCAGCCCCCACGTGATAAGCACAAAAGTAGTCAAGGCATCAAGCAATTCAAGCACCACACCAACCACGACTAGCCTCATTGCCCCTTATCCTCACAGAACTTAACCCCCCCACGCTCAAACTCCCTATACCACTTAAGGATATACTCCAGGTCCTTCTTAACCTCACAGAGCTCCCTAAGCACCTCCGACATGTGCGTCTTAGGCACCGTGTGCGTGCTCCCATCGGGGTGCCTTATTATGAGATACTTATAGCCGCTTTTCGTGGTCACTACGCTAATGGACCCCTCGGCCCCGCACCTTGGGCATTTAGAGACGTGCATCATCACGCCCAAGCCACGCAACATACGCACCAGCTCCGTAGCCGCCTCATAGTCCATATAGAAGTATCTTGTGGCGGTCGGCTTAACCGGCGCGTCCTCCGACTTTTCCCTCTTTTTGGGCATTGGACCCTCCGGAGTTTCAGCCATATCCCTAAGAAACACAGAGATTAAAAAATTTTACGCCCCTAGAAAAAACTACTGGACCGGAGTAACTGTAAGCGCGGATTTGACGCTAGAAGTCGGCTGGTAGTAGAGTAGCGCCCAAACCGAATAGAGGACATAGTTGTTCACGTCTATTTGCGCAATACCGTTGACAGTGACAGCCGTGGTGGTAGGTATAGGCGTAAAGCTTGTCGCGTTGGTAAGGCTGTAATATTTCGCGGTAACCGCGCCAGTATTGTCCACGTAGTCAAAATATACCGTGAAAGTCTTAGTGCTGGGGTCATACGCCACATAGTCCGGCTTAGGCTGAAACACGTAGATATTCAAATACCCCAAAGCGTTCATGAGGGTTTTCATCACGTTTAACGTGGCCGTGTCATACCTAGTAACGACTGGGGTGGTAGACATACCACCCGGTAGTGCCCACTTGGACCTTCTGAGCCACAACGCCCGTAGTACGTCCACTATACAAAATGAAAGCATGCGTGGCATTAATCTCCCTCACGTATACAGTATTAGCGCCTAAAGTAAGGTTCACATCACCCGTGCTCCGCCTCACCACCGTAAGGACCCAATCATCCTGGTAGTAATACCACCCCGTCGTGTTAGCCTTCAGCTGAAGCTTACCAAGGCCAGCCAAAGTGGGATATACAGCATAAGAACCCGACGCCACGGTCACAGTAGTTGAATACGTGCCAGTGCCCGTGTCAAGACTCGTGGCAGAGCTCTCAATAGGCGCCACGACGGCCGGAGGCGGCGCCAACACAATAATCTGAATAATTATGGTGACAGCCACGCCCACGGCCACGGCTACCGCAAACAGTAGCGGAATTGGAATCCTATAGAGCCTACGCATAGGAAAAAATAGACACAAATAAAAAAGCTTAACCCACCTTAACCGCAAAATAGGCTGGGTCAGTATTAACTACATACCAATAGGATAGATAGATGTCCACGTTGTTCACCGTCACTTTATAGTAGGTCGGAGAGGGATACAACGCGGCACTAGTCACAGAAGACGCCACCGAAACCCAACCCACCGTGATAGAGCACCAGCTACTGTAAGCACAATCATAATACTGGCCGTCAAGCACGGCATAGACGTACTTATAGGCGCTAGTAAACGGTGAGCCCGCGTTTTTCAACACGGTGCACCCCTCAGCGGCATTTACAGAGCCCTTTTCCATGGGATAGATAAGAACGGAGTCGGTCCCCTTATAGTATATAGGCACAGCCACGTCAACCCAGACACCGGCGCCCGACGCATAATACCGACCCAACACGTAGCCCCTAGTGGTGCCGTCCACTAGATATATCGCCCTAGTGTCGGTAGACGCCAACGGATTAACCCACTTTATGTAGGTGTTGGTAGGCAAAGAGCCAGAGGTAACCATAAGCCTAATCGGCATGTATTCCCCTAAGTCACTGTGCACCGCCGGCAGAGCCAGACCTCACTGTCTGGAGGTAGTAGACGCTAACCGGATTCTGGAAATAGGCCGTGCCGTAGCCCAAATATAGGGTCTTGTAGGTCGTGGCTATCATGGGGCCTGTCTGGTAGACATGCGTGCCGTTGAAAGCCGCATATCTACTATCCCAAGACCCCAACACTTGAACATTAATCTGAATAATAATTGTCACTATCGCACCCACCGCCACCGCCGCCGCGAATATCAATGGAATAGGTATACGCATGGCAAAAAATGTATATGGGGATTTAAAGCCTTTCTCTGACCCTCACCACAGACTTATTAGTCCACGACAGCTCCACCACAATAGCATCACTATATACAACTACAATATCCCCCGACGTTGTAATTGCCCTAATTCGGTCAATGTATATACCAGCCTCTAACAGCCTATCGCGCAACTCACGCATGAACCGCTTAAAATCATTATTCATCAAAGCCCCAGGCAACTCACTGGCCGCCACAAATTTGACGGCGCTCACGGCACCAGCTTAAAGCCCAACCACCCGCTTATGAGAGATAAGGCCCCATATATCATAAGAGCCAGCCCTACACCGTATATTATGTGTCTGCCGCCGAAAGCTAGGATAGCCCCCACAATGAGGCTAGTTAACGGACTCTTTACCACCGCCTCCAGCAACTGAAATAGCTGAATCAGCACCTGCCACAGAGTCTGGAGGATTGACGCCAATTCTGGTGAAAGCATGTATCAAACTAGGATACTTATTTAAACACTTTGCGGCAAATTCCACAATAGCTGGGTCAATGGTGCCTTTCCTATACTTAACCACCGCCACAACCAAAGCCGCCATTTTGCATAGGTCCTTTTCATCCAGAATCTCAGCCGCCTTTAAGACAATGCCGTAGTAATCACGGGTCCTCGCTCCTAAAACCGTCTTAAGCACAGTTTGAATATGCATGGGAGTGTAATATCCCCACTATATAAATGCTTTATTCAAAAACCGTAAAAAGAGAGAAAAAATTAGGTTAGACTTACGCGAAAGCCGCAATCTGTGCGCGTAGAGCCGTAGGCCACTTGACTTTCCACATGTCAAAATTCCTATCCGCGTAGCTCCCAGCCTTAAGCGCACAGTTACGCAAACCAGCGTCACCCGCGCCGAATGTTTCCTCGAAACCCTTGGGGTCGGCCTCCCTCAGCGCCGTGCACACACCAAGCGCGTAGCGTAGCTTATACTTTTCCTCGGCGGCCTCTACAAATGGGGTTCCTTGAACCGTGTCGGGGTAGCTCCCTATTGGCATCCCACCACTTATATTGTATGACATGACCCTAGGTATTGTCCAAGTATTTAAATTTTTCCAGAACTATCAATAGGAAATGTCAAGAGTCACCACACCCTTTTGCCTCTGTAGTAAATTGCGGTAGTCAAGGCAACGGCCATTATAATAATGACAATGGGGGCCGGAATCACCGCCACCACCTCAGCAACACACTGCCCGTTGTATTGCATAGCCACCCACTTAGGGTCAACAAGCCTATAGAAATAGTTAACCACGTTGCTCCACACGTTATCCGTAAGCACGTAGTAGTTGAAATACTCATAGGTAACAGACCCCACCTTAGCGAAATAGTGCACAACCGGCAGATAGACCTTAGCGCCGAAAAAGCTAGCCTCAATAAACTTGACGGCCCAGCCGTCACATGCATTAGACGGCTTTACAACCACAAGAGAAAAAGGGGGTATGTACGGGTGAGCACTAGGAGTCAAGACAAAACCACCCACACTGGGATACCCCAAAAACCACATCAGCTGAAGCCACGAAAAGCCCAAAAAAGCCAGATAGATTAATACAACCGCCTTACGCAAAGCCGTCATCTAAAAAGCCTAACCGCCACGTCTTTACCCTGCCCACAGTAGGACATCAGCATGCCCGTCTTTTCATCGCGCTCTATGATACACACCTTTTCCTTGTCCACGATTTGCCTAATGGTCTCCTGTGTAATGTTGCATTGTATGCTGAAGTCAAAGGGGCCCGCGGGCGTCACTACGCACACATTCCTAGGCGGTGAGGTAGAGCCCCTAATGAACTCCCAAACCATAGCACCACATAGTCAGCACTTAAAAAACCTTTCATTGCTTAAGTGGAATTAGGATTTGCGCCCTACACGGAATAAAAACGCCTTGAGGCGTCGTGGTACAGGACANNNNNNNNNNNNNNNNNNNNTTAGGGGCGTAAAGGCCGCATATACGTTAGGCCCAGCCACTGCAACAGCCGCCGACACAAACAACGTGATCAAAGCAATCGGTAGTGCTCTCCTGTTAAGTATCGCAACCGCCAACAATCCCAGTAGTCCAGTGCCTTCAGGCAGTAACATGGACTAGAATATAGCCGCCTATTAAAAATTTAACTGGATATCCCAGAGAAAAAAGGGGGGTTTATTTCACCGTTATGGTAACCTTAGCACTAGCCTTAGGCACTATGACGATGTATTGATATGGCAGAAGATAGGCCGATAAAGTAGTGCCGTTGTATATATAGCTCACGCCGTACCCGCTAGACGGTATACTAGTAGACGTGGTTTCTACAGCAGGAGGTAGTTTATAGAAGACGGTCCCCACTACTGTAGCGCTAGTATGGTTCGCATAGTCTATTCCGATGTGTGTGCCGTTAGTGTATATGTTCACAACGCGCCAAGGCCCCGTCACACGCGTAAATGTGTTGATAGCGCCAACCTCATTCTGAGTAAGCGTATCACCAACATCAAATTGCTGAGGCACCAACACGCTGAGCTCATTGGCCTTAGTCATGTTGATCAACTTAAACACAAAAACCGCAGGCGTACCACCCGCACCAATCATCTGTGTTACCAGCAGAGGCCGACCACCCTTAAGGTAGACAAGCCACCTACCGTCTCCCAATGAGGCATTGCTAAGAGGCCCATTGACGTAAACTACGTGAGCAATAGGCATATACGTCAGCTTTATTGTTGCGTTAGAGGTAATACTAATCTCACTACCCGCACCACGCCACAGGTAAGGTGTGCCGTTGACAAGCGTAGTGGTAAAGTTGGGATCCGCCACCACTGGCGCATGCACCACAGTCAGCTGGAGATATATTACTACAGCCGTAGTAGCCACAAGTGCGGCAATAAGGAGCGGCACCGGTAACTTATTCAACGACATGCTAAAGATGTATGCCATGTGTATATAAAATTAACGCCGGCACAATAGCCCACACAAAAGAATACAGAAAGTTAACCCCCAGCCACCCCGGGGATAGCCAATCAAGCACCACATGAATAGCCCCCAGCCATAAGTATAGCGGATTATGCATAACCAAGGCAATCACAAAGCCGAGAAAAAGCGATAAGGCGTCGTGATAAGATGCGCGCCTGACATAGTGGCCATGTCTCTCGTGAGCCAAAGAGTCCGTAAGCACTGTATGGATCACCGCCAACGAAACCGCCTCGTGCACGTCTACGCCAAACAAGAACGGAAAAAATGCCCCCCAAATTATGTGGGTAAACCACTTCACGACCCCAAGGCCCCCAGAGCTATAAGGTAGAGTGACGTAGCCTTACGCCTAGTCACCAAACCGGCATAGCCAGCCGCGTAGAGAGCCGGCCCAATAAACTTGAAAATGAACACCACGCCCAAATCCAGCAAAATCTCTATAACATCCCTGCTTTTCGTGAATGTCTTAAATATGACAAGACCCGCAACCATGAGACCCAATTCAAGAATAAGCCCAATAAAGGCCCACACCAGGCCAAACATAACGAACAAAGACGCTAAAGCCAGCCCGATAGTAAACCCAATCCCCATAGCCAAAGCAAAGCCGAAAGTCAACAATATGGCGCTTAGAGGCACACCCACAAAGATTCCGCCCACATAAGGCGCGAGTAGGGCGGCATAGCCCATGCTCAAGTTCCTATACAAGGCAGATATGGCAATCTCTAAGGCCTCAGTAAGCAAATTCCCAAGCCTGACCAGAAGCATAACCAACGCCCCAAACAAGAAACCCCCCAACCCANNNNNNNNNNNNNNNNNNNNCAAACCAAGTTTAGAGATTTGTCAAATAGCTGCGTTATAGGTTTGTAAAGAGGAAAAAAGGCGGGTTTTACTTAGGGTGGTATAGATAGCCGTCAACAACCAACACCCTAGCCGGGTTGCCAGTAACCACGGTATAGTTGCCTATAGTGTGGACCTCACCAACCAACACCTGAATACCACCCGACACCACCACCACGTTGCCAGTCACAATAGCCGCCACTACATGTTTGGGCTTAACCTCCGTGCCGTTCAAGAGGTAGCCGCCCCACAGAACAAACTTACCGTAGAGAATTGTAGCGTTAACCGGGCTCTTGACAGCCCTCCCCTCAATCAAGAAATAATTACCCTCACTGGCAACACCGACACCGTCAAATACACCATAAACCACCGCGCCGTGATTTTGCGTTAAGTATCCCACGCCAGCCAGCCCGGCCAGAATTGCTATAGCGGCCAATATATACCGCATCATATTACCCTCCGACCTAGCGAATATAAAAATCCAACCAAGCCTAGAAACAGCAATATCATAGCGCCCAACGGCTTACCCGTAACCAAATCAATAAAAGCCGACACCCCCGCGTTGTAGAAAGCATGCCCCATTATAGACACCACAATGCCATGCTTCTGATAAAGGCTCCAGAGCCACCTAGCGCCAAAGTTGATACCCAACAAGGCAATGAACGCAATGCCTACAGCAAACAAGTCATCACCAGACATCTTATAGCCGACCCACAGCCTAGAAGGTAAATGAAGCAACGTGAACATGGCATTAGCGAAGGGCGTAACCCTCCCAATGAATTCCTCATAGGAAATTACACCCACCCAAAGCAACGGGTTAGACTGAGACAGAGGCCCCAGCACCCCAGCAAAGGCGTCATTAAAGACACCGCCAATAGACATGAGACTCGCGTCGGTAGACGCCCTTAAGGCAGAGGTGTACATGCCAATAACGCCAACAAGGACAAGCGCCAATAGAGCCAAACCACCCGCGAGGTCATACCTAAACTTTCTGCCGGCCTCATAGAACGGTATAATCGGCAACGCCAAACCCAGCACAGGCATAAACACGCCAAGCAAACCCATCTTTGTAGACTCGATAAGCCCATCAATAGTAGGCGCCTTAAGCTTAACCTCTTTAAGTAGGAAAGCCGCAATCAAGACAGCCGCAAACACGACAAACTGTGTACCGCCAATAAGCCCAAACAACGCCAACAAGTAGACAAACACCTGCATTGGGGAGGGGAGTGGGTGGTCAAGCACCCACGACCGCATCAAGGCCCTAATGCCTAGGTAGGCCAGCCCAGCCCCCACTACAGAGAATAGGCTGAAGCCCAATATCGCAAATATCACTATCGCTATAGACAGTGAGACACCCTCCACCGATACCTTAGAGAGTAACCTAAGCATGCTCATAGACCCGCAACCAGCATTGCCGCCGTTGCCCACATGGCCGCACCAGCCAAGTGCCTCCGACTAATCACGCCAAAGGCCAGCTCAATGACAGCCAACACGGCCCCCAGAGGCGCCAATGACTTAGCTGGTATGATAGTTGCCAATATGAACAAAGCCGGCGCAATTTCACCAAGGGCCTCCATGTTGCCCCTAAGCGCCCGACTAAATTGGTTAAGTAGGGCTATGGCCATAGCCAGAGCCACATACGGAGGCACGGCCGCAACGGCACCAGCCAGCACTACGGAACCCAAGAGAACATAACCCATAGACACCAGAGGCTCCTCCTCAGCAACACGCATAAGCCTAGGTGACAGCAAAGACCACGCCAGCAATGAACCCAAGACGCCGCCGAAACCGATAATGCCCATCACATTGACAAGAGCGTCAAAGAACGGCTTAACAAGTTCATAAGATATCGCGCCAAACACCTGGGCTATAGCCGTGTTGTTAGAGGCCCATATGATAGACAGCCCCAGAAAGAGGCCCACTACTTTCTCTACCACCCTTTCCTCCTGCCTAAGAGCATACAACGCAATGGCACCAGCTATAAGAGGTGTAAAGGCCGCATACACGTTAGGCCCAGCCACGGCAACCGCCGCCGACACAAACAACGTAATCAGAGCAATAGGTATAGCCCTTCTATTGAGCAATGCAATCGCCAGCAATCCCAGCAATCCCGCGCCCTCAGGCAATAACATGGTCTAGAATATAGCCACCTATTAAAAACTTAATTGACTATCCCAAAGAAAAAAGGGGGAATTATTTCACCGTTATGGTCACCTTAGCGCTAGCCGTAGGCACAATAACAATGTGTTCATACGGCATGAGATAAGCCGACACGGTGGTGCCGTTAACTATGTAGCTCACGCCATATCCACTAGATGTGATTTTAGTAGACGTGGTATCTACGGCAGGAGGCAACTTGTAGAAGATTTGTGCTTGAACAACGGTGTTGTACTGGTCAGAAACATCTAGCCCTATGTGTGTAGCGTTGGCGTATATATTCACGACACGCCAAACCGCACCTGCGCCCGTGTATGCGCTAATAGCGTTGAACTCATTCGTGGTGAGTGTGTCAGCAACGTTGAATGTCTGAGGCACCAACACACTAAGCCCATTGGCCTTGGTCGCGTTGACTAATATAAACACGAATAGGTCTATGACGCCATTAGGGTTGGGCATTCTTTCAACCAGTAGAGGCCGCCCGCCCTTGAGGTAGACTAGCCACTTACCATCCCCCAGTGTAGCGTTGCCAAGAGGCCCATTGAGATATATCACGTGAGCAATGGGCATATACGTCAGCTTTATTGTTGCGTTAGAGGTGATGGTGAACTCGCTAGCCGCGCCACGCCACAGGTAAGGCGTGCCGCCAATAAGCGTGGTGGTAAAGTTGGGGTCTGCCACGACAGGCACAGGCACCACCGACAGCTGGAGGTATATCACCACGGCTGTAGTAGCCACTAGTGCGGCAATAAGTAACGGCACTGGAATTTTACTTAACCGCATGTTAGAGGTGGACACCAAATATATATAAAATTATCGCCGGCACCGACGCCCACGCCAAAGAATACAGATAGCTAGCCCCCAGCCACCCCGGAGAAAGCCAGTCAAGCACCACATGGATAGCCCCCAGCCACATATAAATCGGGTTACGCGTAATCAACGCAATCAGAAAGCCAAGAAAAAGCGATAAGCCGTCGTGATAAGGCGCACGCCTGACATAGTGGCCGTGCCTTTCGTGCCCCAATGAGTCTGTCAGAACCGTGTGGACCACCGCCAATGAAACCGCCTCATGCACACTGACGCCAAACAAGACCGGAAAAAAAGCCCCCCAGATTATGTGGGTAAACCACTTCACGACCCCAAGGCCCCCAGAGCAATAAGATAGAGAGCTGTAGCCCTACGCCTAGTCACCAAGCCGGCATAGCCAGCCGCGTAGAGAGCCGGCCCAACAAACTTGAATATGAATACCGCGGCCAAATCCAGCAAAATCTCTATCACGTCTCTACTTTTGGTAAAGGTCTTAAATATGACAAGGGCCGCCACAAAGAGCCCCAATTCAATAATTAACCCGATAAAGGCCCACACAAAGCCAAACATAAAGAGCAAAGACGCTAAAGCTAGCCCAATAGTAAACCCCAGCCCCATGGCCAGAGCAAAACCAATAACCAACAGCGTGGCGCCCAGAGGTATGCCGACTAAGATGCCGCCCACAAAAGGCGCAACAAGAGCGGCATAGCCCAAGCTCAAACTCTTAAATAAGGCAGATACGCCAAGCTCTAAGGCCTCGGTAAGCAAATTACCGACTCTAACCAGAAGCATAATTAGGCTCCAAATAAGAAACCGCCCAGCCCTGCCAATATAGCCGTGGGAGATATCCCCATTAGAAAGCCATAGCCCAGCCCCATCAGAAAGCCGGCAATTATGTAGTCAATGATGGCATGAAACAACGCGCCTATGCCGTAGAACACGCCTTGGACCGCCAAGTCGTGGACCTGACTAACCGCAATCACCCCAGCCCCAAGACCCACCCCAGCCAGTAAGCCGTCAACCACGTTGTGCCTAGCCCAGTATGCCACAATAGCCATGTAGGCGATAATCTGTATCGTGGCTACAGCCGGATTACCGGAGAGGCCAACGGCTCCGGCCATAGCGCCGTGCACAAAGGCAGGCACAAAAGCGGCCGCTAAGCCCAAAATCCCATACTTACTGATAGTCTCCACGATAGCTGACATAGAAAAAAATGGATAGCCCTTAAATAAGTTTATGGGTTAATCGTGAACGCGTATTTACCGCCCTGGCCAGTGTAGACAAGCCACGACCTCAGTATACCCTTATACTGCTTGGGAGGCGTTACCATATCCAGCCCGTAGGCCACACCATTAATATAATATACGCCGTATTCTGGGTCAATAGTCACATGAACCGACGCACTAGCCAATGTAGACGGCTGGGTCTTAGCCGGCGCCCACACATGGACCACGGTATTGCTAATGTTGTATTGATAGTGCCTATAGTACACAGCCATTTTTATAGGTTCATAAAGCACATAGCCGCCATTAACGTCAAGCCTCACCTGGATGCCCGGAAAGTCCTGAACTAGAGTAGAGTTAGTAGAGGCAAACCCCACAACCGGAATCTCATAACCACCATATTTAATGACCGCGGTTCCGTAGGTTATGTTACCTGACACAGTAGTGCCGCCATAGGCCACCACAGACCTATATGCACCCACCGCTGAGGCAACTATTGAGTATTGCCCATCGATTACAGCCACATGGTCCTCAATGAGGATTAAGTCATAACCATTGACAATACCCGCATTGGGATAAAGCACATTAGATGGTGCTGAGGTGCCTGTAGAGGTTCCCGTGATGGTTGTCGTGGTGCCTCCCCCACCCTGACCGCCACGGCCACCGCCAAGGCTCATGTATATGGCATAGCCAATCAGCAACGCCAATATTAATACCACCACAATCGTGCCTTTAGATATTCTAAGCCCACGCCTAACACCGGCAGTAGACATAGACATGGCTAATCCACATATTTAAAAAGCTTTACCCCACCCTAAAGGGCTAAGTTCCCTAAATATTTCCACATGACCAAGATGGACACGACTAATACATATGATTCTGGCCCCCTCCCCGCTGNNNNNNNNNNNNNNNNNNNNGCGTGCCCACATCAAAAGCATAGGCCGCGCCGTTAATGTAGTAAACTCCGTATTGTGGGTCAATGACTACATGAATAGATGCGCCGCTAGCCAAAGTAGATGGCTGGGTCTTAGCCGGCACCCACACGTGGACTATTGTGTTGGACACGTTAAACTGATAGTGCCTATAGTAGACGGCCATGCTTATAGGCGTGTAAAGCACATAGCCGCCATTAGCGTCAAGCCTAACCTGAATACCCGGAAAGTCTTGAACCAGAGTGGAATTGGTAGAGGCAAACCCTATAACCGGAATCTCATAACCACCATACTTTATGACCGCGGTGCCGTAGGTTATATTACCCGTGACACTTGAACCGCCATAGGCAACCACAGACCTGTAAGACCCCACCGCTGAGGCAACAACTGAATACTGCCCACCGCTGACAGTTACATGGTCCTCAACGAGGATTAAGTTATAACCATTGACAATACCCGCGTTGGGATAAAGCACAGTAGTTGGTGCTGAGGTGCCCGTGGTGGTTGTCGTGGTGCCGCCACCACCGCCACCACCGGGGGCACGGCCGCCGCCAAGACTCATATATATAGCATAGCCAATCAGCAACGCCAATATTAACACGGCCACAATCGTGCCCGTGCCTATTTTACGCCTATATCTAACACCACTAGTTGACATGAACATGGCTATTCCACGTATTTATAATTCTTACGCCTGACCCCCACCCCTAGGTTGCTGAGTCAAGGCCTGAATTTGGGTCATTATGTTGCGCGCCTGTTGAATGACAGCAACGGCCAGCTCATAGGCAGACCTGTCGGCCAGCTTAGAGAGTTCCTCCAGTAAACGATTCAGTGTAGACTCATAAATCTGAAGCCTTTGCATAATCACCTCCCAAGTCTCAGCCGGCCGCTTAGCCAGCATTGCCCTAAGCCACTCCAGATATTCCTTTTCATAGATAATCGCCACGTGTCTTAACGTATTTTCATCCCGCACCAAAGCCCCGAAAATAACGCATGTCCTACCCTCACACCTAGCATTTTCCCAGTTAATCCTGACTGGCATGAAAGTATTGCTGAAAGTGATGCCGACATCACCCAGCCTTAAGTCATAGAACATTTCCACGACGTCGACACCCCTAGGCGATATCACCACAAGGTCAGCCACAAATACCCTAACGGTGTCCGGCAACACCAAAGCCTCTACAAACACCGAGCCAAACCCTGGCCTCACATGTCGCATAAGTTGCGCAAACCTCTCCGGAGTCATGGGGAGACACTTCTGAGACAGGCCAAGCATGGTAGACCACATGGTAGACAGACACAGCTTTTCCGTGTCAACGTCGGCATCCCACGTTTTCCCCGAAATCCGGTCAATAATCTTTATCTTAGGCACAATTCATAGAACCAACCAGCATATAAATCTATCATTGAGATATACAGCCGCTGTTACCGAGGTAAAGCGGGAGTCCTCCCCAGGAAAAGCGGGAGAAAAAAGCCAAACCAAGTTCAGAGATTTGTCAAATAGCTGCATTACACGTTTGTAAAGAGGAAAAAAGGCGGGTTTAGGAAAGGCCGAAAGCCCCAAGGGCCTTTCTGACCAGCTTAGCCTCCTCAGAATAGTAATCCTTGGCGAAATACCTCACCGCTAGCCTAGGATTCTTGTTGTAGAGTCTCTCCAGCCTCCAGAAATACACCGCCTGGAATCCGTAGAACATAGAGGCAAACACCAGATAGAACTCTACAAACCCAGCCAGTATAGTTGATACAATCAACTCCAGAGCCCACCTAGAGAATATAAGCGGCAATTTGTAGACATACACCGCCACAATGTAGCTAAACAGAGCTAGCGCAATAGCCATAGTAATGAGAAACCTGTCAAGGTATTTGTTGCGGTATTTCCTAAAGGGATTCCCAGCCGTCATATGCGCCTATAGATGGTGTCAACCAGCTTTTTGATGCCCGGCCGGCAGTCACCGCAATAGGCATGCCTAAGCTTGTCAAGGACCCCGGTGTATTCCACCATAAAGTAGTTGGTGCCGTCATATACGCGTCCACAAACCTCGCATTCAATCCGCTCAGCCATGTTAAGGAATACTGAGGCCCTCATTAGAATATCGTGTTTGGTGTAGGACCTCCCACCCTCTACAACCACCATAATGCCGTCTCTGCGGATAGGCCCCAGGTATAGGCGCTCTAGGTTTTTAGGTCTCTTTTTCTTGGGCTTGGTTTGTGTTTTCATGTCTATAATAGATAATTAAAAGGACCTGTCACGTTGCATATTGCTGGCGTAAGCGTATACCTCTTGTTGTTGCGCCTGGTAGTCTTGATGTTGATATTGCTGGTAGTAGAGCCACCACTGGTATAGGTAATGCGCGTACTCCTCCAGATATGGATAGTACGGAGTACGCACGATCTTAACCACGTTGGGAGTCCTTAACAATGCCTGAAAGAATAGGCTAGAAACAAAGAACAAAAGGGCAATAGCGCCGCTGATAGCCACGCCCCATACGCCTCCGTATTCAGCAATGCCGACAAAGGGGATACTGTGGAATAAGCCCCTCTGAAGGCCCATTTCATAGAGCCCAAAGAACACAAGCACTATGGTCCACAGACCCAAGCCGGCTAGTCCCCATCTAACCATAAGGTCAGACAGAAAATGCCTCACCGACGCCCTACTCTCCCTATCAACCAGCGTAAACAGCACAGCCAGCACAAAGGCAAAGAAAAACATCCACTCGATATTGTTAAGCAATACTTGTTGCGTGTTGTAGTCATTGAGCAACACCGTCATGGTAGAATTAGGCATGAAAAGCTTTTCCTAGTGATATTTAAGCTTATCTACGCCTCATTTTAGAAAGCTCCCTAGCCACCGCCAGCACATACTGGTCACCCACAGACCTGCCAATGTAGTAGAGGTTAAAGTAGAGGCTCTTAGGGGAAAGCCTAGTCACGGCCTCAGCAACCGCCCTAGCCGCCACCTCCGGCTTTTCGCCCCTAGCCTTAGCCTCAGCAATAATATCCGCCACCTTACCCAATTCCATAGTGGTCATAGATATGTAGTAGTCGGAGGCCCTCCTAAGCATGTCACGCGTCTCACTATATATCCTGGCCACCTCCGGGTCAGCGTAGATTTGCCTCATTACGCCCGGGTCAAGCATAGAGGCCAGCCAGTCAGACCTACCGAAGGCCAGGCCAGCCAGCCCTCTAGCCAAGGCATCCGCAACATCCGGCCTAATGTCCTTAGCTTCCTCCAGATAGGTGCGGGTATACCAATACATGAACTCCATCTTCTTCTCAGAGGCGTTGGGAGTGCGCCACCCCATCACCCAGTCAGCCCAGTTAGACACCGGCCTGCCCTCCTCTACAGCCTTACGCGCCTTTTCCTCAGCCCACGCGCGTATTTCCTCCGGGTCAGACCCTTTGGGCTGGTCACCCGGAGACGCCTCTATTTCCTCAATAGCCGCCTCCGTTTCAAAAGCTATTTCTTCTGGCGTGTCAGAAGCATCTAAATCGAAACCCTCATTGAATTCATCAAAGCTCATACTCCCTCAGCCAAAACAGCCTTCTAAGCTTTAGGTTAAGCAACGCCATCGGGTCGTCGGAGGCGTAGTAGTCAATCAATTCATCACCCAGCCACCAAACCCTGAGGATTCCAAAGTCCTCATAGATGCCTTGTTTCAAAATCCGCCTAGCCGTAAGGGCCCAATGCATTTTGTCAGTATACGGCCTCATGTCAAATATAGCGTGATACCACCGACGCCTATGTGGCAACACAATGTGCCACGCCTCTATCCCCTTAGTGCCAGAGCGGTAGCGCCACCAAAAAACCGCACGCTCTAAAAGCTCCTTGGGAGGGGGTAAGTTACTATCCCAGTCAATAGCCGGGTAATACCTATGCTCAGTCACCTCACCCTTAAGCATTATGTGGTGGCTAAGCCCTATCACCGGCAGACCAGCCTTTACGTAGAACTTAAGGGCAAAGTACAAGTCGGCGCCATTATACTGGGTCCAACACACATAGTAGGCGATAATCCTCTGAAACCGACAATCTGGGTTGACGCACCCGGCCACCTTGGACCTACGGCACCTGAAATACTTAGTGACAAGCGGCTCAAAGAGCATGACATAAGTCTGCCACTGCCACCTAGAGTCCTCAAACTTAAGCGCTTTATCTACCAGCGTGTTTACCGGGTCCAGTAAAAAATCTCCCCGATTCACTTCTGCCAGCATAGCGCATAGACCAGGTCCTTGTGGATATAGATTATGTCACCCCCAACCTCTACAAGGACCTCATAGACCCCGATATCCACAAGCCTCCCTTGAACCTTACCGTTGCTCAAATATACCGTCACCCCCACCCCCTTAGGCACCTTGGCATAGAGCGATTTACGCCTCTCATTGCTATTGTCTAAGGACCCCTCACACTTATTCACCCGCCACACCCCAATCTTGTTGGCCACACACATCTTATCGCCCGCGTCTATGAGGAAATTATAAACCGCCTCTTGGACAATCTCGCCCACGACATCCACATGCTTAAGCGGGCTAGACACATGGCAACCTATCTTGTTAGTGAAAAAATCCACACTCCTATCCTGAGTTTGTTGCTGGTTATTCGCGCCCATGTATCCTTATGAAAGCCGGATTTTTAAATTTTACGCCCCTAGTAACCAAACCGCGTCTTGGCGTAGACCAAAATCTCCACAAAGTTAGCCGGCACGGCACAGAAGTTAGGGCCGCACGTATACCCCCAGTTAGACATGGCAAAGTCAATATCATCGCCTGTGGTCCTAGCAATAAAAATCAGCTGAATCTTCAGAATAGCTAAGCATTGCGCCAGCCTAGCCGGCACAAAGACTCCCACCGTGGTCCTAATTACACTATAGTATAATTGATATAAACAATCACGGAGGGGGTCCTCAGCCATAGCATAAAGAAAGCCCAAATATATGTGCTTAACCGACTAAAAAGGCGTGATTCTGAGACGTTTGGCCTCTTTTATGGCATCCTCCGGAGTCATGCGGCCCTCAGCCACCTCCCTCATT
>2013338001_____MeugFOFF_C1474
GAGATTCCAGCGAGAGTTAAATCACCAATAATATCTATGCCATTTAAAAACTTTGCGGCACCAGATACTAAAAGATCTTTTAATTGCGCCATTGCGTTTATGCCCCCTTATATGCGTATGAAATTAAGCTTTAGACATACGATTAAAAAATTCTGTAACCTTTTCTCTAAAAGCTCTAAAATCTTCATCAACCACATCCATATCTAAAGTTGCCATTTCTGGAACTGACTCTACTGGTGGTAAAGCATCTTCGGATTCTGTTGTGGTAGTAGTTTCTTCTTCAGTGATGACTTTCTCACTATCATCTTCAATTTTATTCTCAGTCTTAATAGGATTCTGAGATTGTTTAAGATTATCCTGCGTAGAAACACTATAATAAATTGTATCAAAATCTTCAAGCCATGAGGCAGAAAAAATAGCCATCTGGTCTCCATTCTCATTTACACTCTGACCTGAAAAAGTAACATTTGCATTAGACATAGTCAACATAATATCTTATTCTCCTTTTTTATCTTTATGATACCATATTTTTTCGTTTATGTCAACATAAGAAGATTTTTAGAGCGGACTTCCAATTTTATCCCAAATAAATAGAAGATTTTTGGAAGTCCTCATACAAACTCATAAAATTTATTTGCTTTTATCGAGCCATCTTTAAATATCTTCCCAGTCTCTCCTTCTTCGGTTAAAATTTTAGCTTTAACCAATCCTGTCTTAGTTACATTATCATTAGTGATATCAGAAGACTCTATATATGATGTAGTTAATAGATTACCTTCATTATCAATGGCAGTCCTTACTTTATATAAACGTTCTACGTCTTCAGCAGAGAGAGCGGTTGCATAAATTCGGAAATCTGCCATATTCATATCCACTTGACGATAAGCACCACCAGCATGTCCAATTCCAATTTTAATCCCATTAAAAGTTGGTAACGTTCCTGACAATGCTCCTGTTTGAACTAATTCGCCATTTATATAACATTTAACATCATTTCCATCAAACGTAATAACATTATGTCGCCAAGTAGAATTATCTTTAATAATTTGGCTACCTAACTCTACAGAAGAGGAACCATTATAAATTCTAAAATGTCTATCCCAGTTGGCAATAGCAGTAGTATTATAATCTGTGCCTTGCTCAATGCTGGTTGAATTAGAGGTGGTTTCAAATATACCTCCTCTGCCATATTTATTAATTCTTCCCCACCAAGCAATAGTAATTTTATTTGGTGCTGTTAAAGTAATTGGAGCGGTTATATATTTTGCACCAGTAATTGTATTTGAAGATCCATCCACTGTAGTTCCATTAAATTTATAACTACCTAATCCAATAGGAGAATCATTAGACTCCCAAGAAGGCTTAGAAGTATCAGTATATGCTGCATTATGTCGATATCCAGAAGCATCATAAATTGTATGATTATTCCAAATAGCTGGTATATCAATAGCTTCATTTAATATTCCAATATTACTGTCAGACATACACATAGGATAATGGAGAATTAGCCCCTGGGCTAATTCTCCAACCTCTCGAGGCGAAAGACAATGATTATAAATTCTAAAATCATTTAATTTATGAGAACCATTACCAAAGCTAACATAGTATTTTTTATCAAATGTAAAATTAGAAATGGCATTATTTTTTTGAGTGAATTGTTTTCCATTTTTATACCCTATTAATTTACCATTTCCAAAAGTAAAACATACATGAACCCACTCATTATCTGGGAAAAATCCACTTTGAACTCCACTGCCTAAAGTGCCCATTGACCAATGAAAGTCGTTTTTTGTAGAGTAATTAAAAAAATCCCAGCTTCTAACTGCACCAGAATCTCCTTCAGAATTACCTTGAAAGCCACAAATTGCATGATTTGAGCCATTTGCCCCACCATTATTATACCAAAAGGCAATAGACATAGCGGTATTATTAAATATCTGCGCAACGCTCGATTCTGCGATCGTAAGCTTGCCAGCAGATAAACATTTACCTATTTTACCATTATTATCATAGGTAATATTTGTGGCGTTTATTACAATATTACCTATACCTTGATTAACAGTATCCCCATTAAGAGGGTACCAAGCAATTAAACTCATAATTACATATCCCCATTAGTCAAAAACAAATTCTACACAATTAAGAGCCTCATCAAATTTTAAAGTACAACCTTTTGAAATTTGATTATTATCAATTCGCACCGATTTAGCACTTAATTGTTTTCCAATACTTGCGCCACCCGTTACTACTAAAGCCGCATCAGCTGTTGAATTTAACGAATCTGCAGCAGACTCTATTATTAAATTATTTCCAAGAGTCAAAGTATTAGTAATACTTGCGGTCCCTGCTACTGTTAGGTTTCCACTTAGCGCAGTATTACCTGTTACAGAAAGAACTCCTCCAACGTTTAAATTATTATTTATCACAGCTCTATTCTGGACAGTTAAAACGCCTGGAAGAGTTGTGTTACCGCTTGCATCTAACAAAGTTAATGTTCTTGTTAATGTAGCAAAATTACCATTATATTGTCGAATGTAAATTGGTTCATTGCCATTATCTGCTGTAGCAAATTCAACAAAACCACCATCCGAAGCTGAACCACCAGATCCAATTCGCCAATAATCATTATTAGCCATTGTTCCTTTAATTTGTGTAGTTACAGTGCCATCTACCTTATTAGATCCATTTGTAGTAAATAAGGTTCCTGTTGAATGAATATCTTTTATATTAATAGACTCTGGTAAATGTAAGAGATATAAATCTTGAGATCCATCAACTGCAATTAAGTCAGTAGTTTTTGTTTGATGTTCACCATCTGTAATACCAAAACTTTTCGCACTTGTCCAAGCGTTAGCATAGGGACTACCCATTAAAAATCTCTTAACGCTTTCTTTTTTAGTAGAAGCATCTATAGTTTTTGTATCAAAATAAATATATCCTCGATCAGGAGTATTTTGCGGATCGATTGCAAAATATACTTGACCACTAACTAATTTATCTGTCGGCAAATTTGCAAGTTCGCCAGTTAAAAAATGAATCTTATCATTTGCCATTTTATATACTCCTTTCTCACTTGTTCTATTTTATTAGAAAAAATATAAAAATCTATTATTATATATTGCCCAATAAAACAAAAATAAGGGGAAACCCCTTAAAAGAGGTTTCCCCTAAAAATATATTATTTATCATCCATCCTACTACGATCTGTTGCATCATACCAATATGTTTGAGTCTCTCTTTTTAATTGGTTTAATTGATAAACAACATTCAAATATGCACTTTCATAAGGGTCATATTTGTCAACAATCGTATAATAGGTTTCAGCTACATTATAATTATTTGCCTTTTGGTATTTTCCCTCATTATCTTTAATATAATAAGTTATTCCTTTAGCAATGTTACTCTCGAATGTTTCTCTATCTATATTAATTTTAATATAGATATCAGTCATTCTGATACCTTCTTTAATCTTACTAGTAGCAGGTATAGTATTTAAATTAAAGGTTACATATGACTTAGTTATATCATCAATTTTAAAAAATCTAATGGAGTAAGTAATATCTCCTGCGGCCTTTGTCGCCTCGCCCTCAATGCACCAAGGAACCAACATTTCCCAATTATCATGATCACTTGCAAAAGTTTCAATATCATAAAAAGGAACTTGATATATCCTTTTATCTCCTAGAGCGTTAATATACTGAATAACACATCCGCATTGGGATAAATCCATATCTTGATAGAATCTACTTACTCTAAAATAGACAGTTTCTGATTCATGATCATCAAGAACACTCAAAAATTCTGGAGACTCTACTGTTCTTGAATCTAAATCTATACGATAAATATGCTCATCTCGAGGGAGTACAACTGCTAAGCTAGGAATATTTCCATTTTCATTAATTTTAAACAAAGCTGAAAAATATTCATCTGCGCTAGTAATCATATGTTTTAACTCCTTTCTCGTATATATTTATTAACCAGCTACTACAAAGATTTTACTTACAGATTCTGCTGAAGTATCATTCTTAGCATTAGAAACTACACAATAATACATACCACCAGTAGGAGGAACAAATGTACTTTCTGTCGCATCTGTAATTAAAATATCATCACTCTTTTCTAAAGTAACTTCACCATCTTCAATTTGGCGCTTTAACGTTTTTAATTCAGAAGCTGCTGCTTCATAAATGCCAGTAATACCTTCATATTCAATGTCTCCATCCTGAGAACTTAAATACCATTGATAAGTAATATTACCTTTAACATTCCAACGTTTACTCCAAGCTTCATCAACACTAACTGTCATAGCTTCATGTTTGCTTAAATCAATAGAAACTCTTCCATTTTCATCAACTACAGGCTCTACTAAGACAGGAGCTTCTGCTGGATAAGAAACTTGACATTCAGTAATAGCGTTTTCTTCAGTTACTCCAATTGTACTTTCGCCATTTTTAGTATTAATAACTTTTACTCTATAAGTACCCTCAACATCTTTAACAGCATCATCTTCAAGACCTGCGTAATTGATAGTTAAAGTCTTTCCATCAGTAGATAGCCTAGAATCTTCAGCATCAAGCTCTACGAATTCATCAGCAATACCATCATCTTCAGCATAAGGAGAATGATGATTTACTGACCACACATATGTTAAAAGACCATTCTTTGTGCCATTTTCCTCTTGGTTATCAACCTCAATAGTTAAAACTCCAGGAGTCTCTTCTGTTACATATACATGTTCAGCAAGAGATCCTACAATAGGAACCTTTGGAGAAGGAACGATACACTGTGTAGAAGGAGTATAAGTAGAATTTTGATTACCAACATTATTTGCGGCAGTTGCATAATAAATACCTGTTGATTTAGCTACGCAGGTTGCAATCTTCTCATATACTACAACAGTTTCATCATCAGGGAAACCAGTTGTTGAATCATAAATAGAATAACTCTTATTAATATCTGTTGACTTATCCTTATCCTCAATATAATATACTTTATTCTGTGGTGTAGTATCCTTTGTTGGAATAAACTCAAAAACATTATCAATTTGAGAATTATTCTTTGCATCATGAAGATCTACACGACTCCAGTCATAAGTAATTACACCGGCGTCTGGAGAATTAGCTTGAACTAATAGTTTATATTCGCCATTTTCATCCAAATCTACATAATAAGCATCTTCATGCTTCTTAATATTAGGATCATATACATCAGTTAAGTCTAAGATGTAATATGGTTCTCCAGCCTGTGCCTGACCTGTTAAAGTTGTCTTAGAAGTTTTAATTCTATTAATTAATAACTCATTATCTGCTTGAGTATTAATTAATTTTTCGATATTATCAATATCAATAGCAAAATCTAAAGTTGGATTAACTTTAACTGTAGCAGTCTGAGTTGCTAAACTGAAACTGAAAGTTGTCTTAGAGGTATCGTCTGTCCATTTATAGAAACGAACTGCAAACTGAATTTGTCCTTGAGTTTTAGTTACTGAGTTTGGAATAGCCCAACCAAAAATCATTTTATTAGGCTCACTCATAATGTCTACTACAAAAGGAGTTGATACACCTTGAATGCCCTCTGCATTAATCCACTGAATGTAAATGTCTGTATCATCTAAGTCTTTTGCATCAAAATAACGATCTACCTTAAAGTAAAGAACTTCAGCTAGTTGATCTCCTTGAACCGCAATTCCATTATCACTAAACGCTTTTGGAATTGTAATTATTCTTTTATTGGCATCAATTTCAAAATAATCTTCTCCAATAGGGAGCATTGCATATCTGCGGCCTTCAGAATGCACATCATTAGTACCAAGCTTGAGCAATTTTGGCAATGCCGCAAAATACTGCTCAATGGTAGAGATTGGATTCTCAGCTACTCTTGACCCGTCTTCAGCTTCTGTAAAAGTCAGACCAGTACCAGGCTCTTTAGCTTCAGCTTCTACTAAAGCCTGTGTAGCTTTTTCAAAACGCGCTCTGTATGCAATAGCGGTTGATTTATCTACATAAGTAATCACTATTAAATTCCCAATCCTTTCTTTAAAAATTTTTTAGAAAGAGGATAAAAATAAATTTTATCCTCTTTCGACTTCATTATTATTAAAAAAATATCTTCATAAAAATAATCTAATTTGGCCAGCTTAATTAAGCATCTATTTCTGTCCAATTTGCCAAATCATCTTTAAAAATAGTTATACTTTCTACCTTGACAGTTCCATCAGTTAAAAGCTTTTTATTGTCAGCCTTTAATTTATATTGAACCATGGAAGGAATACCCTCCAGATGAACTGGAGTGGTAACCGTTCCATTGGTTCCAAGGTAGGTATATAAAATTTCTTGCTTCATTATTTTATTTACCTCCTAAAGATAATTATGCCCCTTTTGCCGGCAAAATGTTCCAAGTTACACCAGTAGCGGATGCAGGAATAATTAAGTTCTTATCTCTCATACTCTCAAAGAATTCTTTACAGGTCTCATTACCGTAATAACAGGTAATTGATCTAGGATATCTAGTAGTATTGTAGAAGATAGGCGTTGTAATAGCGTTATCTCCCATGAGATATAAATTACTTCCTTCTGTTTCGGTACCAAATTGAACACTATCAATTAAGCATCTATATGAGTTAAATGCTCTACCTCCCATATATTCAACTTTTGGTCCAATAACAAAATTATATGGCACTCTCTGATCTTGAGATTCAGCATTAGCTGTATCAATACCAGAACCAGAATGCATATAAGCTGCTAATGTAGTGCAATTAAAAGTAGAAGTTTTCAATGCGTGACATTGACTAAATACATATCCCTCTATACTAGTAAGCGTATCAGGGAATTTTACATCTACCAATGAAGTACATCTATTGAAGGCAGAACTTGATATAGTTGTTAATTGAGAACCTTCTTCAAAGAACACATAAGTTAAATTTACACAATCTGCAAATCCTCCGACAAGAACATTTCCACCCATAGTACTTGGTATATAATTACTACCAATTTGAAGAATTGGTAATCCATTATAAGATGCAGGAAGAGTAATTTTACCTCTTAATTCACTTGGTTCAATACCAGTTGGATTAGTAGTTTCATTATATAAATTTAATGCAACTCTATATCCTTGTCCATTCGACATTGGAGTATATGATAAATATTTATTGTCTAAAACAGAGTCATAAACGTTCTCTTGGACAAATACTGCATAGAAAGTCATATCAGAAGTTGCAATAACTCTATTAACATTTACTAATTTTGCAGTATTGCGGTTTCTAGCAATTACAGTAGTTCTATCCTGTGTCCAACCAATAAAGGTATATCTTTCTTCTTCTGGCAGAGCAGAATCATCAAGATATGGTAAAATATTTGGTTCAACAATATAATCACCATATAAAACTCCAAGAGCTGAACATGCATCAGTAAAGCCTGCATTTGTTGTTCCAACCTTAAACTGCATTGTAAATTCATGTCTTACAAATACAGCATAGAAAGTATAGTCATAAATTCCCTCTACTGCGCTAGTATGAGTATTATTTCTCCACACAATATCATTTCCAGTTAAATCTTCCATATTACCATTTCCGATAACATCATCAGATTTAGTCGAAGTAGACCATCCAAGGAAGTCATAATTATCTCTCTTAGCCGCATCTCTATATTTAGAGTAAGGACTTGTAAACTGACCTGGTTCTGAAAGTACTTCAGTACCAATTACTGTTTGTGTTCCATCAGCTTCTTCTTGGATAAATGTTGCTTTATATTTCTTATCCACCTTGGCAAAATGAATATTTAAATTGCTCTCAGAGAATCCTGTTGTATCATTTAAAAGAGTATTTCTAATCTGATATTCATCAATAGGATCGCTATTATTAATATAAATATTACCAGTTAATACAGGAACACTTAAATCTTCAGTAGAAGTAATATTCTTATACTGTCTTAACTGAATAAAATCAAGCAACATATTAATATCAGTTAACTTATTAGAGTTTTCTGCTTCAGTTTCATCATAAGTATAAACCAAACCATTAGTTAAATCAATATTCCATTGTGAACCATTACTATATTCATATACGGTAAAACCATAATGTCCATCATCTTTATAATAAGTTTTAGAAGATTCATAGTAAGTTCCTTCATCTACTTGTTTATAAGGACTCCAATCTATATTTCTCAAAGAGATCTTTAAATCTTTAGAGCCTGCACTCTCGCCTTCTTTATAGATTCTATAAAGTGCGTAGATGATATCGTATAGACCATAGCCTAAAGCTCCACCAGTAATATCAATCTGAGATAAGTTACAAGATAATGTACTTGGAATTTCAGTTGTTTTATCAATTTCTAAATTAGTCAAACCCGCAATATATAAACCTTGTTTAGCAGTCCATTCATTAGTTATTTCATTATATTTAGAATAATAATCATCTTTTGAATTATCTGAAACATTAATATTACCAAGCACTGTTGTTAAGTTATTTGCCTCGGTTAAAGTCAAAGTCTTAACAGTTGAAGGTAAATATAAAGTATGAAGAGCAACACCATCTGCAAATTTAATTTCAGCAAAATTAGAACGAAGTCCTTTAAAGATCCTCATTTTTTCAGCACTTGTAAAATCAAATACTTGATCTGCAGTACTAAATCCAATACCTGTTAAATTTACTTCTTTCAATAAAGGTTTACCAGTATTAACTCCCCCATCTAACGTTGTTGCATTTGCATCGAATTTAGGATCAGTAAATACTCCCTTATTATAGAAATTAGGGTGATCATTACCAAGTAACAATCTTGATAAATGAGGTGCGTTCTCCGCATAGAATTGGCTCCAATAGAGTAAACTAATATCGCCAAGATCCTGAACACTATCTCCACCAGTTACATAAGTTAAATTCTCTCTCATGTTGTATTTATTAAGTGCAGACTTATCAATACGAGGTAAGTCATAATAAACAGGAGCGTTATTATATTCTTTTGAACCATAAGTATCATCATCTACATATACTTTTACATAAGATTTTTGATAAGGTTCTATCGCAATATAATTATCTGCATCTAAGTAATTGACTTTAATAGGACGTCCATTCGCATCTTTTAAGATTTCTCCACTCTCATTTTTCTTATAATATTCAGAAATAAACATTTTTCCTTCATCTATTGCAGCCTGTGACTCTGAAGAAGGTTCTGTTACCCAAATATCTGAATAAGCTTCATTATAGTTCGCACCAGTACGACCATAAATCATTGGACCAGAATCTTTTTTGAAGTTTCTAACGCCAAACCAAGAGTCAATAAAGTTAATTCTTCGAGATAAGAACTGCTGTCTTGAAAGAGATCTATCTCCTTGTAATGCGTAGTAATAACTACCATTATCAACTGCGGTTCCGCCTCCCATTAATTGATAACCAATGGTACTATTAGTAATACTAATATACTTATATTGCTCATCCATATTGAACATAGCTAAAGGTCTATCGCCGCACATCTCAAAATGAGACTGCTTTGCTTTTTCTCTTTGAGTATCTGTTATCTGATCATTATAAGGTTGAGCTAAATACCAGTTTTCAATATGATTAACACTAGATAAAGGACCTACTGAAGTTACTCCACCTCTCTCTATTGTTAAACCTCTCAGTTTATCATACATATCAACAATATTGGTATAAAAACATTTATATAAGTTATTCCATAATACAGAGTCTGAAGTTGAGAAAGTGCCATCTTCAGTAGCATTAGCAGAATATTCAAATGAAGGAATACCTGTATTATTAATACCTAACTGTGTATCCATATCGTAGAAAACTGGATACCAAATATAATCTCCACCTGGCTCTTGTGGACCCCAAGAAGCCATCATACAGTTTTTACCACGAGAATCATAGGCCAACATAACTTCTGTCATTACGAAATAAATTAAAGAGTAGTCTAAGTTAAAATGTTTAGAAAATTCTTCTTTAAATTTAGCTAACCTATATTCTTTAGTTTCATATTCGTAAACAGTTTCACCATATTTAACAGTCTTAGGCACTCCAATATAAACTTCTTTCTGAATATTATTATCTCCATCATAATAAGAAGTCATATCAGTAATTTCATCTTCATATTGATCATAATAAGTAGTAGAAGAATCATAGGCAGTTCCAATATCTACTTTTACATAATCCATAATTTTTCTAGCTTTTTCTTTTTCAGCTTCTGCTGGAACATTATCAGTATTAGTAGACCATACCCATTGATTTGCTTTTTCCCAATTTGCATAAATTTTCTTTAGCTGTTCAGTTTTCCAATCAACATTTGATAAATCGTTAATATTATAACCATCATTAACTAATGTTTGTTCTAAACTAACATCTCCATAAAGATAATCAATTAAATCATCATCTGTATTATATCTATACTCATAAGCTCCTGAAATTACTGGAACGCCTTCTGAGGAATAGGTGTAATCAAATGCAAGTTTATGATGATTAGAAGGATCTTTAAATGAACAGAATCCTCTTTGGTTATTAGAAAACTCCCAACATTCAGCAATTTTACGAACTGTTTTATTTTTTGCAAAGGCTTGAGTAATTGATTTACTAGGTTTAAAACCATAAGCTTCATCAGAGCCTTTATCTAAAAGCATATTATAACGGCCGATGAAACGATAATCATTTGATGTGTCTCCATACTTCCAGAAGCCCATTACTGGGAATCCTTGAACATTTGTTCTTAATTCTGCGGTATTATCAAAATTATATGGATCATAAGTAGTATTCTCAATATAATATTTATTAGGAGTATATACTACTTCATCAGTAAATTCAACTTTTACTTTTCCTTTATTATCCTCATAGTATTTTGTACCCTCTGTTGGAGTAGCATCTGTAGCAAGTTCATAAGTAGTAGTTGCTTTATTAAAAGCACCAACTTTATTATAATCATCAATAGGATGCTTCTCATAGGCTGTATGTACTAAATTTGCAAAACCCATGTTATAAGTTCCAGAAGACTCCATGAAGTCAATTTTAAATGTAAATTTAGTAGTACCAACTGAATAATTATTATAATAGAAGAAATCTAAATGACAAAGATCTAAATTATTCTGAGAAAAATCATCCGCAAAAGGTCCTCTATTCATATACATATAAACAACATCATCAGAAGCTTTAAATTTAGCCTTATAATTTCTTCTTGGATAAGCCTGAGAAGAAGTTCCTTGAACAGCTAGACTAACTTTTTGTTGAACACTTGTAAATGAAGGACAATGGTGTTTATAATAATACTGAACATTTGTTAATCCTTCTTTCTCAGCGGCTGCTTTTTGAGCATCTGTCATAGCATTAGCTAATTCATCAAGCGTACCATTTTGATAAGCTCTTATCAAGAGTAGGATTTACAAAAGTTACAATAGTATTTTTCTTATCTGACTTTGAATTAGGTAATTCATTATTTGCGGAGCCAGTATCAAATACTACATAAGGCATCAATAAATTATCTACATTATCTGGGTCTGCATTCCAGTCTACAACAGAAGAATAATTTAATTGATATTCTTTTGTTGTTGTATTATAAGATAATAGTTTTGCTGTATGATCATAAGCTAATACATCTGTATGATCAGTTGCATAATTTATTAAAATATCTCTTACTGACAATCCAGTATTATACATTCTAAATTTATATAAATCAATATCGCAATAGTCAGATTTAAAGATAATCTCATTTGCGTTAATTCTTAAAGCTTGAGAATCATCAATATTACTTACCGCAGTTAAAATACCCTGAGTATAAATATAAATTCTCTTTGAAGAATAGTTAAATACGATAGATAAATTAATAAGTTTATCTTCTACATAATCAAAACTTAAAGTATTGGACTGACTTGCGAAGAATCCATCTTGAGGTCCAAGTTTAAAGCCATGATTGTTAGAATCGCAATATTCACAAAATGCTGCTGCATCTGAAATAACTCTTTCAACATGATCGAATTTATCATTATTTGCAACGTCATCATATTCAACGCCTTCTTCAGGATGCTCTTCAAAATAACGTTTTAAGAATGAATCATAATTATCTTCGTCTGATTGAGCTAAGAATAGATTCCAATATACTGTATCACCTGAGTAACGAGTATATTCTTTAATCAAATTACTATAATCTTGAACATTACGAATCTTAAATTCAAACTCAAAAGTTCTTGACTGCTGAGAAGCTGCAGATGCATCGTTAATAATAGTATTTCCAATAGGAATTGAGAATTGCGCTCCATTACTAATTCTTAACATAGTATCTTTATTCTCATCTAATAGCCATCCATTATTATACCAGTTAAAATTATCAAATTTACCAGTATATGTTTTACCCGATCCAGTAATACCATCAGTATAAGACCAAGTCTGTCTAGCTGTGGCATTTTCTGTATTTGAACGACCAGAAGCATCAAATAAAACCATTAAGTTATTAGTAGCTTGAATAGAAATATCTCTATTTGGATCTTCAACTACAGTAAAAGTAATTTCACGAGATACATATTTCTCTTCATTTTCTAATAAATTACCATACTTCATGGCACGAAGAAAATAACTATTTTGAATATTTTCATCTGCATCAGTAATTTGCCAAATTGAATATGTATTATTTTTAATTGCTCTTGGTTCTTCTTCCTTAATACCTTTTACATATACAACAGTAGATTCATCTCTACCTGGAGTGTATACATAATAAGGAATTTTAATAGCATCATATTTATAATATTCTTCTTTGTAACCATCAAGCCAAATGATAGGTGTAGTATTACCTTGTTCTGTAACGGCGATTTCGTACTCTAATGGTTTACTTACACTGTTAAGTCTTTCACCATTCACATACTGGAATAAATCAATTTTAATAGTATGATATCCATGAGAGAGACCTGATGTAACATACTCTTGCGGCCCAGTGATAGTTTGTGCATTGATAAATTGACTATGTACTAATTCACCATCAATATAATAATCAAGCATTTTATCAAGCGCACCAGTTACATTACATTTTAAAGAAACATTGGTGCTATCTATTGTAGAAGCGTTTGAAAAGTTTACAGGCTCTTCAAGTAGTAGTTCCACAGTCCGCACATCGACTTTTCTTGTTTGTGTATTTGTCTGGTTTAGTCCAGACACAGTTAAAGTTAAAGTACTTGCTGTTGAAGTTCTTAACTTTTCTCCAAATTCAAAACTTGCTCTTTCTCCACTGTTAACCTTAAAGTTACCTGAATCATAGCTTACACCAGTTTCAGTTACTTTTAATGTCCAATTAATGATAAGTTCATCATCAAGGGCAATACCATCAGCATCTTTTGCTGAAGTAGCAAGAAAATCAACTGTCATTTTTTGACCATTAACTAAAGTGTAAGTTGGTAAACTAAAAACTCTAAGAGTAATTGCAGTTCCTGTTCCTGTTGTTCCGCCGCGCCAGCGCCACTAACAGCGATTCGTCTACAGTTAAAGTATCATCTTCAATATCAATATACGAATAAAAGGCACCGTCTGATTTAAAA
>2013338001_____MeugFOFF_C1475
GAAGCTCCACTTTCCACCTAACGCAACTCGATTATTTGGTGTATCCATCCACATTTACCAGTGTCGGTTGCAATTAGTAAAGCCCTTCAGTATGAGGGACATGCTCAAGGTCTAAATCCGCTTCTAAACCGCGAATAGGCTTAAACATATAATCAGTCTTTACTTCACTCAATGATTTTTACTCCTTTCTATCTTTTAAAATAAAAAAATGGGAAAGAGAATATTAATCCTCTTTCCCATGATTATATCCTCTATATTAGGATAAAAAAACTAATAATCCTATGAATGATTTTTGTCCTAGTATCTTTTAATTAAAAAGTACCCCAAACCATATCAATCGTCATTGTAGCCTGTTTAGTAGCCGCGCCTTCTGCATTAATGGTTGCTGCCGTTGATGAAATATTTAATGAAGAAGAATTAATCTCATACGATCCACTAGCAGTACCTAACTGAGTAGTACCATTTGAAGCTACACTATAAGCTGAATTAGTAAGAGTTGCTTTTGAAACTCCCTTGGTAGTGCTACTTGAAATTTGAGTATTCATATTCGCAACTTTACCATTTGTATCTTTTAAAGAATATGGTGTAGTTTCAATTTTAGTAACATGACCATAATTATCATGCTCAACTTTAGTGATAGCATTAATTGTTAATGGTGTATCAAATTGCTGAGACTGTGCAGTATTTTTTGTTGATGTTGTTGTAGTCGTAGCATGATTAACAGTAATAGTATTTTTAGTATTACTTTCTGAAGTTGCCTGTCTAACTGAAATCTTATTACCAGCTGCAATAACCATTTCAGCGACTTTAGTATTGCTGTTATCTTCGATCTTTAAACCATTAGTAACTGCAACACCTTTATAGGTTACAACAGCTCCATCACCAGAAGAAACTCTTTGCCAAGTAATGTCGCCTGTAATATAACCCGTATCTTTACTCTCAGTACCTGACGCAATAAGTAAATCTCCAATTTTATACTCTACATTATTAAATGTAAAAGTTTGACCTACTTTATAAACATAACCAGATTTAACATTTTGATCAATATCACTTGAAGAAAGGATTACCCCTCTAAATTCCATTGCATCAAAGTTTCTCAGCATTTTATCAATGTCATCTTTAGTGTATACTGGTAATGTAGCGGTTCCATTAGCAAAATGAACATTATTAGCTACTGCAGATGTGTCTGTACCGACCTGAATTACTGGATCAAAAGATCCTGTGATAGGAGCCAAATCATCAGTTACTGTAATATCAAAACCTTGAGCTTTATCTGTAACGCTTACTTCATTAACACTATTAGTTGTTGCTGCGATAGTTACTGTTCCATTATTTTCAGTAAAAGTAATGTTATTTCCGCCTTTAATAGAAACTGAACTATTGTTCTTTTTACTATCAGATGCTAAATTTAATTTTAAAATATTATTATCTGTGGTAACAGTTTTTCCTAAAGTATATTTCTCACTACTTACAGTAACTTCTGTGCCTGTGGAAGTGACTGTTGTTCCACCAGCTCCTTTAATAGTAAAACTATCTTCAATATTACTGTCAAAATCACCAGCGGCATTAACATTTTTAACAGTTGTTTTAATCGTTGCAACATTATTAGCTGTGGTAATAGTAAAATCAATATCGTCTATATGAGTATCTGTATTCGGATTAATCTGTACCCAACCCTGCTGAGTACCATCTCCATTATATACACATAAAATATTACTTGCACTTAAATAATAAAATTGTCCAGCATATTGATCCTTATTTGTCTGATTTACAGCAGGTAAATCATTCACAGTTGAAACAAATGTAATACCTTGATTAACTGGTACCGCATCAATTTTTCCAACTTCTCCAGTAGGACGACCAATATACAATCTATGCGTATCTGTAGTTAAATAAAAAGCACCTTCAATAGCATTTTTATTGGAACGAATAGTATCTAATGCAGATTGAAGACCTTGTTTAAATAAAACATTAGCCATAAAAAATTTTTCCTCCTATTTTATTCTTCTATACCGCCATCTTCAGTCATTTCATGCCATCTCAATTTGTCATAAATTGTTGTAACATCATTTTTTATTGAGGTGATATTATTATTAATAGTATTTTTATCACCTTCCAAGTCTGTTACACGACCTTTTAAAGCTTCAACTTCTGCGTTTAAATTACCTACTTTTGTAACCAATCCTTCTTTAGTTACAGTTCCGCTTTCAAGCTCTGATGTGGTATCGTTTATAACATTTTCAAGATTTAAAATTCTTGTATTAAATTCACTTGCTTCTGCGGGATGACTTTGGATCCAGTCAGCAATCTCTTTTAAAGAATCTAAACTTTCTTGAGCATTTTCTGGAATCAAAGCTTTTGTCAATACGTCAACAGCAACCTCTCGGATAGTCTTGCCATTATCATCGCCAATAATGTTGGCTAATTCTGTTCTGACAGAAAGCGCTGGGTCACCCCAAGTTGCGTCACCTTTTAAATAAAGATTTCTATCATCTTTAGTTGGGACTGGTACTAATCCAGAAGTTCCATCTTTATCAGCTGTTGCTCCTTGCATCACTGAACAAATTAAGGCAGCTATTTCTGTGGGAGTTTTTGCCACCCATTGACCGCCATCATATACTAAAATAGAACCGTTATTAGCGCTTGTCGCAACGACATTTGCAATATCTTCCATATTAATAATTGATGCAGAAGTTCCCTCTCCCACAATCAATTTAGATCCTAAATATAATTTCCCAGTAAGGGCATCTTTTTCAGATATAAAATATAGAGTATCAGGATCTTTATTTGCAACATTAGCAAAGGCTGTCGGAGTACCTCTTAGAAAACGTACATAATTTATTGCCATTTACCTTTAACCTCCTTTTTCTTACTCCTATTATTTTATAAAAAAACAATTATAATAATTAAACTATACTGGCCTGCCTTAAGAAAAAACAGGCCAATATTATTATGGTTGTGTTAATTCTTGAATTTTTTGTTCTAGTTCAGCGACTTTATTAAATAACCATTGAATTGTTTTTGCTTCTAAGTTTTCATCTTCAATTGTTGGATTTTCTCCTGAATCTTCTTCATCAGCCGTTGGATCTTCTTCAGAAATACCATACTCAAATTCTGATATAAAGCTAACTTTTTCATTAGCTAATGTATATACAGCTTTTGAAGTTGCTGCCAATTCTGAATCATCACTTTCTACTGAGTCACTTAACTTAACTACTCCATAATTATTTAGAGATGCTTTATCTAAATATTTAATTTCACTAATCTGATTATTAACTGAAATTTGAATTCCAGTTGAATCATCTGCGGTACTTTCAGTAATATTGATTTGAGGAGATAAATTCTTTAAATTAAATTGAAGTTTTCCTAATGCTTTATTTAAAGTATCAGTAGCAAGAATATCTGTTACAACAGTTTCTTCTAAATTATACCCCGTTAATAATAAAGCTCCAATATTATTTCTAGTCGTAGATAAAGCTCCAGTAGTAGTGTTTAAACTTAATTGAGTAATTACGTCTGCTCCATTGGAGTTTACATCCGTTAAACTTGGAGAAGGAATTTTTACTGTATGATCCTCTAATGTAGTAACATGCCCAGCTTCATCAATTCCAAGAGATGGAACTTTAAAAGTGTCTCCAAAGTTTGGCGTCTGCGCTGCAGTGTCACCTTTTGAATTCATTGCAGTTCCGGCCGCAGCATGGGCAACAGTAATAGTTTTATTACTTACTGAAGCAGCTAATGTAATCCATCTATTTCCAGTGTCAAAAGTTACTTCATCAATAGGATTAACGGCTTTAATATCCGCTTTTACCGCTGAAACCATTGCGACTTTGCTTGAACCAGTATTATCTACTTTTAAAGTTTGAATATTATTAGGTAATGTATATGTAGTTTTTACGCTTCCTACAATGTGTCCTGCATTATCCCACTTGATTGATTGAATATCAAATGTTGTTTCATTATTACCATTAAAATCTGATGCATTAGTACTTTCACTGAATTTATTTACATAGTGTTTAATAGTAATTTTATCACTATTTTCATCAACAACCATGTTAATCCATTTATTACCTAACTCAAGCGATAATTTATCTGTCAGTGTGTCGGCTACGATTGTGCCTACCGTATTCCCAGTTGAATTTTGCTCTTCAAAATTTTCGCTGAAAATGTTTGCATTTTCAGAAATTCCTATTTCAGTAAAATTCTCTGGTAATGTAACTTTATTTGTTACTGCCGAAGTAATATGTCCAGCCTCATCTACTGTAAAATAAGGAATATTAAATGCATTTGCATCATGACCTTCATTAACAACCTCTGTAGAAACTGTTCCATCAGCCGCATGAATAGTCCAAGTTACATCTGCATCTTCTTGTACATCTAAATGAGCAATGTCTAAAGACGTTCTTAGTCCATAATTTCCAGGTTTTACACCAGAGAATTTATGACCAATAATAAAAGTATCTTCGGAATTAGAATCTAATTGAAGCCATTTATTATATGTGATAAAATTAAAAGTATCTTTAGTATTATCAGCTATAGTGTTTTGATCATTAACGACACTAATAGAATCTCTAATAATATCATTATTTTTAGCTGTAAAAAATTTATAACTATATGGTAAAGTAATTGTTTCTTTGTTCTGCCCAACAATATGTCCTGTATTGTCAACTATTGGAGTTAGTAAATCTAAAGTATCACTATCTGTATTATTATTACCTAAAGCCGTAGCAGAACCTTTATCAGTTAATGGTTTATTTTTATCTGATACAGTGGTTGTATCATCAACTTTAGTTAATCTATGTTTAATAGTGAAATAAGGATCATTTGGATTAGAATTTAATTCAAAATCAATCCATCTATCTTCTGTTGCCTCAATCTTATTATCTTCTGAAATATTATCTTGCCAATTAGAAGTAGAATATTCTTGAGCCGTAGAGTGATATGCGCCCTCCATTCTTCCATAGCTATCTGTAATTACAAAACGGCTAGAAGGTAAATATTTAAATCTATCAATATAATCATTTAAAGTATTTAATGCACCTTGAACAGTATTTCTATCTCTAGTTTCTGAATCATTAAATTCCATTTTTTGATTAATCTTTAAAATTAAACCATGAATAGTATTTAATGTTCGAGCAAATCCTTCTAATTCTACCATTTCATAACGTTCTGCTCTTTTACCAAGAGAAACAGAAGCTGGAATTTCAGTCATAGAAGTTGTCCAGACTGTGCCTGGAGCATACAGATTATAACTATCTTCTATTACATAAATATCATCTTTTAAATAATATTGCTTAGATGCATCAAAATTAGAAGAAGTTTCTAAATTATAAAAACCTGAATTTTCATCTAAAGTATAATATTCATTTGGTACATAGAATATTTTATCTAATTTATCAAATTCTAATTTATTATAATATTGTCTACCAATTGTACTTTGAGAAGCTTTATCTTTAACATAATTTCCATCATTAGTCTTATACCAGAATGTATTCGCAGTATAAAAAGAACCTTGAGGCTCAATTTTTATTTTATAAAAGTTTGCATATGTTTTTGTACCAGAAACTACAAATTGTGCATTATATAAAGATAAAAGAGTTTCCCAGGTTAAACCAGTATATGATTATACAATACTTGAGTATTTCCAAGTTCATCAATATATGTCTCTTGTCCACTTACATAATAAAAAGTATCTTCTGTAAATTGATATAAATCAACTTCATATACTCCTGTAATTGTTACACTTCCAGTAGACATATTCAAAATTTGCAAAATAGAACCATCTTTTTGCACTACATAGTCATAACTTTGAGAGCTATTTTCCTCAAATTCAAGCATTAAAGGTTGACGATATACAACTTCACCATCTGAAATTACTGGATCTCCATTCTCATCTAAGACAGGTAGCTGTAATTTTCCATCTATGAAGTATCCAGCTTTTACCATATCTTCAACACTTTGATTAATCATAATGTAATCATTAAGTTCATTACCATTAGCATCTTTTTTCTTTTGAATATAATAAAATCTATTAGGAACATAAAAATATTTTAATTTTTCTCTTCCATATAAACCAGTACTAGCATCATATAAATTCGCGTTTTCCATATTTAAGTTGACTTTGACAATATCGGTTTGCGGAATTTTATAATACTGTCTATCTGGTTTTGGTCCATTTTCATCTGGACCTTCTAGTTTATAAGTGATTGCACTATTATAAACGCTATCAATATAAAACACTGAATTAACTTTATAAGCTCCATCTAAATTAATTGGAGAAGCACTTTTAAAACTATAATATTGTGTTCCACTAGAAGGAAGCGCATTTTTCGCTTTATGATATTCCCCATTTAAAGTTTTATAGTAGTAAGTATCTGATTCCCATCCATCCAAATCAATTGTGCTATATAAATCATTTAATTGATTTATGGTTAAACTTTTTACATAATAAGTTTGATTAGGATCAAAATTTAAATCAGTCGCAACAGTATCACCACTATTATCTAAATAGTAGAAATCTTTAAAGTAAGAATCTTCATCTAATGTAATTGGCTTATATTGATAAATTAACTCCTCATAATCAAAAGTTTTATGTTTTCTCTTAAAACTACCGTCAGATTCATAATAATAAATATTATTTTCATCGGCACTGTCAACCATTTCCTGAGTAGATAATTGAGTATCTGCATTATCTACATCTACAATAATCATTCCCATTAAGTCATGAACTGAATTAATTGCACCTGCAACAGTATTTACTTCAGTATCAGTTAATGAATATCCATTACCATTTTCTTTAGCATTTACCAATCTTAAACCATTACGTTGAATAGCATCTGCGGCATCTTCCCAATTAATATCTAAATTACGTCTACTTGTTTCAGCAATATAAGAATTAGTATCTCTGCCACCATAAATAAGATCCCAAATTTTAGCAATCGAGTTTCCAAGAGAAGGCAGCATAAAAGAGAACTCTTGTGTATCCTCTTGCGCGGCCATGTCTGAAACATAGTTATGTTGTTTATAGGTATGTCCACTTAATCCTGTTGGAGATAATTTTATAGCATCTTCATTTGTCCAGCCACTATTATAAATTGATTGGTTATAAGAATTATAAGGCTTACCAAGCTTTTCATTAATTTCAATAATATCTGAGCTATATGTGACATTTTTTGGATCAAAACCTGCTTTATTATAATAAATAGCCGCATCAAACATTGTTGTTTCACCGATGTCTTTATCTGTCCAGCCTTTTGCAAATTGATTATAATAACTTTCTGTAGAAGTGTCCGTACTAGCATTATAAAATGATCCCTTCCAAGCTGTTTGCTGATCAGATGGATAAACGACAGAATCCGAAGTCATATTTACAGTAGCTGCGGTATCTGGTTCTCCAGTAGTCGCAATCTTTGGGCCGTATAAAGCATTACTTGCGGACTTGATTCTTAGTCCCCACTGAGGCTGCCAATGAAAACGATAGTAAATATTTGTACTGTCTGTATCAAAGTGCGGTGACGTAGGAATTAAAGAAGGCGCATCAGCGCAAATATCAAATGTAGGAACTACAGTATTTAATTCAGCAATCATTACATACTTTTCATAACGTCCTTGATTTGGGCTGCCTGTTGTTGCATCCGGAGTATTTGTATACACCTTCTGCCATACAGTAGAATCATATCCTCTACTGCTACCATAATGCGCTCTATCAAAATTTGAATTTCCAAAATAATTATCACTACTACTGGTATCAATCTGACGCCATTTTACCTCTTCTTGACCATCTTCAATAACTGCCATATAGTAATTATCGCCCTTGTCAATACTATAAGAATATCCTAATGGTGCACATAAATACGTGCCGACAGGCATTGTCTCAGGGTCAAAATTAACTATAACACCATCTTCAATATGAGCGTGTAAATCTTCTTCTTTTGATAAATTAGGGGCAGTCTTCCCAGATTCTTTCCAAGCTGTAATATAGTTAGCTTCAGTAGTGTAGATAAAAGAACTGCTTGTAGTTCCATTAATAATAATATATTTTGGCTCATCATCCATAGTAATTTGATTACCTTCTGGAATTTTTACTACATCGCCAGCAGTAATATCATTTGCGGTGACCAGTGTTTTTAACACTGGCCCGCAAAATCCTTTATCTTCATTATGTTTTAATACTTGTGTATACATTTTACCATTAATGTAATACAATTTAGTTTTAAAAATATCATCATGAAGATCTGTATCATATTCTACAAGTACATAACGTCCTGCATATACTCCATCTGTTGCGCATGATTTATCCATTACATAACGGTTTGGATAAGTTCTATCAAATACAAACTGTGTCCTTGAAGTATTTGTTATATTTCCATAAAAACCCATTACTCTTCCTCCCCTTCATAAATCATATCTACAATTAATACGGCATTATTTGTATCACTTATATTTTGAATAGATGTTGGTGCAAAATATAAACTTGAAATTTGAGTTTCACCAGACAAATCAAGTTCATAAATTCCAGTAGACCCAATAATGATTGGGGTCTCTGAATCATTTACATAAAACTTTGTACCCGGTAAAGCTTGAACGCCTAACTGAACGATAGGAAGAAAATCATTAAAACAGGCTCCAGATGTTAATCTATGATAGGTTACTGTAGCTGGATAATTATTTTCAGAATTTTCGCTATAATAACGAACTTGTTTAATTCTTTTCATTTTTTCTCCTTGTCCTCCTTAAATTATTCGATCTACTGCTTTCGTTGCAGTAATCGACATTGTCCCATTATACTGTAATGGGAGAGAAATTCTAGTAACTAAAAATTCTCCATCAATTCCACTATTATCATCATGAACAAATATTCTTGTATTTGGTTCTAAATAATAAATAGGTAAAGCTGTAATAGTAATCGATTCAGTACAATATGAATAATTATATAAGAAATTATCAAGCATATTAATTGCAGATTTACCTTGCGCACTAATTGAAAATAAATTATCAACTGTGTCAGTTAAATTAATATAAGTATATCCAGGTTGTTTATCCATAACCGTCATTAACCTATAATAATCCTTATTTGAGCTATATGATGTTGCAATTTTATAATTGCCAGAATTATCTTTTTCATAGTATACTCTTTTTTCACCATTATTATCTTTTGCAGCAAAAGTTTCACTATTAATAAAAGTTTTTATGTAGTTACCATCTGAACCACAAAAAATAACTGTCGGAGTATCCCTATAATAGATAGCTTTTATAGCATCATCATTAACAGCTTTCGGCCTATCTCCAATTGCTGAAACTGAATATTGGGCTAATTCGCCATCATCTAAATCTAAAAAATCAAACCAAAAATTCAACATTTCTGGATTTTCTAGATCCATAGTCCATCCATAACTATCATCTTTTGCAACCTTATTTTCAATAATTGAAGTTGAAACATTATACTGATCAGTTAAATAAATTAATAAATTATTTAAATCTAATTTAGTATAATATTGTTTTTTACTGTTTTTGAAAGTTAATATATCAATATTTGACTGCTCAATATACTCAGATCCATTTAATATAAAGTATTTTTCATCAGGGTTATACTCAATAGCTTTTTTGTAGAATCCGAATGTATAATAATTTACTTCTCTATAAGCATCTTTCTTAATATAAAAATTATAATTTTGACCTAATCCATAAATAGTACCATCGTCATAAACTTTTATACCATAATTATTTGCTAATGCGCCCATTTGGATTTTAGTTAAAAGTTTTGTTGTCGGATTTAAATACTTTGAAATTACACTATCTATTGTTTTATATTCATCATTTTCATAAATATAATAAACTTGATTAGGATCATAATCATTATATATATTTACTAAATCATAACCATCTCCATAAATATAATATATTTTACCCCTAACAAAATTTCGTAAAATATTTTTTTCTATAAAAGTATTATCATCTTGTTTAATATAATATTTCCCATTGGTTACATTTTCATTTTTTTGTTTTATATATCCATAATATATTTGTTCTGTATTAAAAGCTTCTTTAGCTATTTCACCATTAGAGTAATTAACATAATAACCATTAGTATCAATCATACTTAAATCAAGCTTTTCAGTATATCCTTTATATAAGTAATATACAATACCTTTTTCAAATGTAAAAGCAAAACTTCCATCAGGATAATAATAAGTTGTCCCTCTCTCAAAATACTTTGGTGTTTCTATAACTAATATACCATTAACCATTTTTCTTGATTCATATTTAATATTTGCTTTTAATTCAAGAATTTTTCTATAGCCTTTTACTGCACCAGACGTAGATTTTAAAGTTTCAGAAGATGCTAAAATAAAACAATTATTTTTAAAATTTGAAAAATTTTCTTTAGTAATATTTTTAATTTTTTCAAAAACATATTCTGTACTATGTTCATCACTATGAAATACTTTTCTGCTATAATAAACAGTATTATCTGTATAATCATAAACTGGTTTATATGATGAATATGTATAATAAGTATTATCTCCAACAGCTAAGCTTGCAACTTTTTCAAAACCTTCATATGTATAATACTTATTACCAAAAGAAAAACTTGGAACTACCTTTTTTGGATAATTACCTAAAACATCTAACTCGCCAGTAATATCATCTACATAATCAGTTTTATTATATTCTACATATCCATCAATTGCATTATCATCCTTTATATAATAAGTATCTTTAGTAGATAGCATTGTTAAGTCTTTGACAAAATCATATTTATAATAAGATTCATCATCTCTATAATTATGATAAAGCTCATAATTTTGCCACTTTGTTTCAGATATTTGATAATAATTCGGATAAAAAGCAGCAACTAGTTTCTTAGCAAGCTCATAATCATACTCTCCATCTTCATTAATAATATCTAAAAATTGCTGTCGAGTATAATTTTCATTTGATTCATTTAATTTATATTGATTATCAATTATAATATTACTATAATATTCCGTAACTTTTTTTATATCATCTGGATTCGTTAAAGTTCTTAATTCTTTATCTAATTGAGAAGTCGCTGACTTAATAGCATCTGCGTAAGATTGAACTTCGGCAATTAAAGTAGATAAAACTTTTGTGCCATTGAAATAATAATATTCAATATCTTGTTCAACAGGCAATATATCAGTCGCATCTTTAAATGTATAATCAGTAAATGTTTTTGCCTCATTATCCCATAAATAATAATGATTAGATCTATTTACATCAAAAGTAGACAAATTAATTGGTTCAATATCTATATTATAAAGCTGTCGCCAAAATCCCTGCATATCTGTATAATACTGTTCATATCCAGTAACACCTAAAGGATAGTATTCTTCATTATTTTCTGCAATTATAGATAAGAAATCATCATCATGTTGGTATTTAAAATAATCTAAAGCCATTTGATAAATGATTTCTCTCCAATCTACAATTTTATACTTCTGATTAATAATACTATTTTTTTCTTGTTCATCCTTGCTATTTGTTAATTCATCTTTTATTTCTTTTGGAAAAGAAGGGTCATATATATATGTATGATATTGATTAGTAACACCTTGTGATTTTTCTGCTAAAGCATAAGAAAAAGTATGCGAGCATTGAAGAGAAGTTGTTGGAATGCTATTATCATTATTTGTAATAACTCTTCCATGTACAACAGATTTAATATATTCTTCTCCAGAAGCTGATAATGCAGTATCGAATAAACCATACCATACTACCTTTTTCTCTTCTTTCGCCTGCCTTAATTCACTATAATAGACATTATTAATCTCTGTAGGCTTTGGAAAAATAGTAAGCCAATCTGCAGTTCCCCAAGAACTTACAAATTGAGATAATGTTAATATTTTTAGCTGATAACAATAATAATTAAAATCTTTTTCTGTTCCAGTAGGTAGTGTTGCTGCATTAATTATTTGAACTAATTCATCACTAGATAATCCTTTATAATAAGATATACTATTGTTGTCATTTACATCTGCATAATATAAATATCTTCTTGCCCAATCATCTATTTCCCACCAATCATTAGATAATCCAGTAGGTAAAGAAGTTGTTTTAAAAGCGTTAATATTATCTGCGGCCATGGATGCGTTTGAATTACTTAATACTTCTAGCTCCTGTTGACGAATCGAAATAAACTCATCTTCAGTAAGATAGACAGTCCCATCAAAAGTTTTATAATATCTAGCTTTATTATCTATTGCGTATCGTAGATGAATCGGTACATCAGCGCCAGATGCAGTACTACGTTTTCCCCAAATGGCATAATCGTTTCTAAGATTCTTTAAGTCTGGAGTATTTTGAAATGCAGTAATTAAGTTATTATCTGTGAAAGAATAAGAAACTGCTGATGTATATGCGGCACTGTCTGCGTAGACTTCATCTCTAGAGTTGATAATATTATTCCATGATTTATTGATATATGTTTTTTTACGCTGAAAATGAAATACCCCATCTACATCATAAAAATATTCATAATCTCCAAGCATTGTAACAATTTTATCTAATACTGCGGAAGTGATAGAATTGTCGACCGCACCGATGAGGTCGCCCGCATATATTAATTCAGTTAATCTATATCCGCAAGTTTCACCATAAGAAATTTTAGCAACTGTGTATATTTCGTCGCTATCCGCAGCCTTAATTCTTAATGGTTCTATATATTGTTCAGTTAATGTCATTCGTTTATCATACTGCGATTCTGGAATCATATCCAAAGTAATAGGTTCTCCAGTGTCTACAATATAATATTTAGCATCTTTAATAAATTCATCGTTAAAACGAATATTTGTAACATCAGTACTATTTTCACTTATCAATAAAAATAAATCTACATCTCCTCTATACTCCATTAATTCAAAACCTTGATCATCTAAGTCACTAACTACAATATTATGATAAGGTTCTTGAGCATAATGATGAACTGCCTCTGTTATAATTTCTTTAATAGGATAATCATAATTAATAACATTTCCATCTGAATCAATTTCATCATATGTTCCAAAATCAACTGATAAAGAAGTAATATTTCCTCCAATATCTCCATTAAGAAGGCTCATCTTATCTTTTCCAGATAAGCTAATAGTATAACTATTTATATTATAAGAAGTATTAAAAGAAGTTAATAAAAATACTCCTTGTTTAAACCAAATTATATCATCATATTCAGAATTAATATTATTTTCTAATCCAATATATAATTCAATTTTCGTCTCTAATCCCCAATAAAATTCATGAAAGTCTACATCTTTTGCTACCATTGTTACAGAACAAGAACGTCTAATCGCAGAAGTTCCGTCTATATTAACGGAACCCTGCGTAACTTTACCAGTAATTTCTTCTACTGGATATTCATTAAAATCTAATGCTATAATTTTCGCAAAAATCTCATGATGGGTTTGGTTATCAAGCTTTTTTAAAAAATCAATATCTAATAGTGGATTTTTCATAGTTTGCCATTAACCTCCTCATAATTTTTTAAAGAAATAGATAATTGTCGAATAAAATCTGTATAATACTCTTGAATCTTAGAAATATAAAGAGTTTCTAATTTTGTATAATTTTCTTGAACCATATAATTTTTAGGCGAATAATCACTGCCTAAAGTTATTTCATAAGTATCTTTTAGGGTATCATATTGAGCCTCAGCCTTTTGATATTCAATAGATCCCTTCTCTAACTTTGATAAAGCCAAATCCTTATCATAATCAATAGACATTAACAATCTATGAGCCTTTAATTTATTTTTAAAAGCTTCATAAAGCTCTTTTCTAGATCGGACATTTTCATCAGTATATTCAACATTATAGGTAATAACTCTAGTTTGATAAGATAGCTCACAAATAATACCATTATTAAATCTAATATCTTGAATAGGAGTATCTAACTTAGAAATGGAATATCTCTCAGTTTCAGTCAAATCTATTGTATCTCCATTAATAGAAATTTCATTAGAATATGTATCTTTATTATAAATAATGATATCTGAACTATTTGATAAACCATCAAGTAAATTACCTGTAAAAACGTCATATTTTACACCATTAGCATCTACATAATAGCCATGCTCAAAATTTGAATCAACAAAATCTTTTTCCCATAACACGTTCTGATAAGTATAATCAAATCTAGCATTACAGATTTGATATACATAATAAGGATCTAATTTATCAAGTTCTAATAAAGACTTACAATCCATATCTGTATAATAATCATATACTTTTACATAATAAGTTTTATCCTCCTCTTTAGGCATCTTTCCTAAAGATTTATAATATACATTAGTTATTACATTTTGCTCATCAGAATCAGAGCTTTGAACAACTGAATCAACAGAATTTTTAAAATATAAATCATTTGGATTTAAAGAATTTTTTGCCTCTGGCATACTAGCATCTATAAAGTGTATTCCAGAAGGTATGCTTGATTCTAAAATTCCATCATCTGATTCCATTAAAGGATATAATGCTTTTATAAATATTTTTTGTAAGGGTCTTTTTTCAAAACGCATCATAAAAATATCTGTAATAGATGTTTTTTCATCTTCAATAATATCAATAAGATTTGTTGTAGTAACATCATTGTCAGCTTCTCTACTATAATATGTTTTGCTTTGTTGCCCAATCCACTGTTTAATTGGTACATCTATAATTTCAAGATTTCTAACTGTATCAAAAATATTCACAGCTGCAGATTGGTAACTATATGTAATAGATCCTTGTAATCCAGTTATTAAAATTCCACTTCCATCTGTGTTTAAAGTTTGTGGAATAATAATTGAAGTTATTGGTTCTTCAAATTCTGCTCGGTAACTACCAGTAGATCCAATAATAACTTCTTGAATATCATCTTCTTTACCAGTTTGTTTTGTTACAAGCTGAATAATAGTGCCCGGTAACATATCAACTGCAAAAATTGAATATACTGGACGAGAGTTTATCGCTCCTGTAACATAAGTCACCGCACCAATTATTTCTTCTAATCTAGATATAACAGAATTATTAACTCTAGCCGTCGGAGTTAATGTATATGATAATACTGTTTCAATAGCTTTAAAATAGGTCGTTAAAGAATTATTTTTTAAAACAATCTTATTATATTCAGATTGCGTAAAAGTTTTATCTGATGTTACAACGCTACCTAAGATAGTTCCAATAGAAGATATAACTTCTTTTGGAGTATTACTTGTTAAAGAATAAGCTGTCACACTAGATTGCAATGTAAAAACATCTTTTAAACTATAATCATATGATAAAATTCTATTATATTGTTCTTCTGTTAAAGATACAATAATACCTGCGGAAATATATCTACGAACATTTGATAAAAGAATGTCTAAATCTTCATTATGTCCAGATAATTCAACAGTAGCCCATCTCATTTGTGTAGTAGTCGCATTTCCAACAGAAACTAAATTAAAAGCTGATAAATTATCATAATTAAAATCTGCTATTTCATATGCTGTACTATTAAAAGTATGTAACATGCGGCCCAGAGTATCCGTAGGCGTCAATGATGTATTCATTAGTTGAACAATATAATTTCCTTCTGTTGGAGATCTAAACAATTTAGGTTTACCATCGTTTAACCAATTTAAAACTTCCATTTTAAACAGTCTTTCAACTAAAATAGCATCACTACTTAAATCGTTAATTGCGTATTCAGTGCCTACCTCTCTATCCCAATTATAAAATAATTTATTATCATCCATTTGATAAGAAATTAATCCAGATATTGGAAATTCTTTATAAGAAACACTTCCGTTTCTAAAAATAAAAGGATATTTATGTCCAATTGTTTCTGTTTTTTGCTCTAAAATATCTGTTTTAAAACTAGATACTTTTGGATTATATCC
>2013338001_____MeugFOFF_C2873
CCAAGAAAAAAGATATATAACTATCAATTTTTTAAAAATTGCTAGTATTTTAGTAGGGAGCAAAAACCGCTCAATGAACAAGAAAATAACAACATCAATAGAAGCGAAAACCGCTCTACAGTGGACGCAAAAACCGCTGACTGTACAACTGAAAAACCGCTGACTATTAATAATATAATAGATATTAATAAAACAGATATATTAAAACAGAATTATATATGCGCAAATTTGCAAAAAAACGAAAATGAAAAAACACAAAAAAATAAAACTGAATTATTAAAAAATGAAAATGAAAAAAATAATAAATTTATACCACCTTTAAAAACTGATGTATTTAAATATTTAGCTGATTATTGTCAAAAACAGAATATAAACATCTCTAACAATAATTTAAATAACATCATTGATAAGTATTTTACTTATTATGAGAATACAGAATGGAGAGATAACAGAAACAAAAAAATTAAAAGTTGGAAGTTAAAAGCTTTAATGTTTTTAAAAAATAATCACTCATACACAAATTATAAAAATTTAGATTTTGCGCAAAAGACACAACAAACAATAAATAATATAAATAACTTTGTTAGTTGTATGCAAAATGATTTTTAATTAAGGTTTAAAAAATGAATAAAAACAATACTCAAGATTTACAAGAATTTGCAATTACCATGCAAAACGTTTTTAAAATGTTCAAATTTGACTTAGACGTTACTCAAGATATAAATTTTTTAGAAGTTTGGTTTAACCTCTTACAAGATTATTCTATTCAAGAAGTTAAACAAGCGTTTTATAAGTATCTTACTTTTGGAAAATTTGCCCCTAAACCTAGTGATATATTAGAACTCTTAAACATTGCCAATAATAAAAATAATACTTTAATAGCCGAGAATGAATGGCAAGGCGTTATGTCTGCTATTTCAAAAGTTGGAACATATCAGAATATAAAATTCAATAATCCGATTACGAATGAAGTAGTAAATATTATGGGCTGGCAATATTTAGGTAACATGTTAGAAACTTCGGAACAATTTGAACGTAAAAGATTTATAGAACTTTATCAACAATTAGCAACACAGAATATACAAACTTCTGACACAATAAACATAGGATTTTATAACTCAAATAACTATGTTTTATTTGATGGTAAAAAAAATACTCACTTATTAACAAATAAATGAGCATTAAAAAGCAACAATGGAAAAATAATATTCACATTATACTATAAAAGCGTGAGAACGTGTTTATTTTTAATTTAGAGCGCATTTTTAATTAAACTTGATAAATTACTAACCTAAAAATTGATATAGCTTTATTTTGCGTTTTAAAGCGCGCTAGGGTAGTTTTACATATTTGTAAATTTTTAACTTGCTTTTAAAATATAGATATATTTTTTTACATTAGTTTTAAAAGTAAGGTTTTTTATTAAAATGCTTATTTTATAAAGGTTTGTTGTTATTTAAAATAACCATAAACTAAAAAAAAGTTTAACCGACTACCCCATTTTTTTTACTTTTTAGTATAAAAACAGTTAAACTTTTTATTTAATAAAATAAGCATAAAAAGATATTTAATTTTTAAAATACTTATAAAATAAAGCTTTTTAAATGTTTGATACAACATAAAAAAGCATTTTTAAAAATTTTTACTCATGTAAAAAAAGTTTTCAAATTTAAGGTAAAATAAAAATATTAAAATATAGTTGATTATTTTATTAAAAATATTATAATATGTAATATAGTTATGTTTTTGAGTCGAGTTTTCATACGAAAATAAAAAAAACTTGACGCCATTATTTTATTTTTATTTAAGGTTAAAAATTATGACTATCAGAAAAAATTTAAACGTTACAAACAATATTCAAATTACTCTTTTTCCCGATAATGAGAAAGAAGATCAGATCGTTTTTAATATTATAAATAATAATGGTGTATTTGATTTTTATCAGACAATCGCCAATTTTTGCAAAGAACAATCAAAAACTGAACTTTCTGTTGCTGAATTTCACAAAATATTTTGCATGATTAACAAAGTAACTCCGGCAAATATTTATCAGTGGAAGAGACTAAAAGCGAACATGTCGTTTCAAGCTTTATGCAACTTCATCAAAAAATTTTATTACTATTTCAAATATAGTGAATTATAATATTTAAAATTTTTCCTTAAGATTTATTTATGTTGAGTTTTTTAGCTTTATAATTAATTTTATAAAGCTTTTTTTTAGGTTTAAAAATATGTCTGATAGCATAACTCTTACCTTAAATTATCCCCCATCGATAAATCATTATTACATGAGATTTAAAAATCGTGTTGTTATCTCTGCACGTGGCCAAGAATATAGAACTAATCAAATTTTAAGTATTAAAATGCAACTATATAAACAAAGTCTAAAATGTATTGATAGTCCTTTAAAATGTACGATAGATTTGTATTTGCCAGATAGACGTAAAAGAGATATAGATAATATTTTAAAATGTTTACTTGATACTCTAACTCATAGCGGTGTTTATATTGATGATAGTCTTATCTATGATTTACACGTAATTAAACATAAGTTTGATAAATCTATGTCTAACTTTGTAATTGTTAAGCTTGAAAAATTAGAAAATGTTTAATATAATAATAATACACATATCAGAAAGTTGTTGTACACGTAAAAGGTTAAGAACCGATCATTCTTAACCTTTTTATTTTTTTTACTTTGCAAAAATCATTTTTAAAGAACTTTTTATTTTTTTATATTGTTCTGTTTCTTTTGGTTCTAGTTTAGGTGTGAGTAAGATTTTTTTTAAATCTCCATTAAAAGCGTGTTTATTTAATCTTGCTTTTAATACTGAATAACTTAAATTATAAGTTTGTGCTAATTGTTTTATACTTTTGTATTTGTTGCCTAAATGATCGGTTATTTCCCCCGTTTTTTTGGTGAGACAATCTTTCAAAGTGTATTTTGATCGGTGTTTTCTGTTTAAGAAAGTATAATAATTTACATTCCAATATTTGCACATTTCTTTAATATTTATAAACTTGTTACCTAGGTGATCTTTTACAAGCTTCCGTCTGTGTTTGTCTGCCGGTGTTGTTAAAACGTCCTTTAAACTCCAATTTTCTAATCCCATGCGATGTATATATAAATTTATTGATATCCCATAGTGTTCACACATTTGCGATATACTTTCATACTCTTGCCCTAAATGATCAGTACATTTTTTTTTATTTTTATTTGTTAATACTGCCCCTTTGGAACATGTTAAAGCTTCTCGTATTGAATAGCCTAATCTATAATATCTGTTTTTAAATAAATGATAATTAATACCCCAGTATTGACACATTTCTACCGCATTTTTAAAAGTGTGCCCTATATGATCTGTTATTTTATTACTTGCTTTTCTTTTTTCCATTTTTCTTTAGTTAAGCTTATTTTTAAATTTAATCTTCTGTTATAGTAGTTGTTCCTAAATGAATTTAAACTTATTCCATGATATTTACACATCTCTTCCTGATTTTTAAAAACGTTACCTAAATAATCCATTATCTGAGTCGTTTTCTTTTTTATTTCTTTTGTTAAACTTGTTTTTAAATTATTACTTTTTCTATATCTTGATTTAAATGTTGCATATGTTACGCCATGAAAATCACACATATCTTTTAATGAGTTAAACTTATTACCTAAATGATCAGTGCATTTTATGTTATGATGAACGTGTTTTTGTTTTTTTACTTCTGTTGTTAGTGCTGTTTTAATGTCTCCATGTTTATTAAATCTACCTAAAAAAGTCTCATATTTTATACCCCAATGCCTGCACATTTCTTTTAATGATTTAAATTCTTGCCCTAGGTGGTCTCTCGCTTTAATCATTTTTTTATTTTCTCTTTTTTTTATCTATCTAAAAAAGTACCATAATTTAATTTATAAAAAATACACAGTTCTTTATATGAATTAAATTTATTACTTAAATGATCCTTAATTTCTGCCATATTTTAAAACCTTTTAAATAAATCTTTTTTTGTTTGTCGGGGTTGTTAAACTTTTTTCTAAACTCCATTTTTTTACATAAAATCTATATTTAAAAATTTCATCACTTATACCGTAGTGTTGACACATAAAGTGTAAACTTTTAAAACTATTACCTAGGTGATCGGTGCGTCTTTTGTAATAGTCGTGGGGTCTGCGTTCTAATATATCTTTTAATGTTGTATTGTTCTTCTGATTTCTTAAACGTTGCCTATATAATGTTGGTGTTATCCCCCAATATTTGCACATTTCTAAAACTGAAAAAAATTTGTTACCTTTATGGTCATAGCAAATTTTATGATTTCCGATTTCTTGCTTTTCTCGTGTTAGTGCCCTTTTAATATCACCATGAGCACAGAAACGACTGTAAAAAGTTAAATAATTGATGTTCCAATATCTGCACATCGCTTTAATACTTTTAAACTCGTTGCCGAGGTGGTCTTTAGCTTTTATCATGCGTTTTTTATTTCCTTTTAGGTCTTTTAGGTGTTTTAATAGCTTTTTCAATATCCCAATTCATTTTCATGCGATTTAAAAAATTTTGATAATCTATTTTGTGATATCTGCATAAATCTCTATATGATGAAAATTTATTTCCCAGGTGGTCTTTGCAATTGTTGCCATAGGATATGCCCCTAAAAACCCCTTTCGGCTCTGTTAAAGCTTCTCTAATCGAAAAGTCATTATATAGACGGTGATATATAAAGTAGTAACTAACATTATGATACTTGCATAATTCAGCAAGATTTTTAAATTCGTTGCCTAGGTGATCTTTTATTTTACGTCTATTGTTAAATGTCAAAGTTTTCTTTAAACTCCATTTATACCTATTTAACCGCATGTAAAAAGTGCTTTGTGATATCCCATAGTGTTTACACATTTCTTTATGTGTATTAAATAAATTGCCTAGATGATCTTTACATTCTGCCATAATTTAAACCCTTTAAAAAAAGCGTTTTACAGTCTAATATAAAACGCTTGCAAAAAAAATTAATGAATTTACAAAAATATATTATATAACAAAATTTTTATAAAAAAACATTTTTGATTTACTGAAAATAAAAAAAACTTGCTTAAAAATTTAAACAAGTTTTAAATAAAATAGGTTTAATTTTTAAAAAAAATATTCTATTAAAAGGATATTTTAAATATTCTACCACAAAAAATAAAAACGTGATAATTTTTAAATTACCACGTTTTAATACAATTGATTTTTTTTGCTTTCCGTTACTTATAATTTTATTATAAATAACGTTTTTAAGCAATATTTTTTAACTGTCTAGTTCCATAAATAAGCCTAGGATGCTCGGTGTTATTAACATGTATTTTTTACCATTGCTTAGCTCAAAAATTGATCCACTTGTTGGTGTTTCTATGCTAGGGAATAAGCCAACATATAAACTTGTTCTATAGTTGGTTAAAGGCTGATACTGACGTCTTAAAAAGATTTGATCCGCTCCAGTAAGTAAAGGCATATTAAAACCTGACAAAGCCATGTTTAGAGACGAATACGAAGACGAAGACGAAGACGAATACGAAGACGAAGACGAAGACGAAGACGAAGACGAAGACGAAGACGAAGACGAAGACGAAGACGAATCCGAAGACGAATAAGTAGTTGCTAATAACCCATAATTTTCTTGACCTATACCGCTTTGATTACAAAAAGCGATCGCCCAATTTATAGTCGAAAAAATCCCATAAGAATATGAACCCGTTGTATTACTTAGCCCCCCATCTTGCGTAGTCGAATGTGGGCCGCTCGCACAAATTATATAAGGTTTATATAAACTTAAATTTTGCGTTGTCGGTGTGGTTATATACTCTCTAAGTTGTGCGTTAGTTTGTTGCCCAAACTCTGCGCCAGTTTGTTGCACTCGTTCAGATAAAGGTATTAAACAACCGTTAAAAGCGTTTCCCGTGTTTGTTCCAAAATTAACCGATTTAGAACTAATAAACGCACTCATTCCATTATCATTTTTAAAAAAACCTAAGTTGTAATAATCGCTATAGCTATTACTTAAAATAAATTTAAAAAACGTGCCATTTTCTGAACTTATATAATTAATTGTTATGCTAATTTGATTATTACTAATAACAATAGGTAAATCATAAGTAAAACATTTTTGATCATATTTATCATAATTTTTTCTGCATAAATAACTTAAAATACTATCATTTCGATCTTTATATGAGCTTTGTGTTGAAGTTGGAATATCGTTTTTAATTTCTTGATTCTTATCGCTTGATATAGCTAAAGAAAAATGTAAAAAATAGGTGCTAGGACTTTGACGTAAAGCACTCACACCTAAACCTACACAATAATTATTTTTATCAGTACCTAAAATTTCAAAATTAGAATAAATATCTTGTGTTGAACTCCAAATATTTAATGAAGGTGTGCTTGTGTTTGTTATCCCTTGATATAACGGGAAGCCACTTGACAAGTTTATTGTTTCTAAGTGAGATACACCGCCTAATTCTGCTAATTTTTCAGCAAGTGCGTAAACCAAATTATTAAATGATGTTGTTTTGTCGCTTGCATTGTATGATACTGTCACATTTGCGCTTTTTACATAAGCCATAGTTTTAAACTCCTACTCTATAATTTTAAATGTTGATAAAACACTGTCTAGATCTTCATCAATAGTAACCTTTGCCCCGCTCTGTTCTATTTGACGTGATTTTATACCGCTAGAGAACTCATACTCGGGGGCGTCTGCTGGTGGGGTTGGTATCGGTTGATAAGGGGGGGCGTACTGTATACCATAAATATTGCAAATTACACTATCTTCCTCTATTGTTTTTAAAACTGTATAAGTGCTCCCTTTTTTTAGGGTGCCTATTTCCCAGTAATGAGTAACATTATTTTGACAAATATTTAAATCTGCTTTGTAGTTTTGCATTGCTCTGGAAAATAACCACATCGGAATTAAACTATAGTCTATATCGTCCATTGCGTCATTACTGCATTCAAATAATAAAGCGTCATAATTATCATAACGTTCAGTTAAATATATAAAAGGTGCTTTATTAAAACCGCTGATCCCACTGTCTGTGTTTTGATAAAAATCTACATCTCCTAGTTGTTTTTTTGTTTTATCAAAATCTAGAATACTTTTTATTTTGTATTTTGGCCCATCCCCTATTGCTGCTTTTATAACTTCGTGAACAAAACCAGTACTAGCAATAGTTAAATTATTAGTGGTGTAAGGTTTTTCTATTGTGTTATAGGCAAAATTTGACTGTTCAACCTTATTTATTTTTAAATATTTTACATTGCCGTACCCGTCCGATACTGTCAAGCTAACATTCTCATAGCCTAAACTTTTTACGTAAGTTCTTAAGTCGTTGTTATTGAGATCTGTCTGCGCTTTTATTGCCGTTTCTGCGGTTGTTGCATTATTTGCTTTAGTTGCTAAATCTGCCCTTGTCGCACGGTTTGCACGTGTTGCATTATCTGCGGTTGTTGCATGATTTGCATTAGTCGCATTTGTAGCACTTTGAGCAATACCAGCACGGTTTGCATATGTGGCATTACTTGCTAAATCTGCGGTTGTTGCTCTGTTTGCACTTGTTGCAATTCCATTGAAAATTAAATTATTTTCGTTGTTTAATGTTAAGATTAACTTCCAATAATTAGGATCGGTCGGTTCCTTAATAACGCTTGATACACCATTATTAGCAATACAAATATAAAAATTAAAAACATCGTTATTTGTCTTAGTTGCAATAATGTTGCCTATTACATAATCAAGCGTATTCTTATAAAAATATAGCCCCCCACACTGATCCCAGAACATTTTGGCGCCTATTAATTTAAATAGACCGTTCATGTCTAATCTTTCGGGTGGAATACCGCCTGCATCAAGTGGGATCTGAGTTATCGGTGGGAATAAGCTATTTATCGTCACTTGCCCTTCTTCTGCACTTGCTTCTGAAAGTGGTAAATCGTTTACTTCGGCGTTATTGCCTAGTGGTATTGTTAAGTACTGCGGTTCGGTTGGTTGTACCATGTTTTTAAATCTCCCATGCTATTTGTTCAACTTCTGTAAGTGTTTCACATTTATATAATTTGTCTTTTAACGTCCAATATTTTAAATATAAATTTTGCACTGCATTAACCATAATTAAACTTAGTTCATTTAATTGTTCAAGATTAAAAACGTGTGTTTTTTCTGTCGCTGATCTAATATATGTTTTTTCTTGTTTTGCACTTAATAATACTAGCATGTTATTTTGCGCTGTTTCACCAAAATTAAACTCATCATTATCATAATTGCAAGTATCGTTATTACGTTTATATTCCATGATATTTTTTAATTCTTGATGTTTTGCTTTTATCGCTTTTTGTATAATCTCGTTTGTTTCTTTATAAGCTTTAATTTTAATGTTGTTATCAGTAACATATTTTAAAATTAAATCATTTCTCTTTGATGTTTCGTTTTTATCTAAGGTATAAGGTAATACCACGTTAAAATCGCTAAATTTTACATCACATGTAAAAATAGTTTTCTCTTTATTGTTGTATTGAGCATTCTCTAAACTTTCAACAATTAAAATATTTGTTGTTTCTGTTTCTGTTTCGTTATTCTGTAAATTATCCACTTTAGCCCCCTTTAAGCTATACGAATAAATAAACCTATGTTACATTTGCATATGTTGATGTTATGCCCGTATAGTACCATGACCCCGTAACTGTTTCCGTACTTACTATATAATTTACACTTGCGCCTGAGTTCTCTGCACGTAAAAATACATTGCTTAATTCTGCCCCACTATATACTGTGTTATAATTTAATGGCCCTATTTTTGCTAATAGTTTTATTTCTTGTTTTAATGCATTTTTATTAAAACTTAAGCCGTTGGAAGTTGCATCTATATAAAATATAGGTTGCCAAAAATTAGGACTTGATGACGGTGTATTATTTGAGTTATTTCCTTTAATTGATACATAAAAAGTACTATCAATTTGAATTATTGCGCCTAAACTGTAAATATAATCTTTGTTGTAGGTATAAGTGCCCCCGTGCTGATTAAACCACATATCCGCCCCTAAAAGCTTGAATAATGCGTTTATGTCAAGTCTTTTAGGTGCAATGCCACCAGCTTTAATAGGTAGGCTATTTATAGCACTAAAAAGTTTATTTATAGTAGCACGACCTTCTCGATCGGGGTTGGTGTCTGGTAATACGTTTACGTCCGCATTTTCACCGAGTGGACGTTTTAAAAAATTAGGTTGAGCCATATTTTTATATATCCTTAATTTGCAAAATTGCCATTGTCAAAAGTTTGTAGTTCCTGCCCGTCAAAACCGAAAGTGTCTGTGTCTACTTGATATATTTCAAGTTCCACCCCCACTGGTAACCAATCCATATTATAAAGGGCTTGTTTTTCGGCTATGCTCAATTTATCAAACATAACTAATCTTAAAATCATATTATCAACATGTATTATACTAATGTCACGATCCTTAAATAAAAATTTTAACATGTAGTTTAAACTTCCTAAGCTTCCATTACTAATATTTATTAAAGCTTTAAGCATTAGATAAGTATAATAAACATCGTCACTTAATAATACGTTACTAGTTGCATTTTGATTATAAAAAGGCGCGTTTGTGAAAGTATCTAAACGGGGCTCGGGTGCATCATTAAGCATTTTAAAACCTAAAAAAGGTTGAGTGTCTGAAACGTCTGCATAGCCCCTAGGCAATGCCAAAATACGCCCCCATACATCAAGCCCATAGCCCTTTGCCGTGTCAATATCAATCATATTTTTAAAAAGTGTATTAACATCATTTTCAATTTTTATTAAATTGTGAAAAGCTTTAATAACGTTTTTAATATTAGGACTTGCGCTATATTGTGACTGAATAGTCTTATCAATAAAAAAAGGTGTTTTGTTTCCTACTATATCCATAATTATTTACTCTCAATTACTGTAATATTGATATGGTTAGCACTTAAAACGGGTGCTCTATTTATAGGAATATGCAAGAAAGTGTTTTCGTCTACTGGATTAAATGAAAATGTCAATTTTGTAGTATTTTTAAAACCGTTTTTTAATAAAGATACTATAAAGCGACTTATATATAAATCGTCATTCATTACAACTCGGGGATCTTCATCAAGTCCGTAAAAATTATTTATTAAAATATCTTTTATTTGTTTTTCATAATCACTAGGTAGTTCTTGATCTTGTATAGTGATATTCATGTATACGCTGATATCAGTAGGACGCCAAAAACCTACAGTTTCAACGATTGACGTATAAGGATCTGTAATGCCTATGAAAGTGTTGCCAGTATACCCGCTTCCTGCGCTCATGGTGTTATAAATAGCGGTTGCTATTTGTTCATTATCTCCCCCTAGAACACTTGCAAAAACTGAATGGGGCTCGATTAGCTGATTATCAATGTAAATATTTTCGCTTGTTCTGTTTTGAGTTACAAAAACTGCAACCACGTTTTCTATCTGTTGTATTCGTGCGGTTATTGCTTGAACGTTTGATCGGCTATTTAGTGCCACGCTTTCGTATCTGCGTTTTTCGAATGCTGTTTGGCTCTCTTCCAATGTCCCGACTATAGCACTGTTTAAATTTGTGCAATTATCAAAACCTACAACAGTTGTAATAATTTTTGTCAAGGTGTTAGCACTTGCGGTTACTAGTCCACTTTTTAAACAATTAAATTTTAAATCAATATAACCTTCTGTTTGTATGGTGCCTTCTTGTTCGTTGCTCCATTGTGTGCCGTCCGTTGTAGATTGAATTATTGCATCTTTAGGGATAACAGTATTAACACGTCCAAAACATCTAACAACAGCATAGCTATTAATTGCCTTTTTACGTTCTAGAAAATAGATTTTTGCTAGTGCGTCCTGCCATATTCCTGTAGCTGTTAAGGGATTAAATTGATTTGCTAAATATGCGATCTCTGCGTCTTTTTGGACTATGCTAGCGGTTTGCGCGTCTATTATTTGCCCTGCTGGTGTTTCTGCGTCTGTGTTAAGTTCAATCTGTGTATTTGCTTTAAATGCGTTTTTCCATTCTGTAGCAACTTGTTCACGCACTTCTGTTACATCACTTACAGAAAACCCCGTATCTTTATTAAAAATTAACATCTATAACTTCCTTATTATCTAGCGTTAAACTTGCCTTGCCATTCAAAACTCTGTCATCATCAATATTTATAAAATCGATCTTACAATCTGCAACCCCGTCAATATTTAAAGCGGCCTCTCTTAATCTAGCTTTTAAAATGTTTAAATATGGGGACGCTTTTAATTCTATTAAAAAATGAGGAATCCCTTTTTCTTGATTATAATACGCATCATTTGTGAAAAGTCTAAAAGCATTACAAACGTTTTGTGCAATTCCATAAGAATTATTACACGTTGCAATTTCTCCCCCATCATTCAAAAAAATATCCCATTCACTATTTAATAATAAAGTATAATCTTTCATTTTTATTTTTCTCTATTAGGTTTATCTGTGGATCGTCCGTGAGTATGATTTTGAATACTTACATAACCGCTTGAATTATCACCGCTCTTAATATCTCCACTTGTAAAAATTGAACCGTTAAACGTTGCTACACTTGAACTTGAACCGCTAGACCCTTGCGTAATTGTTCCACTTATATTTACATTCCCGTTTAAATTTATAATAGGGCTTGTTATGTCTGTTTTTGTTTCTGCAACTATTTCACACTGTTTGCAAGTTATTTGAGCATTATTCTTACATTTTGCAATTAAATTATTACATTCTATATTAACATCTTGATTTGTTTTAATGTTTATTCCCTGCGGTGCTATGATGTTTATAATCTCGTTCTGTGTTACTTCTATATACACAGTAGGATCTTTCGTGTGTATGGTGCCAATCATAACTGCATCTGCTAAATTATAACGTCTATAACTTGCGGGCGGTTCGCTTGTTTTAGTATCTTTGTTTATGTTGCTTATATCTTGCTTAGCACATACAAAGACCCCTATGTCACCTACTACGGGATTAATAATAAATGCCCCTATGCCTGCTTGTACTCTGTAATGTGGTAATTCTATGTATTGTGGTGTTTCTTGTGCGTTGCCGTTCCCGTCTATGTCTGCAATTAATGGTATTGCCGTTACTGTTTTAGTCCCTTTTATAGTATCAGTATTACAAGATATTATTCTCGCTAAAAAACACGTATTTATATAATTATCTATTCTTGTTTTTATTTGACTATCCACAGAATTAAAAAATGTTTGATTTGCGTATGCATTCTGTATCGGTCGTTTATTATTGTTGTTTATCTGTTGCATAAATAGCACTCTTATAAAATCATATGTTTATTATATAAATTTGCCCGTGATACCGCTCATTTCTGGATAGTATGCGGTTATTTGTGATGTCCATTCCCCATTATTTGGCAAATTTGCACTCAAATGATGAGAGAGTTTTATAATTCGCCATTGCCCCGATACCTTTGGAATAATGCTCTTTAACTCTACAAGACCTGCGAATGTATAATTAGGATTAAAAATAGTCCTAAAATCGATCCCGTTCTGTGTCATTGTTGGATAGCCTAATAAACCACTATCTGCAGATATTAAAGGAATATACCCACTTTTACGCACTGCACCGCTATTTATTAAAATCGCTTTATCATCATCAAGTATTAACTCGGCTCCTATTTGTGCGCTTGCTTGCCGTGCTTGTTCTATAGGCGAACCAAAGAAAACTGCATTTTTTAAAGTTGCTTGTACATTTTGATTTTCAAAAGTAAAACCACATTTTTTTACTTGATTTGATATAAATATACTTGCATCTTGTACCCCGTTTATAACGTTTTCCCCTTGTGCGGTAACACTGCCATAAAAACCCACTCTCGCCTCGATCTTGAACTTTACATCGGGGGCGGTGTTAAAATCTGCATTTGCTCCAGTTATAGCCCCTTTAAAAATTAGGTTATAGCCGTGTACATTATCCCCAGCATATATATTTATATAATTCTGTTTTATAAATAATGGGTGCATGTTTAAAGTTGTTAAACGTTGCATTTTTTCAAGAGATAAATTATAAATTTCTACGCTTGCCTTTGAAAAATCGGGCGGTGGTAATTTATCAACAATAACATTCATGCCTAGGTCTTCGATCTCTATACTGTTAGAACCTTGCTTAAATTCCCCTTTTTCAAGCGTAATAATGATTTTTAATTTTCTTTGTAAGTAGTTATTCTGTGACATAATATAATTTAAACCGTTCATTAAATTGAGTATAGTCTAGGTCTTGTTCATAGCCTAATGGTGCGTAAGTATCTAATATGTAAAAATTACCATTAAAGGATCTTTGTTTAGTTCCTTGTAATATTTGACGTCCTACAATGATTATTTTATTTTCACAAATTAAATCATTGTCTAAATACAACGTAAAATAAAAATTATCTGCTAATTGTCTGATTTGAATCGTGCAATTTTGCTCATTTAGTACACATAAAAATTCTTGATTTGGCTCTTTAATTAAGCTTAATTCTTGAAAAGTTTTTATATTATCTTTGTTTACATCTGACATTTAAAAAAGTAACTCCTTTACACCTTGCAATAAACTTTTTTCTGTTGGTTGTTGTCTGCCCCGTCCAACTTTTTTATTAAGTCTTACGTTTGTATATGCGTTATTCACTTGTTTGACTTCTAAGAAAGATAATTCTGCATATATTTGATCGATCCCATCGTCCGTGTTTCTGTCAAAGGTCACTTTTTCAAGGTGCATATTTTTATATTCTTTCTCGGGTGTTATAACACTTAATAATTTGTTACTTTTTGCATAGTTCAAAAATGTATCTATGATTAGTTGGAGGTCGTATGGTTCCCCCCTTTTATTCAAAATGACATTTATTTCTTTAGGACTGTTTACGACTGAATAACTAACAAACGATCCATTTTCTATGGGTGCGAAGGTTGTTTTACTTTCAGCTTTAAAGCTTGCACCAACAAAACTGTAAAATTAAAGGCTCTTTGTCCTTTTTCGTCTAATATAGCCCACTCTTCAGCCTTAACCTTATTTACATTTAAATTTATTGCCATATATTGAACCGCCTTAATTTAGAACGCCAGTACTCATGCTAGTAAAAGACATTTGAGAATTAAATAAATTTTCACTTTGTCGTGTTGCCATGGTGCCATTATTAGTAATTATACTCATGTTTTGAGTTCTATTATCTGAATAACTTATGTTACTTGTTTTCTTTGTCATACTTGAATTATTAAATGTTTTTATTTGCTCCGTTGTTGGTGTCTTTGTTCCTTGTCCTTTTTCATTACTTGCAAATAATTTAATCGCCCACTCGGGAATAATTGACATAAATGTATCTTTTATCCAATCTTTAGAACTATTAAACACATTAACCATTTCATCCCATAAACTAGACCATAACTTTCCGATGTTATCAAAACTTGATTTAAACCAATCTTTTAAATCGTCCCATTTGGTTTTAATTTCGTTTATAGCGCTATCTATTCCACCGCCTAAAAATATAATTAAATCAGACCATGCATCACTTATCCCCTGCACAACTGTTTCGCATAAATTGCCGAGATCGTTCCATTTATTTTTAATTTCGTTTATAGCGCTATCTATTCCACCACCTAAAAATATAATTAAATCAGACCATGCATCACTTATCCCCTGCACAACTGTTTCGCATAAATTGCCGAGATCGTTCCATTTATTTTTTATCCAGTCTTTAGAACTATTGAAAACATTTACCATTTTATCCCATAAACTAGACCATAACTCTCCGATGTTATCAAAACTTGATTTAAACCATTCTTTTAAATCATTCCATTTATTTTTTATCTTGTTTATTGCCTTTGTGATATTCTCACCTAAAAATATCACTAAATCGCCCCATTTTTCGTGTATGCTACTTGCTAAACTTGTTACAACTCCAACAAGATCTTCCCATAGCATTTTAGCCCCTAGGACTACTTGATCCCACTTAGTATAAAGTAATGTTAAAGCGGTAATAATCAAAGTAATAGCAAGTCCAATCGGGTTTAAAAGCATTGCACTTGCTACAGTTCTAAAAGCTATCAATAAAGCATTAAAGACCCATGTCCCCACGCTAAACAACATTTTTAATACTGCAATAGTTAATAAAACACTGTTTTTTATCCATGTAAAAATTTTAATAATAGGAAAAATCAAAGTAATTAAACTTCTAATCAATGCAAAACTTGTTATAAAAATTAGTGCATATTTTGCAAGATTTTTTAATATGTTTTGTAGTTTTGTAGTATCACCAAATAAAAATTTGAATAAACTTTCTAATTTTGCTTTAACTTCTTCCTGCGTACCAAACATGCGCCAAAAACCAGAAAGTGCACTTTCGCCATTTTTCAGCCATACGACAAAATCATCAATTAAAACAACAATAGCCCCCAGAATAACCAAAAATGCGCCTAAAGGTGATTTTAAAAACGCTATAGCCGTTTTAGCCCACTGCGCCCCTAGTTTTATCAATATAGGCAATAATACAATACTTAAAACACTTGCTAAGATTGTCACAAAACGAATTATATTATTTGAATTTCTATCTATCCAATCACTGAACCCGTCCAAAATTTCAAGGAATTTTTTTATAACTGGACTAACAAATCGCATGACTTTAGTGGCAAAATCTGCCATAGTCA
>2013338001_____MeugFOFF_C2874
ATAAAACCACCGATCCCCGCTTGTACTCTGTAATGTGGTAATTCTATGTATTGTGGTGTTTCTTGTGCGTTGCCGTTTCCGTCTATGTCTGCAATTAATGGTATTGCCGTTACTGTTTTAGTCCCTTTTATAGTATCAGTATTACAAGATATTATTCTCGCTAAAAAACACGTATTTATATAATTATCTATTCTTGTTTTTATTTGACTATCCACAGAATTAAAAAATGTTTGATTTGCGTATGCATTCTGTATCGGTCGTTTATTATTGTTGTTTATCTGTTGCATATATAGCACTCTTATAAAATCATATGTTTATTATATGAATTTGCCCGTGATACCGCTCATTTCTGGATAGTATGCGGTTATTTGTGATGTCCATTCCCCATTATTTGGCAAATTTGCACTCAAATGATGAGAAAGTTTTATAATTCGCCATTGCCCCGATACTTTTGGAATAATGCTCTTTAATTCTACAAGACCCGCGAATGTATAATTAGGGTTGAATATAGTTCTAAAGTCGATCCCGTTCTGCGTCATAGTTGGATAACCTAAAAGCCCACTATCTGCGCTAATTAAAGGTATAAAACCGCTTTTTCGTACTGCGCCACTATTTATTAAAATCGCTTTATCATCATCAAGTATTAACTCGGCTCCTATTTGTGCGCTTGCTTGTCGTGCTTGTTCTATAGGTGAACCAAAGAAAACTGCATTTTTTAAAGTTGCTTTTACATTTTGATTTTCAAAAGTAAAACCACATTTTTTTACTTGATTTGATATAAATATACTTGCATCTTGTACCCCGTTTATAACGTTTTCCCCTTGTGCGGTAACACTGCCATAAAAACCCACTCTCGCCTCGATCTTGAACTTTACATCGGGGGCGGTGTTAAAATCTGCATTTGCTCCAGTTATAGCCCCTTTAAAAATTAGGTTATAGCCGTGTACATTATCTCCTGCATATATATTTATATAATTCTGTTTTATAAATAATGGGTGCATGTTTAAAGTTGTTAAACGTTGCATTTTTTCAAGAGATAAATTATAAATTTCTACGCTTGCCTTTGAAAAATCGGGCGGTGGTAATTTATCAACAATAACATTCATACCTAGATCTTCGATCTCAATACTGTTAGAACCTTGCTTAAATTCCCCTTTTTCAAGCGTAATAATTATTTTTAATTTTCTTTGCAAGTAGTTATTCTGTGACATAATATAATTTAAACCGTTCATTAAATTGAGTATAGTCTAGGTCTTGTTCATATCCTAGGGGTGCATAAGTATCTAATATGTAAAAATTACCATTAAAGGATCTTTGTTTAGTTCCTTGTAATATTTGCCGTCCTACAATGATTATTTTATTTTCACAAATTAAATCATTGTCTAAATACAACGTAAAATAAAAATTATCTGCTAATTGTCTGATTTGAATCGTGCAATTTTGCTCATTTAGTACACATAAAAATTCTTGATTTGGCTCTTTAATTAAGCTTAATTCTTGAAAAGTTTTTATATTATCTTTGTTTACATCTGACATTTAAAAAAGTAACTCCTTTACACCTTGCAATAAACTTTTTTCTGTTGGTTGTTGTCTGCCCCGTCCAACTTTTTTATTAAGTCTTACGTTTGTATATGCGTTATTCACTTGTTTGACTTCTAAGAAAGATAATTCTGCATATATTTGATCGATCCCATCGTCCGTGTTTCTGTCAAAGGTCACTTTTTCAAGGTGCATATTTTTATATTCTTTCTCGGGTGTTATAACACTTAATAATTTGTTACTTTTTGCATAGTTCAAAAATGTATCTATGATTAGTTGGAGGTCGTATGGTTCCCCCCTTTTATTCAAAATGACGTTTATCTCTTTTGGACTGTTTACAACTGAATAACTTACAAACGATCCGTTTTCTATGGGTGCAAATGTTGTTTTGCTCTCTGCTTTAAAGCTTGCACCAACAAAAACTGTAAAATTAAAGGCTCTTTGTCCTTTTTCGTCTAATATAGACCACTCTTCACTTTTAACTTTGTTAACATTTAAATTTATTGCCATATATTAAACCGCCTTTAATTTAAAACGCCCGTACTCATGCTAGTGAATGACATTTGAGAATTAAATAAATTTTCACTTTGTCGTGTTGCCATGGTGCCATTATTAGTAATTATACTCATGTTTTGAGTTCTATTATCTGAATAACTTATGTTACTTGTTTTCTTTGTCATACTTGAATTATTAAATGTTTTTATTTGCTCCGTTGTTGGTGTCTTTGTTCCTTGTCCTTTTTCATTACTTGCAAATAATTTAATCGCCCAATCGGGAATAATTGACATAAATGTATCTTTTATCCAATCTTTAGAACTATTAAACACATTAACCATTTCATCCCATAAACTAGACCATAACTTTCCGATGTTATCAAAACTTGATTTAAACCAATCTTTTAAATCGTCCCATTTGGTTTTAATTTCGTTTATAGCGCTATCTATTCCACCGCCTAAAAATATAATTAAATCAGACCATGCATCACTTATCCCCTGCGCAACTGTTTCGCATAAATTGCCGAGATCTTCCCATAGCATTTTAGCCCCTAGGACTACTTGATCCCACTTAGTATAAAGTAATGTTAAAGCGGTAATAATCAAAGTAATAGCAAGTCCAATCGGGTTTAAAAGCATTGCACTTGCTACAGTTCTAAAAGCTATCAATAACCCATTAAAAACCCATGTCCCCACGCTAAACAACATTTTTAATACTGCAATAGTTAATAAAACACTGTTTTTTATCCATGTAAAAATTTTAATAATAGGAAAAATCAAAGTAATTAAACTTCTAATTAATGCAAAACTTGTTATAAAAATCAGTGCATATTTTGCAAGATTTTTTAATATGTTTTGTAGTTTTGTAGTATCACCAAATAAAAATTTGAATAAACTTTCTAATTTTGCTTTAACTTCTTCCTGCGTACCAAACATGCGCCAAAAACCAGAAAGTGCACTTTCGCCATTTTTCAGCCATACGACAAAATCATCAATTAAAACAACAATAGCCCCCAGAATAACCAAAAATGCGCCTAAAGGTGATTTTAAAAACGCTATAGCCGTTTTAGCCCACTGCGCCCCTAGTTTTATCAATATAGGCAATAATACAATACTTAAAACACTTGCTAAGATTGTCACAAAACGAATTATATTATTTGAATTTCTATCTATCCAATCACTGAACCCGTCCAAAATTTCAAGGAATTTTTTTATAACTGGACTAACAAATCGCATGACTTTAGTGGCAAAATCTGCCATAGTCATTTGGAATTTAAACAAACTTTCTCTCATTTGTTTATATAGTTTTATATCGTCTTTATTTACACGTTGTAATAATTCTCTTTTTTTTCTCCATTCGTCCATAACTGGGTTATATGCGCCCGTTAATTTTGCAACTTCTGCCACACCGCTAAAATAGGACTTGATCATACTCCCTACAGTTAATAACCCAGTCACGGGGGCGATCAAGTGTTTAGCAAAAGACAGTAATTTATTACCGCCTTTTTTTGTCATTTCGTCAATCGCATTAGTATTTTTTTTAGTTGCTTGTTCTGTGCTATTATTTAGCCGATTTAATTGTGTTTTAAAGTCGTCAATATCTAAACCTACACTAATTAAAAACTGCGTCAATATGTTGCTTTCCATCTCCACACCCCTATATTTTTACTTTTGATTAAATTATAAAATAAAAAAAGCGTAATTATTAAAAATTACGCTTTATTACCTTATTTTAATTTTTTTTCTATTTCTTGATTAGCAATGTATTCATTACTAGCATTTACAGCCCATATTTCTAACATGTTTAAAGCATCTTCATAACTGTAATATGTTTCTAGTTCTTTAATTGTGCAGTAATGGTTAGCAATTAATGGCGCAAATGTGGCACTGAAGTTTTTAACACTTATATATTTAGTGTTATTTTCTTTTATTGTTGGATAATTGATTGATTGCCTTTCAGCATAAAAGAAAAATTTATTTTAAAAACTTCCTTTTCAAGTTCAATTAATGCCTTAATATCTGTAAAAGTATTATCTAGTTCCTTCTCATTTAGTTGAGTGATCATTTTGCCGTTTAGTAGCTGAGTACAATCGCAAACTAAGTTAATAATTAAGTCGTTTACTTTTTCATCGTTTAAATTGCCTAAAAAAGAAAGACCTTTTTTTGAGATAGCACTTAAAATAGCATTTACATCAAGATTAGAAACGTTTACTTCTAAAAGTCCGCTACTTGATAAAATTACACCTGCTTTAATTATCCACTTTTGCAAGCTTAAAGCGCTTAATGCGGTTAATCTGAATTTTAATTCATTGTTATTGTCAATAATTGTAATGTCTTTTGTTTCTCGCATTTTTTAAACCTTAAAAAAAATACTAACTAAATTAAATATAACTTAGTTAGTATTATATATTATTTAATACGTTTATTTGTGATTAAATACTTGAAACTCTAACGCTTTCAAATGTAAAGCTCCAATTAGTAGGATCTAAAACCTTTTTTGCATCTGGAATTAAATGACCACCATTTAAGCACCCATTATTCAAACTGTATTCTTTGCCGATACTAGGGATAGTAATTTGAATATCACATAAATATACCTTTTTATTGATATATTCAGCACGTGCAATTCTTTCAAATATAGGACGGCTCGGACTTGATGCCTCAAGGCTGATGGTTAAACCAATCGGGGCGGGTGTAAAACCCATGCATAGCTTACCGTCTACCCCCATACGACTTTCAGACAATGTAAGATCTTCAGTCGTAAACATTGTATCAGTGCTAAATTGCTCAATTCTAACCCCGTTAGGATAAAGATCTGCAACTGTTAAAATAATAATCGCGTCTGTACTTGTAATGTTTCTATTATCTGCCATTTTTTAAAACTCCTTATCTTAAACAACTGCGACAACTGGTAAATTTAATTTTTGCACACTTCCAGCATAACAATAAATTAAATTACATTTAGGGCTCTCTCTGTGTTGTCTTTCTGTTGCGCTAACGTCTACAACTTGTAAATAATAGCCGTTGTTTGTGATTTCGTCTGAATAATCACCGCCTAATTCTTGAATTAAGTTTGTTTTTTGTGTTTCTGATAATGACATACCCGTATCAATTACACCGTTATTTAGACCTCGGTTTATTACATCTCTACACCAAGATCTAATAATTGAATAACCACTTTCAGTGTATGGTACACGTCTGTTGGCTTTAAAACCCGCCATAATTTGAACTTGCAAAGCATTACATAACCACACAGCATTTAAATATGCGTCTATCCAGGCCCATTCGCCTAACATCTGCCCGTTATATAAAAATACAAATTGATCGTTTCTAGTTGCATAATTACCAATAAAGTTTAAACCACGATTTAATAAAGTATCATGATCGGTAGTATCGTTAATAGTTGCGCCTAGTCCGTTTTGAGCTTTAAATGCGAAAGTAATTGTGCCATTAGTTTGAGAATAATCTACGCTAGCAGCCGCCCCCATAATAAAAGCGCATTCTTTATAGGTGCCAAATGTAACAGTAGTAGCTCCAATATTTAACGCTTTTAGTTTGTCTGTGATTGTATCGTTATAAGATTGAACAAGGTTATTAGGATCGCTATCCCAACACACATATAAATACATTGTGCCTTGATTTGCGTTATTTGATGCCCATGTCCCCATTTCAACCGCTTGATCGTCTGTAGGCTCAAATAATGATGTGAAAGTTACAAAGTTTTGGAATTTTTGAGTAATTGTATTTAAACAATTTGTTAAAGTATTATTTGCGTTTTCTCCTGCTGATAATGTCGCTCCGCTTGATTTAGTCAAGTTCATAATTTCAGCAATAGAACCATCAGCAAAAGAAACAGATCCTTCTTCTCCAACTGTGCCACTAGTAATAGTAAAAGTATTATTTACGCTTGAAAATTCCACAGTTAAATTTGTGATTGCATCATCACCGCCGATCGCTCTTAAATTATTTTGTAAAGTATCTGCGATATTTGATAAACTTGTGCATTTGTTAGATCTTGATCTTCTAGTGATAAAGTTGTGCCATTAATAGACACTGTAAAAGTACCTTTGTTAATTTGTTTTAAGTTTGCTAGTGTTGTGTTAGCTACCACCTTAGAACCTTGTAAAAAAGGTGCTGACCCATTTTCTGCAAACTTATAAAAATATAAAGCACTAGGTTTTAATTGTGATCCACTAAAACCTCCAAAATACACATTTGCAAACATGTATTCATCACTATCAACCCCAAAAAAATCACCCACTGCCGTTGCATTAGAAAAGGCGGTTACATCTCCACTTATTAAAGTTTTATTAGTTGTAAATACTAAACCATTAAAAACAAGATCCGCACCGGTTCCACTTAAAATGCGTGGATTCACAGATACGATTTTACTAGCTTGAATTGCCATGTTTAAAAACTCCTATAAATAATTATTTATATTTTACGTCAACGTCTTTTATACCTACATTTACATGTGTAAATGTATCTATTTGTTTATTATATTCAAAATTGCCTGCTAAATGACAAATTACAGTGTATTTATTTAAAAACGTATTGCTTTCGCTTGTAATAGTGGTGTTTCTTATATCTTCTGCGTATAGAGTGCATAAATTATATTTTTTTAAAAACTGCGTTCCTAGTTCACTTCTAAAAGCTATCTCTAAGCTTTTCGCCATTGTGTAGGCTCTGCTATCGTCTAGTCCGTTGTTACTGTCACAATAACAATCAATTTGTGCGACAATCTCGTTATTTTCAATCATTGAATAACTTTCTGTTGCATCTTGATATCGTTCAATGTTTGTGCCGTGTCTGATAATGTTTTGGATATAAAAAATAATATAATTATCTGTTTCAGTAGGCAAAGATACATTATTTTGATTACCTAAAATTATACATTCATTATTTACTTTAGGTTCGCAAAACTCACTAATAAAATCATATAAAGCTATTCGAATATTAGGAATGTTTATGCTCATATCTAATCACCTTTTATATTTAAATTTAATTTTGCGCCTTGATATAACGTACATCTTAAGCACTCCCACCCGCACTCACTGAAATCTTCGATCACTGCGACAACGCTCCAAAAATTCCCGTCCATATCTTGCACAAAATCACCGCCCCTTGATAATGGTCTGTATAACGTCCACGGTCTTTTCTCTGTGTCATTTTCTGCATATATGTATAATTTGCGTGTTGTCGTGTTCTTTCCGCTCATATCTGCAAAATTAAGAGTGCTATCGTTTTCAGATTGCCAAGAACCTTTTATGTTTATTTTTTCGTATTGTTGTGTTTTAATACCTTTCTCAAAAATCAACTCACTAGCACGATATAATATTAAATCAGTATCTTGTTTATTAAAATTTATCGCACTTCTTACAATGTTATGCAAATTTAATGACATAGTTATTTATTCTCCGTTGCCATTTCAAAATTGATGCTATTAAATAAACGCCCCGTATCTTCTAGCGGCTTCGTGCCACCCCCGATCGGTTTACCATGTCTAAAAGTTGACATAATCGTAATAGTTAAATTTGACCTTTGTGGATAACCAAACTCTACACCGCCACTACCTATAGTAGCTTGCAAACCGTTTTTTCCTAGTCGTCCGATACTCTCTAAATACTTAAAACTTGCATTCCCTATATTTAACGGATCGCTTTTAACTTCTGCTTTATAGTTGTATATACCTACTTTACACCATAAGCCTAGATATTTATTTATTGTATCTCTGAAAAAAGGACGGGGGGGATTAATCAGTAAACTATTTACTTTTAAATCTATACCTTGATTAAAGAAAAAGTTATGTTGTCTTTGTGTTACACGTTGTGCCCAACCATACTCAACAAAACTAGCATATTCTGCGACATCTTTATCCATAACACCTAAAACAACCTTTATTTTGGAAACTTCTTTTATCGCTTTCTCGAATTGTTTCATGAGTTTGTTATCTATGTGTAATCTAACTGACATAATTATCCCCACGGATGATAATGCTTATTTGTGTATAATCTACCACCTACAATAAGCTTTTTTAAATATTGTTGATAAAATATATTACCGCATGGTGTCTGTAGCCAAAAATCAACGCTAGGTTTATTTGATTTTATTAAATCAAAACTTGTGCTTACACTTCCTTGACTTGCACTTGTTAAACGTCCGTTTTGTCCGTTCTTTGCCCATTCTTGCAATGTCAACATATGACAAACATAATAAAACATTGCATATTTTAAAGTGTATATATTATTATCGGGATCGTATTTGAATATGTTCCCGTAAACGGATAAACCTTGATCCGCAAAACTTAAGATCGTCACGTCTGCAACGTTATCAAACTGTGTAAACATTCCTTTAAATTCTTCAACCTTAAAAATAAACTTTGTAGCCATTTATCGCCCCTTTAAATGATTTTTATTCATTATATTATCATTTTTAAACAAACAATAAAAAAAGCACTCTTATAATTAAATAAAAGTGCTTTTAAATACAGTAGTACTAATAATTTTTTTTTAAAACATGAATTGTAAAACGTTGTAAAAAAAATAAAAATTTCTTTTCTTGATAACAAGAAAATCAATAAAATTATAATAGTTTTATTTATTAGTTTCTACTACATTTTGACTGTTCATACTTACGGGTGCTAGTCCTGTTGTCATTGCGCTTATTTCGTCTTTATGTGCTTTAAATTCATTCTTTGCGTTTTCAGTGCTACCAATTGCAAAAACTAAAGCTTGACCATTGCGACCACCAACAAACATACGCTCGCGGCCGTGTTTTGCTAAAATGTCAGTCCAATCTGATTTTTTCATTGTAAACATGATGGCGTTGCCGTCTGCACTTAAAACCCCGTCACGTGCGCCTCGTAAATGATCGTCAATACCCGGGATAATAACGATACCACGATTTGAAGGTCCTACATCATCAAACTTATGACCATTGCGTAAACCACTAACGACTGTGATCACGTCTGCCCCGTGTAAATCTTGAGATTTGTCTTTCTGTTCTTGTTCAATAGTTGAACCGATAATATTTACAGTGTTTTCTGTCTTTTGTTCTGCTACTTGCTTTTTAGGTCGTGCCATTCTTTCACCTTTTTATTTTTAACGTTATAAATAAAAGTAAAACAATTATAACAAAATAAATTTATTTATGAGTAATAAAAAAGTGATAACTTAATAAGCTATCACTTTTTTTACTCTCAATATCTATCTAACAAGTATTATATTAGATACCACTCATTCTTGCAATTAACGAAGGGCGTCTCACAATACAGCCGAAAGTCGTAGAAGTTGCTTTTTGTTTATAGCTTGATAAGTCCGGAATTAAACGACCTAAAACTAATTTATCCGAATAAACATTTGATGCTGTTTGTACGCCCATTAATTCGGGTGCGGTTAAGTATAACTGTTCGCCCTGCTCAGTTGACAATTGAGGTAATTGTACAATTTCTAAATTAGGGTAGTTATTATTTAGCATTTGTTTAGCTGTGATACCATATGAATTAGGAATTAATAAATATGACATCATAGTATTAGAGATCGCTAATTTCATCGGTGTATTAGGGTCAATGTTACCACCGTTATTTGCTGATAATTCATTTACTAACTTTGTAATATCGTTATAAGCAATATTTGCAAAAGTTGCTGAATTGTCTGCAAGCTTTTCAGCCCATGTAGACTTACCACCAATAGAGATCGGGCTGATTGTAGGGTTAAGGTTAGGGTCATTTAATAAACCATAAGTCTTTTTGCCTGCTACACCAAATAAATAAAAGTTGTTTGATGCTCTAGCAATAACTTCACTCGCCCATACTTGCTTACGACTAGCAAGTGCGATTTTTGCACTTTCTGCCTTTGCATTTTCTAAATCACCGTATTTAATCACAGTCTGAAAACGTACATTTTCTCGCACTGGGAATTCGTAATTTAAATCGCTTGATACTGCATTACCATAATCTGAATAATTTGAAACAGAACCAACGCCTTCTTCTACTGGGAATGTAGCAAAGTCATCAGTCCATGATCCTTGTTTTTCTTCATTGAAAATAGCGGTTGCATTATTAACGCTGAATAAAATTTCAACAATACGGGGATCTAAATATGTTGCATATGCTGACGGATAACCAACATTATTAGATGTGATTTGTGCATCTTGTGCTAGCATGCGCGCTGTTTGTTCATAATTAACATTAACATGACCGTTGATGTCATCAAACGCCATAAAACCTTTAGACTGTGGTGCAATAATTCCCTTTGCTTTTGCATTTAAAAAATCGTTGTTTGTCATAGTTCTTTATTCCTTAATATTAAAACTTCTCATAGATTACAATGTCATTCTGTGCAAAGTCTGCACCGCCATTCACTGCGCTAACAGTCCAACCAGTAGCAACCGCACCCCCACTAGGTTCGCCATAGGTAATAGTTGCATCAGTTGGAATAATATTTACACCTTGACCGCTTGTTCCTGCTGATTTAGCAATAGCATAAAATTGACCACGAATAGCCACTGTAACAGCAGTTCCTTCGGGATATGTTTCATTAGTTGCATTTAAAACATTTTCAATGCTTGAAGTCAAAGTTCTTTCAACAATACCAATAGGCACACCAGTGCCAACATTAGACACTAAGCCTAGAGATACACCATCCTCCACATTTGCCTTTCTAAAAGCAAAATCACCTGCTCCAAGTGTGCCATCGGTTAACGGGTTAAAGCTTGCATAGATAGCTTGACCTACTACAACTTCTTGACCTACTGTGCCAACTACTGGCATTAAATTAACATTCTTTTGTAACATATTGAAGATCCTTAATAATTAGTTTTAATTTTAGATAAAAGTTTGTTTAAAGTTGAATTTGTATAAACTGTCTTTTTGTCTTGTGCTAGAACTGAACGCTTTTGGCCTTTGCTTGAACCTAATTTAAAACCTTGATATGCTGATCGGCATGCGTCATTGCTTAAATATGTTGTATTGATACCTACTTGTTTACATGCGTATCTGTATACATCACCTGCACTGTCAAAAGTTTGTGCTTTAAGTTTGCCACAATCGCCCTTTACATCTTCGATAGCGTCAAGCTTTTCGTCTACAATTTCATTAACTCGTTTATTTACAATTTGAGTAATTTTTTCAAGCAATTCGTCACTAATAGGTAATTCATCATCTTCTGCAAGATCTTCCTCGTCATCAATTTCGACTTCTTCGTCGTCTTCTTCTTGATCGTCTTCTGTGATGTAGTCGTCTTGTTCTTCTTCCTGCTCAACAACTTTTTTAGGCTCGTCCTTTTGACCGTCTGCTTGTTCTGCTACTTCTTGTTCATCATCAGTAACAACTTCCTTCTTTTCGTCAATTTGCTTAATTTTCAAAACATCATCATGATCTAGTTTTGATAAATCTAAGCCCGCACTTTTTAACTTATCTAATAATGATAGTTCTTGATCTTCTGTGGTTTCGTCCTTGTCTACCACTTCCCCGTTTTTGTTAGGTCTATGAAGATCGATAATTTGTTGTGCAAGTTCAACTTCCTTTTTTTCTATGTCTTTATTATCCATTTTTTTAAAGTTCTCCATGCTATCGTTTACACACACATTGCGACCAGCGCGCCCTTCTTCAACTAGTGCAACATGGTTGCATCTAATATTTGACATTTTAATGTCATAAGATTGTCCATTAAAAGTGCCTTGTTCTACAATAGGATCGTAAATATATCCTAAACTTAACTCTTTCATTGAGCCGTCTTGTATTCTTGATATAGCACCTTTATTTAAAAAATGCAAACTATTGCATAAATACGGCGCTTTAAATTCTGCATCTGTTCCAGTGGCTCCGATTCTTGTTTCTATCGCTGGATTATCTGCAAAATCTTCATGATGTTTAAACTGAATAGGGATCCCGTTTAATGATTTTATAGTTTCTTCTTTTTTGAGTTCTTCGGCGGGTCTATATACATTGTATATTTTATCAGCTTTTAGACCTAATTTATCATAATTAGGAATCTCGTTCCCGTAATATGGTGCAACTTGTTCGCATGTGATATTACAGTTAGTCACATGTAAAAAACCGTTCTCGTCTATCCGTCTGTTACTTTGACTGTCAAAAGTTAAAAACATATTCTCTTTAACTCCATATAAAAATTTTTTATATTAAACATTATATATATAAATTTTGCTTAGTAGTAAAAAACATTACTTTTTATTATTTTTTTACATTATCAGCATATGGCATAAACCATACATCGGGGAATCTAGCTTGTTGAATGTTTAATAATTGCGTATATTGATCTTTTCCTACTAGTTCAAGTAGTGCCTTTTTCCATGTTGCAGTAAAATCATCGGGGCGCCCGATATATGTTAAAAAGTCCTTTGTTTTATATCCTAGATTAAATAATTTTTCTCTTTGTTGTTTAGTAGGAATATAAGAAAAGTTTATTCTTCTTGTACTGTTTTTATCCGTGTTATCAATGTCAACTCTTCCAATGTTTGGAATATCAAAGCTTAAAATTTCTCCTGCGTCTATGACATCAAAATCTAATGACATGTTTTTTAATTTGTCTTTTACTTGCTGCTTTTCATTTAATAGATCGTTCTTTAACTGATTAGTTGGTGACATTTCAGCAAACACATTTTTATTTAATTCATTTTGAGTTTTGTTATCAAGCAAGTAATTTTTTAACGCTTGATTTATTTCTCCATCTCTGTTGTCAAAGTACCATTTTTTATTATATTGATCCCATTCTGCCCCATTCTCTTTGGCAAATTCTTTCATACTGTAGCCAATATCTAAATATTGTCTTTGATTGTCTTTGTTTAATGGTTCGTTATTTAGATCTTTTGGTGCATCATTCTTTTTTAATGGTTCGTTTAGTTTTATTTGCTCACTTTCTGCTAATAAATAAGGTTTATAAGCGTCTAAAACTAATCTTTTACTTATGTTCATATATAAAATCTCTCTTACTCATCATTTAACATATAACTAGGAATTATCGCTCTATAGCAACAACGACAATAAGGTAATTCTCCGCATAAAACATTTTTTTTAACATCGGGATCGTATAAACCTATAGACAAATTAAACACTTTACCATTCATTTTTTTATGTGTTTCTCTACTTGTAAATTTGCCCGCAACATGGATCCATGTGCCCTCAGTAATTCCAATAGATTTTAAATTATCTTTTTGACATAGATTTGACGCGTGATTATTAACACTTTCAGAAAAACGATCTATTTTTGATTTATCAACTTTTTTTATTATCTGTTCTTTGTTTTCTGCTACTGTTTCATTCAAAAATAAATCGTTTATATCGTTCTTTATATTTTTAGCTTGATTAAACTAAACTTTGTGTAATATCGTTCTCAATGTCTAAACCATATTTTTTTTAATGTGTCATAAGCCTCCCGAGTTATGCGTGTTGTATTGTTTACTGTGGGTATTGTAAACTGCATATCTATAACACGTTTAGAGATCCCATTTGTTCAAATTGGTTGTCTTTGTGGCGGTGCTAGTGGTAGATCTACATTAACTGTAACCATGTATTAACCTTTTGATTTGTCGTGGTTAATTACATTGTTTGACTTT
>2013338001_____MeugFOFF_C3227
GCATTTTAGATGTTAATAACCTCTATTAAAAGACGCTGATTGCTAATACGCTTACTATCTAACGTCATACCCACTTTATATACTGTACCTTTATCTGTTCGTTGTATCAGACTAACGTTTAATGCTCCATTCTGAATACGTGCATATTGATAAGTTATTTCTTTTACTTCTTTTTCGTTTTCGTCATAGTCATTATTAAGTAATGGCATAACGAACCAATTGGTACCACTTACTAACTCTGTTTTATACCATGCCAACATTTCACGCCATTGCGAACCTGTTAACTGAACTGTACAAGATAACGAATAAGGTGCACCTTGATTAACTAGTCTTTGACGTGTATAGCCGTCTGCCATAGTTGTACGTAATATATTAGGTTTAACGCTCAACGAATAGCCATCTTGAAGTGGCATAGGGAGTACTGTGGGATAGAATATCATTGTTACGCTCCTACTCTGTTAAGATTAAAAGTATTCTGTAATGTGCTTGCCATCTGTCCACCTTTTCTAATATCAGCAACAAATACGTTAATAATAGTCTGTTCTTTATCTTCTCGGCTCTCAACAGTGCCCTGATTATCAGCACTTTCTATTAAGTTAACGACAATATTAGTGTTGTTATTGCTCTTAGATAGTAAGTCAGCAGTATCTTTACGACTTGTTACGTTAGTCGGTCCGCTGATTAACTCAGGACCATATTCACCAACGATACCAACTTGACCACTAGGAATATAGCCACCTTTGTCATACATACTAATAGATCCTAATTGTGACATTACCTGAGTTGTAAGAGCGATAGCACTTGCATAATTAGCTAACTTTTGAGGCCATGTAACCGCTGTCGGGTCTGATAATGCTTGAGCCCATGCTTGAATACAGTTCAAGGTCGCACTTGCTACACTGAAAGACTTCTGAATTGCAAACATAGCTTTATACGCTCCAGATGATTCACTCATATTTGTAGTTAAGTTGCCAAAAGCATCGCCCATTGTTAATAAACTTGATGTTATAGAGTTAAAGTCATCGGCATTCATACCTAAAGCGTTATTTGATTTACTGCTTTTTTTATTAGCGTTAATCTGCGCTTGAATATTAGCAAGATTATTAACGTGTTCTGTTTCTAAGTTCTCTAATGCTAGTTTGTACTCTTGCTCTTTAGCTAGTCCTTGAGCATGGTATTCATCTATAAGCTAATTGGCTGTTATAACGTTCATTTTCTTTTTCAACGTCACTAAGTCCAATTTGTCTAATATTCTCATAAAATTGCACCCATTTAGCTTGCATCTGTTGGAGCATGTTGTCAGTTGCTTTACTTACACCACTATTGTTACCAGGTGAACCAATAGCCATGCCTTTAATTTTTTCAGCTTTAGTATCAAGTAACTTTATTTCTTCGTTTTGTACTTTTAAGCTTTCTTTGTATTTGATATTTGCACTTGCGACAGTATCTTCAGAAAGTTTTAATGCTTTGTTTATTTCTTGGTGCTTGCTCTCTAGTTCGTCATAAGTATTAGAAATAGAGTTATTTAAGCTTTCAATTTGCTTTAATGGGTTAATAGCATCTAGTAATTCACCGTTTAAAGCTTTATATACTTGAGAGCCTAAATATTCTCCCGCAGCCTTTAAAGGTGCATTCATATAATTGAGAGTTTTCTCAATTGCACTCACGCACCATACTAATTTATCTTGAAACCATACAAACCAATTTCCCCAGGTTAACTCTAAATCTTTTGTTGTTTCTGATGAGTTAGCATTCAACCAACTAAATAACGTTGTAAAGGTTTTGCTTACACTTGTTGCGAATTGTGAAACACCTTGATTTACTGAGTTTATAAAAGTTTCTATTTGCTTTTTAACTTGCCCATTCTGAAATTTGCCGACTAAATCGTTAATAAAATCAGCAAATTTATTACTCATTCTTGCTAAAAATTGGCCAATAGGTGCATCACTTGCAAATATAACAGTTTGCAAACTTCCCCAAGCATTACCAACACGACCTATAGCACCAGCTAAGGTCTGTGTTTTAGCTTCTAGCACGCTATCAAATTTTGAGTTTGCTAAATTATCAAAGTATTTTTGTAATTCAGCAGTATTAGCTTGGATTGTTTGTGTTTGCCCTTGGTAAGTTAGCTTAATCTTATCGCCGACTTGCTCAGCTTGAATACCTAGCTGTTTAAGTGATTTAAATTGACCTTGAGAAGCTTTATCTAAGCTGTCTACAACTGTGCTTAAGTCTACATTTAAACCAGTTGCTACTTTAGCAAGGTTCTTAATGCTCTCACTTGAATTATTTAAATTAAAGTTACCTAGTTTAATATATGCTTGTGCTAATTTATCTGTTGCTATTAAAGTTTCATCTTCTAAAGCGTTTAGTTCCCAAAATTTAGCTTTGGCTGTCTCCATGCTTCCAGTCCAAACACTTAAAGACGCACTTGTTTTCTCAAAAGCTGATGCAGACTCTAAAGCTCCTGCTGTTAAATTAGCAAAAAGTTTACTTATATAACCCGCTACTAATAACCTAAATTGATTAGCAGACGCATTTATATTTCTAATACTTGCTGTTAAATGTTGTAAATGTGTGTTAGTAGTATTTGTTGTATTAGAAATTCTAGTTAAATTAGTCTCAAAAATTCGTGCAAAAGTTGTTGTAGACCTTTGTGACATTCTGATCTGATTATTAAAACTATTAACAACATTACCATTAAAAGATTTTTTAATGTGAACTTGCAATGTATTAAAATTTTGAGTCAAAGTATTTATTTGAGCTAAAATTTGCTTAACATCAATAGTTGCATTAATGGTAGCCATATTTTCTCCAATAAAAAAACGCTACCAATTTACATTGATAGCGTTCTTTCTTATTTTATAAAATTAATTAAAAAATCTTTATCTTTAACAACCTAGAAATAGGAGTATTGAATATATAAAAATACTTATGTATTAAGTATATTGGTATATATAAATTCATCGCAAGAAGAGGACTTACACCCAAAGGCAGTAGGAAAAATAAACCTGCAACACCAAAGATTACATACAGTGTAGTATGGATTAAAAAAGCGTAAAAGTAATCAAATAAGCTCTTGCCATTTTCTACTTCATAATCATCTTTTAACTCTTTTAGAGTTGTATAATCATTATTTTTTCTACTCATTTTTATTTGTCCTAAATATAAGATATATTTATACTATAATACTATTTAGAACGATTTTTCAAATGTTTTTTAAAGTTAGCTATATTCTGCTCACATTCTTTTTCTGTCATACCGTATTTTTCAGTAAATTTTATATCGTCTTCTAATCTTTGCTCAGGATGTTCAATATAATACTCTTCTGAATAAACCGCATACCAATAATTTAATTCAGTTGTAGGCAAATTTAAAACTTCAAGTATCGGTTTATGTAACTCTCTTGCTACTCTAACAACGAGTCTAAAATCATTGTTAGAGCTAACTAGTTTTTTACTTCTGCTTGAGTATCTACAGTTAAGTTGTTAATCTTTAATACTCTGTCAAATAATCGATTAATCAGTTCTTGAGGCATGATTTTTACTGTTTCAACATCGACAACATTATTAAACAAGTCTTCTTTATCACATAAAGAACAAGCTAACACTTTAAAAACATTATCAACATCTGAATTAACATCTTTGAATAGGCTTATTTTTTCACCTGCTGATAATTCTCTAATGTAAAGATATTCACCTTCTCCCAATTCTGGAGCTTCAACTTGTTCACTTTTAAATAATGATTTTGCACGAGCTTTTAATTCTGATAACTTCATTTTTTACCCTTCAAATAAAAAGGGGTTTCCCCCTTTTATTAAAATAAATTAAGCAGCTTTAGACCAAACTACATCACCATTTAGCTTCATAGAAACACTAAACTTCATTAAATCTTCAACACCGCCACTAGTCATTTTCCAACCTAATAAAGTCGCTTCATAAGTTGCAATTTCACCTGATGGCCATTGATGCTTAAATTTCACAATTTGAGTAGCATTAGCTGCATCTTTTAATGCTTGTTGATTTTCATCATCAGGATAAGACACAAATTCTAAAGACTGATCAGCGCCATCTTTAATACCACCAATGTAACGCTTAGCAGTATCTTCAATAGTTGTCTGATCAATAGTTGATGCTTCATTACCAATTTCAATCATTGACTGAATACCTTGAATTGATTTCCATTCAGTGCCGTCAGTAGAAAATTGAGTTAAAGTACCAGCTAATTTAACACCATTCTTAGCAGTATAATCATATAAAGGATTTGCCATTTACATTCTCCAAATTATTTACTAGATTGTTTTAAATAATCACCAATAAACAATGATATTTGTTTATCCATTTCTTCTGAAAATTTTTCTCTTAATTTTTTCTGTGCATTTGGTAAGAAATTATCAGCGGTTATACCACGGCCCTTTTTAGGGTTAGTCCCATAAGATAACCAATGTGCTATGGTTCCTGGTGCTGGTCTTTCTCCACTAACCCCCCATTCTTTCTTTAACATGTGATCGTTTTTAAAATAGAAAAAACCTATTAAACCACCTTTATTTGTTCCTTTACGTATCTCTTTAGCTTTTACTGTTGTTACGCTTTTAAAAAGACGTCTAGGATCTTTTTTAGGTTTGTATGACTTACCATAAGTTGTCTTAATGTAATTTCTTAACTCATTTCTTGATGATCTTATTGATGATTTTAAAATCATCAGTCCCATTTTTTTTTGCATAGATGGAACTAATAAGCTTAGGTTCTTTTTTAGCTTTTCTAGTTCTTTTGCTTCAATATTAAAAAAATCATCCATAGTTAAATAATAAATTTAGAAGTTATTAACGTAGCATATACACCTGAATCTTTGTCATATTCCATATTTTCAACTTCATCTACTGTTATAAGTTGAAAATCTGAACTACTTTTAGCATCAATTGCAGAAATAACCACATCCGCTATTTCATCTGTTTTTTGTCTTGATGCAAAGCTAAAAGCAAGAATTTTTACCTTTAATTCATAGCTAGAAGGTGTTTTATCGATCGTACGGTCTAAAATTGCTAAATCTGAGAAATGACAAACAATACCTAACTCTTCACCAATAGGTGCAAATTCTCTAAAAACTTTAAATTTTTGCTCTATTGCATTAAAAATTGTCTCTTCTATTAAATCTCTTGTACTTTTTAAAGAAATCATGAAGTCATCACCTTATTACGCATGTATTGTGAATCATAAGATATAGCTAGAATTATGTAATCTTCATTTGGTCCTAGTTCTATTGAATCAATTAAATAACGTAAACCTTTGTAAATAACGTAGTCTTGTTGCGTAATTCCTGACGTGTATCTAATTAAGACTGTGAAGTTTAAACTTTGCACTTCTAACTGATTACGCATCTGTTCACGTGCTGTAATTGGTCGAATATTTGCCCATACTTCCTTGTATACTTCACCTTCTTCACTTGGAATAACGATACCTGAACTATTAAGCTTTGGGATGTAGTAGCTTAATTTT
>2013338001_____MeugFOFF_C3886
TTGGTGCAGTTTATATTTATAAAGGAACTTCTACTGCTGGACTCCAAAGTGGTCAGTTAGTTGTAGGTTCGACTAATAGTGCCTATAATGGATCTACAGGCGGTGGAGATGTTGCTATTGAGCTATGGAGAGGTAAAAACACTTCTTGGCAAGTGTTAAACACTGGCGGAACTTTAAAATTTAGAAATAATTATACGGCTGCGGCACAAAGTTCATATTCTCGAGATAGTTTACAGTTAGATTATAATACTGGAGCTGGATATATTCCAAATTTAAAAATTGCTGACACTGATAAAATTGGATTTAATACTAATTATAAATTATATGTAGATGGAACAACTTATACTACAAATCAAGTTCATATTGATACTAATCAAGATGTAGGATTGGATCAAAATGGATCTCTTATAATTGGAAGTAAAACTGGCGAAAATATCGGTATTGATGGCAATGAAATTATGGCTAGAAATAATGGTAAAGCTTCTATTCTTTATTTAAATAATGATGGAGGTCTTGTTTGTATTGGTGCAGGTGGATTAGAATCTGGCGGAAATATATATCCAAAAACCAATAATTCAAATACTTTAGGCACGAGTACTAAAAAGTGGAAAGCTTTATATATCGGTACAGCAGATAGTTATGGTTCTGCTACTCAACCTATTTATTGGAGTAATGGGGTTCCTACAGCTAGTACATCAACTGTTGGTTCTACAACAAAACCGGTCTACTTAAATGCTGGAACAGTTACTGCTTCAAACGCTACAGTTGGTTCTGCAACTAAACCAGTATATATGAACAGAGGAACTATTACAGTTGGTACTTATGAATTAAAAGCAACTGTTAATAATGGTACAAGTGGTAAATTAGCTTATTATAGTGGAAATAATGCAGTTAGTAGCTATACATCTACAGTTGGTTCTGCTACTAAACCTATATATATAAACGCAGGAGTACCTACTGCTAGTACATCGACAGTAGGATCTAATACAAAACCTATTTATTTAAATGCTGGAACTATGACTGCGTCTAATGCTACTGTTGGAACAAGCACAAAACCTGTTTATATTAGTAATGGAGAATTTAAAGCTACTGATGTAGATTTAGAGGCTTATTCAGATGTAGTTGCGTTGCCGGCTTCCAATATTTTGACTACAGATTGGGTAAATACTGGAAACGGCGATTATCCTTGGCGCGCAAGTGTCTCAAATGAAATAATTAATATTACTGATTTTATTGAAGTGGTTTTAGATGATGAAGCTAGTAAATTAAATATTTTTGATGATCTTTGCGAGACTTATAATGGCGGATATTATATTTATGCTATGAGCCAGCCTACTATTACAGTCAAGATTGTTAATGGTATATTACATAAACCTAGATTTGGGGCAAATGTTACAACAGATGAGCAAAAGACTAATTCAATAATTGAACAAATTACAAGTTCAATAACTGAACAAACTAATTTAAAGATTGAACAAACTGATTCAAAGATTGAAAAAACTAATTCAAAGATTGAAAAAACTAATTCAAAGATTGAACAAACTAATTTAAAGATTGAACAAACTAATTCAAAGATTGAACAAACTAATTCAAAGATTGAACAAACTATAGCCGGTCTTGTTGATTTAATTTATCCTATTGGAAGTATTTATATGAGTGTGAATTCAACTTCACCTGCTACTCTATTTGGTGGAAGTTGGGAACGTATTCAGGACAGATTTCTTCTTGCTTCTGGATCTTCACATTTGCCTGGTTCTACTGGCGGTGAAGAAAATGTAACGCTTACGGTTGATACTATTCCGTCACATAGTCATGCAGAAAATCTTAGAGCGTTTGGATATGACGGTTGGTCTAACTATACGATGAATACTTGGGGTGTAATGTTTAATAGTAGTTGGGATGGCTATTATAATCCTGGGAAAACTGTTAAGTCTGCTATTGTCAGCGCATACACAAGCACAGATTCGACTGGTGATGGTAAGGCTCATAACAATATGCCACCATATCTGTCTGTATATGTTTGGAAAAGAACTGCTTAAAGAAAGGAGGTTATAAAACAATATGGCAAAGGGAGTATTACATATTAGAAGTAATAATGTTGATGCTATAGCTTCTACTTCATTAAAAGAAATTTTAGTACCATATGGTACAATTTTTACGGATTTTTTAAATTTAAAAGATAATATTCACAAAACTGATTTAACACAAGAATTAAATTTATATCGTTTTTATTCTAGAGAAAGTGATACTGAAAGTGGAAATGAATATTTAGCGCATGAATTACCAGCGATTGATAATCATGTAATGGTTTTTAGTGTAGATAATGATACCCAGCGGGAAAGAGTTTTAAGTTTTGATATTAGATCAACAAACATATATACTAGACTTAAAGAAAATTATGTTTGGGGAGATTGGGTTAAACTTCTTGATTCTTCAAATTATAGCAGTGTATTAGATACTAGTTATGTTAAAAAAGCTGGAGATACTATGACTGGCTCATTAACTGTTCAGAAAACTATTAATGGAACCTCTATCGCTACTTCTTGGCGACAGGGAATGAAGAATACGGAATATTCAGCACTTAATATAAGTGATTTAAATAATAATACTGGCTATTGTTCATGGATTAGACAAACAAATCCTTTTGAGCAGAAATGGTTTAGTATGGGTATATATAAAACATCATTTTACTTAATAGGTTCTAATACTGAGAGGACTGAAGATGGTTATGATCATGGACTCTATTTTAATATTGATGATGGCAATTTAAAAGCTCCATGGTTTGATGGACCTGTAACCCATTTAGGTAACTATTATAGAAGTGGTAACAACAGGCCTACTTCTTGTGATTTTCCAATACTCGGTAAAGGAGTATCATATTTTTTAGCGACTTCATCAATGACTACAAATAAGCCTCCTAATGATGCTCATTGTCTCCATCTCGGATGGGATCATGACGATGGCTATGACGTGCAAATGGGTATTTCGCATGGTCAACACCCGCATATATATTTGCGTGCTCAAAGTAGTGGAACATGGTATCCTTGGCGAGATGTTCCTTGTGTATACTCTGGTACTAGTGCTCCATCAAATAGCACAGGCTCAAATGGTGATATTTATATAAAATATAGTTAAAAGGAAGATAAAATAAATGGCAACAAAAACTTATGTTTACAATCCACCTCCTGATACAAAAGGAGTTGCGACTGGATGGTCAAATCATGGGGGTTATGGAGCTTTAGTAGCTCGCATAACCCAGCGATTTGATACTTCAAGAGCGGCGAATGGTAAAAATAAAATATCAGAAATTAAAATTGAAATGGAACTAAGGAATAGATCGAATGAAGCGGGAGTAAATAGTAATTTAACAGTCTTTAATGCAAGTTCTCTGCAAACTGGTACTCTTAAAGTAATTGATAATTTAAGCGGTGGTGTTGTATATAGTACAACATTTAATTATACATTTCCAATTGGAACAGCCATTGGACCCGGTCAAACATGGGGTGGCGCTCTCCATACTATGGATTGGAGAGCTATTAATCATAATGATAATGGAGAGGCTAATATTACTGTGCAAATAACTGCGACTTGGAATAATTGGGCTTCAGGATCTGGTACTGAATCTGTTTCAAAAAATATAACTGATTTAAAAAAGACTAAAATGAATATTAATTTTAATGCCAATGGAGGAAGTGGTGGACCAACAACTGCATTATCTCATTTTTATGGAGCTCCAACAACACTTCCAACTACAATTCCAACACGTCCTGGCTATAAATTTTTAGGATGGACAACAAGAAACAATTCTCCAGCTGCGACTTTTACTCAAAACAATAAAAACATTAATCTTAATGGCACATATATTAAAAAGGCAAAAAGAACAATTAATAATACTGGTTATTTTGAACTTTTAGTAAATTCAACAAGCCCATCAATGAGAGCGCCACATTGGAATGATTATAATGAACAAGATGATTTAAAAACTCCATGGCAAGATTTATGGTCTGGCTCGTGGGGTGATAGCAGTGGAGGAAATAATACCTACAATTTTGGCTATGCTCGTACCAATGAAAATTTTGATGTAGATCATATAAAAATAGATAATTATGGAAATCAACATTTTCAAAATTATAATATTCATTTATATGCATATAATAGTTCTGGTAGCCAAATAGACTTCAACGGTAGTATTCCTAAATTTGATATACCATTTTTCTCGGGGGGAGTTTTTAATTACTTTACAGGAAATAATATTACTTTATATGCCAATTGGGAAAAAATTCCCGGAACAATATATATAAGAGTAAATGGTGTTTGGAAACCTGGAGTTGCTTATATAAAAGTAAATGATGTTTGGAAAGAAGGATCTGCATATATTATGAATAGTAATACTTGGAAAACAGGTTCAACATAAAAAAATCCCTAATATAATTTGAAATTATATTAGGGATTTTTATTTTTTTTTATCCTCGTATCTTTGAGAAAATTAAATTAGTTTTATCAATTATTTCATTTCCATAAGTACTAAGAACATTTGCTACTAATTCCTCTTGATCATTAGTAAGCATTATACCATAACTAAACATTGCAGCATGTGTAAGCTCGTGACAGAGAACTTTTCTCAAGAAATCCCCGCCAAGATTTTCATTGATAAAAATTGTTCTCAAATTAGAGTCACACATACCCACAGTTAGACTCCCATCATTTCTAAATAAATTGGAGTCATAGGGGTTGACGAATTTAAGTTTCCAATCAACCCCATTTAAAGTAATCATTGAATTTTATTTGCGAGGGTAGTTAATTTCTGATATAGAAGTTGTTCCTCTTCTGGAGAGGAATCAGAGGTCATTTCCACAATATCATTAGTTAATTCATTTACATATTTTTCTAATTTATGTAATTGTGTACTTTGATCCTGATGCATCTCTTTAGATTCCATATATCCTCTTCGACTAGCAGGACTTCTACCTTCGCGATAATCTCTCATTTCTGGCGGATAATATGATCGATTCTAGTCTGAGAACCCTCTAGCATTAGAGCCTGCGCTATTACCTCCATTCATATTTCCTCCACTAGATGAAGAAG
>2013338001_____MeugFOFF_C4026
TGTATGCCAAGTCACCTGCAACTGCTTCTTCAGCACGTTGTTTTAACACTTCGAATGGTAATTCAACACCTGCGAATTCAGACCAGTTTCTTCTAGCGACGTGCTTAGTAAATACAACAGCATCCGTGAAGTGAGCAGAGCTCAATACTGAGGTATCGTATCTATAAACAGAACGCATTGCTGGCCAGTGTACGCTAGTCATGTCGTAATACTGGAAGTAGTTCAAACCATTATCCCATGAACGTTGCTTGTGATCAGCGTCGCATGGAGTCCAGTTCCATTCCTTGAAGATTGAAATTTCTGAACGTGGTAAACCAGTAGGAGTACCAGTAATCAACTGGGTTGAATTGTACAATGATTTCTTAGCGCAGATATCAAGTGTAGATGGAATGATACCCTTGTAAGTGCTGTTAGCTAAGTAACCAGATTGCTGATAGATTTCAGCACGGCAGCATTCAGTACCCTTAATTACTGATTCAGGATTTAACAAGCAGCGAGCATATAAAGCAGAGCCAGTTGATAAATCTTCAGCCTTGGTATTGAAACGACCTAAGTTAGCATTCTGAGTAGATAAGATAACCTTAAATGCATCATGCACACCTAAGAAATCGATATAAGCATACTTGGTTTCAATAGATACACCAGTATCGATAATGTGTGTGAATGGATAACGTGGCTGATCTAACAATTCAGGATAAACAAGATCCTTAAGATACTGTCTAGTTAAAGTTTCAACTGCATCATCAGAGATATCACCATCTTCGCCGCCTTCCATGTATACAATACGGGAATCGTTTAGTGTGATAGCGTCATCATCTTCACTCATAACAACGTGAGCATACGGAACACCATTTACGTTGTATGGTTCAGTTAAATTAACTAAATATGGATCAGTTAAAGTATCATCATCTTCTACAGCCTGAACTAATTCACCAACTGCCTTGATGTTGTCAGAGTAAAGCTGAACATCGAAAGGTAAGTTATCGTAATAGTTACCAATGATATCATCAAAAGATACATTGCGTGCAACACGAGTATCTTGCTGATTTTCTTTAGCAACGAAAGTTTCAGAGTTATTCTGTAAATTAGAAAGAATAGGAGAAACAGTATCCTGTCCATAAGTTTTCTTAACAGCACCGAAGGTGTATGGAATAGATGCGACGTTTGCAGCTAATACATCATCCATGTTGTCTAAATCGACAAATAACTTGATACCGATATCGTTAGCAAAAGCACCAACAGAAGAAGATTCAGCTGCTAAAATAGGATATACAGTATAAGAAGTAGCACCTTGACCAATAGTCTTAACCTTAAGATTCTTGATGGTTTCACCTTCTTCTAATTTGCGAGCAACCCACTTTAACTCTACTCCTGATTCCTTAATAGCAACTCCGTCGTTATCTACTAAAGGAATACGATCACCGTCTTCAGTCAACACGAATTGACCATCAGTGTCTGTTTCATACTGAGCAACTTCTGCGTCTTTTACTTGTAGTTCTAAAACTACTGAGCCTTTAGAAGCAGTTGAGTCAGCCATACGAACAACGAATGCACCTTGACGTGCAAATAAAGTTGATAAGTAGATTGACTCTCTTGAATAGTATTGTGTGTTACTATCCAAAGTTCCTTCACCGAAGATAGACTTAAACGTAGTTGAGCTATCTACCCACACAGGTACACCAGCTGGGCCCTGTTGTGCCTTCATAAAGAAGATAGGACGGAACAAAGGAAGTATTTCATTTACGAGTGGAGTGTAAATCGAATTATCGATAACACTAGTCTCCCAATGAGGATAAGTGTAAACTTTCGCCATGGTTAAATTCCTCAATAAAAGTTAGAAATACGAATTAATGTTATCTTTGTAATGCTATAGAACCCAAAATACGGGCAGTATGATTTCACCAAATCGGAGAAAATAAGTAGTATGAAGAGAAATTTTTTTGACACAGGAATGGTTACTTGGGCAGGGATTCAAGACCAGATTCCTAGAGTACTCAAGTATGTCGTAGCTAACCGTGACATTGTGCTTCCTACGGAAACTACTCGTGTCTTGGCTCAGACAATACGCACAATACTTAAAAATCCCATGGCGGAGTTCTTCAGCAGAATTCTGTCCGAAGATCAACTCAGTAACTTCGCTACTATCTACATACAACCATCAGAAATATCCATTCCTGAGGTTATCGCATCACAAAATATAACAATGGATTTAAAACAAGTTCGTGGAACTGATGTGTTACGTTCATTACCAGAATTGTACAATAAACCAATAATCAATCTTACAACTGCTCTCAAACCAGATAGAACATATGGCGGACTAACAGTAAGTGCTGCTGATTCTTTTCAGCAGATGTTCTGTAGAGCCCAAATGGTTGCATCGTATTACGATAACGATGTGTGGTTATCACCATATCTAGGAGAATTTGTTGTACGAACCTATAGCATGATTATATCTTCCATTATTTCTAAGCTATTTAGTTTATCACTTGATGAAACAATGAAAGTGATGGGCGTGTGTGCTATCTTCATGGCTCAGTTATTGGATCCAGATGAAGGTAACCCAACAATGCCTTCAATCTATAATAGATGTACATTTATAGGAAGTAGATCTGAACTAGAAGCTATCGCTAATGAAGTTAGTGATATAACAGCTGGAGGCGTTAATATTGATAAACTACCTGAGATGATAAAACGTGTCGGACCAGATAGAATGAAATCATTCAATTTACAGATGTTGTTTTCAACATGTGGTAATCTTGGTCCTGAAGTCGTAACAGGACGTATTGCATTAGAATATCCACCATACTGGACATATTGTCTGCTGTTGGCTCTGTCTGGTGTGAAAACACCTATGATCTACCAACTTAATAATTGTAGATTGTCCAATGAAGGTAGAAGTAAATTCCTATCATCTTTATTAACATATGAAAAAATGTTTGACTTAAGGAGATAACATATGCCTGTCTCTAATTCTAAGAGAGATGAAATATGTTGTGAAGTATTGAGACAGTATTTATTTGACAATGTGTGGAATGAACCTGAATCTGAATACAGAATCAATGTACATCCTCAAGTTCTTCGCAACAAGTCATGCGTGGGTAGTTTCACTGTATTGGATGCGAACATATACTTACCTAAGGTAGGCGAATCGTACTTTTTGTGGTATATGAAAAGTAACGATATCAACATCGGTCTAGATCTAAAACCATGTGTCTGGTACGATTTGACTACGGTGTGTAATGAATATAGAACGCTAGTTCATGCGTATACCGAATCAGGTTGTATGTTACCAAAATGTAGTGTGTTTATCAGATATAATCAAAGTAAGACAATAATATACATAGCTGTTAAAAAACGAGCATATAATTTATGCACGCCTTATCCAAAATTGGATGATCTGTATCTGACATTCTACTACGATAGTGATGTTGTTAATGATATTAGAATATATAGTGTTGAAGTTAAGAGTACTCGTGGGTATGCATCAATATTAAGTCAGATGACTAAAGTACTCAACACTGCTAATAGTAATGATTGTATACTAGAATTCTGTAACGGAATGGAGATTACAGACCCAGACAACACACCGGAATTAGAATACGGTAATTTTTACGATATAATAATAGATAACAACATAATTGGTAGTTTTGAAATTGATCTAACAAACAATAATGAGAGTCCTGTATTTTTAAGTACTAAGGATAAAGTATGGAAACAAATAATTCACATACCTAAATCAGTTAATCCTGACAATTACGTGATAACTCACAATACCTGTGATTTGTTTGTTAGAATAAAAGGTACCCATACTGGTAGATATATCCACAGAGCAACTAACGGTAGAACTGTTGGACAAATAACTCATAATGATTTATCTATTCCTTTGTTTGTTCTAGATGCATATCGTGATTACTTACATGACCAGAATATTGTTGTTCACGGTGTTATACGTAAACACGACAAAGACAATGTATTAATACGTGATAGTAATTACATTGATCTATTGTACAACGAAGCTCACAGTGATGACGATATTATCAAATTCCTCAGTAATGAAAACAAGAGTGAGATGACTTTCTGGAAAGCAGAAAATCTTGAATCTTCTAAATATGTGGAATTGATGTTTGATAGTCCTAACGGTACTTCTACTGATATTGTATCTGATTGTATATTAGGTTTAGGTTATTATAGCACTGTGAATCTTTTATGTAAGAGAACAGTTTCTAAAAAGATAACAAAGAGTTTCGATGGAACTATTCGTTTTAACTTACCGCTTATATTTGCAGATTCAAAAGTATTACCTGTGATATACATAAATGGTAAGCAACTGAAATTCAAGTATTATTCATACGTTTCTAATGCGGTTGATAATGTCTGCGATGTTATTATAGACAAGGATGTGTACACTCCTGCTGGGTCAACAATATCTGCTGTGTTCTCCATAACAGATAATGATAGTGTATACACATTTTCTCCTAGTGAAGATAATCTGAATGTTGAAGTACCATACAAGAACCCTGTAGTTTATCAGAAGATGAAATTAGGTAAATCTGTTGTTGGTATAAATAAGAGTTCAAACTATTCGTACACAAGAATAGAATACGGTAACAATATTTATATGTCAACAGACACAGATAAAGGTGTGAAACTAACATTCAACTCATCATTATCGGATACTGAATTTGTTATACAGAACCCGCATAGTAGTTATGTCAGAACATATGATCTGAAGAACTACACTAAAACAGGTAAGAGTATTGCTATACCAATAAACACAAATGAAGATACGCCATTATTAGATATAACCAATTTATTTGTTTTCTTCAACGGTGATTATCTTGTTAAAAATGTTGACTATTTTGTTAACACAATAAGAGATAGTTCAGGTAAAGAATCTTTCAGTGAATTAGTTATTCAATCAATGGACCACTTCAGTGAAAATGGTGATAACAGCATTGACGTTGTTTATAGTATTGTAAACACAGAAGAATATAGTTCTGGTTTCACTGTAAACAATAGAATAGCTGATGAAACTCCAGTTAATTTATTCTTTCCTGGTATAACAAACACACATGTGAATGGGCTACTTGAGTTGGAAGGTGAGTATCATGGTACATATATAAAGGTAAAAGATGGTAAGTATCCAGAAGGTAGTGTGTTTGAAATACAGACTGCTGTACCTCATCTTGTCACTGAATTTCTATCTAACTATGGAAGAAATAGTGATTTAGAAAAACTCAATATTCTGAATAGATATTTTTACAAGTCTATTAACTTATCACCTGACTATCTAGTAATGGAATCAAAACACCGCATCTACTCCGTGTTCATGAACAATTTCATCAATGATGTTGTGAACGGTGTTGTTCCTGTGATAGACGACCCTGATACGAAACGCTTTAATGATTTAATAAAACCGTATTTGTATCTACAGAAAATGGATTTGTGTTTTACTGGTATAGATGGTAGATTTGTTGATCTATATCCACAGTATATAAATTACGACATATCACCTGAGGTAAAACATTTCATAGATAGATACATAGCTTCTCTAATGCCAGAGAACACCAATCCTACGATGGAGGTAGTATATGGCTAATACAACTGATATTGTACAACAATCAGTTACTATAGATGGTAATACTATCATCATTTACAATAACAGAAAACCAGATTCATATCTAGAATCAGATATATTTGATCCTAACAATCCGTCTAGCGGTAAATACTTCCCATCTCTGTATTCGATTGTTATTAAACCAGACGGTAGCTTATGGTATGTGTCGGCAAGAAATGAATACACATATGCTGTAACGTTGACAGCTTGTAACATCGTTACTGCAGAAGATGCTGAAACAGCAGCTAAGATTGTTTCATATGGAAACGATAAGTATTGTCTATACATGGATACCCGTGTATCACCATACAAACTTATAGTTGATGCTAAAGTTTTATTCTACGGAAATAGTTTAAAAGAATACACATTAACTGTTGCGAATGAAGATGGTGAAAATAGTATCATCTCAATGTATTTGGATAGTACTGATAAATTCGTAAGTGATAGAATTCCTATGACTTCAATTAGTCCGGATCTTAAAGCTTACAAGTTCCCTACCAATTGTCACACTACAGCCAACTTAACAGAAGGCGATGTTGTTACATTGACTGTCTATAACAACCTAGGCAATGTTGCGGCAACACTCAACCTATATGTTAGAAATGCTGTTTGGTTGAATGACCTAAATAGTTGGACTAATCCTATTGTTGAATTTGGTGTTGATTGTTTACAAACTAGAGGTAATGAGTTCTATATAAAGGAAAGACAAGACCCTTCACATCTTAACATAGTTCCTTATTTGATCTATGCGGATGGTAGTAAAGTTAATGTCAACATAGATAATACTCAATGTTTCATGTATGGGTTAGATGATTTTCTTCCTTCATATCCTGGCTATAGTCAATCATTAGTATTCAAATACTTCTTGGGTAAGAATGAGACTGCTTTAGGTACAACTGAGAAATTCTTAGTATGTTCTAAAGAATTAGTTGTTGTGAAGGAAAGAAGTAGTTATAGCTTCAAGGTGAGTGTTATCCCACTATACAACGCAACATTGAGTAAATGGTATCTGAAATTCTTCTTATATACAGATGAACGAGATGCTTGTTACGATCTAACAGATTATGTGAAGTATGATAAAGATTTCACATTCGATGGAAGTTATGATAAGTGGGGTATAGAACAACACGTTGTTATTGACTATGATGTTAGTAAAGTACTGAACTTGAATGAAGAAGTTCCTGGTTCTCAGGGATTCTGGATAACAGTATGGGATCCTAAATCACATGAAAGATACACATTCAGAGATGCTGCTGATAGTGACATCATCTATGGTGTTGATGGTAGTGTAACTAGAAGACCAGTTCTTCACTACGACAGAACATTGGATATTTATTATATCCCGACAAGTGTGTTCCATAACAAGGAAGCAGTGATCGAGAGCTTCTATACTCTCGCTAGACCTTTCTATGATACTAGAACAGAATCAGTTGCTCCTACCCCAACTCACTTCATAATACGTGATAGCCAGAATGGTCAACAACTAATATCTAGTCCTGTTGATCTGAATAATTTCGGAAAGGCAATGAATGTTGTTGGTACAGATAGACTACCTAGTGGTGGTACTGTTATTGTTGAATTCTTAGAACTCATAAAAGATACTTATGTTGTTTTATATGGCGTACCAGTTGATGTTTATGTAGGAACCTACAATACTGAAAACAACTAACAAAATATTTTTATGTTATATACCACCCTCAATTGAGGGTGGTATATATTGTGTTGTTTTTTCAATCAGAAGATAAGTATATATTACTAAAAAGGTACTAGTTGTAGTATCATAGGGTGTCAGAGTAATCTGACTTATATTTGTTCATTACAGTTGGGATTCAAAATGTTCGAGGAAAGTAGTAGTAAAATTAATCTAACTCCCATTCGGGAGAAGGTTATTGAGGTATGGGACTCTATGAGTCCTGAAGATAAAGAATTTTGGTACAGTTCAGATAACTTAATGAGTAGTGTTGATAATTACATTGACTTAATCCCATATGTGTACTCGTTGAAGGAAAGAGAATATATTGATACTATTGTCGATATAGGTTGTTCATTCGGACCTCAGTCGTTTCTATTTCATCAAATTGGTGTCAAATACGTAGGGTTCGATCCTTCTTGTGTATGTGGTTTGTGCGGAATAGAAGCTGAAGGTGTTACGTTCCTCGATGCATGTTTCGAAGAATTCGATATTGAGACTATCAAAGAATACTTTGGAATTGATCCTGAAAGAACATTAGTTCTTGCGTTACATGTTCCAGTGTTCCACTGTAACAGCTTAAGTTATCAGTCTAAATTCATTTCATATGTGTTAAGTGAATTTTCCAGAATAATAACCAACTAAATATCTGTAATACAGAATACAGATATAGATTTTTAAATAACCTTTCTCATAATAAAAGAAAGGTGACCACCAAACGTCATTTCAAATAAAATGGAGTAACGAAATGAAAAAGCAACGAAACAAAAACAAGAGTTTGATTACTCAGCAGAGTATGAGAAACTCGCTAAAAACGTCCAGAATATCGTAACTGATATTGTAAAAGAATTAAAACTTGAGGAAGATTTCTCTCCTGTAACAGCAACTGAATTCGAAGATACTAATGACGACATACCGGTAATCATAGTACCCGTACAAGATTACGCAAATTCTATCGCAATAAAGGGAAGATACTGTAGTCATTTGTTTTCTACAGACGATGCTTTTAAGAAAGAACTCATGTTCTGTTTAAAATTCGCATTGAAACTAAAGGAAAACATCACTGAAACCAACTATTATTCAATGGACTATTTACCATTGGAACATACATTCGTATGCAATATGTACCGTCGAGGTGCTGTTGGTCGACGTGGTACATATTTTGAAGTAAAATTCGATCCATATGGTGAGACGTTATCTGGAGAAGTTGAATATGGGTATATATCACCAGAGTTACATTGTAAGGAATACAGATACAGAACTGGTTTCAGAGTTGGTGAGTTACTACCTGTCATAGAAACAGATATCATCTCGCAGCTGGTAGAAAATACCAAATCTACTGAGGGTATATCATCGTATACTATGGGTAAAACAGCCATAGACTGCACGCGCATGTGGTTGTCAACTCAACTCACACACAACGACGTCTGTGCTGAAGCACGCACTATTCTTCTACTGGCTTTGGAGAAAATGGACGTAAAATCATCACCTATCGAACGTTACATTGATATGACTATGAGTCCTATAGAGCAAAATCCGGCATACACACCTTCTGACCGTAATGCAATAATAAGATTCATACTGGCATACAAAGATACCGAGGTATTTGATGTATTAATATTCCAAAAAGATTATGAAAAACGGTTATTGATTATTGACAGATGTTATAACAGACTAACGATCAACCTGAGCAGTGTTCTTAATTATCACCAGTCAATAGAAATGGTGGTCAACTTCATCTGTAGATAAAACCGAAATTACTTTATACAGCAACACAGTGAGTTTCATACTCACTGTGTTATTCATATTTCAATGAGGTGACAATGGATGATTATATAGAAAGGAAGATAAACAGATCATGGAATTTTGAAGAACGAAAGAAATTTCTTGAAGAAATGATAGAGGAATGCCCTCTAAAGACAGCACACTTCTGTAGAGAATTATCAACTAACGAATACACTTTCAAAGTTAAATACAAAAACGTTGAAAGAGTTCGCAAGGCATATTTAGAAGTGACAGAATTATCAACACACTAACATATATATAATCTGATTGATATGTGGATAACTAGATTAACATATCGATAGTTTAAATTATATTCTAGTCAAAGGAAAATTAAAATGAAAATTAATGTGTCCAAAACCAAATCTAATTTACCGTGCCTCTGGGAAAGAGGTGGTGGCTGCCGAAACACAGGCAATGCAAGAGTTATTTGCGGAGCAGATGGCTCTAAGAAAGTTGCTATTGCAATAGGTCATTGGTCAAACGACGATCATGCTTTATTCGTATTACATGACGGTGATCTAATCATCTCCGTTTTCGAGAGCAGAAGTAGTGGTCTAGAAATAGATATTACTGAAGTTAAATTATCTCAGATAAAAGATGATCTATGGTGTGACTCCTATGGGGTCTACAAAGATGTGGATTTCAAGACAGTGATGTCATACTCAGATGGTGAATGGGATAATGAACCATCCCCTGGCGTAGAAGAAGCAATACAATCTGCCGTTGACAAGGCAAGATGCTATCATTGTAGAGAACCGTATTGGTATCTACCACCGAAGAAGAGATACTAATAAAGTAGTTTCAACGTGAATAATATAACACTCCCACAAATGCGGGAGTGTTATATTTTTTATTTTTTGAGATATAATTCACCGCTCCAGGCTATCTTGTTATCTTCTGTCACAACATAATCATACCAATTTCTATAGAACGACATCGGTACTTCGCTACCGTTGATGTAGATTTGATTATCTTCTAGATACTTGTACAGTGCTCTAGAAGGTATGACACAAGAATAACCTACAACTTTGTTAACTTTAAGTTCAGAATCATACTCGTAGGTTATTTTAAGTTTCATAGAAATTATCTCTTACAGAAATACTACCAAATCACGAAGAACTAATTCGTTAGATGCAGTACCTGCAGTAATGTCGTAGTTCAATCTAACTCTGATAGTACCATCATCTAATTTAGATATTTCAGCGTTTACATATGCAGGCTGATCCTGATGAGTGAACGATGAGTGACCTTTCAGTATCCCACTTCTCGAATTGAAATTAATATCAACAGGGAATTGGAATCCATCAATTTCTTCTATATCTAATCTAAGCTTACTAAACTTAGTTATGTCAGTATCAGCATCCAATATAAGATCTGTTGTTATGTCGAAATACTGCCAACCATCGACTGGTCTATTCATTGATTTTGATCCAGCCCAGATGATGTGACCATTCTTAAATGGAACCAACATTGTTTCAGACTGAGACTTACTTAGTTTAGATGACCAAGTAGAAGTACCATCTGGTAACATAAACAAATCGTCTTGTGGTAATGTTACTGTAGAAACTTCATCAACCAACTTCCAACAAGATTCATGTCCAGACATATCTTCAATTGAGATTGTTTCTTCTAACATATTTGTTAAAGTGAAACCTAATTGTAGATATGCACCAGATAACTGATCCTGATCATTCCATACTAATCTCAACTGTGGTCTGATTATGTTTGCTATTTCACCGTAATCAATGAAAGGAACATAACCTCTAGGATAATTCTCAGCAATAACATTAACATTGAATCTATCCGTACCTTTGTTATTCAAATCAACAGAAACTGCAACTGTGAATTGTATATGAGACAATTGAGTCTGTAATCTGAACACGAATGTATCTGCTGAACATGGTACAACGTTTGTTCCATTTGTAGTAAATAACTTAGCAATTGTATACCAATGCAATCCGGCAGTGTCACTGAATAATTTCATCAGTGTGCATTTTCCGGATGTAATATCTCCATAAGCAGGAGAGCCTTGTAATCTGCGCATTTCTTTCTCCAGAGTTTCAACTCGTTCAAATAAAGATGTCATAACTGATGTGGAACCTAATGATTCTTCAGTTACGGTTTTAGCATCGTTGATGTAGTTAACGAGATTGTTATAAATGCGATAAAAGTTCTTTGTAGTTATCCAATGTTGGATCACCACCAAAAGCATGATAACTGACTAATATTTTACCTGGTGAGTTGTTTGGGGGATCATTATGAAATTGTACACAGGTGGCTGGTGAAGATGTGCTTTTGGTTTT
>2013338001_____MeugFOFF_C4295
ATTACGGAGATGTGTCAGTGCTAAATGGCGCAGACCTTCCTCCGGTTGATATCATCACATTTGGAAGTCCCTGTCAGGATATGAGCATTGCCGGAAAGAGAAGCGGTCTGGACGGCAGCCGTTCTTCCCTGTTTTATGAGGCTGTCCGAATCGTGAAAGAAATGAGGTGTGCAAGCAATGGACAATATCCAAGATTTATCGTTTGGGAAAACGTGCCCGGAGCATTCTCCTCCAACAAAGGAGAAGATTTCCGATGCGTCCTCGAAGAAATTTGCAAAGTCAAAGATCCAGACTTTTCAGTTCCTGCATCCGGGAAATGGTCAAACGCAGGAGAGATTCTGGGAGAAGATTTCTCAGTTGTCTGGAGACTCTTCGATGCGCAGTTTTGGGGAGTACCCCAACGAAGAAAACGTATCTACCTTGTCGCAGATTTTGCAGACAGGAGTGCCGGAAAAATACTATTTGAGTCAGAAGGCCTGTCAGGGTATTCTCCGCAGGGCTTCCGCTCGTGGCAAACAGCTGCCGGAAATTCTCCGAAAGGCTCTGGAAAAACAGGCTGTCTCTGCCTGAATGATCAGGGCGGAGAGCGCATGGATGTGACAGAGGATGTCACTTGCACCTTGCGTGCAGAAAGCCATCATCCTCCAATTGTTCCGGTGGAAAATCATCCGACTGACAGCAGGATTCGTATTGCAGAGGATGGTGTGGTACAGACGCTGACAGAGCGGATGGGAACCGGCGGAGGGAACGTTCCGCTGATTATGCAGAGACCAAAGACACTGAAAATCCGTAGCGGATGTGAAGGCGGTGGAAAGGGGGCTCTGGTGCAGGAAGACTTGTCCGCTACCCTCGGAACGCATAACGATCAGACCTTGTTTGTTCCGAAGGCTTACGGCATCTGCGCCAAGGCAAGCCACTCGATGCAGTCGGATAATCCGCACAGCGGATTTTACGAAGCGGACACTTCCCGTTGTTTGGATGCCAATGGCGGCAATCCCAACTGCAATCAAGGAGGGATTGCTGTGGTGGCTGTGCAGGGATCGATGATCGGAAGGTCTGATAAGAATGGTCCGCAGGGCAGCGGTATCGGAGAGGATGTCTCGTTTACTTTGAATACAGCAGACAGACATGCGGTAGCCTTCTGTGAAAAAGCTGCGACTCTCTCAGCAAATGACGGACCGAAAGGGCCATCCAGTCAGCAGCTGAAGAATCCAGAGTCAAATTTTGTTTGCGAGAAAGGTAAGAGCGAAGAAACACATTATTCTTCCAGTAAAGCCTCATTCTTTACCTATGCGGAGGAAGAACTGGCAAATACACTGGTTGCTACAGATTACAAAGATCCTCCAATCGTAAATGATGAAGACGAGACAGAGTATATCGTACGCAGACTGACTCCGACCGAATGCGCAAGACTGCAGGGATTTCCGGATTGGTGGTGTGCTGACCTTGGAACAGAAGAACCGTCTGCAGAGGAGATTGCATGGTGGGGCGAAGTATTCGAGACACATCGAAGAATCAACAATCCGTCGGGCAAGGCAAAGACAGAGAAACAGATCATCAAATGGCTGAAAAATCCCCATTCCGACTCCGCAGAATATAAGATGTGGGGCAACGGCGTGGCTCTTCCCAACGTGGTATTTGTTCTCTCCGGCATTGTGTACTTCTCACAGAGATCGGCTCAGATTTGAGCCGATTATTCTGCAGAGAATATCACAGATACAAGTTGCTATTATCTGCAGACAGAGTGATTAATGCAGTACCACGAAGAAAGGATGGTACTTATTATGAGATACGAATTTCACAGAACAGGCACAGAGAGAAAACCGCTGGTTGCAGCCATTGCAGAGATCACCGGAACAGAGGCGAAATACCTCAAAGTTCCGACTTGCAATTACCAGATCGGAGATATCATTGTCGACAAGGAAGGTGTAGTCGAGATTCCGGATTTTATTTTTCCAAAGGATACGACTGAATTGCTCCGACAGCTTGCCGACAGAGGCTTTGTGCCGGAGAACATGGAAACGGCCGAAGAAGAAAACGAAGAGCCGGAGGAAACGGCTGAGAGCGAAGACGTGGCACTTACGGTGGCGATTCCGCTCGATAAGGTCAAGGTCGGAAATCTCACCAACCTTCTGGAAGCGAAAGGCTACTTGATTAAGAAGGCTTTAGGAATCGAGGACATCCGCATTGAACTGGATGAGGAAAAGGTTTCCTTCCCTTGGTTTTCACAGCTGCCGGATGCAGAAGAAATCAAAGCCTACCAGAATTTCATCGCAGCCCTTTGCCGGATGAGCCTGGAGCAGAAGAGAATCAATGCCACCGAGAAGAAAGCGGAAAATGAAAAATACGCATTCCGGTGTTTCCTTTTAAGACTTGGCTTTATCGGAGAAGCGTACAAGCAGGACAGAAAGATCCTTCTGAAGAACTTAAACGGCTCATCCGCTTTCAAAGCCGGAGCAAAGAAGACTTACCGTGTGGAACTGGACGATGACAATTTTAAGACCTTCAAGGCAAAGGATGACTTGGAGGCACAGATCATTGCCGACCGAATTGCAGAAGAATACGGCAGTGAATTTTGCGACGTGATGGAGGAGGAAGCATGATGAGATTTCCGAGTAAAGAGATTGTGGACAGGGTACGGAGAGAGTACCCTGCCGGATGCCGAGTAGAACTTCGCAAGATGAATGATGTACAAGCACCTCCGATTGGAACCAAGGGAACTGTCATTGCAGTGGATGATTGTGCAAGTTTGATCGTTGCGTGGGATAACGGCAGCGGATTGAACGTGGTCTACGGAGAAGATTATGCGGTGAAGATTTCCGAATAATTACACAATGTACCTATTACTTCTTTGTGTACTATATGTTGTGGAAATGACTTGCTATTATGTGCTTTTAGCGGCATATATAGTACTACCGAAAGGAAAAACAACCACACAAGGAGGAACACACAATGAAGGAAATCAAGAGATTCGAGGACATCATCGCAAGAACAGCCGCAGGCGAAAAGGTCGGCAAGGACGAAACCAACTACACCATGTTCTGGGCTTACAAAATCCAAAAGGAAACAGGCAACGAGCTGTTGGACTTCCCGGAGATCATTTGGGAATACGACATCGAGCCAATCGCTCAGATCTTAAAGGAAGAAGGCATCAAGGCGTTCACCATTTCCTGCGCAGCCACAAGCCTGATGGAAACCTTAGCCGGATTTGACAAGCTGGGGATTACGATGGCAGGGATGACAACAGTAAAAGCCAGATACCTGAATTGGCAGACACAGACAAACGACATCATTCCGGCGATCCGGATGATCGTAAAATAAGCAAACCTTCCCACCAGAAGGAAGCAGGCCAAACGGCCTGTTTTCCTCGTACTTCCGACTCAAATATACACACATTTTTTCTCCAATATTTGTGTAGTTTATGGCTCTGAATTGACTTGATATATATCGGTATCAGAGCGAATATGTACCTACCGAAGGGAAAACAAACCACACAAGGAGGAAAACACAATGGCAAACGGATGGAAACAGGGAATCATCGGAGTTCCGAAAAAGGACGGAGAATACAAAAAGGTACAGTATTGGGTGAAAGCCTACGAAGAGCCGAGCGAAGACTACGGCATTAACGGCGGGAAGATCAGCAAGCTGAGCCTCAAGATGGATGGCGAATGGATCGCCAACTATGACAGGGGCTGGGACATCCGCCCAACCTGCGAGGAGGCAGAAATCGCCCTTTGCATTCTCTTAAACGACCACAACTAACCTCCTGAGAAAAAACTCAGGCAGGACGGTCCCTTAAAAGGGCTGTTCCTCGTTACACGAAAATTATGACGAAGTCGCACCAATTCGGTGACGGCTTATTTTATTGCGATTTTGGAGGTGAGCCTTTGAAAAAACTGAAGAAATACAAGCCAACGAAATATATGGCAAAGGGCTCCCATTACGATAAGGAGAGCGCCGATTTTGCGGTAGCCTTCATCGAGGAGCTTTGCCATACGAAGGGCACATGGGCAGGGAAGAAGTTCCAGCTTCTCGACTGGCAGGAGCAGATCATCCGGGATGTTTTCGGAACACTGAAGCCAAACGGATACCGTCAGTTCAATACCGCCTACATCGAGATCCCAAAGAAGAACGGGAAATCAGAACTGGCAGCTGCCGTGGCTCTTCTTCTCCTCTGCGGAGATGGAGAGCAAAGAGCAGAAATCTACGGATGTGCTGCTGACCGAAATCAGGCAAAAATCGTCTACGATGTGGCAGCCGATATGGTGCGGTTTTGTCCAGCATTGGAGAAGAGAGTCAAGATTCTGGAGTCAGCCAAGAAGCTGATCTACCTTCCGACCAACTCTACTTACCAAGTGCTCTCAGCGGATGTGGCCAACAAGCACGGATTCAATACCCACGGGGTAATTTTTGATGAGCTGCACACTCAGCCAAACCGGAAACTCTATGATGTTATGGTGCAGGGTTCCGGTGATGCGAGGATGCAGCCATTGTATTTTCTCATTACCACAGCCGGAAACAATACCGAGAGCATCTGCTATGAAGTGCATCAGAAAGCACTGGATATCATGTCCGGCAGAAAGAACGATCCGACCTTCTATCCGGTCATTTATGGTGTTGGCACAGAGGAGGACTGGACTGATCCGAAAGTGTGGAAGAAAGCGAATCCGTCCATTGGTGAGACGATTGGAATCGATAAGGTAAAGGCGGCCTGTGAGTCGGCAAAGCAGAATCCGGGAGAAGAGAACTCTTTCCGACAACTCCGTTTGAACCAATGGGTGAAACAGTCCATCCGTTGGATGCCGATGGACAAGTGGGATGCCTGTGCCTTTCCGGTACGACCAGAGGACTTGGAAGGTCGTGTCTGCTATGGCGGTCTTGACCTTTCCAGTACCACCGATCTTACTTCCTTCTGCTTGGTATTTCCGCCGGAAGATGAGGAAGAGCCATACTACGTGCTTCCGTATTTCTGGCTGCCGGAAGAAACATTGGATCTTCGAGTGAGTAGAGATCATGTTCCCTATGATACATGGGAGAGACAAGGATTTATCCAGACCACAGAGGGCAACGTGGTACATTACGGTTTTATCGAAAAATTCATCGAGCAGCTCGGTGAAATCTATAACATTCGTGAGATAGCCTTCGACCGATGGGGAGCAGTGCAGATGGTGCAGAATCTGGAGGGCATGGGATTTACCGTTGTGCCTATGGGACAGGGTTTTGCATCCATGTCTCCTCCGACCAAGGAACTCATGAAACTGACGCTGGAGAAGAAAATCGCACATGGCGGTCATCCTGTACTTCGTTGGAACATGGACAACATCTTCATCCGTACAGATCCTGCCGGAAATATCAAGGCAGATAAGGCAAAGAGTACGGAGAAGATTGACGGAGCGATTGCCTGCATTATGGCACTGGATCGAGCTATTCGATGCGGCAACGATACAAGCGAGAGCGTCTACGACAGTCGTGGACTCATCGTATTTTAGCAGAAAGGATGGTGATCCGATATGGGAATCTTGAGTGGTATCTTTCGGAGCAGAGATGCTCCCACGAATAGAACGGCCGGCAGTGCCTACAGCTTTTTCCTAGGGCAGAGCAGTTCTGGTAAAAGGGTAAATGAGCGAACAGCGATGCAGATGACGGCGGTGTATTCCTGTGTTCGTATCTTATCGGAGGCAATCGCAAGCCTTCCGGTACATGTGTACCGTTATAACGAAAACGGTGGCAAAGAGAAAGCACTGGATCATCCGCTGTATTATCTGCTCCATGATGAGCCGAATCCGGAGATGACATCCTTTGCATTCCGGGAAACGCTGATGACACATCTGACGCTTTTCGGTAATGCCTATGCACAGATCATTCGAAATGGAAAAGGTGAGGTCATTGCCCTGTATCCGCTGATGCCGGATCGAATGACAGTAGACCGAGATGATAAAGGACAGCTTTATTATGAATACAACACTTCATCCGATGATGCCAAGACGATGAAAGGCAGTACCGTAAAGCTGAAGCCATCCGATGTCCTGCACATTCCGGGACTTGGATTTGACGGACTGGTTGGCTATTCACCGATTGCGATGGCGAAGAACTCCATCGGTCTTGCGATTGCAGCCGAGGAGTATGGCAGTAAGTTCTATGCCAATGGAGCTGCACCGAGTGGTGTTCTGGAACATCCGGGAACGATTAAAGATCCGTCCAAGGTGCGAGAGTCCTGGACACAGACCTTCGGTGGCAGTGCCAATGCGAATAAGGTAGCTGTTTTAGAGGAGGGCATGAAATATACGCCTATCTCCATCAGTCCCAACGAGGCACAGTTCCTCGAAACCAGAAAATTTCAGATCAATGAGATTGCTCGAATTTTCCGAGTCCCTCCACATATGGTGGGAGATTTGGAGAAGTCGAGCTTTTCTAATATTGAGCAGCAGTCCTTAGAGTTTGTGAAATACACGCTCGATCCGTGGGTATCACGCTGGGAGCAGAACCTTGTTCGTTCCCTCATGACCCCGGAAGAAAAATCCACCTACTTTATCAAGTTCAACGTGGACGGATTGCTCCGAGGGGATTATCAGAGTCGCATGAACGGATATGCCACAGCAAGGCAGAACGGATGGATGTCGGCTAATGATATCCGGGAACTTGAAAACCTAGACCGTATCCCGGAAGAACTGGGCGGAGATTTATATCTCATCAACGGCAACATGACCAAGCTTCAGGATGCGGGATTATTTGCAGACAGCGGAAAGGAGGAAGATTCCGATGAAGAAGTTCTGGAACTGGAAGAATCAGGCGGAGATGGAGAGTCAGCCGAGCCAGAGGATTCTGACGTTAAACGGAACCATCGCAGAGGAAAGTTGGTTTGATGATGATGTGACACCACAGCTGTTTAAAGACGAATTAAATGCAGGAAGCGGTGATATTACGCTCTGGATCAACTCGCCTGGTGGTGACTGCATCGCTGCGGCACAGATTTTCAACATGCTCTCGGATTATCCGGGACATATCACGGTGAAGATTGACGGCATCGCAGCATCGGCAGCATCCGTCATTGCGATGGCAGGAGATGAAGTTCTCATGTCTCCGGTTTCGATGATGATGATCCATAATCCGGCAACAGGTGCATTCGGTGACCACACCGATATGCAGAAAGCGATTGATATGCTCTCTGAAGTAAAAGAGTCCATTATCAACGCTTATGTGAGAAAGACAGGGCAGTCAAGAGCCAAGCTTTCCCATCTGATGGATGCGGTCACTTGGATGAATGCCGGAAAGGCTGTGGAACTCGGCTTTGCGGATGGAGTGATCGAAAGAGCAGTAAGCGATGCTGCAGCACCCGATGTGGCAGTGAGGGATGTTCTTTTTTCACAGACAGCCGTAAACAATGCTCTGATGAATAAGATCATCGCAAAGTTCAAATCAAAGAAGAAAACACCGGAACAGCAGGCAAGAATCCCTGCACCGGAAGAAGCTGGCGTATGCGCAAAGGAACTGCGCAATCGCCTTGATGTCATGAAAAAGTTAATTTGAGGAGGATTTCGATTATGAATATCAATGAACTGATGAAAAGACGTGCTGACCTGGTAGGTCAGATGAGAAACTTTGTGGACACTCACGAGGATCAGAACGGCAAGCTGTCTGCTGAAGATACACAGACTTATACCAACATGGAAGCGGAATTTGATCAGCTGTCCGATGCCATTTCCCGTCAGCAGAGAGCAGACGCGAGAGAGGCGGAACTTGCCAAGCCTGTGAATTCTCCGATTACCGGAAAGCCTTATGCAGGAAATATGCCGGAGGAGAAGAAAGGCCGTGCCTCCGATGCATACAGACAGGCAATGCTGACTGCTATGCGTTCTAACTTCCGTCAGATCTCCAATGTTCTGCAGGAAGGCGTGGACTCTGACGGTGGTTACCTTGTACCGGAGGAGTATGACCGCAGACTTATCGATGTGCTGGATGAAGAGAACATCATGCGTGGTCTTGGTACGAAGATCACCACTTCCGGTCAGCATAAGATCAATATCGCAGCCACCAAGCCTGCCGCTGCATGGATCGAGGAAGGCGGTGCGCTGACTTTCGGTGACGCAACCTTTGATCAGATCTACATGGATGCCTTCAAGCTTCATGTGGCAATTAAGATCACGGAGGAACTGCTCTACGATAATGCTTTCAATCTGGAGAGTTATATCATCACTCAGTTCGGCAAGGCACTGGCCAATGCCGAGGAGGATGCGTTCCTTAACGGTGACGGTGTAGGCAAGCCTACCGGACTTTTTGATGCAGCAAAGGGCGGACAGGTGCTCAGTACACTGACCGCAGCCATCAAGTCTGATGACATGCTTGATCTGGTCTATGGTCTGAAACGTCCGTACCGTAAGAAGGCATCCTTCATCATGAACGATGCAACCCTTGCCTCTCTTCGTAAGCTAAAGGATAACAACGGTGCCTATATCTGGCAGCCTTCCTATCAGGCAGGAGAGCCGGACAGAGTACTTGGTTATTCCGTACACACTTCTGCTTACGCTCCGACCGATGCGATTGCCTTTGGTGATTACAGCTACTACAACATCGGTGACCGTGGCAGCCGTTCCTTCAAGCAGCTCAATGAACTGTTCGCCGGAAACGGTATGATCGGTTATGTTGCGAAGGAACGTGTGGATGGCAAGCTGATTCTTCCGGAAGCGGTGAAGATCCTGAAACTGAAAGGTGAGTAAGAAAACGGGTGGGGAGAAATCTTCACCCTATTCTGTGAAGGGAGGTGCGAGGAATGTTCGTAACTTTGGAAGAAATGAAACAGTATCTGCGAGTTGATTTTTTCCGAGGATGACGTGCTGATTGAGACACTGATCAAACTTCAGAAGCTGTGCATGGATATCTTCGGCACCGATGCAAGG
>2013338001_____MeugFOFF_C4795
GAGAGTTTGCCCCCAGGAGAGACAAAACGTGTTCCTTTTGGAGAACTTAGAGAAACTTACTTATCAGCCAGGTGGGCGTGAATTACTTGAGAACTTTTTACAGATTATTGATGAAGCTGTCACCTCTGACTTAAATATTCACCGTGAGGCTGAATATAATATGTCTGAAGCACAGATTAGAGATTTACTTTTAACAGGTTCTCTTGATGTTTTCTTAGATGCGTTAGATTTTGCTCCAGTAGGAGTTATTGATTTAATTAAGAGTATGTCAGTTAGTCTTCCTTTAACAGATCTTAATAAGAGGATGGCATTAAAGGAAAAGACTGGATTTGATGTCGATAAAGCTCTTATGCATGTAATGGAAGAAAAAGAAGCTGAGAATGCGGACAAGGCTCCTCAGGCAGCTCCACAGAGACGCGTTCAGCAGACCGCCACACCACAGGGACGTAGAACCGCAGCTAATTATAAAACAGAAGAAGAGAAACCAGTTGTAGAGGAAACTTCAGCAGTTGAACTTCCAAAGTATAATAAGGTTGTTAAGACTGGTAAGTTAGAAACTAATGAGTAATAAATAGAATAGGAGGACATTATAATGGCTGATGATGTCAAAAAGATTGATGCGCCTGATGAAGATGCGTCATTCGTAAGAGAGACAGAAGATGGTAAAGAAGTAGAATATACTGGAACACCATTCTCAGTTATTTATAATCGCTTTCTTGAGAAAATTACTGATGATATGTACATGGAACTCACCCCAGAGGATACAGTTAAGGATTTGCAAAATCTATTGATTGATGCAATCCCAGGTTTTGAATTTCCTAGAGTTTGTCTTGATGATTATCTCCCTAGAACAGAAATTATCAATGAAGCAGATGCAAAACCTGGAGATTTTATCTTAGCTGTATTATGGGGTGAACTTCCAGAAGATGGTGAAATGCAAGCGCCTAATGTTCTAATTGAACGATCTTCTTTTAAAGCTACACTTTCCTCAGAGGAAATAAATATCTTGGCGTTATTAATGAAACAAGGTTGGGTTCAACGCCAAGTGACCTCAATCGAGAATACTCGAATGAAATATTCTGGTTCAGATTTTAAGATGACTTCACAAGCAAACCATTTATCTAAGTTGCTTAGTCTATTGGAAGAGTCTCGTAGAGATGCTTTTCATATGCAAAGATTATATAAACGTAGAAAGAAGGACGAGAATGGAGTATATCAATCCAACTGGTCAGTTTTACGAGAAAAAAGCGCCCTTAGATAATAAGTATGGAGTCTTAATTACGATACAGGATATTAAAAGAAATTCTCAACGCTTAACCAACCAATTATGGAAACTTATTCCAATGCGTGAGAATGAAGAAGATTGGCAAAAACAATTAGATACAGTTACTTTAGAAATTGCGGGCTTGAAGGAGATTTTTCCAGATGGGGCCGCAATTTTACAATTATTAAGTAAATTAGAAGGATTACGTGTTACAGAGAGTAGTTTTGAGCTATACCGTAAAACAATATTTGAATGTATTAGTTTGTTACAGGGGCTGAGTTGATGGGAGATTATAAACCAAAAGATAACCGTAATACTTCTTTAAATTTAATGGGTAGAAGATTAGGTCTGCATCCATACCATGTTCCGCACAAAGCAAATGTAAAGACTGAAGAAGAGAGGGAAAAAGTTGAAATTTGGATTAATGATAAAATTAAAGAACCTCAAGAAAAAATAGATTTACATTTGGATGGCGTTGATAGTCAAAAAAGATTTTTAGATGCCAATGGCGGAACTTTTCAACAAGAAAGAATGATTTTTGATAAACGCAGAACTCTCGATCGCGCAGTTTTATATTCATATCAAGGCGCAGTAATTAAAGGAATTAAATCAGAGAGATCTATTAGAGCGTTAATCAATCCAAATAAAAATAAAGTAGACTATGATGATAAGGTGCTATCAGTTCAGTATGAATACGGCTTGACTGTTGGAGATGTTTTTGAATGGGAGGGCACTAATACTTATTGGTTAATTTATCTTCAAGATCTTACTGAATTAGCTTATTTTAGAGGGGATATTAGAAGATGCTCATATGAAATTAACTGGGAAGATGAAGATGGAAATAAGCACTCTACCTATGCGGCAGTTCGTGGCCCAGTAGAAACTAAGATTAATTATATTCAAAAAAATGGTATTAGTGTAGATGAACCAAATCATTCACTTCATATCTTAATGCCACGAAATAAAGAAACTCTTGAATATTTTAGACGTTATTCTAAGTTTTATTTACGTGGAGAGGATGAGGGATCACCTCAGATATGTTGGAGAGTAGAGGCTACAGATTGGATTAGTACTCCTGGAATTTTAGAAATTACTGCGGTTGAGTATTATATAAATAAAGATAAGGATGATCCTGAGGAAGGTGTTGCAGGTGGATTAATTGCTAAACCAATAAATCCAAATACTGAAACAGTTGAAGCTGCAATTGTAGGTGAAACATTTATTAAACCTAAAATGACATATTCTTATCATTATGAAGGACCAAAATTACCTTCTAATACTCAATGGAGAATGGATAAGAAATATCCAGTTGAAGTTATAGTCGATGATAGTGATCGAACTAAGTTGACTTTAAAGTGGACTAGTAATTATAGTGGTCAAATACTTTTGAGTTATGGAGAGTATTCTAAGACTATTGTAATAGAATCATTATTTTAAGAGTATGGAGTTAAAGGAGAATAGAATATGAGAATTACATCACCTACACCAAAATCAAGTTTTTTATCTGTTGAGAAAGATATAAATTTGATTATAAATAAAATGCTTAATGATGAACGCTTAAAACGTTTATTATATTATAATACACCAGATTGTTTAGATAAAGAGAATCTTACAGAGAAAGAAACTTATCATTTAATTGGTCGCAATATTAAAAATGTACCGAAATTAAAAATTGATAGTGATATATTAAATTATGTAATTATTAATTTTGATAGTTTTAAACCAAGCGGTAATCCTGAATTTCGAGATAACGTTGTTATTTTTGACATTATATGTCACTTTGATCAATGGTCTTTAAATGATATGCAGTTAAGACCTTATAAAATTGCAGGAGAAATTGATTCTCTCTTTAATAATGAACATCTTTCTGGTATTGGTACTTTAAAATTTGTTAGTGCAAATCAAATTGTATTAAATGATGAATTGGGTGGAATAGCTTTATGTTATCAAGCTGTGCATGGTGGAGAAGATAAAAAATTTATGCAAACAGAAAAGCAAGAAATTCAATTCATTAAAGATTTTGAGGATATGGTTAGAAAATAATTATGGATATTAGACTTGCTTTAATAACAGGTTCAGATATTCCTATACCAGAGTGCCAATTAACTATTCATCAACCAACTATTGAAGAAATAAGTATGATAGGTGAAGATATATTTTTTAAAGCGGTTCAATGCTTAACACTTAACAAGAGCATGTTTGTACAGGACAAAGGTGTTCTAGAAGATATAAATAATTTTCAGATATTTATGACGATGATGGGCGAAAAGGAAACCGTAGATAAAAAAGAAGCTGTGAAACAACTTTTTTTAATCACGTTTCCGCAGTCCAAAGTCATGTTTACACCACGTTCATTAGTGTTTCAAAGTGATAATAATAGCACAATAACGGTTGATGAGTCTAACTTTGAATTTTTACAAATTGCTATGCGAGCTGTATTTTGTTCAAAAGAAGGGCCAATGGATCAACAAGCATTTAACCCAGCAAATGCAAAAGCTAAAGAAATTGCGGAAAAATTAATGCGTGGTAGACAAAGAGTCGCTGAGCAGAATGGTTCAGCGAACACTTGTATTTTTAGTCAATATCTTTCATCCCTTTCAATAGGATTACAACTCTCTCTTATTGAATTAAAACAATATACAATGTATCAATTATTTGATGCAATGGAAAGATATTCACTATATACTGCATGGGATATAGATATTCGATCTAGATTGGCAGGTGCGAAACCAGATTCTAAACCTGACAATTGGATGAAAAATATCCATCAATAAAAGAAGGAGGAAGACACACTATGAAATTTGGTGTTCGTGAGATTTGTGACGTTGTATTAAAAGCTAAGGCAGCGCAGAAGATTGGTAATAAAATCTTTTATAAAAACGAACCAGTTATCTATTTCGATACATTAAAAACTTCTAGTTTGGAAGGCGCAGCTACTACTGTATATGCACAGGGTGGCCGTGGTAACTCTCGTTTGGTTGCTTGGGAAGGTGAGCGTACAGTTACTTTCACAATGGAGGATGCTCTTATCTCTCCAGAAGGATTTATGATTCTTTCTGGTGCAGGATTAGTAGAAGCTTCTTCTGCCCAGACTATTAAACAGCATATCACTGAGACAGTTGATGCAAGTAATGTAACTGTTGAAGCAAATGGTTATACTATTAAATTGAGCAATGAGCCTTATCTTCCAGAAGATCAGGGAGATAATTTTGCTTATGTAATGTTTGTAAAAGAGGGAGAAATTATTTCTGAGCCATACATTCCTACTCATGGAAGTACTGCTGTAACAGATAATGGAGATGGAACTTTTACAATCACTGTTGAAAACCATAAAAACTATGCAAATAAGCTTTCTGAGACTGAAGAGAAGAATCTAGGGATTGCTTCTGATGATGAATATGCTGTTCAGGGTGAAAAAACTGAAGCTGGAGCTTATTCAATCTTAACAAAGAAAAACTTTGATAGTGTAATTGTTGACTATTATATAGAGAAGGCTTCTGGAGCACAACAGATTGAAATTACACCTGATAAATTCGGTGGAAACTACTATCTTGAGGCTTCTACTTTGTTTAGAGATCAGAATGGTGTAGATATGCCTGCTGAATTCATTATTCCTAACTGTAAGATTCAGTCTAACTTTACTTTCACTATGGCATCTTCTGGAGATCCAAGTACATTTACATTTACTATGGATGCATTCCCAGATTATACAAGATTCGATCATAGTAAGAAAGTTCTAGCTGCAATTCAGATTATTGAAGAGGCTGGTAGTCAGGATCTTTCTAGAACAAAGAGTGCTCATGATGCAGGTCATGAAATGTTGTTTTAATTTGCGGTTTGGCAAATAATTACTAAAATTTTAGGGGAAATGTGGAAACC
>2013338001_____MeugFOFF_C5216
TTACAGATCCTTATACGTCAATCGTTGAAACTGTAGGTTTTTGGCGTCCTACTGATATCAGCGTATACATGAATATCACTATACAAGATCAAGAACTACCTAGTGATTATGAAAAACAAATAAAAGATATTTTAATAAATAATTTTTACGGACTTGATGAAGATCCCCGAGTTGTAATGAATGACGATTTATATATAAGTCGCTTTATAGTATCTTTATTAAAAAACGGTTTTAAAAATACTACAAAATTGACATTTTCATTTAATCCAGTAGACGAAAACACTTTCTTGCATATTCCTATAAATAGAGCACCAGTTTTAAGTGCTAACCATATCAATATTACAGTAATTGAGAGTAAATAATTATGGATATAGTAGGAAACAAAACACCTTTTTTTATTGATAAGACTATTCAGTCACAATATAGTGCAAGCCCTAATATTAAAAACGTGATTAAAGCTTTTCACAATTTAATAAAAATTGAAAATGATGTTAATACACTTTTTAAAAATATGATTGATATAGACACAGCAAAGGGCTACGGGCTTGATGTATGGGGGCGTATTTTGGCATTGCCTAGGGGCTATGCAGACGTTTCAGACACTCAACCTTTTTTAGGTTTTAAAATGCTTAATGATGCACCCGAGCCCCGTTTAGATACTTTCACAAACGCACCTTTTTATAATCAAAATGCAACTAGTAACGTATTATTAAGTGACGATGTTTATTATACTTATCTAATGCTTAAAGCTTTAATAAATATTAGTAATGGAAGCTTAGGAAGTCTAAACTACATGTTAAAATTTTTATTTAAGGATCGTGACATTAGTATAATACATGTTGATAATATGATTTTAAGATTAGTGATGTTTGATAAATTGAGCATAGCCGAAAAACAAGCCCTATATAATATGGATTGGTTACCCGTGGGGGTAGAACTTGAAATATATCAAGTAGATACAGACACTTTCGGTTTTGACGGGCAGGAACTACAAACTTTTGACAATGGCAATTTTGCAAATTAAGGATATATAAAAATATGGCTCAACCTAATTTTTTAAAACGTCCACTAGGTGAAAATGCGGACGTAAACGTATTACCAGACACCAACCCCGATCGAGAAGGTCGTGCTACTATAAATAAACTTTTTAGTGCTATAAATAGCCTACCTATTAAAGCTGGTGGCATTGCACCTAAAAGACTTGACATAAACGCATTATTCAAGCTTTTAGGGGCGGATATGTGGTTTAATCAGCACGGGGGCACTTATACCTACAACAAAGATTATATTTACAGTTTAGGCGCAATAATTCAAATTGATAGTACTTTTTATGTATCAATTAAAGGAAATAACTCAAATAATACACCGTCATCAAGTCCTAATTTTTGGCAGAAATTATTCACAATCGAGAATAATTCAATCGTATTAAATAATGTTGTAACATTAGACACAAATCAAACAATAAACGCAGAGAAAACTATCACTAAAAATTTTTATTTGGACGGGAGCAGTTCGATAACAAGAACCGCAAATGTGGTTAAAGGTGAAACAGTAGACACCGATACATGGGCATTATATGGAGTTGCACAAAACAAGGCTACTTTAACAAATGCGACAAGTTATGCACGAGTAGGCGCAGGAGTTATGAGTAACGGCAGCACTAGAGCACGTATTGAAGTAATGCGCAATGTTACGGGGGCTACAACTGGCAACAGTAGGATCGAGATCATCTGGGATAAAGAAACAGACACTTATACAACATACGCACCGCACCCACAACAAGTAGATAATAGTAATTGTATAGCTACTACACAATGGACTAATAACAGAAGTATTTTAATGTGCAGAAATACGACAACATCAACCATAGCACAAAGTGCAACAGTAAGCGGATCAGTGTTAGAAAGTGGTGCATTCGGTTTCAGCGGTTCTAATGTGACATGGCAAGCTTTAAGCACCTTAAATGGCACCTGGAAAAGCTTTTTTTCGGTTGCATCAAATAACATAGGTTTATTTATTCGAATAGCTTAAAGGGGGCTAAAGTGGATAATTTACAGAATAACGAAGTAGAAACAGAAACAACAAATATTTTAATTGTTGAAAGTTTAGAGAATGCTCAATACAACAATAAAGAGAAAACTATTTTTACATGTGATGTAAAATTTAGCGATTTTAATATTGTTTTACCTTATACCCTAGATAAAAACGAAACATCAAAGAGAAATGATTTAATTTTAAAATATGTTACTGATAACAACATTAAAATTAAAGCTTATAAAGAAACAAACGAGATTATACAAAAAGCGATAAAAGCAAAACATCAAGAATTAAAAAATATCATGGAATATAAACGTAATAACGATACTTGCAATTATGATAATGATGAGTTTAATTTTGGTGAAACAGCGCAAAATAACATGCTAGTATTATTAAGTGCAAAACAAGAAAAAACATATATTAGATCAGCGACAGAAAAAACACACGTTTTTAATCTTGAACAATTAAATGAACTAAGTTTAATTATGGTTAATGCAGTGCAAAATTTATATTTAAAATATTGGACGTTAAAAGACAAATTATATAAATGTGAAACACTTACAGAAGTTGAACAAATAGCATGGGAGATTTAAAAACATGGTACAACCAACCGAACCGCAGTACTTAACAATACCACTAGGCAATAACGCCGAAGTAAACGATTTACCACTTTCAGAAGCAAGTGCAGAAGAAGGGCAAGTGACGATAAATAGCTTATTCCCACCGATAACTCAAATCCCTTTAGATGCAGGAGGAATTCCACCCGAACGTTTGGATATGAACGGCTTATTTAAGTTAATAGGTGCCAAAATGTTCTGGGATCAGTGTGGGGGGCTATATTTTTATAAGAATACGCTTGATTATGTAATAGGCAACATTATTGCAACTAAGACAAATAACGATGTTTTTAATTTTTATATTTGTATTGCTAATAATGGTGTATCAAGCGTTATTAAGGAACCGACCGATCCTAATTATTGGAAGTTAATCTTAACATTAAACAACGAAAATAATTTAATTTTCAATGGAATTGCAACAAGTGCAAACAGAGCGACAACAGCAGACCTAGCAAGCAATGCAACATATGCAAACCGTGCAGGTATTGCTCAAAGTGCTACAAATGCGACTAATGCAAATCATGCAACAACCGCAGATAATGCAACACGTGCAAACCGTGCGACAAGGGCAGATTTAGCAACTAAAGCAAATAATGCAACAACCGCAGAAACGGCAATAAAAGCGCAGACAGATCTCAATAACAACGACTTAAGAACTTACGTAAAAAGTTTAGGCTATGAGAATGTTAGCTTGACAGTATCGGACGGGTACGGCAATGTAAATTTTTTAAAAATAAATAAAGTAGAACAGTCAAATTTTGCCTATAACACAGTAGAAAAGCCACACAATACAAATAATTTAACTATTGCTAGCACTGGTTTTGTGCAAGAACAGTTAAAGCATATTCTAGGCGGTAAATCATTTTATAAAATTAATCAACTTATTGATAAACCTACTACAACCGCAAAAACGGGGGAACAGTGGATCAGAAATGCAAGTACGGGGCTATCGGGGGTTAATCGTGGTGATTTATATTTGTATGATGATGTTACAAATTATGACGCTATTTTAGTTACATATGCAAATGATGGACTTGAATATTTTAGTAGCAGATTTATTCCTACATGGGAATTTTTATATATGATTGGATCCCCTTTATCGCAGTTTTGGGGGGGATCAGCACCGCTTTTAGGGAGAACATCATTAGTTGATGATAATACAGAATATTGGGATATTTATTGCGTACGTGAAGGTACAACTACTAGATATTTAAGGTTCTTTAGAGATAACGGTATCCGTATCATGGATATTTACGGAATTAAATATTCTGCTGATTATCAACCGATACCAACCCCACCAGCAGACGCCCCCGAGTATGAGTTCTCTAGCGGTATAAAATCACGTCAAATAGAACAGAGCGGGGCAAAGGTTACTATTGATGAAGATCTAGACAGTGTTTTATCAACATTTAAAATTATAGAGTAGGAGTTTAAAACTATGGCTTATGTAAAAAGCGCAAATGTGACAGTATCATATAATGCAGCGACAAAACAACATCATTTAATAATTTGGTTTATGCACTAGCTGAAAAATTAGCAGAATTAGGCGGTGTATCTCACTTAGAAACAATAAACTTGTCAAGTGGCTTCCCGTTATATCAAGGGATAACAAATACAAGCACACCTTCATTAAATATTTATAGTTCAACACAAGATATTTATTCTAATTTTGAAATTTTAGGCACAGATAAAAATAATTATTGTGTAGGTTTAGGTGTGAGTGCTTTACGTCAAAATCCGACAGACTATTTTTTACATTTTTCTTTAGCTATATCAAGCGATAAGAATCAAGAAATTAAAAACGATATTCCAACTTCAACACAAAGCTCATATAAAGATCGAAATGATAGTATTTTAAGTTATTTATGCAGAAAAAATTATGATAAATATGATCAAAAATGTTTTACTTATGATTTACCTATTGTTATTAGTAATAATCAAATTAGCATAACAATTAATTATATAAGTTCAGAAAATGGCACGTTTTTTAAATTTATTTTAAGTAATAGCTATAGCGATTATTACAACTTAGGTTTTTTTAAAAATGATAATGGAATGAGTGCGTTTATCAGTTCTAAATCGGTTAATTTTGGAACAGACACGGGAAACGCTTTTAACGGTTGTTTAATACCTTTATCTGAACGAGTGCAACAAACTGGCGCAGAGTTTGGGCAACAAACTAACGCACAACTTAGAGAGTATATAACCACACCGACAACGCAAAATTTAAGTTTATATAAACCTTATATAATTTGTGCGAGCGGCCCACGTTCGACTACGCAAGATGGGGGGCTAAGTAATACAACGAATTCATATTCTTATGGGATTTTTTCAACTATAAATTGGGCGATCGCTTTTTGTAATCAAAGCGGTATAGGTCAAGAATCTTATGGGTTATTAGCAACTACTTATTCGTCTTCGTCTTCGTCTTCGTCTTCGTCTTCGTCTTCGTCTTCGTCTTCGGATTCGTATTTGTATTCGGATTCGTCTTCGTATTCGTCTCTAAACATGGCTTTGTCAGGTTTTAATATGCCTTTACTAACTGGAGCGGATCAAATCTTTTTAAGACGTCAATATCAACCTTTAACCAACTATAGAACAAGTTTATATGTTGGCTTATTCCCTAGCATAGAAACACCAACAAGTGGATCAATTTTTGAGCTAAGCAATGGTAAAAAATACATGTTAATAACACCGAGCATCCTAGGCTTATTTATGGAACTAGACAGTTAAAAAATATTGCTTAAAAACGTTATTTATAATAAAATTATAAGTAACGGAAAGCAAAAAAAATCAATTGTA
>2013338002_____MeugFWYF_C6159
NNNNNNNNNNNNNNNNTAGGTGGAGTCTATCTTTTGACGTCATTCAAAAATCGTTCGAACGGCTTTCTTTCGCCATTCTCATCGAGCAGTGAGGGGAACGCCTCGTTAAGTTCGTGGAAGGTCTTGATGCCCGAGAATATATAGTTGGACCGCTGGAGTCGCTTGCGCATACCTTCGGACATCTCCACCTTGGTAAATGATGAATCCAGGGCAGAGCTGTGCGTCTCAATGAAGTGCTGCGCCTCGTCGGAGGCAAGGATGTTGATGTCGAGAGCAGCACCCTTCTGCTCGTAGAGCGCAGACATCATGCCGTCAAAAGCCTCTGTCAGTTTTTTGCGGATGCTGCCCTCCACAGCTTTGTCAAGCGTGAGCGGATGATGAGCTGCTGCCAGTATCTCCCCATATCTCTGGTGCAGCCCCACATAGTCGGTGGGGCTCAGTCGAAAAAAGGGCGAGCATTCTTTTGCTGCTTATCATCGTCCTCCTCGCTCTCCTGGCCTTTTTTCTTTCCCTTTTTGTCGCCATCGGGATTATCCGGGGCCGGTGTCATCACCACCAGTGGGCAGCATGGGAGCATTGTTGCGACGTTCGCCCAGTGTGATGCCATACTTCTCAATGAAGTATTCTGGATCCACCTCGAAGTTGTTGAGCAACATGGTCTCGTATGCCACCTGCTGCTCGGGCGTGTAGTCGACGGAGTTATCCCAATCGAAGTGCAGACCTTTCAAAGGGAAGCCATGACGAATCATGCGAGGGATAAGCTGGTTGTTGATGACATCGCGCAGCATATCGGCATCCTCCTCCACAAGGTTCTCAAACACCTTGAGGTGGGTCTGCGACTGTGAGAGGCTGCTGCCGTCCTCGATGGTCATGGTCTGTCCGATGATGAGCTTGGAGAGTTCTGAGTTGGCTCGGTCGATGCGCTTGTCATACACATTGAAGGCATCGCCCTTGCCAGTCTCCACAAGAGAAATCTCCGTGTCGAGCGGAGCCACCATGGAGAGGGCAGAACCCATGTTGCGCAGCATGCTGTCGAGACGGTCAATCTCCTTCTTGTCGCGTGAGGCAGTCTTGGCAATGCGCATGGGCATGCCGAACACCTCACCGAAGTTGTCCCAGAATGCCAGCATGTTTTTCTTTGGGATGGTGTGCTGTGCAGCTTTGAGGAACAGACCGAGGTCGTCGGGCTGTCCAGCCTCTATGAGCCAGTCGGTGAATGGTGCCTCGTGATAGTCAAGCCCGCTCTGCCAGTCCGTTCCCAGTTGTGGAATCACGCGGTGATACTCAGGAATGACATGCTTGCGCGGCACGAGGCGCACCCCATCGTAGCAGGGGCAGCCATCGCCATCCTTGATGATGTTGCCCAGTTCGATGAGCGAGTGCCCCCAGTCCACCGAGTCCAGCACATAACGACAAAGCTGCTTGAACCAAGCCTGGTCGAAGTAGTGCATGGCTTCCTCGTTTTCATTACCCTTCATGTCGGAGATCTTAAAAGACTTTGCCATGACAAAGCCCTTGCGCTGTCCCACACAACCCGTGAGGTGGGCGTCGGCATCTGTGTCACGGTAGATGTCGTAGAGTCGCTGACGGTTGGGTGAGTCCACATTGATGGCCATCTGCCATGCGGCACGCCAATCGGCAATGTCCTTGCGTGTGAGCGCGTCGGTGGTGCGCTGTATGTCAAGAATGATATGCTTGAGTTTCTGGCGGTCTTTCTCCTTTGCGAGGTTGAAATCGCCATGAGGCGTGTGCAACACCTGAGCATCGCCACGCCCCAACATATTGTTGAAGAAGTTGCGTATATCCATATTCTTACCAATTAACGTTGTTGATTGTTGGCTGCATTCGGCATAGCCAAAATAAATTTTGCTCTGCTCTCATTTGCTCACCAATTATGTCTTAAAGGTTTCTGTGAATGCCATACCACGCCCAGTCCCGAAGGCTCACCGCTCTCGTCGACAGCAAGAGGCAGGTCGGGCACAATCTTGCCAGCCTGCACACCTTCCAGCCACTTGATGGCGCGGTCGTAGCGTTCTTTGCGAATCTCGCTTCCCATCTTCTGCGGCATGGCCGAGACCATGTGGTATAGTGCGATGTCGCAGGTGTACATCACGATGAGCCGATTGCGACTGTCCCCCTCGGCAGTAAATATAGCCTCGGTGTCATAAGCGGGACGCAGATAGCTCGAAATCTCCTCACGCGCCTCAAGCTCGGCATTCGTCCGATTCTCGGCTGTGGCTTGAGAAACCACCTTGAGGGCAGCATCGCCAATCACCACACGATAATCGTCCTCTGTAATAAACATGGCAACCTCCTTCCTATCGGGTTACAAACAAAGCCAGCTTCTCAATATCACCAACAGTGACACCCTTACGGAAGCGGTGGCTGCGCACAAGCTCGCGGATAGTCTTCTTAGGAACCACCTTGAGGGAGCCACCCAAGTTAATCACATAGTATTTCAGTCCAAAGAGGCTGGACAGTTTCTTTGCCTGGCGCACGGCACGCTTGAATCGCCATGCCCAAATGATGTCTTTTATGAGTTTGAACATATCACCATGAATTTTTAGCGGTCGGTCTTTTGCCGAACACTGGTTGGAAAGTCTCTTGTCTTGAACACCGCTGCAGCATCCAGATCGCTCCCTCGTCGGCATCGGGCGCATCATCATGCACACGGCTACCACGTTCAAGGGCGAGCGTCTGCTCGATGCCAACCTGCATATCGGGGTTATCTTTAAGCGCCTCATTGTACCACACGAAACCACGCTCCCATAATGGGCTAACGGCTTCTATGCGCTGAATCTTCTCCGGCTTCTTGCGTTTGTCTGGCATGATGGGCAACTGATATCCTCGCAGATTGCCCTCAGCCTCGAACTCATCAAGGATGGTATCCTGCATGAAGTTCGCCTCCATATAGAACTGGATAGCAACCTTGTCGCGAGTACGCTCATAGAGGTCGTATTGCCAACGCACCATTTCGCTCACTGTGGCCTGGCGCACGAAGCAATCAATCAGGTGCAGCTCATTGCCAATCTTTCCCCACAGGCGCGAAGCCTTGTAGTCGTTGGCGGTGGTGGACTTGAACGACGGGTCGGTGTAGCATACCAGCATGTCGTATTTGGTGAGCTTAGGCAGCTTCTTGTACCTTATCCAGTCGGCGCGGAAGATAGTGCCGTCAACAATGGGGTTGTGCATCATCTCTTTCTCCCAAGCGCGATAGCCAACGAAGTCACGATACTCCTGCGCATCCTCCTTGGTCCATTTCTCTTTCCATACAGGCTCGCCGTTCTTGTCGACAGCCTGCACCTTGGAAACGAACACGCCCCGGGTCTTGGCAATGTTTGCCAGCACCGAGGTCTTGGAGATAAGGTTTCCCACCATGAGGAAACGTCCACGCCCCACATCAAGAGCACCGAAGAGTGCCTCCTTCACCCAGTCGGTGAGGTCATGGACGCGCTTCTCGTTACGACAGAGCTCATCATCGTCGAGGTCGTCGATGACGATGTAGTCGGGGCGAGCCTCACGGTCGCGCAAGCCACGCGGCGACTGTCCACGTCCCACGGCGAGGAACTTTACACCTGAAGCCGACTTGAATTCGCCCTCCGTCCACAAGCCTACGGACTTCTGTACGCCGTAGTCGGCGATGATGCGCTGGTTGTATTCCAGTTCCGCCTGTATGTCGCCCAGCAGTCGGTTGGCCGAGTCCTGCGACTTGCCGACCACCACCATGAAATTGATGAGCCGTTTGGCGCGTAGCATCAGCCACAGTGGCATGAAGATATCCATGTGTGTGGACTTGGCATGTCCACGGGGCCACATGAACACCGCCTTGAGGTTAGGCGTGTCGTGTATCTAGCGCGCCGCCTGATTGTGGAACGGCGCGTTGTGGATGGTACGGATGACATCCCCCGTCACCTTGTCGCGCAATGTGAGGAAGTGTGGGAAGTAATACTCGCAGAAAGCGGCATAGTTGCTCTCCAGCCTTGCCTTGCGTTTGTCCTTCTGTGTGGCGGACTCCACGGCAAGGATGGCCGTATCGGTGATGGACTGGATACGTTTGCAGTGTTCCTTCCAGTTGTCGAATGCCTGTTTCTGTTCTGCTGTGGCCATGCTTCACTATTTTATGCCCATCTTCTCGGTGAGATAGAGGTCCTGGTATTTGTTGAGTTTCTTGAGGAACTCAGGAGTAATCTCCGAATCGGTAGTGGCGCGGAACTCCAGCCACTTGGTGAATGCGATGAAAGTGTCGATGTTGTCCACCACCGATGCCTTCTTGTCGAGTTTCTCGATGACCGATGAGAGCTTGGCCAGCTTGTCGCCAAGCCCTGCCAGCAGTTCCGGGTCTTCCGAGTCGTTGACCTGCGAGATGAGCTTGTCGATGGCGAGCAGCAGCTTGTTCACCAGTTCTGGTCGCGTGACGCTCTTTGCGGCACGCGCCCTCCCCTTCCACGCCTCGGCAGTAGCCCATCGAGACACGGTAATGCGCGAGACACCAACTTTCTCGGCTATCTCAGTCTGCTCCATGCCCGACATATATAGTGCGCGGGCAAGAGACTTCTTCTTTTCGTTGTCTGCTTTTGTCATGTGTACTTGTTGTTATATATGACGTGCCGCAGTGACGCGTTACACACTGCAAAATTGCGTGATTTCCAGGGCGCAGACAAAAAAGTATGCAATGCTTTCATAGAAGTGTGCAACCATTGCACACATATTTGGCGGTGCTTGTAGAAACCGCTAAAATTGCACCAAAAATTCAAATCAACCGCACAAAATGGGAAAACGAGTAAGAATATCAAACAACAGCCTGAACAGCTACGGAACACGAGTGCTGACAGCAGGCATGAACGTGGAGCAGTACAACCGCAACCCCGTTCTCCTATACATGCACGAGCGTGGTCAGGTGATTGGCTATGTGAAGGACCTCAAGGTCGAGGATGACGAGGTGACAGGTGAGCTTATGTTTGACTGCGCCACCGAGCTCAGTCAGCGCTGCAAGAAGCAGTGGGAGTTCGGCAGTTTGAAGATGGTGAGTGCCGGGCTCGACATTCTGGAGATGAGCGAGGAGAAAGAGTTTCTTGTGGATGGGCAGACCANNNNNNNNNNNNNNNNNNNNNNNNNNNNNNNNNNNNNNNNNNNNN
>2013338002_____MeugFWYF_C6321
NNNNNNNNNNNNNNNNNNNNNNNNNNNNNNNNNNNNNNNNNNNNNNNNNNNNNNNNNNNNNNNNNNNNNNNNNNNNNNNNNNNNNNNNNNNNNNNNNNNNNNNNNNNNNNNNNNNNNNNNNNNNNNNNNNNNNNNNNNNNNTGGCAGTAACTGCATCATCCACCAGCCTTTCCGGTTGTAATGATGGCGTCTGCCAGCTTTGCAGATGTAATGGCTGCATCCACAATTTTTGACGTAGATACTGCCAGATCTGCCAGCTTTTCTGTGGTGATCGTTCCATCGCCAACATTTAAGGCCGTAAGTGTACCATCATCAATGGCTTCTGCCAGCGCTCTTTTGAATGCTGCCGTGTTCAAGTCAGGATTTGACACGTCATCATAGCACTGCTTGATAGCATCATGGATGGATTTTCTTACATCACGGCCATATACCGCAGAAAGGATCTGCGATAAATAGTTCTGAATATTACTCATCTACTTCTGTACTCCCTTCCAGGTCTGTCACCCTCTGTTCCAATGCTTCAAAGTCTTCAGTAGTAACCAGTCCGGACAGATCTTGATGTTCTGTCAGATAGCTTGAATCATTTTCAAGCTGTGATACCCTTGTTGGGATGTCTGACTTAGTAGCATATCCGGACATCTGTGAAGATATATCACGCACAAAGGCAGTGAACACAGACGTCTTTACATAATCACCTTCAATTTCCGCAACAACATTGGCTGCTGCCTGCACAGCTTCATTTGCACTATTGGCTGCTGCCTGCGCCACACTAATGGTGGATTGTGCTGCTGATTCAATGGTTGCCGTTGTCTTGGCTGTACTGGCATGCTTCTCTGTCAGTGACTTGAATGTCACACCAAGGCTGTATTCAGACTGATCCGGATTGACCAGATCAAGCGTGATCTTGGAACACAAGAAAAATTTATCCAGGGAATGTGGCAGGGATACCACCCTAATATAATCCCCCAGCTTGATTCTTTCCGTATCCACATCTATAAGATGCAGATCCACGGCTTTGACCGTAAGTGATACAGACATTTCAATGCCTGCACTCAGGAATGCATTTCCTTTGGTCAATAGGTTACTTGGCAGCGTGACATCATCCCATTTTTCTGTACGCCAGATATATCCGAACAGTGCCACGCCGGTATTACTGACAATGTAATCCTTCCCATCATTCACAGAAGCAATTGTCAGCCTTCCGGAAGTATTTCCGTCTTCATCCTGCTGCTCTGCTCCAAGCGGAATCAGAACGGTGAATACCTCATCAGCAGAAATATAATCCGATATGTCCAGAAGATTCTTTCCAAATTCAATGATCTGTGTGGAATACTCTCCGTATTGCTCCACATAATCAAGATAGCGGACACCATCTTCTGCCAGCCTTGGCCGTAGGTATCCGCCGTGTGTATTGATCAATTTGTCCCCAATTTCATCAAAGGTCTTGGCATATTCAATATGGGACCTGTTAATGTAATTGTTTGGATCTGTTACTGTGATTTCTCCCAGCTTAAATTGCTTCATCTCTTCCACCTGGGAATTATGATTGTCCAGGAACTTTTTGAACAGTTCCGGAATGTCCCCGGTGAATTCATATGGACGCACCACAGAATCAAGAAGGAAGGATAATTCACCTTCACAGTAAACATCCTTCCTGTTGTAATAATCCTTTTCATCATGCAGCACACGTCCCCGGAAGATTTCTTCCCTGTCCTGCTTCACAGTAATGATTGTTTTCAGCTTCTGGATGCCGTCATACAGCGGATTTGTTGCAGGAAGAAGAAAGGATAATGATCCAGCCTTATTCAGTTCCACTGTCATCTTTGGTGACAGCACCACATAGCCTTCATTGGCCAGTGTTGGGGCATAGATCAGTTCATTATCTGCATAAATCGCATACACTATAACCTACCCCCTCTGTAATCAATGGAAACTGTACCGTTCCCCGTAAAATACAATTTGTTGGTTCCTGCATGAAGCTGAATATTAAGAACACGGTTGTTTCCATCCGGAAGTGTGTATGTCACACCATTGTACCGGACATTCAGACCGCTTCCATCATCAGATACCACCATGAAGGCAGGAACAACAGACTTTCTTCCACCTTCAATGGTGAATTCCAGTTCATCATCTACACGCATATTGCCATAATCACGGATGATACCTGTTTCAAAATTGAATGGATCCCATTCCCAATCTTCCAGACTGCTGAAAGTTTCCATCTTGTACGGCTCCACTGTGCCTTCAATCACGATTTTTGCCGTCTTCTGACTACTCTTCCATTCATTCACAGAAAGTCTTCCATAATAATAATATGTGGAATCTTCATCAAAGGTAATCTTCATCTTCTGGCCGTGAAGGTAATCAAGAATGTCAGAATAGATATTTGACCAGCGGCTGCGTGAATCAATCACATTAAAGTCACACTTGATCTGCCGGTCTTCAAAAGCAATTTCCCCGGTCAGGGATTCGGACAGATCAAGACTGCCATCCGCTGCCGGGATATCAACATAATTTGTTTTCGGTTTAGGGGGACTGATTACGGGACGTGATGCCAAGATCAGTCCCCAGTCATTGTATGAATGTTTCGTCCCAAACGTTACGCCGTTCAACGCCATGACTTAGTTCCCCCTTTCCTTATGACCTGAAATTCTTCCAAGTTCTCTATCAATTGCCGGTGTCAGTCTTCCAACCAATGTCCCATCATCCAGTACAACCTGCATGTTCTGAAGTTCCGGAAGGAACTGTGACAGAATATCAAGGATTCTATACAGAAGATCTACAAGATTTTCCATTTCTGAAGATACTGCATTACGGATCATTGACATCAGGCTTTCTGTACCAACTACAGTTTCTGATCCTGCTTCACCGCCGGCCATAAGGCTATTAGTAGCCGGATTGAATCCGAATACTGTTGGCTGATTCATGATCATACCGTCTTTCATAGCCTTTGCATACCAGTCAATACTAAAGTGTGGCACACTAGGTGGATTCAAGCTGAAACTACCGGAAATCTTTGGATGTGGAAGTTTCAACTTAGGCAGGGACCAGCTAAAGTTAAACTTGGACCTTATTGCACTGATTGCATTTCCTACAACATTTTTTGCCCCATTCATAACATTTGAAATGGTGTTCTTAATGCTATTGAAAATGTTTGTTACTGTAGATTTTGCGGAATTCAGTCCGGATGATATTGTGGACTTAATTCCATTGATCACATTACTAATAGTGCTCTTAATTCCATTCCAGATACTGCTGACAGTAGACTTTATAGAATTCATCACACTTGTGATCACGGATTTAATTGCATTCCAAACACTGGATATAACAGATTTCACTGCATTCATTACACTGGAAGTGATTGACTTCACACTGTTCCAAGCAGATGATACTGTTGATGAAATTGCTGATACAACAGATGAAATAAATGCCTTGATAGCATTCCAGATATTGGAAATCACTGTCTTCACCGCATTCATCACTGTACTGGTCACATTGCTGACCGTGTTCCAGGCATTTGTGATTCCTGTCTTAATAGCATTAACAATAGGCGTAAGTACAGCCAAGATGGCATTCCATACATTAGAAATCACAGTCCTGATAGCTTCCAACGCTGAAGAAAATGGTGCTCTTAATAGCTTCCCAGGCATCTGTCAAATAGCTGCCAAAATTCTCCCAGATAAAGCGCCATGGCACAGTTAAAATCTGGAAAGCTGCAGATATGATTTCCTTTATCAGCAGAATGCCAACCTGCACAATATTCTGTATTGTCTGCCATGCTGTAGAAATGGCGCTTGTGATTGCATCCCAAATACTGGTAAATGTATCTTTAATACCAGTTAAGATGTTGCTGATCACAGATGTGATGGCATTCCATACTGTCTGTGTTACCGTCTTGATGGTGTTCCACACATTAGATATTGTATTCTGAATGCTTGTCATAAGACCGGAAATCAGATTCACAATACCATTCCACACAGTTTCTGCTGTGCTCTTAATCGTGTTCCACGCACTAAGTAAAAAGCTTTTGATTGCTTCCCATGCCTTGATAACTGCATTTCTGAAGTCTTCATTGGTATTCCACAATACAATAATGGCAGCAACTACACCGGCAATCAGTGCTGCAATCAGAACAAATGGATTAGCCAACATCGTACTGTTCAATAATGCCTGTGCAACTGTCGCACCTTCATTTGCTGCCCGGAACGCTTTAATTCCATTGGACACCGTACTGATCAGTGCAGATATGGCAAGGCCAGCCTTAAACACGCCAAGTGCTGTGGCAACACCAATAATAACCGGCGCCAATTCTCCCATGTGTGTGATTATCTTGGATACGTGCTGAATAAAGGAAACAGCATGTGGAATGAATTCTGCAAGCCCAGTAATGAACTGCTGCAGTGTGTCAAATGCCGTTTCAAAAAATGATTCAAAATCTACCTGTTGCAACCAATCCAAGGCACTGCTGAATGCATCCCCTAAAGATTGTGCAAACTTATCCCAATCAACCTTTTCAAGCCATACTGCCAACTGCTGCAGAAAATCCAAAATGGTTGGTGCAAGCTGTCCGCCAACCTTCGTAAGAATGTTTTCAAACAGTGCCTGCACGGATCCCCAGGAACCGGAAATTGTGGTTCCGGCTTCCAGTGCCGTTGTTCCGGTAATTCCCATGTTATCCTGAATCTTATGGATTGCCTGAATCATGGTATCAAAGGAAATTCCATCCAGTGATTCAATCTTTTCATTCAGAACGCCAGAATCATTGATCAATCGGATCATTTCTGACTGTGTACCGCCATAACCAAGCTTTAAGTTATCCAGCATGGTATAGTTCTGCTTTGCAAATCCCTGATAAGCGTTCTGGATATCACCCATAGATGTACCCATCTTATTAGCATTATCAGACATATCTGTGATTGCAAGGTTTGCAATTTCAGCTGCCTTTGCAGTATCACCATTCAACCCCTGAAGCAGGGAAGCAGAAAAGCTGGTTACTGTTTCCATGTACTCATTGGAACTTAAACCAGCAGTCTTATATGCGCCTTCTGCATACTTGACAACCGTGTCTGCAGATTTTCCAAATAAGGTTTCTACACCACCCACAAGCTGTTCATAATCGGCATAGTTACCAACGGCCTGCTTGGTCAGGTCAATCATCTTATTCCCAAGTTCTGCGCACTTAGCAATCAATCCCTGGATGGCTTTTGAAGTTAGATCTGAAATAACACCCTTCCAGATTGTAAAGCCACCAGATGCACTTTCCGCATCCTTTCCGGACTGCTTTGCACTATTACCAGCATCTTGTGCTGACTTATCAGTTTTATCAAGCGCTTCAGCTGTGTCAGAAGCCTTTTCGCTAATGCTATCAAGACCTTTTACGGCATCACTATAATCAAGTGTGATTTTTCCTACTAAAGAAAAAACATCTGCCATGATTTAGGTCTCCTTTCATACATGTGGCACAAAGCCACCCAGAATGGATTCAGCCTGTGCCACACTCTCTTGTAATTGCTGTTCACTCAGCCCATCTTCTGCTTCTTCCCCTGCAGGAGCACTATCCGGATCAATGATGGATTTCCGGAAGCTGTCAAAAGACTTCATATCATCATTGATCATCAAAGGATTAGAAAGCATAGACAGATACAGTGACCATTCTGTTTCTTCTTCAATCTTGTCAAAGATAACATCTGTCACTTCATACAGCGAATTGTGTTTGATAGCGTGATTTATAAAGCTTTCAGCACCGCTGCCATATCTTCTGTAGATGACGTCTCCGAATTTCCATCTTCCATACCCAAAAATTCGGCAACTTCCGAGAAAAAATCTGTCAGATCCTCCCTTTGGAAGAAGTCACGCATCAGCTTCAAAGTGATTCCTGGCTTAAACTTTGCCAGCTCTTCCGGTGTTACCGGCGTTCCGTTCTCCCATTCAAGCGTATTGGCAAAAAACTGATAGATTGGCTTTCTTGCGGAACCAAGATTCCCAATCACAACAGCTGCAAGCTTTGCACCTACCATAATGCCAATGGCTTTGTTGTCACCTTTATCCTTGGACGCAGAAACAATGGACTGCAGGTCAAGCGCCTTCACGGCATCAACAGCGCCAATGGCTCCAAGTACATCACAGAAATCAAACAAATTGTCTGTAGTAAGATCTTTGAACTTTGTGATCATAACAATTACACCTCTTTCTTATTTCGTTACTTATTCACCAGTCGGATAGTAGATTTCAAGATCCAGCTTATCCAGAGTGTCATTCTGAAGGTCTGCTGTACACTCAAACTTCACCTTGTAAGTTGTCTGGTTGTTGTTCTGCGGATTGATTTCAAATGCTTCTGTGCAGATAGCATTCGGAAGAATGATGATAACCTGTTTTCCGGAAGACAGTGTTCCAACATAAGCAATGTTTTCCAGGTAATCATCTTCTGTGATATTACTCTTGGTCACATACTTCACGTATTCCGCATCTTCAGATTCAGCTTTTTCAAGATAAAGAGCATCTTCAAGGATTCCGTCTGTGATTTCCGTCATATTTCCTTCCAAATATGCAGATTCACCAACTTTCTGTTTAGATACGCCCTTTACCAGAACTGTGGCGCCGTCCACTTCAATATCCAGCCATGTCTTTTCATAGTTGAAAGTAATACCACCAGAAGTAGCGCCAAGCACCTGACCAGTCCATCCGGATCCGGCAGTGTACTTTAAGTTTTTATAAATCACACCAGCATTCAGCAGCATCTTTTTGATGGTTTCTGTTGTGATTCCATGTCTTTTTAATGCCATAGTTTATTTTCCTTTCCACGTTTGCACGTTCAGCGTTATTGTGATTCTGTATAATCCGTCCATCCCCGTTGGAATGTCCTGTGCTCCACCAGATGTAATATGCAGCAAAGTATCACCACGTATTACCTGGATGTCCAAGAAATCTTCATGAATTTTATCAGCCCATTCCATCAGTTCCAGTCTGGATCCAGTTGTCCATCCGTTGATTTCAAACAATCCGGATGATGAATTGTCCTCAAATCGTGTGTCTGTCTCAATGTAGCCACCAACAAAATAGGGGTACCTTAATGACTGGCTCCATGAACCAAATTCATAAGGCATCCCCATTCCATGAAGGACTTCATTGATATACGATAATACTTCAATCATTTAAGTCCCCCTAGTGAATCATTCAAGATTTTTGGTAATTTCGGTTTCACCATCTGCACAGCTTTGAATAGCGGCCTGTTCGGTGTTTTACCATATGTGAAATGCGTTTCTCCATTTTTATCTTCATACAGCCATCCACCCTTTCGGCCATTGCCTTCCAGGGCATATTCACCGGTTCCATATTCTTCCCAGATGGCATTTTCATAATCAGATCCAACGGATGCTGTTAATTCATTGCCTGATTCAACAACCTTATACTGATATGAATTCCGGGTTTGTCCTGTATCAAAACGGCTGTTTTTGAATGTCTGGGACTGTATTTCACCAGCCAGTGTTTCCATTCCACCACGCAAGCCCTTCACAAATTCATTTCTGATCTTTGCAGTGTTATCCGTAAATTCAATTGACACCTAAACCACCCCCAAGAAATTCAAGGTAAATTTCAAGATGTTGATGCATTTCCATAGGATCATCAACATATAACAAAGCGTAAGGTTTCCCAGCAATAATAACCCTGCCATTGTCAGAAGAAATACTTCCGGAAGGAATATCCAACTTCTTCCATTCTTTATAATCACAGAAAAATAAATGAGTGGAATTCTGCACTTTTGCCTGGTAAGCACTATTGCTTGCCTGCCCGGTGCTGTAATCAAGCCATCCTGTTAAGGTACCAACATCAGACCAGATGATCTCTTCTTCACCAATTGCATTCTTCCCATTACTGGACTTAATCTGCATAAGTGCCTGAATATTTCCGCCAACGCTTTTCATATCAGCACCTTACCTTTCTGTACTTCTTACAGCGTCCAAAAAGGGCAGCAGGATATCCTTCCACAGTATTGGAAGCATCATTTGCAAAGTAAGTTACAGTATGTCTGCTTAATTGCTCAGATGAAATTCCAACCTTTTCACGCATGGTGCTTTCCCATTCCAGAAGATCATAAGCAGAATCAATGATATCCGCCGGATATTCAATCTTCGTCACTGTCACCTGGTCTTCATCCGTAAGTGAACGGTCCGGAACAAGCAGGCCGTCCACTTCTTCCAGTACATACAGACCATTGTTGTACTTTGATGCAGATATCTGTACTGTATCACCGGCCTTCATGACCTTATGAACATTGCACAGGATCCCATCAACAATGGCTGTTGTGCATCGGATGTTCCGGTTCTGGAAGTTATTATTGCAATACTGGCGGATGGCTGCTTCAATGGAATCCAGCTTGCGCTTGATCTTGGAATCAGACCATCCATCCAGATTCATCTGTTCTTTTGCATCACTGATTGAAATAATCATCAGGGGCACCCCCTTTCTTATTCCTCAGTGGCAGCTGCCGCCTTCTCAGTCACTTTATAACCGTGCTTCTTGAACCACTCAAGCACCCATCCTTCACGGACTTCTGCCTTACCATAAGCAAACTGTACACCGGCAGCACCAATTCCACAGAAGTTTTCCACAGGTGTTTCTACAATATACACTTTTGGTTCTTTATTTCTTGCATTAGCCATGATCATACCTGCCTTTCTTATCTGATCTTAATGTTTCTAAGTACGCCAGCTGCATCTGTCTTCTTCAGTGCAACGCACGCTACCATTTCCACCTCACCTGTCTTTACAGCACCAGGTAATTTGAAGTCCGGAAGATACTGTGTCACACCAGCATTTCCAGTAAGTGTAACACCATGGAATCCATCTTCAACACTGTAATGAACTGCATAGATGTCAGTAAGGCCTGTGTCATCTACGCCGATAATAGGTGTCTTTTTTCCTTCTGCACTAACAACATTACCAAGATCACAGATCTTAACGGCACCCTTGCTGGAAGTGATAGCCGGATACTTACGACCAAATGCATCTTCACTTTCGGTCTTGTAGCCAAGATGAGCAGCCACAGTTTCAATTTTCAGCGCCATATCCTCATTAACATAAAGCGCATCTGCTCCTGTTACTGAAATAAGCTTTTTAAGCTTCTCATAGAATGCAGATGCATTTGCCACAAGTGCAGTCTGTGTTGAAAGATCAATAGTTCCATCTGTGTTGTATTCGGTCTCAGAACCAACAAGGAACTTATCAAGACCATCAAAGGAATCTGCATCAACTGCAGCATCACCGTTGATCATTGCATCATGGAAGGTTGCAACAGAAGTCTGAACCTTCTTCTTAACCTGGAAAGCAACATTGTTATACATGCCTTCTGCCTGCTTAAGAACACGGTCAATCTGGAATGCACCACCAAATACCTTCAGATCCGTTGTCTTCTTCTCAACGGTTGCCTGGTTCGGTGTGTACTCAGTGTTCAGTGCTCTGAAGGATGACTGTCCCGGTGTCTTCTCCTGAACATATCCATAAGTAAGTGTTGATCCACCTGCTGCTGTTACTGCATCATCAAACGGAAGGTCCTGCAGAATAACCGATTCCTGAAGAAACGTATCAATAACGCCTGCTGTGACCTTATCACTCATACCAACTTTCATTTCTGCTAAAGTAATAGCCATTTTTAATACCTTTTACCTTTCTTAATTAAAATCATTATTTCCGTCATACTGCTGTTTAATTGCTTCAGCCAGTGATGTGGGTTCCTGTTTACGTGGATCACCGCCAGGAAGTGGCTGTGGCTCCACTTTGCGTCCCTGCTGTGCACTTGCAAACTGATCCGGGAACTGTGTCTTCAGGGCGGCAATCTTATCATCCATGCCCTTCACCTTTCCGGATTCATCAAGTGCCAGTTCTGATCCATACTTCTTCTGAAGATTAAATGCCATATAATCAGCATCAGTACATTTTGCATCACGCAGCGCCAAGTTAATGGCATTGTTCAGCTGTTCAGCTGCCAGCTTTGCTTCCAGTTCCTGAACCTTGGCGTCATATTCGCCCTGCATAGTGGAAATTTTGCCTTCATAGGCTGTGATCTGTCCCTGCAATTCTTCACTGTTCTTGGGTTCCGGCCTTCAGCTGTTCAATCAGTCTGGAAGATTCTTCATGCTGCCCTTTCAGTGCTTCATGCTCATCCTTCAGCTTTCCATAACGGATATCAATGTTTTCTTCAGCTGATGTATAGATCTTGTTCTGTTTCATTTCTCCAAGGATTGTTTTGATCTGATCGTCTGTCATTCCCTGGTTTCTAAGGATTTCTTCAAGTGTCATTTCGTTTCCCTCTCTTTACGTTGTTTTACGTGAATACGTTCACGGTTTAAGGTGCCGATGTTTTACGTCATCTCTGACGAGACAATAAAATAAGACGTATAACCCAACGTCTCAACGGGAGATAGTTGGATCACCGCCTTCCTATACCAATAATCCTGATGGCAACGATTGTTAAGCAGATAATCAACGTGATCTGCACCGATTCGGCCATAGCATCACCACCTTTCTAAAAAAGTGCATAATAAAAGCACATGCGATAACTCACACGTGCTTTACATTACTTCTGGTAATTCTTTATTTTCTGCGATTGCTTTCTTAATTGCCTTCTTATAGTCTTTTGCCTTCAAGCCATTATAAGAGATTTCATCATATTCATCCGGATCATTTCCGAACTTCTCATAATATTCATCATATAAAGCTGTCATTTCAGGCGTCATCTTCCCATTCCACATTATTTGATCATCCCCTTTACACAGGATTCAACTTCTTTTGTTGTATCCGGAAACAGCTGCCTTGCTAATACCATTGAATCATCCGACTGATAATACATTCTGCCATATTGCGCCCAAGCTTCACGTGGAAGTTTTCTGCTATCTCTTGCCCAATAACTATCCGGATGTTTATAGCCTAATCGAATTGCACCACCAGACATTCCATTCAAGATATCAGATATACCCCTATATTCTTCTTTTAATTTAGGGGAACCTTTTCTTGATTTCGTGAATGCTTCTGGATACTTTGATAATAACATATCCTCAATAGATGTGCCATTTCTTTTTGCTAATCTCTGCAATCTTGCATAATCAGTCTGAATGCTCCGGGATAATAAGCCATTATCAATCAGCTGATAGGTATGATCTATTTCATGAAATAATTCATGAGCAAGTGTGCTTGTGGGCGTTCCTTTTGCCAGATATAGTATTCCTTCAGATGAATTATAATGTGATTTACCATTAGAACTTCGTTTAATAGTAGTTCTATCAAATGATTGTTCCAACAGCGTTCTTGCATCTGGATCAGCCACATTTGGTATACCATTCTGAAATGAAGATTTCTGATTTTTAAGGCCTGTTATAAAATCATAAATTTTATCACCAACATCAGATTCATCCATGTTCATATGCTTTATTTTGAATTCTTCAAAAGAATCTGTTTTATCTAAGCCAAAGAATTCCGCCCTTTCCTTCAGGATTTTAAGTTCATCTTCATCCAGCATCACCCTTGCACGTGGCAGCAGTCCACACCTGCAGTTAATGACCTCAGCCGCAGGTCCATTTGGATCACCTGGATACATAAGACCGTTTGAAAACTTTTCATCCAGTTCCCGGATTTCACCGTCTACCTTTCTATGTGAATCTCTTGTTCTGGAATCAAGGGAAGCTTCCCATTGTTTGACCTGATTGGCACCATGTTTTTTTGCTTCTCTCATTTCATCTTCAGTGGCCTGAACTTGAAATCCTGTGTCCCTCTGTCCTGGCAATCCTTGTGGCATTCTTCATTCCTACGGATGTTTTGAAATTGATTTGCCTAGCAATGTTGTGATAGGAAAGGCCATGCGCAATGCCACGGCTGATTTCAGCAGCAACAGTTCTTTTCATAACACCAACATCTTGGCCAAGACGTTTATACAAACCTTTGGAAAGCTTACTGTCCATGGTAACTGCTTTTACAACATTCTTCTGATTGATTGGCGTAGTCAATGGTATACCCGGTCCCTGAATACTGTACAGTGCGCCGGCATAACCGCTTTCATAGCACTGGTACAAATATTCATTGATGGTTTCATACTCTTTTTCATGAAGGTTGGTCAAGATCACGTCAAGCTGCTGTGCAAGTGCTTCCTGGTATTTCTTCTGATAGACCTTTGACCGGATCATGGATTCATATCTTTCCTGCGCTTCCGGGTTTCTTACAGCCTTGGATTTCTTTGTCAGCTTATCAATCTGTTCCTGCAGTTCTGCAACTTGATCCATGACACTGGTAAGCGCATCGGAATATACATTTTCAAGTTCAGCAATAACTGCATCTTCATCCTGAAGGAATGATTTGTATACTTCACGTTCACGCTTATTCATTGCCATTTATCATTCACCACCCATTGCAGTAATAATATTAGATAATGCTGCCGTGCTCTGATCATCTTCCGGAAGACCATCCTTCACTTCTTCATAATCCCATTCCATAACTTCACAAATGGCCTGCAGCGCTCTTTCTGCACCAATCTGATCAACAATATCAAGAATTGTATTGATCTGCTGCTGTACTGTGTCTGCCTGCGTCTTCTCATTGGTGATGTTCTCAGTCTCATTGACCAGAACTTCACGTGTGAATTCAAAGTAAATGTCAGATGTCTGGAAGTCCGTGTGGTTCTTCTCATTGATTTCAGCAAGAACAACCTTGATGATGTCCTTCAGAAGCTTCTTCAGACGGGATTCCAGCCTGTTGGCCTTCAGATCCAGAAGCGTGTATGCCATCTTGATTGCAATGTTGGTTGTTGCACTGGTGTCCTTTAGGCCTGCTGTATTCAGTCCCATACCGAACCGGTAAATGTTCTTTTCATCCATTTCCAGCTTTTCTTTTCTTGCCTGGTATGGAATATCTACCGTCTTGATATCAATTCCACCATCTGCATCAACACCAACGGTCTTCTTGGTTCTCAGATTGGTCATCAGTTCATCAAGATCAGATCCATCATATCCGGATACGGCATACAAAGGATGGTCAAAATCTACCAAGTTATTGGACAGTGCACAGGAATGCAGATCATAGTCATCAATGATTCCTTTGATAGCATGCAATGTTGATTGCTGTTTCTTGTTATTGTCCAAGCGCCAGAACGGAATATATCCCAACGGGGAACCCATCTTCTGGCCTTTCTCATCCGTGTACACCACATGTGGCTTTGGATTTGTTTCCTGGCTGTCATCCTTCATGATCTTGCCATCACCCACCTGAACATAATAATATGTCTGCTTATCATCACACACCCAGATACGTTTGACGGTCTTCTTTCCCTTGTCGATCCGGTCAATGAAATGATAAATAACATACTGGCAGCCATCATCCGTGTCCTGCGCTCTGACCTCTACCACACCCATGGAATCCGCATTCATGAAATGCAGCCTGTCATCTGCGCCAACATAGCCATAGACATAATCAAAGCCCTTGGAATCAGCACCTTCCAGTGTTTCACCAATTTCTGTCCAGAATTCATCATCAAAGTATTCATCCAGGTAATCCTGCAGACCTTCTGCATTATCATTTGCCCTGATAGGATTATCACTGTTTGAAAGCATGTAGGAAGACAGCTGCCACACCAATTCCCGGAAGAACGGATGTGGAATCTTGATGTTGCTTCTGGTCTTGTCCTCTACCAGATCACCATCAGAATTGTAATAAAATAGGCGGTATTTCAGGATGTCGTGTCTTCCTTCAATGTACCGCTGTCCTACTGCCGCCCGTCTTTTCTTTTCGGATGTCCGATCATCTTCAATGAAGCGCTTAAATTTCAACTTCTGTCAGCATCCGTTATCACCACCTTTCTATTCATGTTTATAAATAAGACATACCTACCGGCGCCATATGGACTGCCGATTGCAACCCAGCCCAAAGGAGTGTGCAAACACCGCAGACGTGAAAAAGTAGCCCAAACATAAAGACCGTCTGTGTGCTGGCGCCGTGTACGATGCCGTCAAAAGCTAATGTNNNNNNNNNNNNNNNNNNNNNNNNNNNNNNNNNNNNNNNNNNNNNNNNNNNNNNNNNNNNNNNNNNNNNNNNNNNNNNNNNN
>2013843001_____PLMO_C1010
CAGGTAGTGCCGCACTTTTGGACACCAGAGACCGGCTGGAAGACGCAGCAAGCGTGACCGCGCACCTTTACTCAACATGGCACAGACAAGGCTACTTGCATTCGACACCTGGGGCAACGATTGATTACGAGTTTGTCGCCACCGACATGGCCGCGATTCTGTCCGGCTGAATGTGCAAGCTGTGGCGTTTGATAGGTGGCGCATTGACCTACTCAAAAAAGAGCTGGACAAGATCGGTTCTGATTTGCCGCTGGTGCCTATGGGCCAAGGTTTCAAAGATCAATCGGTGTGCCTGGACGCACTGGAAGCCGAGCTACTCAACGCCCGAGTGAATCATGGCGGGCATCCTGTGCTGACTATGTGCGCCGCTAACGCAATTATTGTTAAAGACCCTGCTGGTGGCCGCAAGCTGGACAAAGGACGCGCTACGGGCCGCATAGACGGCCTGGCGGCAATGTCTAACGCTTTCGGTGCTGCTGCTGCCGCAATCGAATCTGAGACGGTTTACGCCGATGGGCAATTTACTTTCGTTTGATTACCTCGCAAGAGGCTTGATCCCGGTGCCTTGCCGGGCCGCGCAAGCGGGTAGCCAAGGACGCGGATTAGTCGGGCAGTGCCGCGTTTACAGCAAAACACCGAATGCCAGCGGCAAGACTTTGCGGCCGGTACGCAAAAGCAGAGTGATTCTGTGATGCGTGCCGTGTAGCACTTTCCACTTGCGTGGCTGGCACCTTTTCTTGAAAGACAAAAATGCTTACTCTTGACGAAACAAAAATGCACCTACGCATTGACCACGACGAGGAAGACACCCTCATTGCCGGCCTGATGCTGGCGGCAACCGCCGTGTGTGCGCACCACCTGGACGTTCTGCCGGCAACGCTTACCACCGAAGCACCGGCGGCTGTAAAAAGTGCTGCACTGCTGTTGATTGGCAGTCTTTACGAAAACAGAGAATTTACTGCAGACCGTGCAACGCACCTAAACCCGACCTTTGACATGCTTCTGATGCCTTACCGTGTGGTGACAGCATGATTGGCGACTTGACGCAAAGAATCACCGTTGAGCGCCTCCAGCAGGGGCAAGACGAGTTGGGTCAACCTATCGAAGCCTGGACTACCTTAGCCACTGTTTGGGCCGCTGTAGAGCCGCAAGCGGGCCGCGAGTTTGTCGCCGCTGGTGCTTTGCAGTCAGAGCTAACCACCAAAATCAGAATCCGGCACCGGCCGGGCATCAATTCTGGCGACCGTGTTCTGCATGATGGCCGGACGTACAACATTCAATCTGTCGTTGACTACCGAAGCGCCCGGCGTGAACTGGTGCTGATGTGTCGGGGTTAGCCTTTGCGCATTGCCAAATCGGACACCGTGTCCGATTTGCCGGATGGTTCAGATACCACGCCGACACGGGCCGACTTCATACGAGTGGCGTTATGTTAAGTGCCATGCACCACGCTGGTGCTGAAAAAAAGTGATTTGAAAACCTATGGGCCGCGCTTGCCGGTTAAGATACCGACAAGCCGCGCCACTGGCGAAACACTGAAAGCTTGAGACCCTTTCAATGCTTCTAGGCGCGACACAGAACGGGGTGTATCACGCCAGTGTGCGAATGATAACGCCCGCAGAAAAAGGCGCAATATGTCATTCGCAATTACCGACCAAGTTTTGAGTTCTAACCTGCCCGCTGGCCTACAGCACACGCTTGCCATGTTCGCCACATTCGCCGATGCTGGTGGATTGTGCTGGCCGTCTAACGAGACCATCGCCCGCAGAGCCAACAAAGACGAGCGCACCGTAAGGCGACACGTTGAAGAGCTGGCTGATATGGGCGTTATCGAGCGCACCTACAGAAAAGGCAAAACCGCCATCACGCGCATCATCACCGCCGCATTGACACCGACCGCACCAAGGGTAAACCCGACCCTGGACATTTTGCCCGGACTACCCCGGACATTTTGCCCCCCAGAACCGGCTATTGAAACTGTCAATGAAATAACAGCGCTGCCCACCCCGCCCGTGCTGGCTGAATACCCGGCTGTCGCCGCTGTTGTTGTTTTTGAGTCAGTGGATACCGAACAGCCGGACATTCAACAGCCGGATACAGCGCCCACAGAGGTGGCTATCGACCTGCCCACAGACAACCCGCTTGCTGATGTACCTGTTGACCTGCTGAATGACTTTGGTGTGGTGCGCAAGGCTAAAAAGAAATCCGCAACTGTTACGAAAACCGAAGCCATTGTTTTTGCTGCTGAAGCTCAGAAAGCTGGCTTGACCGTGGCTCAAGCTGTCCGTGAGTGCATCCTGCGCGGCTGGAGTCGTTTTGAAGCTGGATGGATACCGCAGCAAGCGCCCGTAACGCCCCCACAGCGCTACTTTGTGCCCGAGGTGGCACAACCATGCACGCCCGAGGTGAAAAGCGCTGCAATGGCCGCTCTGACTGCTTTGCGCAACAAGATCACGCAGCAAGCAAAGCCAAAGGGATACAGCGTGTTGACCTGATGTTAGTGATACACTTCAATGAATCAACACTTTAAGATTCAATGAAGCTAATCGCAACACTCAACGAAAAGGGCGGTGTGGGCAAAACCACCATCGCCACCAACATAGCAACGGCATTGCACCGACAAGGCAAGCGTGTTGTCATTGTTGACGCTGACCCGCAAGGCACAGCACGCGACTGGAGGGCCGCAACGCCTGACGGTATCGACCTGCCCAATGTGGTGGCTGTAGAGCGCCCGCAAGAGCTAGATGCCGTCCTGCGTGGCCTGGTGGCTGACTATGTGGTGATCGACACACCCGCTAAAGCCTCGCAGATAGCTGCTGCCGTGGTGCGCGTGGCTGACGTGGCATTGATCGTGTTACAGCCATCCGGGCCTGACGTGTGGGCATCTGCCGCCAGCGTGAAGTTAATCAAGTCACGCCTAGATGCTGGTGGAGCTATTGACGTGGCTTTTTTAGTCAACCGTGCCAGTCCGTTGACCAAGCTGTCACGGCTTATCAAAGATGGAACCTGGAACGATTACGGCATTGACCAACTGACGGCAACCGTGGGCAACCGCATTGCATTCGCTCAATCAGCAACGGATGGCGTGAGCGTGTTCGAGACCACCGACATTCACGCCCAAACTGAAATTATCGACATCATCAAAGAACTGGAGTCCGCAAGATGGCTTTGAAAACTAAACCCTTGTCCGAGGTTCGCCTGGACGTGCCTGCAACAGCAGCAGCTAAAGGCGAGCTGGTGCGTATCAATTTTCTGGTGCCTGCTGATGTGCGCATTGCATGGAAAAAGTTAGCCCTTGATCGTGGACAGACCATGCAAGATTTAATTATTGATTCAATGGGTGTACACTTCAATACTTCAATGAAGTAAAGTAGTAATCATCATGGCAACACTCAAAATCTACCGCGCACCATCCGGCCAATGGGCTGGCCAGCTTATCGAGGATGACGGCACGCCTGTTGCTGGTGTTGCTGGCTGTGCCACTGCTGAGGATGTGGAGTGCGAAGCTCTTGATGCTGGCTTTGAGTACGCCAAAGCTGTGTACGAGGATTTTGGCCAACCAACATAAACGGCACGCCCACTCTATGTGGGCTTTTTTACACCAATTGCCAAATTACCAATACTTACAGGCACTGGATAGAATCGCAGGAATATATAAAGGAAAACCCTAATTAGAATCGCAGGAATATATAAAGGAAAACCCTAATCGTGGACGAGACGAATTAGGGTTCAAGTGTTGAAAGGAAAAAAATGAATCAGCGTGCAACCGCTCTAAAAGACTTTACAGACCACATTCCAACACAGACAGATTATAGCAATAGCTCGCGTATTGGGCCGGGTTCTTTTTGCATTCCAAGGGCCGCATTCAATGCGTTATTGGATGCCAAGGCCACCGCTTACGAGATATGCGCTTATCTGGTTCTGGCGAAGTTCACCGGGGAATGTGGACGTTATTCGCCAGCAAGTATTACGGCAGTGAATAGCTACACCGGGGCCAACAAAACAAAGGACGGGCCGATTGATCGCGCCATCACGCGGCTGAAAACCATCAGGGCCAAAGGTGCCACCAAACAAGTGTCCAACGGGCGAAGCGGCAAGAGCCACGCCATGATCGAACAGGCCACCGACTTGGGGCCGATTGTGTTTGACAGGGAAACATGGAACCGCGTATTTATGGGGCAGTTGCCATTGCCAGACGGGCCAACCGAGCGCGGCATTATTCGGCATGTTCTGCCTGATTTTGGAGAGCCACCGGCTGATCGAATTTGGTTCGGCAACAACCTGGTGAGCGGCGTTGGTGGGATCGACAAGCCTTTGAAGGCGCTGAAGAATGCCGGGGATGTTGCGGCGCGGTTGCTGCTGGCCATGTACGCGGCCAACGACATGGAAACCTGGGGCGGCGTGCGTCCTATCGGTGCTGGCAGCGGGCCATGGAACCATTACGAGCCGGTAATTGCTGATTCAACACTGCGCGGCGGCGTTCGACTGATACGGGCCAAAGATATGGGCGTTGTCGCATCCATTGACAAGCGGATAACTGGCGCTGATGACAAACAAGCCTATTTCACGGCACTGTCGGCATTGAAGTCCACGGGCCTGGTTTATGAAGTGGTACTGGTGCTGAACCGCAATGGCATCAAAGACAAGTTCGCATCCAATGGCGAAGAATATTCAAGAATCCCTGATGATGCCGAGCCGTTCTATGAGCTGGACTGTCGGAGCCAACACGGCTACAAGCCCGAAGGCGAAGAAGGCATAGGCAGCGCAACCGCAACCACGGCGGGCGACTTTGGGCATTCTGTTGCACTTGAAGGCGGCGGGTTCGACGGGACTTATGCGGCCATCGTGCCCACTGGTTACGGGGCCATGATCGCCGGTATCTATCGACTGCGGTTCAGGGTTGCCAATTCCAAGAATGCCGGGGTGAAGGGCGCATGGGCGCGGATTCACGAAAACAACCGCGATGCCTTTGACCTGGTGCAGAGCATTCGGGCGGCCAACAAATTGCCACCACTCTCGCCACCGTGGGAAGCGGCCAAATCTGCCAAAAGTGGCCAGCCTGTTGCTGAACCTGCCGAAGTTGACGACCTGCCTTTTTAATGCCGCGTACCCTTCAATGTATTCAATGGCCTCAATGGTTTTCAATGTGTTCAATCCAGTACCCTGTGGGAAGTTATAGACGAGCACCACCCGCGCAAGCGCGGGCGCGTGACGGCAAAAAATTTGGGCAGGTTGACATGGGTTCAGGCAGGCAGGGAACCAATACCGCTAACCCCCCCCGACCCCCCTCTACACGAGGGGGGAGAAACAGCCGTTTTAATCAAGAGACAAAAACTCTTTTCTAACAAACCACCTGCCCACCACCCGAGTGGGCTTCTTTACGCCTGGTGGAAATTGCGTCTGAAATCGGACGCGATTAACGGTTCCTCAGAAATCTGTGCAACCGCTATAGCTTCGTCAGAAATCTGACAACCCTATCGGCGTTATCACAAATGATAAAGCCGCTTTTGCTTACGCAGAAATCTGCCGAAGCAAGCCCTAGTCCGAAATCAGGCGAGGCCACCCTAGTTAGAAATCTCACGAGGGTTCCGCAGAAATCTGCGTGAGCCACCGTTAGTCCGAAATCAGACGAACGGGTTTCTTTTTGCCAAACACATTGACAAAGCCTATCGACTGGCTCTATCCATTGACAAAACCTATCGCGCATGGTACAACCGCGCGGTGTACACATTAACGCAACTCAGTTGCACTTTCTAGAAAGCTACCAAACATGACAGTCCATCAAATCCGAGAAACCCGCGCTGGTAAGGTTGCCGAAATGCGCGGCATTCTGAATACCGCCGAATCTGAAAAACGTGCGCTACACCCGCAAGAGCAAAGCCGATTTGACGTGCTTAAGGGCGAAATCAACAGCTTGGAAGCGCAAGAGAGCCGCGCCGCGTTTGTTGACGAAATGGAGCGGCGCAGCCTGGGCACGCCAGTGGGCGACAAGAGCCTGAATGCACTTCACAGCCAAGTCAGCATCATGGACGTTATCCGCGCCCAAATGGAAGGCCGCTCGCTGTCTGGTGCTGCACTTGAAAGCCACCAAGAGAGTGAGCGCCGCAGTGGCCGCAAAGCGCAGGGCGTGTTTGTCCCGCTTGCTGCACTGGAACAACGCGCCGTCAACACCACGGCAACAGCGCCCGAGATCGTGGCTACCAACAATCGCGCAGACTTGTATATCGAGCCTTTTCGCAACAGCTTGCTAGCCCGCCGCCTGGGTGTCAGGGTTTTGAGCGGCTTGACTGGCAATGTCAGCATTCCGAAGTTCGCCACCGGCAACAGCGCTGGCTGGGTGGCTGAAAACAGCGCATTGACTGAATCGGCTGCGATGACGTTTGACAGTGTGACTCTGACACCGAAGCACGCTGGCGGGGTCAGCCAGATGAGCCGCCAACTGATTCAGCAATCAAGCCCGGACATTGAATCGTTGGTGCGCAATGATCTGTCATTCATGCTTGCGCAAGCAATTGACAGCGCCATGATTCTGGGGGGAGGCACAAACGAGCCTGTCGGGGTGCTGGCGACATCCGGCATTCAAACCGCGAGCCTGTCCACTCTGAGCTGGGCCAACGTCCTGGCGATGCTGCAAAAACTGGACATTGCCAATACGAGCGCCGCCAACATCGTTGCCAGCATGAAAGTCAAGGCCAAATTGCAGGGCACTTTGAAGGCAACAGGCATTGCTGGCTACCTGATGGAATCGGGCCGTGTGGCTGACTTGCCTTGCTACTTTTCAAACCAAGTGGCTGAGAAAACAGGCACGCCAAACACCGGGAAACTTATCGCTGGTGACTGGAGCCAAGTGATGCTTGGAATCTGGAGCGAGATCGACATCTTAGTAAATCCGTATGCCGAAACGGCTTATTCAAAGGGCAATGTGCTACTGCGGGCTATGGCAACGCTTGATGTTGCAGTGCGTCATCCTGAATCGTTTGTGGTGGCTGACGACATCGCGCTGTAAACGGCCATGAGCGCACCACAAATCGAGCGCCGGGCGACTGCTGGTGTCACTGCCAGTGGCCGCACGCTAACCGGCTACGCTGCCACCTTTGGTTCACTGACAACCATTGGTGACTTCGCTGAGCGCATCGCACCTGGTGCGTTCACAAAATCACTTGCCAGTGGCCGCGACGTGCTGGCACTGTCTGACCACAATCAATCTGCTGTGTTGGGCCGCACCAAGTCCGGCACGCTGCAACTGCGCGAAGACTCAAAAGGTCTTCAGTTCAGTCTGCAACTGCCAGACACCACTGCTGGGCGTGACCTGGCTGTGTTGGCCGCGCGTGGTGATTTGGGCGGGATGTCATTCGGGTTTGTCGCAACGGATGAATCATGGAGTGGCAACACCCGCGAGCTGCGCAGTGTGGAGCTGCATGAGATTAGCGTGGTTCAGAGCTGGCCTGCCTACAGCCAGACCGAAGTCAGTTTGCGCAATCGCCCTTCGTTTTGGGAGGATCTGCCACCAAGCATTGACCCGGATGATGGTGCAAGCATTTTGCGCCGTTTGTGGGTGGAGACCGTATGAGCATACTCACTCGCATTGCCAACAGCTTGGGCTTTGAGAAGCGGGCCAATGGTGACAGCTATTGGGAAAACTTCGGTGTTCTGCGCAGTGGTGCCGCTGTCAATCCTGAATCAGCGCAATCTGTTGCTGCCTGTTACGCCGCAGTGTCGGTGCTATCTGAATCAATCGGTTCGCTGCCATTGCACCTGTATCGGCGTATCGGCCAGATCGCGAAAGCTACAGACCATAGCCTATATGCGTGT
>2013843001_____PLMO_C1011
CGTCTGTTCCCTAAGGAATAAATGTTGGGAACAGACGGAATCAATGAAATATTGATATCCGGTCTGTCCGTTCCGAGATAACCGGGAACAGACGGGAACAGACGGGAACAGACGGGAACAGACGGAATTTAAAAGATGATTCAAATCTGAGCCATCCCGCCCACAAACTGTGATCGGCCGAAAACACGGCGCATCTACTGCCCACCAACCGAGTGGGCTTTTTTACGCCAAAAGCAATAACGCAACTGAGTTGCATTAGTTGCAAAACTGTGGTACAACCCGCCCGTGTACACACTAACGCAACTGAGTTGCAAATCCTATAGGAAACAAACCAATGTCAACAATCGCACAAATCCGTGAAACCCGGGCCGCCAAGGTGGCCGCCATGCGTCAACTGCTGAATACTGCTGAGGGCCGCAGTCTTACCCAACCTGAGCAAAGCCAGTTCGACGCACTCAAGGCCGAAGTCACCAGCCTGGAAGCCGCAGAGGCACGGGCGCAATTTGTTGAAGACGCAGAGCGCCGCTCGCTTGGTGCTGTCGGTGACAAATCCGCTGCTGCACTTGAAAGCCGGATTAGCCTGGTTGACGCAATCAATGCCCAAGTGGAAAACCGCAGTTTGACCGGCGCACTGGCTGAGTACGCTCAAGAGCAAAAACGCTCTGGCACTGTCGGGCGTGGTGTCCTGGTGCCGCAGAGCCTGTTCGAGAAACGTGCCGCACAAACCACCACCACTGCCGCCGGTATCGTGCCGGATGACTTTCGCGCTGACCAGTTCGTCGGGTTACTGCGTAACGCCATGCTGGTTAAGAGCCTGGGTGCTCGCGTCCTGCCGAATTTGCGTGGTGATGTTGTTATCCCGCGCCAAGCCACTACCGCAACTGCGCAATGGATCGCTGAAGGCACGGCACTGACTGACTCAGGTATCACATTCGACAACATCACCCTGAAGCCGCGCCATGTGGGTGCAATCACCGAATTGAGCCGGGCCCTGCTGCAACAAAGCAATCCGTCAATCGAGCAATTGGTGAAGGATGATTTTGTGCAAGTGGTGGGCCTGGCAATCGACAAGGCTTTGATTCACGGCAACGGCACTACCGAGCCTGAGGGCCTGCTGACTGCTGCCACCGGCACCGGCACGCTGGCTACGCTCAACTGGACGACCATTCTCAAGGTGCTGGAAGACCTGGCGCTGGAGAATGTCAATCCAAGCGCCTGGCTGACGCACCCGGCCATTGCAACCAAACTTCGCTCTGCGCTGAAGACTGCCGCACTGCCTGGCTACTTGCTGGAAAACGGCATGATGGCCGGCCTGCCTGTTGCGGTGACAAACCAGCTCGCAGAAAAAGCTGGCGCACCTGCAAAGGGCCGAATCATTGTGGGTGACTTCAGTGAAATGTTGGTGGCAACGTGGGGCAGTGTGGACATCTTGAGTAACGCATGGGCCGAGGGGCCGTATTCCCGCGGTGGCGTGCAAGTGCGCATCCTGACCACCCTGGACATGGTGCCGCGCCGTGAAAACGCCTTCGCAGTGATCGAAGACCTGGCACTGTAAAGCACCATGAGCGCACCTGTTATCGAGCGCCGGGCTACCGCTGGTGTTACTGCCAGCGGCCGCACCTTGACCGGCTACGCCGCGACCTTTGGCAACGATACGGCCATCGGCGGATTCACCGAGCGCATCAAAGAAGGTGCGTTCACGGCAACACTGGCAAGCGGGCGTGACGTGCTGGCACTGGCAGACCACAATCAATCTGCCGTGCTGGGCCGCACCAAGTCCGGCACTTTGCAATTGAGACAAGACTCAAAAGGTCTTCAGTTCAGCTTGCAACTGCCGGACACTGCCGCCGGGCGTGACCTGGTGGAGTTGGCCAAGCGTGGCGACTTGGGCGGTATGTCGTTTGGGTTTGTCGCAACCGATGAAGCCTGGACGGGCAACACCCGCGAGCTGCGTGCCGTGGAGCTGCATGAAATATCTGTGGTGCAAAGCTGGCCAGCCTATTCTCAAACTGAGGTTAGCTTGCGCAATCGGCCAGAGCAATCGTTTTGGGAGGTGCCAGAGTGCATTCACCCGGACGATGGTGCAAGCATTTTGCGCCGCTTGTGGGTTGAAACTCTATGAGCTTGATTACCCGCATTGCCAACAGCTTGGGATTTGAGCGCCGGGCCAATGGCGACAACTACTGGTCAAACTTCGCAACTTTGCGCAGTGGTGGCAGTGTCACACCTGAGTCTGCGCAGAGCGTGGCTAGCTGCTATGCGGCTGTTGCTGCTATCTCTGAGGCTATCGGGAGCTTGCCCCTTCACCTGTATCGCCGGGCTGGTGATGACCGCGTGAAGGCCCTTGACCATAGCTTATATGCCTGCTTACATCATGCGCCTAATCCGTATCAATCCGCCGTAGAGCTAAGGGAGTGGCTTACCTCGTGCATGTTGCTGCATGGCAATGGCTATGCTCGCATCGAGAGGGGCAGTGACGGGCAGGTTAGAGAGCTCCATCCGCTGCAACCCACTGCTGTTCAGGTCATGCGCAAGGGTGACGTTATCGGCGGGTATGAGGTCGTAAACCGTGATGGCCTGGTGATTCGCTATCTACCGTCCGAAGTGTTTCACTTGCGACACCGGGCCGGGGCTGACCCGCTGTTGGGGGTTAGCCCAATTCAAGTTGCAAGAGAAGTGCTGAATTTAGCTATTGCAGAGAATGAGCACGGTAACGCCACATTCAGAAACGGCACGCGACTAAGTGGCATTTTGAAGGTTCCCGGCTCGCTCCGGCCTGAGCAAAAACGCGACCTTTCTTTAAGTTGGAACAGCCAACATGCGGGCGGTGCGAACGCAGGCCGCACTGCCGTTCTTGAAAGCGGGGTCGAGTACCAAACTTTGAGCATGAGTTTGGAGGATAGCGATTGGGTTCAAGCTCGCCGGTTCAGCGTTGAAGAAGTTGCACGGATTTTCAGAATACCGCCTGTGATGTTGGGTGATTTGTCTCATGCAAATTACTCAAATTCTGTTGAGATGAATCGCTGGTTTCTCACTCACTCATTGGGCCGGTACATGGCCGCATGGGAGCAGGGCATCAGTCGTCAACTGCTGACACCAGCCGGGGCACGCACCTATTTTGCACAGCATAGCGCCGATGGCTTTTTGAGAGCCGATAGCGCTGGCCGTGCATCTTTTTACAAGTCGGGTATTGAGTCTGGATGGCTACTCAAAAGCGAGGTACGCCGCCTGGAAGACTTGCCAACCATCGAAGGGATTGATGATGTCAAAGCCGTGGCTTAAGCTGGAAGAAATCAAAACGGCACGCTGGATCAAGGCGAAGAATGGGCGACTGCTGCCGCTCAATCATGCTGCCTGGAAGAAGCTGCGGGCAATGGTGTTGTCTGAGCAGCCGCTCTGCCCTGAGTGCCAAGCGCGTGGCATTGTTGAGCCTGCTACTCAAGTTCACCACAAAAATGATGATAAAAATGACAACAGCAGATCAAACTTAATCGGCCTTTGCGCAAGTTGCCATAGCAAACACACTGCCGCAGACAAGGGCGGGAAGCCGCGCTACGGCTGCGCAATCGACGGCACGCCACTAGACCCTGCCCACGGCTGGAATAACGCAACAGCGCCCGTCCTGGTGCGTCCTGTCGGTGATGTGGGCGAAAAATCACCAGCAACTGAGGGCCACAGACCGTCTGTACTCCCTTGTTTTAACGCTAACCCGAAAGGCTGAGATATGAAAACGGCATCAAAACGCAATCGTTCTGATTCTGCCAGTGCTGCTGTCCGGGCCGTGCAAGCTGTCGCGCTGGGGCCATTGCCACCGCCGGATCATGTTTGTCTGCGCCCTGGCGACTTGCCGTACTGGGATTCGATCATGACGGCACGCGCCCGCGACACCTGGACGATGGTTGACCTCGTGCAAGCTGGCAACATGGCAAGATCGCTCGCTGACGTTGAGCGCCTCCAGCAGCAGCTAGACAAAGAAGGCTACACCTTTGAAGGCAAAGCCAACCCGCTCGCTGCCCTGATCGAAACCTTGACCAAGCGCACCATTGCAATGGCACGGTGTCTGCACGTTCATGCTGAAGCTACCGTGGGCGAATCACGCGACGGCAAGAAGGCACTTGCCAACGAGCGCAACGCGGCCGCTGATTTTGATGACCTGATACCGACACTGAGAGCTGTCTGATGACCCGCGCAGAGAAGGTAATTCGGTTTATCGAGACCTACTGCCTTGCGCCTGAAGGGCAACACGTGGGCAAGCCCATTGTCCTGGCTGAGTTTCAAAAAGAGTTCATACGGGCGATTTATGACAACCGGGCCGGTACCCGCCGCGCCCTGCTGAGCATTGCCAGAAAAAACGGCAAGTCAATTTTGTGTAGTGGCATCCTGCTTGCACACCTGGTGGGGCCGGAAGCGAAGCAAAACAGCCAGCTAGTCGCCGGGGCCATGAGCCGAGACCAAGCCGCGTTAATTTTCAATGCTGCTGCAAAAATGGTGCAACTGTCGCCGCGACTATCGGCCGCAGTGCGCATTGTCCCAAGCGGTAAGCGGCTGATCGGGCTGCCACTCAATACTGAGTTCAAGGCTTTGGCAGCAGACGGCAAAACCGCTCAAGGGTTATCGCCTGTGCTGGTGCTGATTGATGAGATCGGGCAGATACGCGGGCCTGAATCAGACTTCGTATCAGCTTTGGCAACGAGTCAAGGTGCTCACGCGGATCCGCTGTTGATCGCAATCAGTACCCAAGCTGCCAACGATGGCGACTTGTTTAGTCAGTGGCTAGATGACGCTGAGCGCAGCAAAGACCCACGGATTGTGAGCCGAATCTATGCTGCACCTGCTGACTGTGACCTGCTGGACGAAAGCGCCTGGGCCGCTGCAAACCCTGCCCTGGGCATATTCCGAAGCCTGGACGATTTGAGGGAGCAACTGACGCAAGCGCAGCGTATGCCCTCGATGGAAAACAGCGCTCGTAATCTGCTGCTGAATCAGCGAATCAGCACGGTGAGCCCATTTATCAGTCCAACCGTCTGGCAAAGCTGTGCCGGGGCCGTCCTGCCCTTTGGCCCTGATACGCCAGTTTTTGCCGGATTGGACTTGAGCGCCCGGGTTGATCTGACAGCTTTGGTTTTGATGGCAAAAATCGCCGGGGTGTGGCATGTTGTCACTCACGCCTGGACGCCTGAGCAAGGCATTGAAGACCGCAGCAAGCGAGACCGGGCACCTTACTCGACCTGGCACCGACAAGGCTATCTGCACAGCACGCCCGGCAGTTCTGTCGATTATGAATATGTCGCGCAAGACATGGCCGCTATCTTGTCCGGCTTGAATGTTCAGTGCGTGGCATTCGACCGCTGGCGAATCGACATTTTGAAAAAAGAGTTGTCGAAGATTGGCTGTGACGTGCCACTGGTGCCAATGGGACAAGGCTTCAAAGATCAATCGGTGTGCCTGGACATGATGGAAGCTGAGCTGCTGAATGGACGTGTCGCGCATGGCGGGCACCCTGTTCTGCAAATGGCTGCTGCCAATGCCGTTATTGAGCGTGACGCGGCTGGTGGGCGCAAGCTGTCCAAAAACCGCGCCACGGGCCGAATAGACCCATTGGCGGCACTGGCTAACGCCTTTGGTGCTGCTGCCCAAGCCATCGAGCAGGAAGACGCCTATGCAAGCGGCACCTTCACATTTATCTGACCTCGCAAGAGGCTTTGCACCCGAGCCTGACGGGGCCGCGCAAGCGGATAAAGCAGGACGCGGATTTGTCGGACAGTGCCGCGTTTCAGCAAAACACCGACTGCCAGCAAGGGAGCCAATCGGCGCAATGTTTGAGCAGCGAGATGCTGCAAAGACGTTGCGTGTCTCGAACCTTTCGCCCTGTGGCTGGCACCTATTTTTTAAGGAGCAAAGATGCTTGACCTGGACGATGTGAGACTTCACCTGCGGGTGGACGCCACCACCGAAGACGATCTTATCGAGGGCTTGATGGCCACCGCCACCGCTGCCGTGGCCAGCCACCTGGACAACAGCACTCTAGTGCTCGACACCACCGCGCCCGCGCCCGTCAAAGCCGCTGCCATGTTGTTGGTGGCTGACCTGTACGAAAACCGCTCTGCCAGCACCGAGCGCCCGTTACACCGTAACGACACCTTTGAGCGCCTGTTGCAACCTTACCGGGTAATGACGGCATGAATCCCGGCGAGCTTGATCAAAGGGTGACGTTTTCCCGCCTGCAAACTGGCCAAGACGAGATAGGCCAGCCTGTCACGTCCTGGGTGACGTTGGGCACCGTCTGGGCTGCTGTAGAGCCGCAAGCGGGCCGTGAGTTCGTTGCGGCTGGTGCTGCACAGTCTGAGCTGACAACCAAAATCAGAATCAGGCACCGCCCTGGCATCACGTCTGGCGACCGCGTTATTCACGATGGCCGGGTCTATGACATTCAATCGGTGATCGACTACCGAAGCGCCCGCCGAGAGCTGGTGCTGATGTGTAAGGGGTGACGCCGCGCGCGCGAGGGCTGACCCTTGTTCGCTTGAGCGAACAAGTTTGCAAGATAGGTGACGCCGCGCGCGCGAGGGCTGACCCCGTATTTAAAACAGGAAGCCCTTCACCTTTTCGGTGACGCCGCGCACGCGAGGGCTGTAGTAGAGACATGCAGCGTTATGTAAAGCCAAAACCGCTATCAAAACAGGATGTCACAAGCCGCAAAAAGTGATGAAGATTTAAGCCTATACTTACGTGAAGGCATAAAGGCATCATTACATGAAGATACTAGCAGTCATCAATGAAAAAGGCGGCACCGGCAAAACAACGCTGGCCACCAACCTAGCGACGGCACTGCACCGACAAGGTAAACGTGTTGTCCTGATCGACGCTGACCCGCAAGGCACGGCACGCGACTGGAGGGCCGCAAGTCCTGATGATGCTGACCTACCGCCTGTTCTCGCTATAGACCGGCCTCAGATGCTCGCCAGTTCGTTGGCCGGCGTACTGGCTGACATTGTGGTGATCGACGCACCCGCAAAGGCTGAGAGCATGGCCGCCGCCATCATCCGGGCCGCGCATGTTGCCTTGGTTGTCATTCAACCGAGCGCGGCTGACGTGTGGGCTAGTGCTGCTGCTGTGAAGCTTATCCAAGCCAAACGAGCCATTGGTGGGGAGGTGGAAGCCGCCTTCCTGGTCAACCGGGCCAGCGGCAACACCACCATATCAAAAACCATCATTGAAGGCGCATGGAACGATTACGAGGGCATCGAACAGCTAACGACCACCATCGGCAACCGGGTTGTTTTTGCCAACGCTATGGCCGCTGGGTTGTCTGTCCTGGACATGAACGACACATCGGCCAAAACAGAAATTCTCAACATCATCAAAGAAATGGAAACAGCGCAATGGCTAAACCCTTGACCATCAAAACGAAGAAGACCGAAGACGTTCGGCCATCCGTGCCAGTGGCTGAAGTCACAAAAGAAACACCTGTTCGGCTGAATCTGAACATTGCCCCATCCCTGCGCAACACCTGGAAGCGGGCTGGAATTGACCGCAACATGACCATGACCGACATGATTGAAGCCGCCATGATGGAATACCTGAACAAGTAATAATGAAGATATGAAGATGTAATGATATGATTACGTCATCAAATAAAGGGGCTGATGATGGCAACACTCAAAATCTACCAAGCACCGAGCGGCCAATGGGCTGGGCAACTGCTGGACGAAGACGGCGTGGAGCTGGCTGGCGTGGCTGGCTGCTCTGCGCCGGAAGACGTGGAGGACGAAGCCCAAGGCGCTGGCCTTGAGTACAGCGAAGCTATCTATCCCGAGCCAAATTAAGAGAAATTCGCGCCACAAACGCTAAATATGTGTTTATTTACAGTTCGCGACCATATATCTAGGGTATAGACAACACTTGTGCCAGCTAGAATACGAAAGTTCGCTGATTACAGCGAGCCTCAAAATGCAAAATGCCCACGACGGGAATCGCGGGCATCAAGCACCACCGAGAAGGCGGGGTAAAGACTCTAGGAAGGGTTCTAGCCTCACAGTGTAAACCGGATTAGGTTTCTCTAATCACAAAAGTGAAAATTTTCACCGTACGGTAAACGTGCCTTTTTGGTGGGTTTTGAGTTTTTTCAACATGTTTTGAAAGACTTCGATGACCCACACCACCGCCGCAACCGGCGCAAAACTTACACAATTCTCTGACAACTTCGTCAAGCTCGACGCCATCTGCGCCGCGCTGGAGATAAGCAAACCCACCTGGCACGCCGGGGTTAAGGCTGGCCGCTTTCCTGCGCCTGTACGCCTTACGCCGCGCCGCCCTGTGTGGCGCAAAGCAGACATTGAAAACCTGATCTCCAGTCTTTGATCTGGCTGCATCATGGGAACCATATTGCACGGCGCTATGCCGGGATCAGTCGCGCCCTTTGACTGGCAAGACTACGACGACGGCGAGCACCGCCTGACCTGCACCGCGTGTGGACGCGGCAAACATGACAAGACGCTGGGCCTCAACGTGAGGCAAGACGGCGCTGTGGCGCATTGTTTCCGCTGTGGCTACGTGGAGACCTTTCGCCTGAAGCGTAGCGTTATGCGCCGCCAGCCTTGCATCAAACCGCATCGGCCCAACACCCAGAAACACACCACCCTGAGCGATTGGGGCCGGGATCTGTGGGCGAGCACGCAAGAGCTATCGGGCGTGGCTGTGGCCTATCTGGAGCACCGGCACTGTGTTGTCCCGCCTGTCTATGGGGATCTGCGCTGGCACCCAGCACTGAAGCATCCGAGCGGGTATGTCGGGGCCGCGCTGGTGGGGCTGATCACTGACGTCAACACCAATCAGGCACTGAGCCTGCACCGGACGTGGATCACCGCCACCGGAAAAGCGGATCTGAAAACGCCGCGCCTGCCACTGGCCAACCACACCACCCGCAACGGCGTTATCAAGCTGTGGCCAGCCGAAGACGTTAACCATGTACTTGGTATTGCCGAGGGCGTTGAAACCGCCTTGAGCCTGGCCTGGTGCGTTCAGCCAGTGTGGAGCTGTATCGACGCCGGACACATTGGCAAGTTACCGGTGCTCAACGGCATCACTGAGCTGTATATCGCCCGCGACAACGACAAAGCGGGGATCGACGCCGCCAACGCCTGTGCTCTGCGCTGGGCTGACTCTGACCGCCTTGTAACGGTCACTCAAAACCAAAACAACGACCTAAACGACGAGGTTATCCATGCGGCCTGAACAAGCAGTAATCCAAAAAATAATGGCTGAATCAATGGTGTTCACCAAACACGCCGCACCTCAACAAGAGGCAGAAGCCGCAAACGACGAGGTGAAAAAGGTTCACCCGCTGGCAAGGTTCGTTGACCTTGACGGCAAGACACGACCGCCGCGCTGGGTTATCCCTGGCTTCATTGGACATGGGGTTACTGTCATTGCCGGGGCACATGGTGTTGGTAAAACGACCGCTCTGCTGCCGCTGGCAATGACCGCTGCCGGTCTTCATGGTGATGACATGATGATGCCAAGGAATTGGCGGCACGTCATATATGTGAGCGAGGACGTGGAGCAAGCCAAACGCATCATTGCCGGAATTGTGCTGCACAGCAATCTCGGAATCAGCATGGATGATGTGCGCGAGCGGCTGCACCTGGTTGAAGCTGTCCGGCTTGATCCGGCTTATGTCGCCAGTGTCGGCACCGCCTACCGAGAACAGTTCACTCGCACCGTGTCTGGCGTGGACGTTCTGCCATTGGTAGTTCTGGACACCAAGTCCGCAGTTCTGGCAGTTGAAAGCGAAAACGACAACAGCGAAGCCAGTGCAATGATGGCTTCACTGAAGCAGGGGTTTGACCGCCTGCCGGTCTGGTTGATCGGCCATGTTGCCAAGGCGAATCTGAGCCGCTCTGACGTGCAGGGGCTGACAAGCCGGGGCGCAAGTGCCATAGAGGGTGACGCCAATCAAACGATGTTTCTTGTCCGAGAGGGTGAAAGCCGCTTTTTTGTCCAAGGAAAAACCCGGTTTGAATCTAGGTGGCCTGAGCTTGAGATAACCAGCCACACCGCGCAAACCGTGGAGCCGGACGAATATGGCTACATGGAAACCGTGCTACTGCGCTGGGGCATCGCTGCACCACCACAACAGACTCGCAAAGAAGCCGCAGAAAACGCCGCAGACAAGCATCGCCAAGAGGAGGAGGCCAGCTTACGCCAAGAAATCCGCGACATCGTACAGACGGCGTGGATATCCGGGAATCCGCTCAATAGGGCAGGGGTACGAGCCAAGATCAAACGCAAAGTGTCTGATGTGGTGGCAATGACTGAGAACCTTATTTCCGAGAGATGGCTGTATGAGGTGGCAGTTCCGGCAAAGGATCGCACCAACAGCAAGCGCGCCGCCTTCCTGATCGGCTTCACAACTGAGGAGCATGAGGCGGTGTTGGCTGATGGCAGTCTGCCAGTAGACAAGCTGGTTATCCCTAAAAGCTGGTGCAAGCCGCCAATTCCGTCTGTTCCCGAGGTGGAGGATGCCTCAAAGGTGACGGAAGCCTGATTTTGTCAAATTCCGTCTGTTCCCATTCCGTCTGTTCCCTAAGGAATAAATGTTGGGAACAGACGGAATCAATGAAATATTGATATCCGGTCTGTCCGTTCCGAGATAACCGGGAACAGACGGGAACAGACGGGAACAGACGGGAACAGACGGAATTTAAAAGATGATTCAAATCTGAGCCATCCCGCCCACAAACTGTGATCGGCCGAAAACACGGCGCATCTACTGCCCACCAACCGAGTGGGCTTTTTTACGCCAAAAGCAATAACGCAACTGAGTTGCATTAGTTGCAAAACTGTGGTACAACCCGCCCGTGTACACACTAACGCAACTGAGTTGCAAATCCTATAGGAAACAAACCAATGTCAACAATCGCACAAATCCGTGAAACCCGGGCCGCCAAGGTGGCCGCCATGCGTCAACTGCTGAATACTGCTGAGGGCCGCAGTCTTACCCAACCTGAGCAAAGCCAGTTCGACGCACTCAAGGCCGAAGTCACCAGCCTGGAAGCCGCAGAGGCACGGGCGCAGTTTGTTGAAGATGCCGAGCGCCGTTCGCTGGGTGCTGCTGCTGACAAGCCTTTGAATGCCTTGCATGGTGTTGTCAATGTGCTGGACGTTATCCGCTGCCAAATGGAAGGCCGCAGTTTGAGCGGTGCTGCCCTTGAATCGCACCAAGAGTCCGAGCGCCGCACTGGACGCAAAGCCCAAGGTGTGTTTATCCCGATGGCCGCTCTTGAGCAACGTGTTCAAACCGCTGGCACCGACACGGCCGGCGGATACCTGGTGGCTACCAACAACCGCGCAGACCAGTACATTGAGCCTTTTCGCAATGCGCTGCTGGCACGCCGCCTGGGAGTCCGTGTCTTGTCGGGCCTGACTGGCAATCTGAGCATTCCTAAGCACGCCACCGGCACCACTGCCGGATGGGTGGCTGAAAATTCAGCGTTGACGGCCAGTGACATGAGTTTTGGCAGTGTGTCGCTTTCACCGAAGCACGCCGGGGGCATGGTTGAAGCGTCACGCCAGTTGATTCAGCAGTCAAGCCCGGACATTGAAACGCTGGTGCGCAACGACCTGAGCTACATGCTTGCCCAAGCAATTGACTCTGCCTTGATTCTGGGTGGAGGTGCAAACGAGCCAACCGGCGTACTGTCCACGGTGGGCATTCAAACCGCGAGCCTGGCTACCCTGAGCTGGGCAAACGTGCTGGCTATGCTGCAAAAGCTGGACATTGCCAACACCAGCGCCGCCAGCATCGTTGCCAGCATGAAAGTCAAGGCCAAGCTGCAAGGCACGCTCAAGGCTACCGGCATTGCTGGTTACTTGATGGAAGGTGGCCGCATGGCTGATCTGCCCGTGTATTTCAGCAACCAAGTTGCAGAGAAAACTGGTTCGCCTAACACCGGCAAACTTATCGCTGGTGACTGGAGCCAAGTCATGCTGGGCATCTGGTCAGAAATCGACATTTTGGTGAATCCATTCAGCGAGACCGCCTACTCAAAAGGCAACATTTTGCTTCGCGCAATGGCCACGCTGGATATTGCAGTGCGCCACCCCGAGGCGTTTGTGGTGGCTGACGACATCACCATTTAAACGGCCATGAGCGCACCCACAATCGAGCGCCGGGCTACCGCTGGTGTCACTGCCAGCGGCCGCACCTTGACCGGCTACGCCGCGACCTTTGGCAACGATACGGCCATCGGCGGATTCACCGAGCGCATCAAAGAAGGTGCGTTCACGGCAACACTGGCAAGCGGGCGTGACGTGCTGGCACTGGCAGACCACAATCAATCTGCCGTGCTGGGCCGCACCAAGTCCGGCACTTTGCAATTGAGACAAGACTCAAAAGGTCTTCAGTTCAGCTTGCAACTGCCGGACACTGCCGCCGGGCGTGACCTGGTGGAGTTGGCCAAGCGTGGCGACTTGGGCGGTATGTCGTTTGGTTTTGTCGCAACTGATGAAGCCTGGGAGGGCAACACCCGCGAGCTGCGCAGTGTGGAGCTGCATGAGATTAGCGTGGTTCAGAGCTGGCCCGCCTACAGCCAGACCGAAGTCAGTTTGCGCAATCGCCCTTCGTTTTGGGAGGATCTGCCACCAAGCATTGACCCGGATGATGGTGCAAGCATTTTGCGCCGTTTGTGGGTGGAGACCGTATGAGCATACTCACTCGCATTGCCAACAGCTTGGGCTTTGAGAAGCGGGCCAATGGTGACAGCTATTGGGAAAACTTCGGTGTTCTGCGCAGTGGTGCCGCTGTCAATCCTGAATCAGCGCAATCTGTTGCTGCCTGTTACGCCGCAGTGTCGGTGCTATCTGAATCAATCGGTTCGCTGCCATTGCACCTGTATCGGCGTATCGGCCAAGATCGCGAAAAGGCTACAGACCATAGCCTATATGGCGTGTTGCACCATGCACCCAGTGACTACCAAAGCGCCGTAGAGTTGCGCGAGTGGCTTACGAGCTGCATTTTGCTTTACGGCAATGGCTATGCTCGTGTCGAGAGAGGAAGTGATGGGCAGGTTAAGGCATTGCATCCGCTGATGCCCACCAGTGTGCAAGTGCTACGCAAGGGTGACGTTATCGGCGGATACGAAGTGACCAGCCGTGACGGTGTGGTGACTCGCTACCTGCCAAGCGAAATCTTTCACTTGCGCCATCGTGCCGGTGCTGACCCACTGATCGGCATCAGTCCTATTCAAGCAAGCAAAGCAGCTATCGAGCTGGCATTGGCCGAAGCCGGACACGGCATAACGACCTTTCAAAACGGCACCAAATTAAGCGGTGTTTTGAAAATGGCCGGACGGTTGACCGCAGAGCAAAAGGCCGGTTTATCGGCAAGCTGGAATAGTCAACACGCTGGTTCAGGCAACTATGGCCGCACTGCAATTTTGGAAAGTGGCGTGGAGTTTCAACCGCTGCAGATGAGTTTAGAAGACGCTGATTTTGTGGCAAGTCGCCGGTTCAGTGTGGAAGAGGTGGCAAGGATTTTCAAAGTGCCACCTATTTTGCTGGGCGATTTGTCTCATGCGAATTATTCAAATAGCGTAGCAATGGGCCAATGGTATGTGACGCACTCGCTGGGCCGCATCATGGCCGCCTGGGAGCAAGCCATTGCACGCCAACTGCTGACACCTGCCGGGGCACGAATCTATTTTGCGCAACACAGTGCTGATGCTTTCTTGAGGGCTGATTCTGCTGGACGCGCATCTTTTTATGCAAGCGGTGTGCAAAACGGATGGCTACTCAAATCTGAGATACGCCGCCTGGAAGACCTCCCAACGGTTGAAGGAATTGATGATGTTGCCAACGTACCCGCATAAGCCTACCAAGCGTGTCAGCAAGGCAGACAACGGGCGCACGCTGCCGCTCACGTCAAACGCATGGAGGAAGCTACGCCGCTCTGTGCTCGCCAGTGAGCCACTCTGCCGGCACTGCACTGCGCAGGGGAAGACGACTGTGGCTACCGACCTTGACCACCGGGACAACGACCCGAGCAACAACGACCTGGTGAATCTGGTTCCACTGTGCCACTCTTGCCATAGTAAGAAAACCATGCGTGACATGGGCCATAACGTGCGTATGGGCTGCGCAAGTGATGGCACGCCACTGGACCCTTACCACCATTGGAATAACGCAACTGGCGCTGATCTGGCGGGGAGGGATGGCACTGTGATTGAAAAATCGCCAGCAACCGAGGGGGCTAGACCGACTGTCTACCCTTCTTTCAACGCTAACTGCAAAACTGTAGCATGAAAACAACACCCAAACGCAATCGAAGTGATAGCGCCGCTGCTGCTGTGCGTGCCGTGCAAGCTGTGGCACTTGGCCCGCTCGACCCGCCCAAGCATGTGACGCTGAGAAAAAGTGACCGCCCGTTTTGGGATGCCATTGTCACAAGCCGCGCCCGCGACACCTGGACGGCAATCGACCTTTGCACGGCGGCAAACCTGGCACGCTCGCAAAACGACATTGAGTTCCTGCAAAAAATCCTGAATGAAAACGGCTATGTGATGGAAGACGGCAAACTGAATCCAGCCGCGAACCTGGTGGAGGTGTTGACCAAGCGCGTGGTGAGCCTGGCACGCGCCCTGCACGTTCACGCCGCCAGCACAGTGGGCCGCAGTGCTGATTCTGTCAAAGCCCTGGCCCTTGAAAAGCAAGCTGCCCAAGCCGAAGACGACGACCTGATACCGACGCTGCGCACAATCGAGCGCGTCAACTGCTTTACCGTATGACACTTGGTGAAAAGGTAATACTGTTTATCGAGCGGCACTGTGTCACGCCTGAGGGTGTTCACGTGGGTAAGCCCATTGTGCTGGCTGAATTTCAGAAAAAGTTTCTCCGTGCTGTCTTTGACAATCCGGCCGGCACGCGCCGCGCAATCCTCAGTGTGGGCCGCAAGTCGGGCAAGTCAACTTTGACCGCGGGCATCCTTTTGGCTAATTTGGTGGGGCCACTAGCAAAACAGAATTCAAGTCTCTGCGCTGGTGCAATGTCTCGTGAACAGGCATCGCTGATCTTCAACGCCGCATCAAAAATGTGCCAGTTGTCGCCCACGTTGTCGAAGCTGGTGAAAGTTTTCCCAAGCGGCAAACGACTGCTGGGCCTGCCCTTGAATGTCGAATTTAAGGCGCTGGCTGCTGACGGCAAGACCGCTATGGGTGGCAGTTATTCCCTCGTGTTGATTGACGAAATCGGCCAAATACGTGGGCCGCAATCTGATTTTGTATCAAGCCTCGAAACAAGCCAAGGCGCATATTCTGATCCGCTGCTGATCGCAATCTCCACACGCGCAAGCAACGCTGCTGATCTGTTTGAGCAGTGGATACAAGACGCCAAAACAAGCGGTGATCCAAAAATAGTAAGCCACGTATATTCCGCGCCCGAAGGCTGCGACCTGATGGACGAATCAGCATGGTATGCGGCAAACCCGGCGCTGGGCATTTTCAGAAGCCTTGATGACCTGCGCGACCAGCTAACGCAAGCGGCACGCCTCCCGGCAATGGAATCTAGCGCGCGCAACCTGCTACTCAACCAAGTAATTTCTACGGTTTCACCCTTCATATCGCCATCGGTGTGGCAGTCCTGCGCTGGCCAAGTGCTGCCCTTTGGTGACGCGCCTGTTTACTGTGGCTTGGATTTGAGCGCCCGCACCGACTTAACCGCCTTGGTGCTTATCGGCAAAGTCGCTGGCCAATGGCAGGTAGTGCCGCACTTTTGGACACCAGAGACCGGCCTGGAAGACCGCAGCAAGCGTGACCGCGCACCTTACTCAACATGGCACAGACAAGGCTACTTGCATTCGACACCTGGGGCAACGATTGATTACGAGTTTGTCGCCACCGACATGGCCGCGATTCTGTCCGGCCTGAATGTGCAAGCTGTGGCGTTTGATAGGTGGCGCATTGACCTACTCAAAAAAGAGCTGGACAAGATCGGTTCTGATTTGCCGCTGGTGCCTATGGGCCAAGGTTTCAAAGATCAATCGGTGTGCCTGGACGCACTGGAAGCCGAGCTACTCAACGCCCGAGTGAATCATGGCGGGCATCCTGTGCTGACTATGTGCGCCGCTAACGCAATTATTGTTAAAGACCCTGCTGGTGGCCGCAAGCTGGACAAAGGACGCGCTACGGGCCGCATAGACGGCCTGGCGGCAATGTCTAACGCTTTCGGTGCTGCTGCCCAAGCCATCGAGCAGGAAGACGCCTATGCAAGCGGCACCTTCACATTTATCTGACCTCGCAAGAGGCTTTGCACCCGAGCCTGACGGGGCCGCGCAAGCGGATAAAGCAGGACGCGGATTTGTCGGACAGTGCCGCGTTTCAGCAAAACACCGACTGCCAGCAAGGGAGCCAATCGGCGCAATGTTTGAGCAGCGAGATGCTGCAAAGACGTTGCGTGTCTCGAACCTTTCGCCCTGTGGCTGGCACCTATTTTTTAAGGAGCAAAGATGCTTGACCTGGACGATGTGAAATTACACCTGCGGGTGGACGCCACCACCGAAGACGATCTTATCGAGGGCTTGATGGCCACCGCCACCGCTGCCGTGGCCAGTCACCTGGACAACAGCACTCTGGTGCTCGACACCACCGCGCCCGCGCCCGTCAAAGCCGCTGCCATGTTGTTGGTGGCTGACCTGTATGAAAACCGCTCTGCCAGCACCGAGCGCCCGTTACACCGTAACGACACCTTTGAGCGCCTGTTGCAACCTTACCGGGTAATGACGGCATGAATCCCGGCGAGCTTGATCAAAGGGTGACGTTTTCCCGCCTGCAAACTGGCCAAGACGAGATAGGCCAGCCTGTCACGTCCTGGGTGACGTTGGGCACCGTCTGGGCTGCTGTAGAGCCTCAAGCGGGCCGGGAGTTCGTCGGTGCTGGTGCGCTGCAAGCTGAATTGATTGTCAAAATCAGGATACGTTACAGAAACGATATTACAAGCGCAGATAGGGTGCTGCACGATGGCCGGACGTACAACATTCAATCTGTCGTTGACTACCGAAGCGCCCGGCGTGAACTGGTGCTGATGTGTCGGGGTTAGCCTTTGCGCATTGCCAAATCGGACACCGTGTCCGATTTGCCGGATGGTTCAGATACCACGCCGACACGGGCCGACTTCATACGAGTGGCGTTATGTTAAGTGCCATGCACCACGCTGGTGCTGAAAAAACACACAAAACATTTTAATGTTTCACGTGAAACACGTACAATGAAACACCACAAACAACGAGGTGTTACATGAAACTAGCAAAAGCAAGAGAGTATTACGGCCTTGACCTGATTGACACCTTCACCGCAACGCCTGTTGATGGTGGCTACCTGCTAGCCATTGACCACCGAGGTGACCAACGGTTAGGCACGGTGCTTGAAACTGCTTTAGGCGGTGAAAAACTCTATGTCAATCTGACAACGCTCAATAATGATGTGACGCGGATCATTGGCCGATTGGAAGCGTGGACAATGAAAATTTAATCCGTGAAGTGCCGGATTGACGCTGAAACTTTAATCTCAAATCCATTGTGTTTTGTGCCAATTTTGTGATATTGAAGGGCACTGTTCAAAACAACACTATTGTTCATTCAATGTCATATAATCCAAGCGTCTTAATTTTTAGACACAAAAAAGCCACCTGGCAAAGTGGCTAGTTTGCAGTTCAACAGCAACCCAAAAATGCACAGGTTACACATCAAACAGATCGTTTAGAAAGCGGTTAGTAGTGTAACCCAGTCCGAAAGCCCATGAAGCTAATGGCTGAAAAAATACTGTTTTTTTGTGGGTTGTTGTTGAGCGCAAACGGTTCATAAATCGTTTAGAAAGCTCAAATTGCTTCAATTCAGCCAACCCACACCTGCCGAAACACCGGCTACATTCCCGCGCCTGTACGTTACTGATGAGGCACATAAGTTGCTGAAAATCAGCCGTATCACCTTTCTGAAGGGTGTCAAAAAGGGCCGCTACCCCAAACCCATTTACGTATCGACTGCTAAACCAGTCTGGCGCGAGTCCGATCTGCTGGCTTTTGTTGATAGTCTGTAAGTCATGGCCGGCCAACATTACGGGGCTACTGCCTCGGGATTAGCTGCGCCCGCTTTCGACTGGCAAGACTATGCAATCGGCGAATATCGCCTGACTTGTCCGCATTGCGGCCGCAACCAGCGTGACAAAACCGCTGGACTCAAGGTTGATGCAGCAGGGGCGGTGCTGCACTGCTTTCGCTGCAACGCTGTTGAGACGTTTCACACAAAACACAATGCTGTTCGCCGTGCGCCATGTATTAAGCCGCAACGTCAAAACGAGCCAAAACGCACCACGTTAAGCGAATGGGGCCGCAGGCTATGGGAGTCAACCCGCGAGCTGTCTGGCGTGGCTGAAGCCTATCTGGTGGCACGCCGCTGCGTCCTGCCGCCTGCCTATGGTGATCTGCGCTGGCATCCGGCACTCAAACATCCGAGTGGCTACACCGGGCCGGCGCTGGTGGCACTGATTACCGACATTCATACGAATGAGCCGCTGAGTTTGCACCGGACATGGATTACCGAAGTTGGAAAAGCTGACGTCGACCCGCCGCGCCTGCTTTTGGGCAACCATGCCATTGCTGGCGGCTGTATCAAGCTCTGGCCGGATGAAGATGTGTGTGACACGTTGGGCGTTGCCGAAGGCATCGAAACCGCCTTGAGTTTGGCCCATGCGGTGCAACCAACGTGGAGCCTTATCGACGCTGGCCACCTGAAAGCGTTTCCCGTGCTGGCTGGAATAACTCAAATTTTCATAGCGCGCGACAACGACACGGCCGGCATTGATGCGGCTGGCACTTGCGCTGCAAGGTGGCACAAAGCTGGCCGCTACGTCGAAGTCAGCTACCAAGATCAAAACGACATTAACGATACCGCCGGGGAGGCAGCATGAGCTATTCTTTACCACCTGAAGTTGAAGCAGTTAGCAGCGCATTCAAAGGCAAGCCATGGGAGCCGCCTGGGGCTGATGTGGGGAATCATGAGCCGTATGGCGGCAATGCTCAATTCAAATCGCCTGACAGTGACGATGACATTGAATTGCCGTTCGGAACTCAAATGCAAATGTCCGAGGTGCTGACTCAAAAAGCACTTGGGAAATTGCGCTGGACTGATGGACTGGACTGGCTGACAAACACCGGATCGCACTGGGTTAGAGATAAGTCGTTGACTCGCTACACGATGGCAAAAGCGGTATGCCGCGAGACAGCAAGCGCATTCAGTGACGAAAAGATTCAGCAAAAAATCTGCGCGGCAAACACCACAAACGCCATTCTGAGCTTGTCGCGCAGTGATGCAGGCATTGTTACTGATGACAAAGAATGGGACTCGCACCCGATGATTCTTAACACCCGTGGCGAGGCTATCGACTTAGAAACTGGAAGGCCGGTTAGCCGTGATGGACTGCTGTTTTTAAAAGTGGCGGGGGCCGCACCGAGCGCAATGAAAACGCCGCTGTGGGATAAATTCATGATCGAGGTTTTCGATGGAGACTTAGAGATGGTTGAATTTATGCAGCGTATGGCCGGGTACTGCCTGACTGGTTCAACCACCGAACAGAAACTTTTCTTTTTGCATGGCAGTGGAGCGAATGGCAAAAATGTTTTTCTGGATGCATTGAGCGACATTGCAGGCGTGTACGGTCACGCACTACCAAGCAGCGTACTTATGAATCAGAAGCATGAAGGGCATCGCCAGCGACTTGCTGCACTCATGGGCGTGAGACTTGCAATATCGAGCGAGATTGAGCAAGGGGCACATTGGGCCGAGGCGCAACTCAAAGAGATGACGGGTAACAAAACCCTGACGGCAAATTTCATGCGTGAAAACGATATTACCTTTGACATCACTCACAAACACGTCATTGCTGGCAACAGTAGGCCACGACTGAAGGGAGACGATTTTGCAATGGTGCGCCGCATGGTACTGGTGCCATTCAATCAAAGATTTGAAGGCGCAAGGCGTGACAACAACCTCCCGTCAAAACTCAAAAAAGAGTATCCCGGCATTTTGCAATGGGCGATTGATGGGGCTGTTAAATGGGCCGCCAGTGGCCTGGCAATACCCAAGAGTGTCACCGCCGCCAGCAATGACTACATGGCCGAGCAGAATGATTTAGAGCTATGGATTGAAGCCTGCTGCACACGGGGGCCGGGCTTTCAGTGTCCGTCCGCTGAAGCGTATGCGAGCTTTTCACAATTCAAGTCTCGACAAGGCGAGCACGCGCAAAGCAACAAAGACTTTAGCCAGCGGCTGGAGAGGATTTTTGATAAGAAAAAAACCATGGCGGGGATGGTGTTTAAGGGATTCAAAGTCAACTTTGTGACGGACTATCAAGGCGACTACGCAAAAGCCAGCCGGGGCGAATAAGTGAAAAACCGTAACCCGTTAAAAATCAATGGGTTACGGTTTTTATGCAGGGTTATGCAGGGTTATTCGAAACAACCGCTCACCTGC
>2013843001_____PLMO_C1280
AAATGAAAAATTTTTATCTCAGAGATAAAAAAAAGTTTGACAACCTTGGATACGATTTGTAACATTTCGTATATGGAAAATTCTAATAAGGAGGTTAATCACTTGAAAGCGGCTACTCAAATTAGACCAGAAACTAGACCTGTAAGAATTCAAGATAACGTTTTAGAAGTTTTAAATGATTTCTTGAAGTCTAAAACTCAGCTAGTAAGTCTTACTCAAACTCAATTTATTTCTCAAGCTATTATAGAAAAAATTGAAAGAGATAGGAAACAAGCCGCCGATTATAGAAAGTCGGCTTAGTTTAAAATTCAAAAGGCTATCGCCTGTTTAGTGACTACTTGTTAAGATAATCACTAACGAGTGTTATAGATATTAGCAATCTCTAATACACCAAGCTAATATTAGCCTTAATTTTTGCAAGCTGGCTTCCGAGAAAGAAGCATGAAACAAAACGTTTATCATTTTATAAAATGCCTATTGGCGATTTGCGAAAATACAGACGGTTACAAGTGCTTAACCACTTACTAGAATCGTCTTTATGTGAATTAGCAATTTTAAAATTTTAGAAAGGAGAAATAAAAATGAACTCAATTACTATCGTGGAAAAAATTCTAGCAACTCACAAACTTAAATTTCCTTGGACAAAAAAAGATTTGGTCGAATTGATTACCCATTCTAAAGGCAGACCTGCTTATCGTGATTTTGAAATTTCTAATTTTGTTCGAGTATTCAAATCAGTAAATGCAATAGAGGAAAAATAAAAATGCAAGTAGCCCATTTAGATAAACCAGTAATCAAACAACCTCACGAATACAACGAAAAAGAACTATTAGCCGCTCGTAAGGATAACGCAAGTAAATTCCTCCAAGCGGAATCAAAAGCCGGAAACGGAAAGCTAATCTTGCTTATGCTCAGGACGTATCAATTAAGTCCTTCTATCGAATACTTTTTAAATTCGTTTCCGAAGAATGCAACAATTGCAAGGGCTATTGTAGATTTATCTGAGGATGTTTATTGTGAGTAAAATTTTTGATTTATCAATCCGTGTTTGTTCTAATTGCAATTTTTGGAACCAACTAAAATCAAATCCATCTACAGGATTTTGTAACAATCCACAAAGTGCAGTAAATAGAATGCTAATGGAAGAAAATTCTAAATGTGATGAATTCAGATTAAAACACAACGAGGTCAAGAAGTGAAACAAAAGTATTCTAATCAAAAACTCTATTCTGATTTGTCTTATCTCTTTTTGCTCCTAGAACAAATTTCTTTTGATTCAAAGTCAGACAATGAGAGTATTTTTAATTTAATTTTACAATCAGAATTTTGCAGAAATTACAATAGGGTAGAACAAATTTTTATTAGATCATCTAAAAGTCTTATCACTGCAATAGAAAACACAGACTCAGAAAAACCAACACGCAAAGATATAATTAAGCTAAAAACTAAATTGATTGAATTAAAATTTATAGTTCAATCAGAAATTGAAAAAGAGATTCAACAAAACCTATTTGGAGACGTCGCGTAATGAAAAAAATTCCTTATCACTCAGCAAAGCAAATTGAACGAATCGCGAAAGAACTAGATGTTTTTCCATCTTGCATAAACTCTATAGAATTTAACGAAAATAAAAATTCCTATATGATCTATTGCCGCGAAAAAACATACAGGAATATTACCGTTGAAAAAGGTTTTAGATATTTAGAAAAAGATAATTACGATAAAATAATGAAAAAAGTATAAGCGAAAAAATTCTTGCCCTTTGGGGCAAATTCTGTAAACCCCCGTTCGGTAGAACGGAACAACTAAACTGAGGAATTCAAAATTTAAGGAGTAATTCAAATGATAGTAGGAACTTTAGAACCAAAAACAAACAAAGACGGCAAAGCATATTTTGACCTAAACATGAAAATACCATTCCAAAAAGAACAAAGCTTTTATGTAGCGGCTAACGATAAAAAGAACGGCGAAAACTCACCCGATCTAAATATATTTTTATCAGGCAATAAAGCGGGAGCAATTTGGAAAAAGAAATCGAACAAAGGCGACGATTATTTAAGCGGTTCTGTATTCTGTCTTGGTATGCCTAACAACAGATTAGGATTTGCAGTTTTCAAAAGCGAAGATGAGAAACTAAAAGATGAAAAAGGAAATCCGGTCAACCTCGTTGTAATTAGCGAAGGGGAAAGAAAAGATTCAGATTCTTTTGAAGAACATGCACCGGAAACAGTTTTCTAAACACGGCTTAATTGTAAAGGGCTGGGGAGCTAAGAGCGATTAAGCACCCACAAGAGCAAGAAAGGTTTTCCGGTTCCTTCCAAAGACCGGATTTTATTTTAAAGGAATTATACAATGGTAGATTTAGAAATTTTTGAATTAGAAACGGCTGAAAAGATTTTTGAGGAATTAGAAAAAGCTAAAAAGTTTTCTCCCTTTGCTTCTCTGCATGAAGGCTATGCAGTGATGAAAGAAGAGGTAGAGGAATTTTGGGATATAGTTAAAACCTACAAATATAAAGCAAATATTGACTATATAGATGATATTGGTTTAGAGCAGTTAGAGAACGCAGAAAAAGAACTTATTCAGATCGCGGCTATGGCTGTAAAAAATTTGCAGTTAGTTGATAGCATGAGAGCTAAAATCCAAGGTCAAAAATTTTAAAAACCTATCGTTTGTGTCAGGGGGGGTTGTAAAACCCCCTGACTAGCACAAAGTTACATTCCAAAAGCTAAAATATACGACTCTTAATAAAAACTACCTCAAAATTAAAAGATTATGCCACTCAAAAACCAAGCAATCAATCAAGAGTATTCTAATCTTTATAATGAGATAGAATCTCATAAAAACCTCTTCATTGACTGGCTTAATTTCAAAGTATTTAACACTGTAGCAAATAGGAACTTTCTGCATAAACTCTTACCACCGTTAGAAGAGAAAAGACAAAAAGAAGGACTCACAGAAACAATATTTTACACACACAAAGATAGATTGATTAAGATGGAATACAACGCCCTCGAAATCGAATTTATTACTGTGCATATATCCTCTAGGGGACTTAGTTTAATTTTTAAAAAAACTGAAAACTATACTCCTTTAATGTCTATCGAAGATTTGTTAAAATGGATTTTTAAAAATTGTAAATGGAACAAGTGCAAAGGAGGGAACGATAGACCGGCAGGTATAACAAGAATTGATTTTGCTATAGATGATTTTGATGGTTTTATTGACCTCGATTTAGTAGATCACAAAATCAAACGAGGTTGTTACATTACAAGACTCGTATCGTTATCAAATACAACCGGATGGAATTTGCGCGATAGAATTCCGACGGGAAAAACAATATATTTAGGTGTCAGAAGTGCTGAAACTTTTATTCGTATTTATGATAAGCATGCAAAGTGCAAAGAACAGTCTATAGAGATAGATTCAAGGATTGATACATGGAATCGTTTCGAGATGGAATTTAAACTTGGAAGGGCAAACTGGTTTACTCATGAATATATTTCTAATCCTAGCTTTAATCCTTATGAAGCAATCTTAGGAATATTCCGATTAACCGCTCAACCTTTGGCGAAGAAAGAAAAAAATAAAAATCGTTTTGATATTGATAGATTATATTCTCACTTCCTAAAAAATACCGAAAAAGTTACTCCATTAAAAGTTCCTCAACTAGTTTATGATTTAGAAAATTTAGAAAGATATGTAGAAAAAACCTCAGCCGGTGCAATAGATACTTATGTCCGAGTGAATGGACTCGAAAAACTTCTTACTAAATTGGAGGAAAGGAAACAAGTCACGAACAAAAACAGAAAATACAAATCAGTCTTAGAAGATCACGGAGAAAATTTCTCTAATGAAGAATATGAAATTGTCAAATCAGATAAAATCAGAAAATTTAAAAAGGCTAGTTAAATGTCAAATCTATCAATAACCGACATCCAAAAAATCAAAAAGGAATCTAAGAACAAATTAGATAAGAAAGATATTCTTTTAGCAATTGTGATTCCAGTAAATCCGAAAGAGTCACTTTGGCAGTATGCAGAGGTAGAAGTTTTTGACCCGACCACTAGAGAGATTATTGATAGAAGTTCTTTTATTCATGTTATAAATCAGATCATAACTAATCCAGATTATCCGCTAATGAGTAATTTTAAAAAAGAGAAAAGGAATATAGCATAATGAATGATTTTATTCTTAAACGAGATAAGAATTTTATACAAAAAAAGGAAAACGAAAAATGAATCAAACTTTCAACAAACAAACGCGACCTTTAAAATCTTTCGAGGATACAGTAAAAGAAATCGAACGCCTAGGAAAAACATATTGGACAGACCTTTTATTATATCCTGAAATTTGTAAAATGTCGCCTCGTGAATTTTTTGATTATGTAAAATCTTTAAAATATATCGCAGACCCAAAAGGGGAAGAGTATGTAACTCGACCGATTCATACTTTAAATTTTGCTCTATCGGGTAACGGTCATTATTTTGATTGTGACGATAGGACAGTATTAACGATTTCTTTTTTCACGATGAGAAACAAACTCTTGAATGAAGATAATAAAATAAAGATCATCGTTTCAGGACGACATTTTAAACCTCATCATGTTTATTGTGATGTGAACGGGTTACCTTTTGACCCTACTTATCCTTACAACGTATACCAAAAAGTCCTTTTTCGCGAAGGATTCAGAAAAGAATATCCAGTAAAATAAATTCTGTAATGTTCTATAAGTTCTTTTTTGGTCTACAAGTGTTTTCTGTCAAGATTTCCCTGAAAAAGTAGTTACAAAAAATTTAAAAATAATATAGCTGTCATTGAAATTATATGACTACTATGCTTACAACTTTAGAGGGTAACAACGATTTATCCGATTTTGATTTAGACGGTGATTTATACATTGCCGATAATGATAAAGTTTATCTAGAATCTAATCCTAACGAATATATTGAGCTAGGAAGTATAGAGGAAATTTTCGGCTTATCAGAATTAGCCGGCAATGATGAATTTGAAGAAATTTTAGACGGCGATGAATTAACCCTAGATGAAGAAGATTATTTATACGTTCACGAAAACGGAAACGTATATTATAAATCCCCTCTTGGCGGCTATTCAGAGTTAGGCAGTTTTGAGGAAATATTTGAATCGGAAGAAAGCGAATTAGCTGGAGAAAATTATTTCGAAGAAGTTTTAGAAGGCGATGAATTAGGCAAAGGCTTTAAATTTAAAATGCCAAAATTTAAAGCTCCTAAGCTTAAATTTAAAGCTCCAAAAATCAAGGCTCCAAAAATCAAAGCTCCAAAAATCAAAGCTCCAAAAATCAAAGCTCCAAAAATCAAAGCTCCAAAAATCAAAGCTCCTAAGATCAAAGCTCCTAAGATCAATACTAAAGGCGTATCTAAAGCAATTTCTAATGCTGGTAAAGCAGTTTCTAATCATGGGAAAAATTTAACAAAAATGTGGTCGAAAGGTGCGAAAGCTTATAGTAAGCACGTAAAAAATATGGCTAAGGGAATTTCCAAAGGTATCAAAGGACTTGCTAAAGGTGCGGGCGACTTGGCGGAGGGTTTAATGAACCAACAGCAAGCAGAGCAAGAAGAACCCGAAGAAGAAGAACAAACTGAAGAAGAAATTTCGGACGAAACAGAAACTGAGTATAATGACGATTATTCGGAAACTCCACAAGACGAAACTGAATCTGAGTATAATGAAGATTATTCGGAAGATGATGAATTGCCAGTAAAAAACACACAAGCAGAGCCTTGGATAAAATTATCTCCTACAAATAATGATAATTACCCACAAGATGAAATATTGAATGAGGAAATAATGAATGAAGAAAATTTAGCTATAGAACAAAAAGTCTTGTTAGGTGCTCACTTTGGCAACGATGGCAAAGTTTATTATTATTCTCCACTCGACAGCGAATACATAGAATTATCCGGCGATGAGTTAGGCTTTATGTCAATGCTGTCTAATTTGGCAAGTGGCGGCGGTGGAAAAAGTGGCGGCAATGGTTTATTGTCAATGGCTACAGGTGCATTAGATATGTTTGTCCCTGGTGCGGGCACAGTTGCCAATATGGGAATTGGCGCGGCTCAAAACCAAAAAGCACAGATCAAAGCTAAAAACGCGGCAAAGAAAGCACAACAGCAAAGACTTTTATCTTTGATGTTAAACAAAAATAAGCCAAAGACTTTACCTAAAAAACCAGTTGCACAGGTAAAACAACCTTTACCGCAAAGACAAATTAAACCAGTTACACAGATAAAACAATCTTTACCACAAAGACAAATTAAGCCAGTCACACAGGTAAAACAATCTTTACCGCAACAAACAAAATTCAGGTCAATAGCTCCCATTAAATATGGTGAGACTAAACCAAATACAAATACACCAAGCAATAATAATACTATGATGTTATTTGCAGGCGTTGCAGTAGTAGCAATATTTTTGTCAATGAATTCAAAAGGGAGAAAATAAAAATGTCAAAATTAATTTTACTAGGTGGTAGATCATCTAAGAAAAGGCGTAAAAAAGGTTCGTTAAAAAAACCCAAACTACAGAAATTTCCTAAAGCGCCTAAAAAAAATGATCTTGAATCTTTAAACGCTTATGCGAAGGAATGCCTTTTCGTAAAAACAGAAAATGCAAAACTTTTAAGTGCCTACAATAAAACTGTAGAGCAACAAAAAGCAATCAAAGCTAAAGTAAAAGCAATGAAAGTTGAGATTCAAAATTTAAGAGCGGCAGGTAAGGCATAATGAACAGCGCAAAACTAAAAGCAAATCTCATTTTCATCTTTGCGACATTTGGAACTTTTTTCGGTTCTCGTTATCTTACTAAAAGTTACGGTTCCAAGATCCATAATGAATATGGTGAAACTGGAATAGCGACTGGTATCGCAACCGGCGCAATCTATGGAGTCAAAAAAATTCCTAATGCAGAAGTAGCTTTAGGCGTAATTGCAGGCTCTGGTATGAATGCACTTTGGACAATTGCAAGCATACCAAAAGTAAACGACAAACTACCAAAAGCAATTCAAACCACGTTAGGAATCACGGGCGGCGGCGCTGAAATGGCTGGAAACTCTCTAGATCAGTATTCAGATGATGAACTAATGGGAGATGAACGGGTAATCAATATTGCACGCAACATGGCAGAAAACGAAAAAGACGCTTACATAAACGCACTCGTAGCGGCTACGCAACAAAACCCCTTACTCATTGAAGATAATACAGTAGGATCAAGCCTACCAGATTATCAAGCAGGACTTGAGGGATACGATCAGGAAGATGAGTTAGACGGGAATTCTCTAGACTCTTAAAACGCAAAAATAAAATAACACAAGGATAATTAGATGAAACTAAGACATAAAAACAACAGAACCTTTTACAAAAAAACTTTTGTCTCCACAATGACAATGAGCGAAAACCAAGATACAATTCAGTTTTACAAAAAACTGGAAACGAACGCGGCTGACAGAAATTATTCAGATGAAGGAAGTCCATTCAAAAATACTAAAGGTGGAGAAATCAAATCTATCTATCTTTTGTTTGTGCCTGAAAATTACGGCGGGCTAATCGTTCCACCTTCCAAACAATCTCTGATTGACGGTTATGCAAAACTTGTCAATTCCGGATTTTTGCATATCAAACATGACACGGATGTAATTGAAGAAACTCCACTTTCTGAACTACTTCCACCGTCTCCAATTGTGTTTCCTTCTGAGTTAAGAAGTTCCACGGATACAACTACTCAAGGCTACATTCCACCGATGCAAGTCATTCAACCGGCTCAACAAAGTGTTCACATGAAAGGTTCAAATCAATTGGTAATTACCTATGAGAAAGCGTTATACGTAAGCCAAAACGCAAACCTTGAATGCGAAATCAAACTTACAGGAAACGTAAAAGTGCCGGCGGCTTTAGTTGGTTACAAGTTGAGTCTTAGATTTGTTTCCAAAGTTTTTACTTCCGATGAGAGCGAAGCAAAACCAAGACAGCCAGTTAAGAAGGTAGCTTAAAAATGTCTAGAATCGCTTACGATATTACTGTAGGCGGGATTAATGGAGACGCAATTAACAACGATCAGACTTATACTGATGCAATTGTGATTGCTTCTCCGATCTCTTCCCATGACATGCAAGTTTTAGGAATACAAGTTCGATTCCCTGATGATGCAGAGGATGCTGGAATTAAAATTCGTGATTCAGACCAAAATGTTTTTATCACTGGAGATGTATTTTTATCGCAACTAGGCAACCGTTCCAAGGCTGACATTTTACGTGACGAATTCCCCGTTGACTTTTTGCTAAAAGTTGGAACGACTTTGGTGATCTCTGTCAAACCAGCAACAGGTGAAACTATCGCAAAAAATAAATTAAATGTAACCCTTTTCGGAAAAAAGGTTCCTCGAAAAAATTAACAAGGTGTTTTATGCAAGTATCACACAAACTAGTTTATATCGCAGAAAAGGTCATTAACCCAATTGATGAATCTTTACTTTTAAATCTAGGACGTGTAAAAACTACCACAGGCGGCAAAGGAATATTTTCATTTGCCGCTATTAAGCTCGGTAATAAAAATACATTACTGCAAAATATTGATGCTTCAACCAGTTCCAACTTTTCCACCTCCAAGGGCATTCAACCGAATGTCCAACTTTTTTTTATGGGAGTTAATTCCAACTCTCTTGAATTTTTAAAAAATATTCCAGACCAAAAATTTGAAGAGTCGGGGCTAATAGCAAACAACAAATCAATCTTAACAAAAGACAATTTAATAGGAGAGGAATTTACATCGGTTAATCAGTCGTTAACCCCTGTCAACGTAATCAAATTCAATTGCACTCTAGACAACGAATTGGTTTTTGTTCCTCAACCATCAGATAATGAGGACTCGATTTTAGATTCATTAACCAGTATTTATAATACTTCCTTTGTCGATAGATTTACAAAGGATTCAAGTATTGAGATTCCTTCTCAGACTAAATATTTACTAGTATTCCCGTTTGTATCAATGCCAGTCCCGATACCTCGTAATCCTCTAAATATTCGATGGGGCAATATTGCAATATCCATTTTGCTAAATTTTAAGTTACAGGAAATCGGCTAATGGCTTGGACAGATAACAATGATTTATACAATACATCTTCCAACGATTCAGGGCTTACCATTGACCAAGAAGGGGTAATGACTCATGAGTCGTTAGACGATGAGGGCATAGATTTTGAATTAGATTTAGATGATCTTATAGATAATCCTTTTCGTCCGTTAGTCGCAACCGACCCAGTAACAAAAAAAATTCCAATAGATTTAATTCCATCGGTTTTGATCGGAAAGCGAGTCGTAAAAGACACGATAGAAGAGATGTTAGCCTTAAATTTTGGCGATACTCCACCAGGCGAAGATCAAAACGACTGGATAGAGCGCGGTCAAGTTTGTTCCGTGTTAGGAACTGTCAGAGCATCGTTTATGTTACTTGGTAACAATCCAAATTTGTTTAACAATTGGGGTGAACTAGTCGCAAAATTTACATCTTGGGAAAATGTTCAAAACAAACCAACGGCGTTTAATCCAACTTATCACGAGCATAATACCATTTATCCACGTTTAATAAACGGTAAAATTCCATCTCAATTTTTACCAAGTTTAAATATTGGCGAACGATATACAGCAAACTCTTTAAATGAGATGTTGACTTTACCCGCTCGTGCTGGCGATATTTGCATTTTAAAAACTGAGACTGAGACCGAAATATATTTATTAGTAGGTGTAAACGGACTATTACCAAATAATACGCATAATTGGCAAACTCTGAATAGTCCCTTTTCCGGTGTTAGATTTGTAAATGGTAAAAATGGTAATGTTTTTTTGGATCACTCTGATGTTGGCGCGGCTCCTGAAGATCATGATCATATAGTAGTAGAAATAGTTGATACAACTAATTCAGATGTAAAATATTCGGTAAGGGCTAATACAAACAATACCCTTGCAGTTTACAAAAACGATGAATTTTATTTTGATATACCTAGTTTAGATCACAACCATGATCTAGCTTACTCGGACATAAACCATAATCACGATAACGCATACTCGGACATAAACCATAATCACGATAACGCATACTCGGACATAAACCATAATCACGATAACGCATACTCGGACATAAACCATAATCACGATAACATAGTAGGTATTGGAACCGAATCGCATACGTTTAAAATGGATTTTACAGGAGCAGAACAAAGGCTTGAAATAGTAGTAGATGAAACACCTTTTACAATTCCAACGTTAGATATAAACGATATGTTACCAACGGATAAAATTCAAACAGTAGATGCAGAAAATATTAAGTTCCAATGGGATGGAACGGATTTAAAATTTTCGATTGATGGAGGCGCCTTTCGCCCTTTCGCGTAACCCCTCCTTGGAAAGAGGGGGTAGACGATGTAAATGGAATTTGGATAGAATCGACTCCCGGCGCTTATCACTGGGAAGAAGAATATATTGATAATCCTCAATACGTAGGAGAGTCAACGAATACGCAAATTCCCAAAAAGATTTTATCCGGTAATTACATAAAAGTTGCAGGGGATTTATTCGTAGAGATCGAAGATTATCAACCAACAGGTGAATTCGATTTAGATTATGATCCATCTACTCGTTATGATGATTTATACATTGGTCGATTCGTAGAGCAAGAAAACGGAACAAGTAACTACACCCATTATGATATTGGTGATCTTTATTTAAACGATTACGGTATAGTTGGAAATGGTTTAAATAACATTGTTATTGATATAGCAGAATACAATCATTTTTTGGTTCCAGTTCCCGGCTCTGAAGACGCAACTTTAGTAGATGTTAAACTAGTAGTTGCGAAAAAAAAAGTAACTTGGAATTTTTACAAGTTTGAGTTAGGGGATTGGCATTTTATAAGAGAAGAGCATAAGACGGCTAATTAGGAGTATTTACAATGGCATGGCAAGAAATTTTTAAAAACGAATTATATAAAAATGATAACGGATGTTTTCTAAAAAAAGAAAATGGTGAATATGTAATCTTTGACCAAGACGGTCAAGGGGTGAGAATTCCTATAAAAGATATTCTTGAGAATCCAGTTTATAAATATACAACAGCTTGGCACGAATTAAAAACGTTAGTCGATAACCTAAGCGGTAATTCAGGCGCGTTGTATTTTTCGGTTGTTGCTAAAGAACCAATTACCGCTTTTAGTCCTGTGAGCCTATCCGGTCGAGTAGCTAACTCTAATTTACCTTCTTTGACTGATTCAGGATGTCAGGGAATTACGATTATAGACACATCTTTAGATTTTATGTGTAACGCTCAGACGACAGGAATAATACAAAACCCTCTTTGGAATTGGACAGAAAACCAACCTGTATTTTTAAACGGCAATGCTTTATCACAAACAAAACCATTAACCGGAATTTTGCAAAAAGTAGGAACTGCAAAAAATAGTAACACATTGATTTTAAAAATCTCTGAGCCAATCAGATTGTAATAAAAATTTTAGGAGAAAAATTTTATGGAACGAAAACCTTTAGTATTAGACGACAACGGCAATATTCAACAGTTGCAAACAGGCGATACATTAGACGCTAGAGCCAAGGAAGTTGACGCCTTCGGCATGATTAACGAGGAAACAAACCCAATTCCAAAATGTTCACCTGTTTACATATCCTCAAGTGGGAATGTGAAACTTGCTAGAGCTAACGCCCCAGGCACACACAAAGTTATTGGTTTAGCGTTTAACACAATTGCAGCCGGCGCAAGTGGTTCGATTCAAACCGATGGACAAATTACAGCTTTAGCGGCTGAATGGGATTCCATCACAGGACAAACGGGAGGACTAACGGCGGGAGCAACTTATTTTCTGGACGAAGCAAATACGGGAAAATTAAGAGTAACACCTCCGTTGACAGGTTCACTCGTAGCGATTGGAACGGCGTTAAGTGAAACGGCTTTAGACCTAAATATTGAAAAGCCTATTCTGCTTTAATTGGAATAGGATTTCTGTATATACTAAATGATTTCCAACGGCGTAAACTTTGTCTTTACCTACCAAGATGCAAAAAATAATTTTGGTAGAATGAACCCGCAATTTTTGCGCTTGTTTGGAAATTTTTGTAAAAAGGAAAATATTGTAGAAGTAGCGGTAAATAGTAGTTATAGGTCAGACGTAAAAAATTCCTATCATTACCAAGGCTGGGCTTTAGATATTTTTTATCTAAAATATCGAAACGGTAAAAAAGTGTTTTTTACTGTGAGAGAAAAAGATTATTCTGAATCAACTGATGAATCTTTTTTTAACTCGTTCAATTCCTTTTTTGCAAACTATAGAAGAGAATACATTTCACCGGCAATTATTTTTACGGCTTACAAACAAGGTTACAATATTTTTAAAAACAAATCTCGAAGCGAAAAAATAAAAGAACTAGATAAAAAAAATATGCCTTACGAAATAAACCGAAATCATTTACATCATTTGCACATAGGTATTAATCCAGACCCAAACGCCAAAAAAATGGAAATATTATTTGACTTTGGTAAATCACTATTACCCGTTTTAATCGTTCTAGGAATTTTTGTAATGAAAAATAAAAAAGTTCAAAATTATCTAAAGAAGGTTATTCAATGGAAATTCTAAATTTAGATAATTTTTATGTTTTTGTAAAACTCTTATCGTTTCCCGCTTTCATCAAAATTTATTTTTTGATTCAGTCATTGCGAATATATGGAGTTTATAAAATCTTTGCAAATAGAGACAAGATTTTTAAACACAAAATCTTTGAGACGTTAGACAGATTATACACTGATGAAGAGCTGTTTAACAAAATTCCAGATATAGCACGAAAAGAAATTTTTAAAGACGTTTTTAAGTTAGAAGTATATAGCTTAAATGATATTTTACTGTATTTCCGAAATCATATTTTTGCACATGAAGCATTTTTTAAATTCATGCAATATCATAGATATTTAGACTCAAGTATTTTGGTAGAATTGTTTTTACGACTTTACAACGCACACAGGGACAAAATGGAATTAGCCATACGAAAAAAACTAGTGCGCGGAGGATTAGAACGTAATACGATAATTTTTATTACCCAAAAATATTACGAATTCACAGCGCAAAATTCCTATTTACTCAGAAGTAAATTAGAGATTTTAAAAACTCATAAAAATCTTTTTTTTACAATTATAGATATTTTAGATTTGTTAGAAATCGAAATACAATCTCAAAGAATTTACCTTCCATTAAAATTCATGGCTTTAAATGGTAAATTAGATGATATCACATACAAAACTTTTTTAGCAGAAACAAAAACAAAAATCAAAACAGTTGAAGAGGTTACATGATGGAAGTATTTAAAAAAATACAAAATTTATTAGTTAATATCTTAGAAATTCCTTTTCTTTGGACTTCTAAAATATCAATTCCCTCTTTTATGATTTTGGTTACTCTATTTGCAATTTTGGTATTGATATTAATAGACCCGCTTGCATCGGCTTATATCTATTTTACTCTAAACAAAAAAGAAGGAATGGATTTTAAACCCGTAAATTTTGCAAGTGCAGAAACATACAAAGCGGCAATTGAAGTATTAACCATAATTACATTTATCTATTTAGTTAAAACAGATGCTGGATTCATAGACAAATTTATAAAATTCTTAGAACTTTTTAAATCTGCAAAGAATTCAATCATAGAAAAAATTAAAACAGGAAAGGAAAAATAAAATGCAAATCACAAAATATTGGATTACTGAATTTTCAAACCCGCTTGACGCTTACAAAAAATTTTACACAGCGTTAAAAATGAAAGGCGTTCCATTAGTAAAAGAGGATTACGCAAACGGATTTTTTGAAGTGGACTCGAGGCATTCACCAACGGTAATTTCGACTTCTACAATAACAAAAATTCCTATTCAACTTGTATCAACTAGAACAGTCACAACGACAAAACCAACACCTAAACCCGTTGTAACTCCAACTACTCCAACGATACAACCAGTTAATCCTGATTATCCACCTCCACCAACCGACAAACCAGATCAAGACGATGGAAGTGGAAAAGTTGTATTAGCTGTAATTGCATTCGGTTTAATTTACGCTTTTAGCAAAAAAAAGAAGGGTAGAAAATAAAATGTCAACTCTCGGAAATGGGAATGCAAGAATTGATTCAGATGTAAGACACGTAATCAGTTTTAGAGGTTACAACGGCAAAATAAATATAACCCCTGAAATGAATCAATTTTTTCAATTTGTTTACAATCCAGAAAAAAGGCGCGTTTCTTTTGTAACTGAAAAAATGACAAATTGGAGAAAACCATTTTCCACCACAGTATTTTCGACTGACCCAAAAATAAAAGAATTCAACGATATTTTTTTAAAAGCAAATCCACAGATAGATTTCAAATTAATTCAAACTTATGATATGATTGCAGACCCTGCAGACACAAAAATCTGGAAAGAATTAGATAAGCAGTTTGAAAAAGTTTCGATTATGCCTTATTTAATTTTTGGAATTGTATTTTTATATCTGTGGAAAAAACCAAACAAGGAAACCAAAAAATGAGAGATATTAAATTATGTGTTCCTATCCTACGCGAAGCTTGGCAGTATTCACAATCAAAATGGCAAAAAGATTTTCCAACTAGACCACAAGCAATAATAACTTGCACTTTACGAACTCTAGACGAACAGCAAGCCCTTTATTCTCAAGGTAGACTACCACTAGCAGAGATCAACCGACTCAGAAAAAAAGCTGGCTTGTATCTCCTTAAGGCAGATGAAGCAAATCGCAAAATAACCAACGCTGGACCCGGACAATCTAAACACAATCCAGATAAAACAACAGGACTTTCAAAAGCCTTTGATATTGCTTTTGTAAATTTATCGAGCGGAAAGAATACAACTTTGAATTGGGATACTAAGAACTTCAAAGACTTCTATAAAATTCTTTATGAAAAATTCCCATCGGTTGAATGGGGAGGAAATTGGAAATCTATCAAAGATTATCCACATTTTGAGGTAAAATAAAAAAAATGAAATATAAAGAACTGAAAAAATATAAATATCAACTAGTCGAAGATTACAAAATTAGAATTGGTATTTATCCAATTGTAAAAATTCATGAGCCAATTCAAAGAAATCCATTTATAGAATTACATATAGATGGAACTTTGATAATTAAAGTTGGTTACTCTTGGGACGGTGCGAGCGGAGTTGCAATTGACACAAAAAACTTTATGCGCGGTTCACTCGTGCATGATGCTCTATATCAATTAATGAGAAAAGAGAGAATCAGTTTAGATCATAGAGATTATGCAGACAAACTTTTAGAAAAAATTTGTCTAGAAGATGGAATGTCAAAGTTTAGAGCGAATAACGTTTATCACGCTGTAAAACTTTTCGGTGAATCCTCTGCAAGTCCTACCAATAAAAAAGAGATTCAGGAAGTAATCTTAGAGGCTCCGTAAAAAATGGGAAATCCTTTAATTAAAAGTCAAGGCGGGCGAAAATTCAAAAAATTAAATGACTTTGTAGAGAATTCAACTTTTGAAGTTCATACGAAACGGACAATGGACAAACAAGGACGCAAGCGCGGAAAAGTAATTGATTGGCAGTCGACTATCGACGATTGGAAACATGAAGCAAAGAACGATTGTAAGTATAATTCAAATGAAGATTACAAACAGCCAGGCGATTGCGAAAAAGACACACTCTTAGAAGATCATCCCGAATTTTGCCTTTTTGGTTCTCGTTGCGTAAATGAAGCGGTGAGAAAAGCAATTGATAAAGAATCAAAGAATTATATAAATGTCCAGTTTGATGACATACCCGATGAAGTAATGGAAATGATGATGGAAAAACAAATAGAAGATGATGAGGTATTTTAAATGACAAGATCAGAAATAGACAAAATTTTAAACGAGTTCCAAGGAACCGAAATGATTAAAAAAGCAAAAATCATAAATAAGGATAACAAGAATTTTACGCTAATCCTTTCCACTGGTCAAGTTGTGTCTAGTTTTACAAAAATGGCAGAGTTCAGAAAGTTTATAAAAGAAATTTCGAGGAAATGAAGAAATGGCTAAGAAAGAAAAATTTACTCTATTTAATGTAGTAGCGGAAAACCTTGGAAATAATGAATTAGGATTGAAAACGAAAAAAGAAACAGATTTTTTTACAGATTTCCAAAAAATAAAAATTAGAATAAATAATGAAATGCAAGGCGGGAAAAGTTTAGAAGATGCTATTTACGATTCTGTTTACTCTTTATCTGGAGATCATTATAAACAAATTAGACAAAATATTTTATCCGATTTGCTAAATCAAAAAATTCCTATTGCTGAATCAGGAATTCATAGACTAAAGAAAGAATTGGAAAATCATTATTCTATAAAAAATAAAATTCAGCCAGAAACTAAAAACCAAACTTCACAAGATGAACAGGAAGAAACTTGTTCTTATAAAATTACAAGTCTTATTGGTGATTTAAAAACGCTTCATATTGATCTAAGAAATATTTCAAACAAAATTGAAGATTACGAAAATCGTTTATGGGGTTTACACAGAATTGCTAAATCAAAAGATCACTAATTTTCCTTCCTTTTCCAAATTCCCGAGAATAAAATTAAAAACAAACGAGTCATTTAATTTTTGACCGTTTCGTTTTTCGAGTTCGCGTTTTATGTTGGTCCAAATATCTAATTTATCTTTTTGCACATAGCCAGAAATCTTTGTGGCTTTATCGCCCTTAATAGTCCCTCTAGTCTGTAACATCCTTTAACCTCTCAAAAGTATCAAAAAAGCACAAAAAAACCTAAAATCAAGCAAAAAACTTTAAAAAGTGCTTGCTTTCATGGATTTAATAATAAAATAATCGGTAAATCTTAGGACTAAAAAATATTAAAATTCTGAGTTTTGGGAACTGTTAAACTAAATTCTAGCAAAGTTTAGGAAGATAAAAAACGGTTTTTGGAAAATTTTAGGTCTAAACTCGGAAAAATTTAAGAATAGCAAAGGAAAAGTTATGGAATTTAGCGAAGAATTAACTGAGGAAATAGCGGCGCGGCTCCGGTCGATAGTCGCAAACTATAAAAAAAATCAAAAAAAATCACCAGAAACAAAAGTAAATTTAGAAATTTACGATTCAGAAAATAGGGCAAGTTTGAATTATTCTCTTGAAGAGGTTCCAGACGCTTCTATTATTTTGGAAGAATTAGAATACCCCGAAAAAATCAAAATTGATTACTTTGTAGATGGACAGAAAAAGAAAACACAGACTCTTTTTGAAATCGAAAAAGAAGAAAAACCACAAACTCAAAATTTCGCAAATTATCAAAATCCTTTTCCTACTCAACCTTACACCCCATCTCCCGACTTTCGCGAGATCATGACAGGACTCGAAAGAATGGTAGCCAGTCTTGTAACTGGAAATAAAGAAACGATAGAGCAAAGTTTAAAACTGCAAAAAGAGACTTTGACAGAAATGAAAAGTATGATGGTTGAACAAATATCATACATTAAAACCTTTTCCGATGAAAAAGTAAAATTTGAAAACTCTCAAAAAACACAAACTCTAAACTCAATGCAAGAAGATTTTGCCAGAAAATTAAAACTCGAAACAGAAAATTTCGCAGAGAAGCTAAAACAAGAAAAGGAACATCAGGAAAAAATAAAAGATTTAGAAGTTGAAAAAGCAAAACTATCTAAAGATTCATCTTCTAAATATGTAGATATGGCACAAGCAACCGTAGAGATTACAAAAGCAGTAGTCGAAGCGGCTAAAGAAGTAGTTCCGGCTGTAATGGAAACAATGCAAGCAGTAAAAGCGGCACAAGCCCTAGACATAACAGTCTCAGATATACCGGCGGCATAACATGGACGAATTAACCGAAGAACAAAAACAAGCCTTTGCTTGGGTGCAAACTCAACTAGAAGCAGTAGAAGTTTTAAAAGCAGAAATGCAAATCCTAAAAACTGCAATTAAAAACTTGGTGCAGATAACGGATAACGTAACGGTTTTGGCTCCTTATCGCAAATCAGAAGCTTACCACAAAATAAAAGATTCAATTAAAAATCTAACATAGGAAAACAGACAAATGAAATTCTTAACACTCGACGAAAACGGAAATCAAAAATTAGTAGAAGCTCCAACAGGTATGGAAGCGAATAACTGGTCAACCGCAATAATTAAACCTTGGAGTCCGCAAATCCCCTTAGGCTATGACAATCATATACCCTGTCTTAATTCAGATTCATCTTCTTACTACCTCCCTAGTAATTTGGACAATAAAGTAATAGAGTTAATGATTTTTGGAGTAATAGAATTGAAGTCGATTGATTCATACTATTTAGATATTACCTTCTTGAATCCAGATTGCCCTATACTATCTTCGTTTATTTTTAAGAGAAGTTTAATTTCAAAAAATAATCAATTTTTGTATTCCTTAGGATTTTCGTGTATAATACAATACCCAGAATTAGTAAGTGATGTATATAATTATCCGTTTTCATTTGTCGTCCGAGACGCTATGCGAAATGGAATCCAATTGAATCAAATAGATAGGATTACACAATTAGATATTTATTTTAAAATTATGTATCGAGAGATAATTTTATAATATGAAAATCCCCTTCTCTCTATTCCAGAAAATTAGATTGGAAAATGCTGATCCTACTACTCTGACAATTGAGCAAGCAAAAGAAGCTTATGACAATTTAACCCCATATATGGAAGTATACGAACATATTTTAAATGGAATTCATTCAGATAAAATTACTCTAGGGGTAAGTGATACCGGAAAAAAGATTCAAGAAATATATATTAAGATTGCCGAGGAAATTATAAATTACTATGAAACGTTAGATGTTTTGTCTGATGAAAATATGGTTAATTCAATAAAGCAATTTGATGAAGATATTCGAGAAAATAGAATTGAAAAGTTTGTAGAATGGCAACCAAAAAGTATAAAAATCTAAACAACATTTTCATATATAGCTGGCTTGAAAAGCAACTTGAAAAACTTCCAAAAGATACACAGAGAAAGATAGAAGAAATTATTTTAGAAATCAGTAAGTTCAGTTTTCATTTTTTCGATTACGAAATTTTCAGAGCGTAAGTTTTCCGGTTTTGTGATTGCGAAATAGACGTAAATTGCAAGGTAAACGAAAACAATAAGAGCGAAAAAAGAGCCTATGCAATAAGGTAAGATTGAATCAGTTCTATTATAAACGATAAATCCGATAAGCGTAAAACAGGGAAGTGCTAAAAAAGCAATGAGCCATAAAAGCGGGTTCATTGCGCTAGCGGTTCTTATTTTTGCAATGTAGGTATTGGAACTTTGTAGAAATTCTACTATCTTATCGGACATACTAAGAAGATTTGCTTTTTCATGAAATTGTCAAACTTAATTTAAGTCCCACAAAAACCCCCTAATCACTTTTCTTTTATTCCAAGGGCTTTTTTCAAAAGTCTTTCTATCATTGTATTTAAAGAACGATCTTCTTTCTTTGCTTGCTCATCAACTTTATCATAAACTTGCTTATCTAATCTTATACTTAGGGCTTTCTTGTTATCACTCATAAACGATAAAAAAAACCATTCTGATTTAAAGTCAACCAGTTTTAACCCTTGACAAAATTTCGAAAATAAATAAATGGTTTAAATCAAACCAAAATGATTTTAAAGTGGTTTATTTCAAACCAAAGAAAGGAGTCAGACCAATGCAAGATACAATCGAAGCAAAGCCAAACGGAAAGCACAGAGAGAGCTATATAAAATATGGAGCAGAGCAAAAGCGAGTAGAGAAAGAGCCTGAGTTATTCCCTACTCCAAAGCCTACAAAAATCGAATACAGTTACGAAGACTTGGAAAGCGCATTAGATGCAATACCTCCTAAGCCAGAAAAAAAATTTTGGGAAAAGGTAAGCGATAAACTAGACTGGTTTCTAAATTCTGCTGACCCGAAACTTTTTAATTTTGGAATATTGATTGCAATGTTTTCACAGTCACTTTTTCACACTAGCGGGTTTGTTTCGATAATGGCAACTTTCAGAGAATTATCTAAATGGTTTTCGGTCCCAACTGGCTTTCTTGCCTCTGTGATTTTTGAAGTATTCATGCACCAACTCACAATTAGAGGCGCGGTTTGGATACCTCGTTTCATCGGTTTTGTTTCTGGTGTCTTTTCAATGTATGCTTGGTCAGGACTCTTATCTAGTGGAATTTTCGGTTTCATTATTGGAACCGGAATTTCCTTTATGCCTCCCTTTGCCATTTATTGGATTGCAAGAAACGATTACAAAGAAAAGAAAAATAAAGAACTCGAAAAAGAAATTGCAGAGACTAACGAACGTTTAGCCCTAGAAAAAGAAAATGAAGAAAGAAAAGCAAATAACCTAGAGCCAAAAGAGAAAACAAAAAAGAAACGAGCTAGAAAAATCACAAAAGAAGAAAAACTAGTAATTGTAAAAGCCATACTCGACAACAATATGAACGACTTCGAAAAAATTAAAATTAAATTCGATGTTGGTAGAACTACAGCATTTACATTGCTAGCCCTTGCCAGTAAAATACGGGCACGCAAACAAAAAGAAATTTTAGCGAATAACGCGGACTTAACGGACAAATAACGGACTTTACGGACTGGAGATATAAAAATGAATAATAATAAACAAATCTATTTAATGTTAGGGCTTTTAGTTGGAATTGTCTTTTTCAGCTTAATGTATCCGTGGATGAAAATTGGCTCCAACTCAGCAGCGATGAAGCTGGAAGATTTACAGACTGAATTTAATTCTTTGAAAAATTCTACAATGGCAGATGCAGCGAAGGAATTAAAATTAACAAATCTACAATTGAAAATGTCAGAGCAAAGATTAAAAGTCGAAGCTGAAAAAAATAGAGAGAATAACAATGATTTAGACCTTACTCAGATAATAGTTTTATCTGCATTAGTTCTATCTTTGATTTGGACTCTTTTTCATAAAGTGGAAATCATTGCCTATATTTTTACAGTAATACTTTTCTCGATTTCGGTTTATTCGTTTCTGAAATTAAAATTGAATATTGATTTACTAGATACTGATACTCAGATCAAAATAGGAAGTTTGCTTACAATGAGTATAGTTTTTTCGATTGCTTCCGTTTATGTTTTTTTCATTTTCAATCGTTCCCTTCACAAGAAAAATATGGATGAGGCAATAGAACATAATCCCATGTATATCGAAGGATACGCAAGGACAAGAGTTTATACAACCGAAGCGGCGGGAAAGGTTACGGCTTACGGCATGTATTCGCTTGTAAGCAATGAGGGCAGAAAGAATTACCTAGCGTCAAAATCCGACGACTTACTACACGACGACGAAAGAATTTTCCAACGACATACTAGACCGGTCGAGGTCAATGCAAACTACCAAAGACCCGCAAACAATACAACATCAACCAGTCAAGGAGTAGGGGCATAATATGAAAATAGGAAAAATTGTTATCTCTAATGGAATTACCTTAATAAGTTCAGAAATTTCCAATCTCCAAATAGGAAATGGTAATGTTATGATTAACGGTAAAAATATTAATCGGAAAATCATTATTTGCCGCTATTGTGGCGGGAAAAAGTTTGATTCGGAAAAATGTGAAGGATGTGGAGCCAAATGATTTACTTTATCCTTGCTGGACTCTTTTTATTGGCTTCCCTCATAGCTCTTTTAACTCTGAGCTATGGAGGAAAAAGGAAAGGTTATTAAAATGAAAACCAATCTCTTCTTTGCAATCTTTCCTGTATTATGCTTTTTTGGCGTTCTTAACACTCTCCACGGGACCCGCAAGGACGAACCAAAGCAAATACAACCAGCTTGTTTTAATGCTCCACTTTGGATATATAACGAGCAAAAAAGGGCTTACTATCGCCAGGATTGGTGTAAAACGTCCAAAACTCCTATTTATTGGGAATCTATACCCGTTTTTGTGGAAGATACAAAAAATGAAAAATTTTTATCTCAGAGATAAAAAAAAGTTTGACAACCTTGGATACGATTTGTAACATTTCGTATATGGAAAATTCTAATAAGGAGGTTAATCACTTGAAAGCGGCTACTCAAATTAGACCAGAAACTAGACCTGTAAGAATTCAAGATAACGTTTTAGAAGTTTTAAATGATTTCTTGAAGTCTAAAACTCAGCTAGTAAGTCTTACTCAAACTCAATTTATTTCTCAAGCTATTATAGAAAAAATTGAAAGAGATAGGAAACAAGCCGCCGATTATAGAAAGTCGGCTTAGTTTAAAATTCAAAAGGCTATCGCCTGTTTAGTGACTACTTGTTAAGATAATCACTAACGAGTGTTATAGATATTAGCAATCTCTAATACACCAAGCTAATATTAGCCTTAATTTTTGCAAGCTGGCTTCCGAAAAAGAAGCTATGAAAAATACAACAGAAACCAATAGCAACACAAACGAAACCATAGAATTAACCTTCAACCCTGCATCATTCAGGATAAAGTCATTAGAAATGACTGGATTGGCACAATATGACAGAATTGTAAGACTATTCAATGAACATCTGATTTACAATTATACTCATTTGAGTTATAAGCCTGTAATTGATTATTTTAGAAAGGAAGAAGCTAAACCAGGAATTACTAAATCATATCTTAAATTACAGAAATACGCAATATTAAAAGTAAATTGTTTTCCAGTCACGTCGATGACTGGAAAACAATTTACTTTGCATATTCGGAATACTCGTAATGCCGAAATCGAAAAATTAAAAGCTGAACTAGAAAAAAATCAAAATGAGATGAAAGCGATTAGAAAGAAGCATGAAACAAAACGTTTATCATTTTATAAAATGCCTATTGGCGATTTGCGAAAATACAGACGGTTACAAGTGCTTAACCACTTACTAGAATCGTCTTTATGTGAATTAGCAATTTTAAAATTTTAGAAAGGAGAAATAAAAATGAACTCAATTACTATCGTGGAAAAAATTCTAGCAACTCACAAACTTAAATTTCCTTGGACAAAAAAAGATTTGGTCGAATTGATTACCCATTCTAAAGGCAGACCTGCTTATCGTGATTTTGAAATTTCTAATTTTGTTCGAGTATTCAAATCAGTAAATGCAATAGAGGAAAAATAAAAATGCAAGTAGCCCATTTAGATAAACCAGTAATCAAACAACCTCACGAATACAACGAAAAAGAACTATTAGCCGCTCGTAAGGATAACGCAAGTAAATTCCTCCAAGCGGAATCAAAAGCCGGAAACGCGAAAGCTAATCT
>2013843001_____PLMO_C1410
TGCGTCTTTGGCGTCTTCCGCGTTTTGTGGCGCATTCCCTGCGCGCCGAAAAACAAACCTTGAGTTGGTGCCGCGTCTTTCATGCTTCTGCCATCCCATCTTCCGCAGGCTGGTCATCGTGCGAACCATTAGGCTTCGGTCTGGTTCGTGCAGCCCCATCGCTGCAATAGCTTCGTCCAGCGTAACTTCGTTTAACCCGTCAAGTGCCTTTTCCAGTTGGGCCAGCAGCGGGTCGGCGCTTTTCGTCGGCGTCCACAAGTCCGGGTTCTCGGCAAAAATGGCGTCCCAATCGAGGATTGGTTCGTGCGCCGCGCTTTCTTTTCGCGCCTCGCCCTGCGTGTTGCATCTGTAGTGTTCGGCGCTGGTGAAGTAGTGGTCGCGCTCGGCGGTCATTTCAGCCAGGGCGCGCTCCAGTTCGTCGCAGCGGTGTTTGTAGTGGTAGAAAGCATTGCTCATGTTGTTTTCCTTAAAAGTCGGTGCTGGCGAGACGGCGCCGCACAACCCGTCACTCGTGTGGGACGCTGCGCGATGAAGCCGCGCAGCCCCCCACAGTTCTGTCGTTAGCCATCATCAGTGCTTCCCCTTCCTGCGCCTTTGCTCGCTCCCTCAACTTGCGCCGCGCCGTGCGGTAAGCGCGATCCATCGCGGCATCAACTTCGTGTTTCGGTCGGCCCAAAAACTTCGCGTAGCACTTCGGGTGCCAGGCTTCAACGTCGCCACAGATGCACGGCGTTTGCCCCAAGGCACGATCCACTTCTAGCCGGTTCATGATGGCTAACCCTACTGTCCACACGGACGCTTCGCGGCAGAAGGCCGCACCACCATATCCACCAGCGAAATCTCAATCGACGGCTTTAGCTTGCGCGTATCGATCACGCGCCCCGCCTCGCTGGCGTAGTAGCCATGCTGGCGGATCGCCGCATTCATCTCGTCGGTGCCAAACACCGAACGCAGATCGTTAGCCACAGACGACACCCATGGCATCGGGCTCTCGGCGCTCATAGCGGCGAACCCGCGCGGGTCTGCGCTTCCGTGGCCGCGTAATCGCACTTACGCTTGCCGTAACAGTGGAGGGACAGCACATGCGTGATGTAGTCCGACAGCTTGCGGTCATCGTCTGCCGCCAGGTGCATCAGATCGATCTTCAACGACTCCGGCAGCCAGAGCGTCACCTGCTCGGTTTTCTTTTCGGCCATGGATTAGTGGGTGAAGCAGGAATAAAAAAAAGCCGCCGGCCGGGAACCCCCAACCCAAAGCGGCAAACCCGTCGCAGGCGCGACGAGAGGAGGACTTGTGATTCACTCAGGCAGTCTCACGGATAGGGCAATCGGTGGCGCGAATGGCTTGCCAATTCACATCTGGCCGCAATTCTTCGCAGCGAACCGCGCCGTTAGTCGCCAGCTCAATGGCGGGGCAATAATCCGCAGGCACGCGCCCTCTTCGGTGCCAGTTATTGACTACCTGCGGGGCCAGACCGACAGAGCGCGCAAGCGCACTCTGCGATCCAAGGATGTTTTCGGCTTTGGTCAGTGCTTCCATGACCGGCAGAATAAACACGTGGGGATTTCAAGTCAACAGGTGGAGTCGATTTATTTAAACACCTGTTTTATGGTGCGGCCATGGCTATAGGATCTCGCATCGTAGAACGACTGAAGGCGCTTGGCTGGGAGCGCAATGATTTGATGGAGCGCGTGCCCGATCTCAGCGCGCAATCGCTCTCAAATCTCATCCGGCGCGACAGCGTGCGCAGCGAGCTGGATGAAAAGATCGCCGCCGCGCTTGGTGTTTCAGTGATGTGGCTGGTTTATGGGCAGGTCGATAGCTACGAGAAAAACCACAAAATCAGGCGGCTTGGCGTGCGTGAGGCTGCGCCAATTCATGAGGACATCGCCACAGTGATGAAGATGATGGAAGGCACCGACGACAAAGGAAAGGCACTTGCCCTTGCCGGCGTGAAGATCGCGCTGTCTGGCTATACGCCAGCCGCGAAAAACCATTCCAGCTAATCCTCTTCCCGGACTTGCCGCGCGGTGGGAGGCTATCGCGTACAATAAAAAATGACAATTGACCAAAAGTAATAGACTCTAACCCATTTGGATAATCGTATGGCTAATCAGGTAATGGAATACTGTGATTTATGTGAGAAACAAACCCATTCACATTCAACCTTCTACCAGTCACTTGCTGCATCTGATTCTTTCGCTTTGCACATTTGGCTTATGGCTCGTCATCTGGTTTGTTGTTAGTCGGAATAACGCAACCCAACGCCAGTGCTCAGTGTGCGGCCGGGAGCGCGGTGCCTTCGGATCAACGCGCGGTGGATCGCAAGTCGGGCCAACACCTGAAACCCACGTCAAGTGCCCGGACTGTGCCGAGCTGATTAAAAAAGAAGCGAAGGTCTGCAAGCATTGCGGGTGCAAGCTAATCCCGCAGTAAGGCAAGCACCACCGCCAAGCACCATGCCCGCCATTGAGCGGGTTTTTTTTCGACCGCAATTCCCCGCGTGTTGACTTTTAATAAACACGTGTTTATCTTTCGCCACATGGCAACCGAAACCGCCCCCACCACCACCGAACTGCAGGCCGCCTTCAACCGGGCGCTGCCGTTGCATCTGCGCGGCTGGACGTACGCCAGCGCCATGGCCGCGCCACTGGTGCGCTGGGCGCTGGAAAAGTCGGCGCTGGCGGCACGGCGCACCCATCACATCCCGGCGCAACCGCGCCTTTTTTGAGGAGGAATCATGACACTCACCGAAACCATCGCCGGCCAGTGGGCCGCTTATGCGCAGGATCAGGCCATGGCCTTGCTGCTCGCCGCGCCGCGCATCAAGGCGGCCGAGCACATTGAATACGTCCTGAACAACGCCGGCATCGAGGCCAGTGCCACCGCGCATGTGAGCCACACGCACATTACCATCAGCATCATGGCCACCGGGCCCGAGGCACCGATAGCCGAGGCGCTCACGCTCGCCGGCATCGCCTTTGACCGCCACCCGGCGCGCCCGCAGGATTACGCCGATGCCTTCTTCGATTGCGGCGTTGGCACCTATACCGTGACGGTGGTCGTCAGCACCCCGTTCTGGATGCGCAAATCGCGGGAGGCCGCATGAGCGCGCACCCCATCATCGCCGGCCTGCTCTACCGCGTGCGCGGTTACGGCATCGACAAGATCGTGCACGCTGAGAATGGCTCGCATGCCATTGCGATTGCTTGTGAGGTGGCACCATGCGCAAGCTGATCGGCGACTTTATCTACTACCTGCGCAAAGGCTACCGCCCGTCCCGCGCCTGGCAGCTCGCCAGAGCCACCCTCTAAGTTTTACCCACCACCCAGGAGAACCCACATGAACGCACCGCGCCCATTTTTTGACACCACCCGCGACATCCGCCGAGGCCAGTTCCTCGAAGACTGCGCCGACAAATTGCAGGAAGTCGTCGGCTTCGTTGCCGAACACGGAAAAGCTGCTGAACTCGTCATCAAGATCAAGGTCAAGCCCGCCAGCAAAAACGCAGGTGCCTTCATCGTTGCCGACGACATCAAAGCCAGCCTGCCCAAGCTCCCCAGCGGCGAAACCATATTTTTCGCCACTCCGGATAACAACCTCGTCAGCCGCGACCCCAGCCAGCCTGAACTCGGCCTCAAGCCCGTGCCGACCGCCCCTGTCGCTGCCCTCAAAACCGCCTAACAGGACATGAAAACCATGGAAAACACCACCACCACCGAAGCCCAGGCCATTGCCGTGCTTTCGCAAAAGCCATTCATCGACCGGCAATTTGCCAAACCCATCATCTTCACCCCACAAGAAAACGGCGAATGGGCATGGAAAACCGATGAATCCCTGCTCGCCCAGCCAACCCGCAAAACCGGCACCCTGATCGCCCACGACATCGAATCCTTCATCACCCTGCTCAGCGTTACGGCTCGCTGGCGACTATGATATCTACCTTGACGTCGACTACGCCAGAGTCACGTCAAAGCCGTCGCCATCTTCAACGACCACGACAGCGGCGGAAACCTCGAAAACCCCGGCTGGCGTGATTTCCGATGCACCTTCCAACCTAAATTCTCCGAAGAATGGAAGCGCTGGACGGGCAGCAACAAAGCCCCGATGGAACAGATCAAGTTTGCCTACTTCCTCGAAGAAAACGTCACCGACATCGCCAGCAGCGAAGGCAGCAAGCACCCCACCGGGGCTGACATTCTTACTTTTGTCACCGCTCTGAGCGAAACCCGCAAAGTCAAATACGGCAGCGGCATCAACCTGCAAAACGGCATGGTGCAGATCGAATACATCGAAGAAGGCGACGCCGGCACCAAAGGCAAACTCGAACTCTTCAAAGAATTCGCTATTGGCATCCGCCCGTACTTCAATGGCGATGCCTACCAGATCAAAGCCCATCTGCGTTACCGCGTAGATCGCAATACGGGTGCCATTCAGTTTTGGTACGACCTGCAACGTCACGACAAAGCGCTGGAGGTTGCCAGCAAAGCCGTCATCGAGCGCATCCGCGCTGAAGCCGGAGCAAGCGTCATCTTTGGCACACCGGAAGCGTAATGGCTGACGACATCGACCGCGCCAGCGAGCATACCGACATGTTCACCGATGCCGCCGTAGTCGCCATCCGCGCCAAAGCCGCACTCGCGGCGGGTTCGCCGGGCGATTGCGACCTCTGCGGCGAACACAGTATGCGCCTGGTCGAAGGCGCTTGCGCCCGCTGCCGCGACAAATACCAACTTCCGTAATCCGGAGCCACCATGACCACCAAAACCGCCAAAGCGCAATTTCTGCGTGACAACCTCAACCCCGGCGAAGTCTATGCCGGCCTGATTCTCGGCACTGACGGCGAGCCCGACTATCACCTGATCCTGCTCCCCGCCGAAGCCGAAAAGCTCAACTGGAAAGCCGCCGTCGCCTGGGCCAAAAAGGCCGGCGGGGCCCTGCCAGATCGCCGCGAATTGTGCTTGCTCTGGATCAACGCCAAAGCCCATTTCAAAGCCGACTGGTACTGGTCTGGACAGCAGTCCGAGGGCGATGCTGACTCTGCCTGGTACCAGATCTTCAACTACGGCCTCCAGATCAACACCCGCATCAACTGCAGCCTTCGCGCGCGTGCCGTCCGCAGATTAGTCATTGAGTAATTCAGTCCTTTATTCCTTTTCGGAGCCACCATGGTTATCACCCTCGACGACATCAAAGCCGAACAAATCCGGCTCGCGTACCTGATCTCGAAATTTGAAGAACAGGCCACCAACAAGACCGCCATTCTTTTTCCGGAACAACTGATCGAACTCGCCCCCGGCGAACACTACGCCGGCATCATCACCGGAAAGGATGGTGATGCCAGTTATCACTTGATTTTGCTTGACGGCGAAGCCGACGACATCAACTGGAAAAATGCTGCTCAATGGGCCAAGGCGCGGGGCGGCGAACTCCCCACGCGCCGCGAACAATCCCTGCTATTTGCCAACTGCAAAGAGCAATTCAAGGGCAGTTATTACTGGTCAAACGCGCAGTTCGAGGGCGATGCTGACTATGCCTGGTACCAGATCTTCGGCTACGGCGACCAGTACTACGACCGCATCCACTACAGCCTTCGCGCGCGTGCCGTCCGCAGATCAGTCATTGAGTAATTCAGTCTTTTAGCCTTTATTCAGCATGGCCTTACACCACCAACTCCCGATCTACAAAGTCGCCTACGATCTATTCGATCTGGTTACTGATCTTGTCCGCAACATGCCGCGCGATTTCAAGCAAAGCATCGGCGGCGAGATCAACCGCGAATGTATCAAGATCGTCACCCTCATCGCCCGCGCCAATTGCGCGCGCGACAAGGTGCCGCATCTGGGCGAACTGATCGAGCGCCTACAAGTTGCCGAATTCCTGCTGCGCATCTCGCGTGACAAACGGCTGATCGCCACCGGGCAATACGCCCAGGCCATCAAGCTCACCGACAGCATCGGCAAGCAGGCGGGTGGATGGCGTCGATCCGCAACCTCGCCGGCTTCATGATGGTCACGGCCACCATGACGGAGCGATTCTTTGATCTGGTTGTGCCGCTGGCTCACGAGGCCACCGACATGCGCACCACAGATACCGGCGGCAGCAGCCGTGCCCGGTCTGGCGCAGTTCCCCCGCTGGGCAACCGGCAGGGCGACGTAGATAGCACAACAGGGCGCAGTACGAGGGCGATGCTGACTATGCCTGGAATCAGAACGCCGTCTCGCCAGCGCCGACTTCCTGAATGTGCCGTGCCGCCAGCGCCGACTTTTACAACCGCCGTCCCACCACGACTGACTATTGACATGCCGAAAACACTGGCGCAAGATTCGCCCGTCACGGAAAAAAACGTGATCGGGATCGGAAGTCCCGAATGGAGCGGCGATCAGCCGCGAATAGTTTGTTCAGCGGCTTTTTTATCGCCTGCGCTCGCCCAGTTTCGGCGACCGGGCGGGAGCAGCCGCAAGGCTGGCCGGTGCTCCATCGGTACTTCGACTCCCGTCTCGGTCGCCCCCTCAATCGAAGTTGAGGTGGCGTTCAAA
>2013843001_____PLMO_C1550
CTCAGGGGCTTTGTGATGGGCGCAGTGTGCCACGGAAAAGACCCACCATCGGAGCAGACCCCGCCCGCGAACAAGGGGCGCACCCGGTACACATGATTGACCGACGCTCTGCTGATGTTTACTGCTTTCTGACTTACAAAATTAAAAAAGCAAGCCGGGCAACGTCGCTGGAAGCTTTTTAACCAAACCAAGGAAATTATGGGTGCATCACATTTTTTAGATATTGGCCCTTTACCAGATGCCAAACGCCCTGGCGTGACGCACGATCTGGAGGTTTTTGAGAATGGGGGTGAGTTGTTTTTGCGAGCCAACATCACACCACCCATTGGAGATTTGCAGGCTTTTACAGCCACAGGCGCGCCCTACACCGGAAAGATAGAGGTCAGCATCAAGCTCACCATAGAGCAAATGAAGGCGCTTGAAGAAGCACTTGAGAGCGCCCGCACTCGATTGGCTTACTAAATAAACCCAGTCGCTACTTGTGAGATGGCGGCTTGAGGTGCATGAACAAGCTGGTGGGCGTGGATGCAAATTGCCACAAATACACGGCATTCGCCAGGCTAAACACGTCGTTTTTTGCGGCATTGGTCTGCATGTCAATCAATAGCAACTCAATTTTGTCCGGCAGCATTCGACCCTGATGGCCTACCTGCACCAACTGGGAGCGCATGCCGGGGGCCACCCCGCGTATTGATCGCCCTTTGACGGCAAACACCTTGTGCGCAGCGCCTGCACCCTCTTGGCTGCTGGCGTGCGCAAAGCGGTACACCTGCTGCGTGTGCAACCCGCCTGAATCAACAGCCACCAATTGCAAACCAGAATAGCTGCACAGCAGCGCGTGCAACTGTTGCCAACTGGCATCTTGATCAGGGTTGCACCACAAGGTCAATTCAGCCAGCCGCCTTGTCTCTGGCCCGAATGCATAGATGCCCACCACCAGTCGGTCAGACATCACATCTACGCCTGCACAAATGGTTTCACTCGCCACCTCTTGAGGTGGTTTTTTTTCGTCTGTCATTTTTGAGTCCTTAACCCGACACCTTGTCGGGTGCTGCATTATTGCAAAATAAATTAGTTGTAACTATTGACTAGCGGTTAGTTTGTGCTAATAATCTACCCATGCCAACAAAACGGCATCACCGACCAGATCACTGCTCGGATCAGCCTCATTAACACAGCAAATCTCCCAGTGGATAGCCAAGCGACACAGGCAAGCGTGAGCGCATGGCAGGAGCTGGACGAAACACCCACGGCGTGACAGTGGGTTGAGGCGGTGCAGCCAAGAACAGAGACGCACCAGGGTAATCATGAGGTGCCCGAGAGACACAACCCGCATGGCACTTGCCACGGGCTAGACACGGGTGGAATACCGCTGGATCAACGTAACCAGCATGTTTTTTGGCATGGGCACAGCGCCATAAGCTGGCCTCGCGTTATGACACGGACAGGGCGAAACGCTGTCGCTGGAAGCGTAACCAGCACCATCAAGAAAGAGCGCGGGCGTGAAAAACTGGACCCTGGCAGACGGTGCAACAACGAATCCCAATCGGGCCGCATAAAGCACAGGTGGACCGCTCTTTTTCTTGATGGAGAGGGCAATGCTGGGGGTTCCCGGCACCCAACAACGCGAAGCGCAATACCAGGACGGGCGGCGGTGCACCAAAACCCCGAGGGTCGAGATTTGCGCGTGCCTCGGTAAAACAGAGGCCTCCATCTTCATTTGTGGGGTGACCGCATGACTGAATCAGCCTGGATAGCACCCAGGCAGGACCATCCCTTCCGACCCGCGCAAGCAAAATAGGATCGCAGCCCCTGACCGTGAAAGTAGCCCGGCCACCCCACCCACTTTTGACAACCCACGGCGCGCAGGTTTCGGACCTGCGCAAAGTTTCCCGTTAATCAATGTTTTACAGCAAGGCCCTAAGCCAGCTGTGAGGCTGTCAAAAATTGTTAACCCAAGCCCGCCAGATGCGGGTTTTTTTTATGCCCGCACGGGCAAAGGAGTCTGCATGAACACGCACCGCGCTATAAATTTTGCACTGGCCGTCATCATTGCTGGCGGCATGTCAACCGCCTACCTGCTCGACGGCCCCGCAGACCCGCAAGCCCACCAGGCAGCCAGCGCGGCCAGCCTGGCAGATGCCAAAACCCACGCCCGCCAACAGGCCCGCTTTGAGCGTGCCGCCCGCACGTTGTGCGGGGGTGGTGAGTCAGCCTGGGCGCTGTTGGATGACGGATCAATCCAGTGCTTCACCCACCAGGGGCGCAAGACGGTCACCGCCAAGGTGGCTTTGTAAAACAAGCGGACTGCCCATTGGCGACAGTGGGTTTTCCGGTTGCTTTGGCAACTGTGTGGCGCGGAGTGGCGCGGCGGGGCGAGGCTTGGCGCGGCACGGCGAGGCATCGCAAGACAAGCGGACTGCCCATTGGCAACAGTGGGTTTTCCGGTTGCTTTGGCAACTGTGCGGCATGGCCGGGCAAGGCAAGGCGCGGCACGGCGAGGCATCGCAAGACATCGCAGGGCATCGCAAGACAAGCGGACTGCCCATTGGCAACAGTGGGTTTTCCGGTTGCTTTGGCAACTGTGTGGCAGCGCGTGGCGAGACTGGACGTGACTAGGCTTGGCACGGCGGGGCGTGGCGAGGCCAGGCGAGGCATCGCAAGACAAGTGGATTGCGCATTGGCAACAGTGCGCCTTCCAGTGGTCTTTTTGGGACTGCGGCAGGGTGTGGCATGTAACGGCTCGGCTCGTTACGGCATGGCCCGATGAGGCAAGGCATTTTTTAACTTTTAACCGGAGCATTCACATGCGTACAGCAGTTGTCAAAATAAAATCAGCGTCCCCTTACAGCCAGTCCAGGCACTACACCACCGAAAAGCTCAACAAGGAATTGGCCAAAGACTACGAGGCACGCACCTGGCGCGACCGGCTGCACACCACGGACAAGGGCGAGGTGTTCATCCCGCCCATGTCGTTTAAAAACTGCATCAGTGAAGCGGCCAAGTTTTTGGGCATCCAAATCCCCGGCAAGGGCAAAAGCACTTACACCAAGCACTTTGAGGCGGGTGTGCTGGTCACTGATGCGCTGATGTTGGGCATTCAGGCCAAAGACGTAAAGGGCGAGTGGCTGTTTGTACCCAGTGACGGGGTGCGGGGCAGCGGCAAGCGGGTGGACAAGTGCTTTCCGGTGATTCACGAATGGGCTGGCGAGGTGACGTTTTATGTGCTGGATGACACCATCACCGAAGACGTGTTCACCCAGCACTTGAGCCAAGCGGGCGCGTTCATTGGCATTGGACGCTTTCGCCCGCGCAACAACGGGTTTTATGGGCGCTTTAATGTTGAGTCCATCCGCTGGAATTAAGCACCATGGCGAACAAACCCAATTTTGTAGCCAGCGCAGATGCCAAGGTGTTGTCTGACCTGATGCGGCGTGCTGCGGTGGGCGACACCCTGACCTATGAGGCCATGAGCGCGGCCATTAACCGTGATGTGACGGCTGACCGGAGCCTGCTTTACACCGCACGCGGCATTGTGCAGCGTGAAGACCGGGTGGTGTTTGACAGCGTGCAGAAGGTTGGCTTAAAGCGGCTGGCCGACACTGAAATTGTGAGCCTGGGTGACCGCGCCCGAAGCCGGGTTCGGCGCATTGCCAAGCGGGCCAGTCAGGCGATTGTGTGCGCGAATTACGACACCATGCCGCGTGATGCGCAGGTGAAGCACAACACGGCTTTGAGCATGCTGGGGGTGGTGCAGGAGCTGGCCACCGACAAGTCTTTTTTGAAGCTGCAAAAGCATGTGGACACGGCGGGCACTGAGTTGCCCGTGGGCAAGGCCAGCATTGCCGCGCTGGGCTTGATTTTTGGCAGGCCTGACGGGGCGGCGCAAGCCAGCAGCGTGCCCGCATGACACCCGCCGACCTGGACGCACTTTGTCCCAAAGCCCTTGCAAGCATAAGGCAACACATCAACCGATGTCGCCGCGCAGCAGTTGCGCAGGTGGCGTGAACAATGGATGAAAAAAACATCATGACCAATTGCTGTGACACCTGGGGCCAATGCACCCAGGGCCGCGACTGCCCCGCCCGCACCGGTGTGGTAACCCATGCCCAGGCCTGCCACGCCGCACGGGTAGCCAAGAGCCACCCGCACCCCAAGGCCAACCCCCACTGTGACCAGCAAGGCGGCTGTGGTGGCCAGGGCGCTTGCCACACCACGGGGGCGGCTGACATGCCTATCCAGTTTGTTGGCCCCGAGCCTACCGCACCCACGCAGCCATTGTGTGACTGCGTGCCACTCACCCCGAGCGAGACACGCCGACTGATGGCGGGCATCACCGTGTTTTGTGGTGTGTTTGTCGGCGCAGTGTTTTTTGGCATGGGCTACGGCTGGACCCGCTTCGGGCTTGACCTGGTGGCCTACTTTTCGGGCGGTATGGCCTGAATTTATACAAAAGCAGCATCTAGTGCTTGTGTAGCAAGCGCTGGTAGCTATTAACACCATAGCAATAAAACCACTATGACACACACCACCCCAAACCAAATCATCATCGGCCTCACCGGTCTGGCGGGCACCGGAAAAGACACCGTGCGCGCCATCCTTGAAGCCGAGCACGCCGCCCACGGCATGGCGTTTGCTGACCCCATGCGCACCATGCTGGGGGCCATGTTTTCGGCCAGCCATGTGGACACCAAATACATGCTGGACCGCGCCTACAAAGAGCAGCCCATTCCCGCGCTGGGTGTCAGCTATCGCCACTTAGCACAAACGCTGGGCACCGAGTGGGGCCGCGCCCAGGTGCACCCAGACGTTTGGGTGCGGGTGGCCGAGCAAAAGATTCGTTACCTGAACTGGCAGCGCATTCGCCCGGCGGCCTACTGCATCAGTGACGTGCGTTTTGACAATGAGGCGGCCTGGGTGCGCCATGAGGGCGGGGTGATCTGGCGCGTGGTGCGTGAGCAGGCCGCCGCTGTGCGGCCACACGCCAGCGAAGACGGCGTAGAGGGCATCAGGCCATTTTTGACGCTGCACAACCACGGCACGATTGATGAGCTGCGCGACTCTGTGCGTGATGCGTTTATTGAAACGGCGCAGTACATCAATGCGCAAATGAATGTGCCGCGCAAGGTGATCAAGATTACCCCCCGCCAACCCGCCACCGGAGGTGCAGCGGCATGACCAAAAGCCGAGGCCTGCGCGCCGCACACCCCAACTGCACCAATGTGCTGATCAACCGCGAAAAGGCGGCACTCACCGCCAATGCCACCGCTACCATGGGCCAGATGCCACCAGAGCCCGAGGCCACCGAATGGCACACCCGGGGCCGCGAGCTGATCAATGCTGACCAGGCGCTGATTTTGCAAACGCTGCGCGATGCTGCCACCCAGGGCGGGCTGTCACAGCCTGAGCTTGAGCGGGCCACACCATTGGCCCGCGCCCAAATCAGCCGCGCCCTGCTTGACCTGCGAGAGCGCGGCCTGGCGGTAGAGGCCACCCCCAAGACAGGCCGGGCCGCCATCAAATGGGGGGTCAGTATGCACGGGCGGCGGGCGTTTTGGCACTACATGCACAAGCTGCAGCAAGACGCTGAGCGGGCGCTGGCCGCACCGCCACCCACCTACAACACCAAGGGCCAGGCCTATGTGCCGCCAAGCAATGTGTACTACCGCAACGCTGGGCACACGCATATTGCCAGCCACGGCGTGCGCTGCTAACCCGTTTCTCTTTCACACCACCACCGGAGCCACCATGGCATCAAAACCAACCCCAACCATTGCATTTGCGGCACTGCCGCCAGTAGGCACAGCCCTTGAAGGCGGCACCTTCACAGGCATCACTACGCAGCCTGACGGGTCTCACCATGCTGTCATTTTGCTGCCTAATCATGGTGAAAGACTTACCTGGAAGAGGGCCATTGCCTGGGCCAAAAATCTTGGTGCAGAGCTGCCTAGCCGCCCAGTTGCATCCATGCTGTTTGCAAATGTCAAAGCCCAGCTCAAGCCAGCTTGGCACTGGACAAGCGAGGAAGACGACGCTTCCTTCGCCGGGCTTTGCTACTTCAACGACGGCTACATCACCCGCTACCGCAAGAGCTGCGGAGGTTCAGCTGTTGCCGTCCGCATGATTCCCATCACCGCTTAATTCTTCAATCCTTTTTTTCACCGGAGCCAACCATGCCACCTATCACCCTTGAGGCCATCGAGGCCAAGCACAACGAATTAAGCCTGCTTATTGCCAAGTTCAAAGAGCAGCCCATTCAAACCATGCATCATGTCTTTCCTGAAATTGACATTGAGTTGCAGCCAGGCGAGCTTTACGCAGGCCCGGTGCTTAGTGCGTCAGGTCATTTGATGCACCACCTGGTGGTCATGGCCCAGCGCCCCACTGACGATCTTGCCTGGCAAGCAGCCATGGATTGGGCAGCGCGCATTGGCGGTGTATTGCCGACACGGCAAGAGCTGTCCTTGATTTTTGCCAACTGCAAACCACACTTGAAACCAGAGTGGCACTGGTCAAGCGAGGTGTATGAATCGGATGCTTCCTCCGCCTGGAATTGCGGCTTCGGCGACGGCGACGTCAGCAGCGACCACAAGAGCTTCGAGGGCTCAGCTGTTGCCGTCCGCAGAGTTTAAGTTCTTCAATCCTTCAATCCTTTTGAACTGAGCCGCCACATGGCACTGCATACCGAACTCCCGATCTACCGCACCGGCGTGCGCTGCTGATACCACCATGAGCCCCATGCGCAAATACCAAAACCAATTGCCAAAATTCTGGCGTCCAAAACTAGCGCCCAGCCAATGCCTGGATGCCAAGATCATCCACTGGGACTTGATTGACCGATTCACCAGTGGCAGCGCAGACAAAAACGACCTGTGGGACTGGATCGAAACAGGCTACACCTACTGCAAGCTGATCGAGCTGCACCAGGCGGACGGCACGCCCTTCACCGACGAGGCCATAGAAGCGGTTGCTGCACAGATAGGCATTTTTGACAGCGTGATCGAGCGGTTTAAGGCCACTGGCCGGGTGGCATTCAGCGGCCCGGAGATCTGCATTGCCAGAGCCGCCGCGACCGTGTTTGACGGATTGATCGACATCGACCGCAATGGCATTGCCGTCAAGGCAGGCCAATGGGCCGTGCAGATCATGGATGCGATTCGTGGCATGGATTGCAAGGCTTTACGCAAAGACAAGCGGGCGCAGGGGGTGGCAGCATGAGCAAATCCCGTAACCTCATTGTCCCCCGGCGGACATGGACCGACGCCGAAACGGCCACCCTGCGCGGCCTGTACCCAGACCAGCCCACCCGCACCATCGCGGCCATGCTGGGCATTGACCTGGCACTGGTGTACAGCAAGGCATCCAGACTTGGCCTGCGCAAAAGCGCCCAATTTCTGGCCAGCGACAAAAGCGGCCGCTTTTTCAAGGGCGGCACCTTGGGCCAGCTCACCCAGTTTGTGCCCGGTCAAAAACCCTGGAACGCAGGCACGCACTACGTGGCCGGTGGCCGCAGTGCCGATACCCGGTTCAAGCCAGGCCAGATGAGCGGCGCAGCCTCACGCAACTGGGTGCCGGTGGGCACTTACCGGGTCAATCCTTACGGCGTGCTTGAGCAAAAAGTTACCGACCTGGGCCGTGGACCGCGCGACTGGGAAGCTGTGGCCCGCCTGGTGTGGCAAGCCACCAATGGCCCGATACCAGCCGGGCATGTGGTTGTATTCAAGCCAGGGCGCAAAACCACCGTGCTGGAGCACATCACCCAGGACGCTGTGGAGTGCATCACCCGCCGCGCCCTGATGCAGCGCAACACCATCTGGCGCAAAAACCCAGAGCTTGCACGCCTGTACCAGCTCAAGGGCGCCATCACCCGCCAAGTCAACCGCATCCAAGAAAGTGCAACTGCATGAACACCACCAAGCCCAACACCCCCAACATCACCCAGGTGCGCCAGGCGCTGCTTGACACCTTGTCCGACCTGCGCAACCGCGAGAACCCCATGGACATTGACCGGGCCAAAACCGTGGCCACTGTGGCAAGCGTGCTGGTGGACAGCGCCCGGGTGGAAAACGACTACCTCAAGATTACCGGACAAGACCGCAGTGAGTTTTTGGAGGTGGGCACCGAGGCAGGCCTGCCAAAAATTGGGAACGATGGCACGCCCACGGCACACAACCCGTTTCCGGTGAGTGCGCGGCACACGCTGGGGGATTGACATGCCGATGACCGCAACCGCCCACCCCGTGGCTTACGAGATTTACGACGACCAGGACAAAACGCTGCTGGCCACCGTCAAGATGTTTGACGAAAGTGCCAGCGAAGTTGAAATAAAGAGCGTGCACAACGCCACGTCCTGGCAAGAAGTGAGCCGGGCCGTGTTTTTGGCACTCAAAACCATGCACCCGGATGACAAGGCATGAACGCTACCCAATCAATAGCTACCCGTGCAGCAGCGACAAGCACTGCAAGCCGTTTTAACCATCAAAGCCGACCAGCAAGCTGCAGTGATGCCCGTATCGAGTCATTGATGCGAGTTTGCCAGCCATCGCCACTGGCGCGCAATGCGGCCAGCACGTCGGCATCCAGTCGGATTTTGACCGGCTCTTTGGTGACGATGGCCTTTGGCCTGCCCAGCCCACAGCCGTTCACCGTGGAGCACTTGCCGGTGCTGGCCGCAGAGTTGCAGCGCATCCACACCATCACCTACCAGGTGCAAGACATCATCCGCAACATTGAGGCACAGGCCATCAAGCGCATTTTCAGAAAAGGTGAGGTGGCAGACCTGGTGCTGGCCGACATCAAGCGTCAGGCCGATGCAGACATGGCGCAGATCACCGAAGACATTTCCAAGATGCCCGCCCACCTGCAGCGCGACCACGTCAACTTGCTCAACCGGGCCCCGCATTACGCCGGGGTGAATTACGGGGTGGATGAGAAGCCAGGGTATTTTTCACAAAACACACAGGGAGCAGCGGCATGAAACCCAACATCCTCACCAGTGGCGGCACCTACTTCCACTTTCTGGAGCCAGAGCGCAGCGCCATCGACATCGAGACCATCGCCCATGCGCTGGCTCACATCTGCCGCTTCACTGGGCACACGGCCACTTTTTATTCCGTGGCACAGCACAGCGTGCTGGTGTCGCACCTGGTGCCGCCTGAGCATGCGCTGGCGGGCCTGCTGCATGATGCAGCCGAGGCTTACTTGGGTGACGTGGCCGCGCCGCTCAAGATGCTGCTGCCAGACTACAAGGCCATCGAGGCCACGGTAGAGACTGCTGTGCTGGGTCGCTTTGGGCTACCCGGCAAACTGCCGCCAGAGGTCAAAGAGGCCGACCGGTTGGCCCTGGCCATCGAGCAGCGGGCGTTGATGCCCATGCATGATGATGTGTGGGAGTGCGAGACCCACCCGGACTACAGTCGCATCAAAGACCAGATGGTGATCACCCCGACGCACCCGGTGGTGGCCCGCAGGCTGTTCATGGCGCGGTTTTTTGAGCTGTGGCGCGACCCGGCAAGAGTGGTGCCAACTACAGATTGGAGCGCAGCATGAACCTCATGACAATTGATGACATAAGCCAAATGCTTAAACTCAGCCGTACATACGTCCGCGATCGGCTGGTGAAAAATGCCACCTTCCCAAGGCCGTGTCTTTTTATAAGTCAGAAAAACAGGCGCTGGGAAAAAGACTCAGTTGAAAGATGGATTGCAAACAGCAAGGAAAGCCTATCCCGCTAGAACACTCCCTCGCTCTCGGTATCTGACCACTCCAAGATCGGCATTCATAAATGGAACAAATGCCGATATGTAAAGCGACTCCAAGTCGTTCAACATGCCTTTTTCGCACTGAATAAACGCAAAAGAGTCAAAGTCTTTCCCGTTTTTCTTGTGCGTCGATAGCCTCCCATACACATCAATCGACTGACCCACATAAACAACCTCGTTGTTTTTTATCAAGAAGTAAACCCCCATTGCGGTTCCTATCGGCATAGCCGAATCGAGAACCTCACTCAAGCAATGCGGAACATTGGCTATCGCGTTCAGCACCCTGCTCGGGATTGATGAGAGCAGTTTTGTTTGAGTCATTGACAGTTTCTCGGTCGGTATGAAGTGCGACCCCTTGGCAACAATCGTTCTTTCTTTCATCTCAATCCACAGCTTTGCCTGTTCCTCGGTGTCAAATACGCCGGATGACCTGACACCATTGCGCTGAATCTGCGCGCGCCACTTGTTTCTGAACGGCCCAATATACGCCATAACAACCCTTGTAAACGTGATTTGTGTACGCACTATTTTACTCACGTTCGCTTTTTACAAGCGAACTATGATGCCATCCCAACGCATACGATCATTATTTTCGATCTTATGTTGTTTTTGTGCATCATTGTCGATTACCGTTATTTCATTGGTTGATTGTTGATTGACGTACTTGTGTTGTTCGCTGCTGTTGCGTATCCTTCGCCGTTATTCAAACATGATTTACGCAAGATTTACGCATCGGATTACGCATGGCATACGTTGCAAAGCACAAAGACAAATGGCGCGCGCAGGTCGCAAAGCTGGGGGTACGGAAGACAGCCGTATTTGACACCAAACGCGAGGCAAATGAATGGGCAAGTCGCACAGAGCTTGAGATTTCAAAGGGAGTATTGAACAAAGACGCTCACACGTTACAGCAGGCAGTTGATAAGTACCTGGAGACTGTCACTGTTCGCAAGCGTGATGCCGTGGTGTGGGAAAAGTGCCGGTTTAAGGCGCTGCTTGACCATTTTGGCAACGTGCCGTTGAGTGACATCACCACAGACTCCATTGGTGAATGGCGAACGGAGCGCATCAGTGAGGTATCAGGATCAACAATCTTGCGCGAGTCTGGCCTGTACAGAAACATGTTCCGGGTGGCGCAGCGAGAATGGAAGTGGATCACCTCAAACCCGTTCGAGGGCGTGCGACTGCCCCCGTCCAATCCGCCACGGGTGCAGGTGTGGCGCTGGCAACAAATCAAACGGGTCTTGAGGGCTGGGCAGCGTGTGGGCGGTAAGACTCTGGAAGTAACGCAAGCCTTTCACATTGCCCTGCGCACGGGCATGCGGCTGAATGAGGCCGTGGCCGCGCCTGCTGGCTTTGATGCTGCACGGCGCATAGTTACTCTGGAGAGTACAAAGACGGCGCTGCACGGCGAATCTGTGCCGCTGACAAAGCAGGCCTACCGGCTGATGTGCAAAATGCCAAAGTCTTTTGAGGTCGCCCCTGACCGTGCATCAATGCTGTTTTGCAACCTGATGAGTAACTTGCTGATCGAGGGTTTGCAGTTTCGTGACGCAAGGGCAACGGCGCTGACGCTGATGGCCAGGCGCATGGATGTGCTGACGTTGGCGCGAATCAGTAGACACAAAGACCTCAAGCTGCTGATAAGCACTTATTACAGAGAGTCACCAGAGGACATTTCCCGCAGGCTCTGAATCACTTCGGCCAAGCCTCCGTCACGGCTTTGATGTCGATGACGTGGGCGTCAGCCGCTGCTGATACGCTGACAAGTCGTCCTGCGCAGTGCTCAAGTAGCTCCGATTTGGCAGTGGCGTCCGCAAGACAGGCATCAAGGGACTGGCCGGCGGCTCGCAGGGTATCGGCGGATTGTGCCCGCAGGCGCTCAAGGTGAGTGCC
>2013843001_____PLMO_C2323
GCCTTTGCCGACCTCGGGGTGACGATGCCCGCTATCGGAAAAGACACTGATGCGTGGTACAAGTCTTTGGTTCTCAGCCAAATGGCCCTGAATCAAAACGACACAGCCACGGCGAGAACAACGGCTGGCATGTTGGCACTTTCATCTACCCTTCGCACAACCGCGCAAGAGGCTGAAAAGGTAGCCGCCGCGACGAACGGGATTGTTGACAAACTGGCCTCCGCGCAGTTTGCATTTAGCGCTGCGATACATGCAGTCAGCGACCAAGTGGTTGCGTTACAAGGCAAGCTGAAATCGTCGAAGGACGCAATTCAGCAGGCATACCAAGGCGCTTTCGACAACTGGAAATCTGCTGACGACCGGGTAAAAGCCCTCGTTGAGCAGTCGGCGCAGGCGTTGCGTGGCTTGAGTAACAGCATTGGCGACTTCCTTGATTCGCTCAAAGTTGCCAGCGGTTCGCAAAGCCTGAGTTCGCTCAAAGCCAAGCTGTCTACCACAGCCACATTGGCTGTTGGTGGCGACACCAAATCCCAGGGCGACCTGATCAGCCAAGCAAACACCCTGCTTGCGCAGGCGAAGGCCAGCAGCGGTAGCCGCAGCGACTACATGCGCACCGAGGCGTTCGTGCGCACCACGTTGATGGCAGCACAGGAGGACATCAGGAAAAATGTAGGTAATGAGCCAGTGTCTGAGTTGGTGACAGCGCAGAGGGAGTTGCTCGCCGCAGAAAACAACCTTGTGGCTTACGCGGGCTTGGCAAGCATCGCAGGCGTGACGTTGCAAAGCACCGCCGATGGGATTGACCAAACCCTCAACGAACTGCTGACGGCATACAACATGGCAAAGAACGAGAGCGACCAGGCTCTGCTATTGACGCAGAACCTTGTGCTCACGCAGACAGGAACGTTAAACGGTTTGATGGGGAGTTTGGGTGATCTTGGCAAAGCCAACTCGGCATTGGAGGCTGCACAACATGCCGCCGGGGTTGCCACCACAGACACCAGTGCGGCTCTGGTTATTACTGCTGCATCCGCGACCACGTTGGCTACAAGTTTGGGTTTAACAGGGGCCTCCGCTGAATCGTTTGTCAAGCTGCTCAGCGGCCAAACCACGGCCATCGACACACTGGCCACAGCACTTGGCTTGCCAAATACCAATGCCGCAGCCCTGGCAGCGTCACTGGGCCTGAGCGGACAATCTGCCAGCGACTTTGTGACCCGGGTCAGCAAGTCAACGTCAGACTTCACATCCCTGTTTGGCACATCAGGCACCGTGGGCTCCGAGGTGTCGTCTGTCATCAACATGCTCAAGACAGCAGGCCTGGATGTTGGCGGCCTGATCAGCCTGATCAGCACCACAAAACTCGACCCCGCCACCATCATTGCCAGCCTGTTTACGGATGTCAACGCAGGCATCAAGCTCAGTGCTTCGGGCATGTTTGTGGACCCTACTGGGCGCGTGCTTTCCAGTGCAGCAGGCCTGTTTGTGGATTCCACGGGAAGGGTGCTCACCAACGCCGCTGGAATGTTTGTCGATCCAGCGGGCAAGGTTCTGTCAAACGCTGCCGGGTTGTTCACTGACTCCGAAGGTCGCATACTCACCAATGCGATGGGGTTGTTCACCGATCCAACGGGCAAAGTGGTGTCGTCTGCACTGGGCCTGTTCATTGACCCCACAGGCAAAATCATCTCAACCGCATCTGGACTGTTCACAGATTCAGACGGAAAGATTCTAAAAAATGCCGCCGGAATGTTCACCGACCCTGCTGGAAATGTACTAACCACGGCAACCGGCATGTTCGCAGACCCCACCCGCAGCGTGTTGTCCAGCGCAGCGGGGCTTTTCAGTGATCCGACAAAGCATATTGTCACCAGCGCGTCCGAGCTCTTCAAAGATGCTGACGGTGCCATTTTGCGCAATGCAGCAGGCCTGTTTGTTGACCCTGCTGGACGCATCCTGACAAATGCCTTGGGCATGTTTGTAGACCCCACAGGCAAACTCCTGTCAACGGCAGCAGGCCTTTTTGTGGACCCCGCAGGCAAGGTCTGACCAACGCCCGGGCCTGTTTGTGGACCCTGAAGGGCGTGTGCTCAACAACGCAGCAGGTCTGTTTGTCGATGCCACAGGCAAAGTGCTCGACAGCGCAGCAGGCGTGTTTAAAGACACTTCTGGCCATGTGCTGACCAAGGCCCTGGGCTTGTTCACAGACGCTGACGGTAAGGTGCTGACCAACGCAGCAGGCCTGTTTGTAGACCCGTCAGGCAAGGTTTTGAGCGGCGCAGTGGGCCTGTTTGTGGACCCTGAAGGGCGTGTGCTCAACAACGCAGCAGGTCTGTTTGTCGATGCCACAGGCAAAGTGCTCGACAGCGCAGCAGGCGTGTTTAAAGACACTTCTGGCCATGTGCTGACCAAGGCCCTGGGCTTGTTCACAGACGCTGACGGTAAGGTGCTGACCAACGCAGCAGGCCTGTTTGTAGACCCGTCAGGCAAGGTTTTGAGCGGCGCAGTGGGCCTGTTTGTGGACCCTGAAGGGCGTGTGCTCAACAACGCAGCAGGTCTGTTTGTCGATGCCACAGGCAAAGTGCTCGACAGCGCAGCAGGCGTGTTTAAAGACACTTCTGGCCATGTGCTGACCAAGGCCCTGGGCTTGTTCACAGACGCTGACGGTAAGGTGCTGACCAACGCAGCAGGCCTGTTTGTAGACCCGTCAGGCAAGGTTTTGAGCGGCGCAGTGGGTCTGTTTGGTGACACATCTGGCACGGTATTGAGCAGCGCCTTGCAACTGTTCGCTGACCCAGACACAAAGGTCATAGACGCGGCCTCTGGAGCGTTCAAAGGCGTAAACGACACCATCAAAACATCCGCTGGGTCTGTGTTCGACGGTGTTGCCGCCACCATCTCCGACAAGCTCAAGGCCCTGGTGGTGCCCGCCACCAACGCCCAAGCCCCCACGGTGATCACCGCCACCACCATTGCCGAGGCCATCGCCGCTTCCGAGGCTGCCAGCCTGGCAGCCGAGTCTGCAAAGCAAGCCGCCGCAGTCGTTGAGAAGGCCCGCAAAGTTGACCCGCTGCAGACCCAGGGTGTGGAACTTGCCAAATACGTGCAGAGCGGGGTGAGCATATTCTCTGGCGCGATGGCCGAGTTCAACGCGAAAGCAGCCGCGCTGGGTGTCTCTGTGGCCACCAGCGGCGCGACCGACAAAGGCGGCTACTCGCAAAGCAACATCACAGGACTTTCTGGCGGCAACCGTGGCGCCCTGATCGACTATCTGGACAACACCTACTACAAGGACTACGGCATCACCATGCGCCAGGCTTTGGATGACGTGTCAGTCAACGCCTACAACGAAGCCGCTCCAAAAATGGACGCGCTTCGCAAGCAGATAAAAGACCTTGGGGGTGTGCCGCAGTTTGCAGTGGGCACCAACTACGTGCCGCACGACATGTTCGCCAAAATCCACGAAGGTGAGGCCATTGTTCCCAAGGCCTACAACCCCGCAGCCAACCGCCAATCTGGCCAATCCAGCCAAGACAACGCTGAATTGCTGGCTGAAATACGCGCTCTGAAGCAAGCCGTGCATGCCTTGCAAAAAGCCGCCGACAGCAGCGCCGCCAGCAGCAAAAAGACCAGTGACCTGCTGACCCGCGTAACCCGCGACGGCGAGTCCATGGCCGTCAAACAACAGTAAAAGGCCGCACCATGAGAGTCATTGTCCCCATTGAGATCACGACAGCCAAGCTGATCAGCACCACCGTGGCGGAGCCCGACCTGGGCGCGTCGTGGGAGGCCTACAGCAGCGCGATGACTTATGACGAGCATCAGCGCGTCACATCAGGCGGCAAGGTGTACCAAAGCCGCAAGGGGTTGAACCTGAACAACGCCTTACCTGTCGCTCCCGAGGCGCTCACTTACTGGTGGGATACCGTCACCGAGGCCACCTACAACAGCGCCACCACCTACGCACTTGGCGACCGTGTGGTGGACACCTCAAGCCACCGTCAGTACGAGTCACTGCAGGCGGCCAATGTCGGCCGCCTGCTACCTGTTTACCCGGAGACAGTCACAGATTGGTGGATGGACGTGGGGGCGACCAACCGCTGGGCCTGCCTTGACGTGGCCCGCAACACCCAAACCGTCAGCGTCAGCCCCCTGGTGGTGCAGATCATGCCTGGCGTGCGCTTCAACTCGCTGGCCCTGATGGGGGTGGACTGCGACAGCGTGACCGTCACCACCAACTTTGGCTACAGCTTCACCAAGTCAATGGCCGACAAAGCGGTGATTGACTACTACCAGTATTTTTTCTCGCCGTTTGCCTATGAGCGGGGCCTGGTGCTGTTTGACATCCCACCCATCACAGGCACAGTGGTCACCGTCACGCTCACGCGCAACACCAACCCCGTGCGCCTAGGCAGCATCGTGGCAGGTAACTTTGTTTACCTGGGCGATGTGCAGTACAACCCCGTCAGCGACTACCTGAACTTCTCCAGCATTGAGCGTGACCTGTACGGTACCGCCACACTGATACCCCGCCGGGCACTGCCCAAGACCCAGCAGACTCTGATGGTGGACAAGCTGTATGTCAACGACATCCGCACCGCGCGCGCAGCACTCAACGCCGTGCCCGCCGTATGGGTGGGCTTGCCCGACACCACTGACGGGTACTACGACTCGCTGCTGATTGTGGGCATTTACCGGGCATTTTCAATCGACCTTGCCTACCCGAACCAGGCCAAGATCAACCTTGAGTTGGAGGAAATTTAATGCCCATTGCCGCTTTACCTATCGCCCCGTCGATCACGCGGCCCGTCACCTTCGCAGAAGAGACAGACACCTTTTTGCTCGCACTGGACCCCTTTCGTACGGACGCTAACCAACTGCTGGCAGACGCACAAACCGCCGCCAGTACCGCCACAACCAAGGCTGGCGAGGCACTTGGCAGTGCGTCTGCTGCCTCTACCAGTGCGACCAACGCGGCCACCAGTGAGACGAATGCAGCGTCAAGCGCAGGAGCAGCCAAGTGGGTGTCCGGCACCACCTACGCACTGGGTGCGCCTGTCTGGAGTCCGGCCAACCGCGTGGTCTATCGCCGCATCGTGGCGGGGGCCGGAACAACTGACCCCAGCGCTGACGCCACCAACTGGGCCATGCTGGGCACCATCGGGTTGACTGTGGTCACGGTGTCAACCACAACGACAACCGCTGCCGCCAACGGCCACTACGTGCTGACCAACGTGGCGGCCACCACCCTGACGTTGCCAGCGTCACCCGGTGCAGGCGACACGGTGGCCGTCACCGTAGCGAATGGCTTGGTCACCAACATCATCGCCCGCAACGGACAAACCATCATGGGGCTGGCTGAAAACATGACGCTTGACAACGCACTGACCACCGTCACCCTGCGGTTCTTGAACTCAACCTGGAGGCTCGTATGAGCACATTAAGTCAGTTTTCCGGGGGCACAAGGGTGCCCAAGATGCTCGCCAATCGGGCCAGCTCCGGGGGAGTCACTGACGAGGGGGTTCTCCTCGGTTTTGCAAATACCGCAGGGATCAAGGTCGTGACCTCCGGGGCACTGACCGCTGCAACCCTTGTCACAGTGCTGTCGTTAACCGGACAAGGCGCTGTCGGGCTCCTTGCTTGTGCGGGCGTTGACAACACGACCAGGGCTCACCGCATGAAGGTAACCGTTGACGGCGTTGTAGTGTTCGATGCAACCACTGACTCCTCCAGTAGTTGGTGCGCAGGCATAGTTGTTACCGGGGGCCTTTTTTTAAATGGCTCTGCATACAACTCAATATTAGCCGTCCCTGACTACATCCCATTCAACAGTTCGTTCCTTGTTGAGTACGCCAGCTCTTTGACCGAGACTGCCAAGACCAACTTTGGCTACATCTACCGGACCTATTGACCATGCAGCAAATCATTGACGGCGATTACATCGTCACCACTTTCCCCAACGGAAGCACTGCCCGCGAACTGCGCTTTGAGCCTGCGGCAGTGCCGGTCCGCGTTATCACCAAGTTGGCCTACATGAACCGCTTCACCGACACGGAACTTGCAGGCATTTACACCGCCGCAAAGTCTGTTGTGCAAGTCGAGATTTGGCTTGAAAAGTTCAAGCTGGCAAGCGAAATCAACCTTGATGACCCGGCCACTGCAAGCGGCTTGCAAGCCATGGAAGCTGCTGGCCTGATCGCCTGCGGGCGTGCCGCTGCAATTTTGAATTGAAACAGGAGACCACATGACAACCACAGTAACCACCCCTCCCGCGCTGACAGTGCCGCCTGACGCGCCAAGCCGCTCAGACCCCATCAACTTTGCTGCGCGCGGCGACGCCATGATGGGCTACATCTCAGAGGTGATGCAGACCGAGCTGACCAGCGCCATGGCTTGGACCAAGACCACTGCTGACAACACCAAAGCCGACCTGGACGCGGCGTACGCTGCAGGGCTGGCCAATGCCGCTGCCAATGCGGCCACAGCCGTGGCGCAAGCCGCCTTAGCCACTACCAACGGTCAAGCACAAGTCAACTCCGCCGCCGCGCAAGTGGCATTGGCTGCTGCTCAGGCTGCTGCCGCAGCCAGCAGCGCAGCAAGCACAGCCGGTGTGGTTGCTGCAGCCCAGGCCTACGCCAGTTTGGCTCAAGCCACCAACCCAGACAGCCCCGTGCGGCTTAACCCGCGCAGCATCACAGCCAACATCACCATTGCCTCTGGCTACAACGCCGACAGCGTAGGCCCCATCCGTGTGGCCGATGGCGTCTCAGTGGTGGTGGGTGACAACGCCACCTGGTGCGTCAGTTAAGCCACTCCCAAGCCTCACCCCTCAAACCCAAAGCCATCAACCTACTTTTTGAAAGCACCCCATGTCCACCATCACCATCCGCACCATCCAAACGCCTGACGGCTCACCGGTCAGCTTTCCTAACGGCATCCGCGTGGGCATTGCCACAGGCGCAGGCACCGTCAACCACATTGGCGTGGCAGGCCAACAGGGCTTTGGCGTGGGCATTGCGCCCAGCCTGCCTGCCGGGTTTTCCAAGCTGTACGGCACCGACGACCCGTCCAGCGACAACTACGGCAATTACCAATACTCGGACGGCTCTGTCATGTGCTACGTGCCCGCCTTTTTTTACAAATACGGCACCGGTGCGAATGGCTTTGCGCTCAATGTGTGCGATGTCAAGGCCTACAGCTACTTTGCAGACGTAGCCACCGCCAATGCTGCTGGCTACGCACTGCACCGGGCCTTTTACAACGGTGGGGCCATTCGTCCTGGCTTCTTTGTGGACAAGTACCTGTGCAGCCGCAATGGCAGCGTGGCCAGCTCGGTCAAAAATGGCGTGGTGTTGTCAAGCGCCATTCGCGGTGGCTTGGCTGACACGCCGTTTAGCATCATTGGGCAGGCCAATGCTTTTTACGGTGCCATTGGGGCCGCCAAAACGCGCGGCAGCATCTTCCACGCAAAGAGCAGGTTCCAGAGCGCCGCCCTGGCCCTGCTGTCTTTGGCGCACGGCAGCGCCAGTGCCAATGCCACTTACAACGCCTGGTATTCAGCAGGCAGCACCAACTACCCCAAGGGCAACAACAACAATGCCCTGGGTGACGGAAACGACGCAAGCATTGCCTATGTGTGGGACGGCAACGCCACTTACGCAGGCTGTGGCAAAACAGGTAGCGCCAACTTCTTTGCCAAAACCACCCACAACGGGCAAAACAACGGCATTGCCGACCTGAATGGGTTGGTGTGGGAGATTGAGCCCTTTGGCCTGACCAGCAACGGCACCAACTTCTTTTTGCTCAACACAGCAGCTGATGTCAATGCCATCACCAGTGGCAACACCCTTGCCACAGACGCTTGGGGTGCTACTGGCCTGGCGGCTATGTACACCGACATTGGCACCACCTACGGCTCACTGACTGCCAGCGTCACCAACAAAACTTTTGGCTCTGCATCGCAGGTGCTGTCTGAGGCCACTACTGGCACGGCCTGGGCCATGGCGGGCGCTGGCGTGCCGCTGGTAGGCGGCGTGGGCGGATCCAACCAATTCGGCAATGACTACATGTATGACGCGCGGCCAAACGAGCTGTGTCCGATCTCGGGCGGCGACTGGGCCGACGGTTCGCTCACGGGCGTTTGGGCGCTGAATCTGCACAATGCCCGGGGCAACTCGCTCGATGGCTTTGGCTTTCGCTCCGCCTCGTATCTTTGATGGCCCTGAGCGATAGCGATTAGGGCACCCATGGTCACCACCACCCATCCCAGCGTTCATGCTGAGGCATCACTGCACCGCAAGCTGGTGTTGTTTGCTGTGCAGTTGGAGGGCTATTTAGCTCATTTCCCCAACTGTCACAAATACACCCTCACGCAAAGCATTCGTCAAGCGTTTGTGGATGTGTACAACTTGGTGACTGAGTGCCAAAAGCGCTATCACAAAAAATCGAGTTTGACCCAGCTCGACATTCGTCATGAGCAACTGCCCGGTTTGTGCGCCCGCATGTCATCAAGTCGCTGCGCTCTGATGCCCGCAAAGGGCGGCTTGAATCCGTTATCTCGCGCTTGGGTCACGCCGCGCGAACCTGTTCCCTGCAACCCCTTTTAAACCACCTGAAAGAAAATCATCATGGCCTCTTTAATCGCCTACCGAAAAGTTATCACCGCCGTTACCACCCACGCACTGCGCCTGCCTGATGCACAGCAAGGCCAGCCAGCGGGCCAAGAGCTTGCCACACTGCCCGATGGGCGTACCGTGGTGGTGTTGCTTGATGGTGCCGTGTTGCCTACCGCTCAACCCTTGGAGATTGTGGACAGTATTGAAGTGCTGCCCACACCCCTGCTCACAGACCTGCGCGACCAAATCAAGGCCGCCAGCCCACAAGTGGCGCTGATCAATGCCCGTGTGGCGCATGCCGTAGCCGAGCGTTACAGCCTGGCTGACGAAATCAAGCTACTGCGCACTGCACCAAGCCCTGAGATGGCTGCTTACAACGACTATGCCGAGGACTGCCGCGCCTGGGGCCGTGCCGAGAAAGCCAAGCTTGGGTTGTAAATTCTGAGCCTGACCTTTTACACCGACAAAGTGCCCACGGGCTTTGCGGGCTGTGCAGGTGGCCCTGTGGTGCTGATCCGACCGGCTTACAGGGCAGACGTGGGCTTACTCAAGCACGAGCAAATGCACGTAGACCAATGGTGGCTGGGTGTACTACTGGGGGGCGTAGTGGCCGCGCTGCTGCAGCTGGTGCCTGCGCTTTCACCATGGGCGCAGTTTTGGCCAGTAGCCGTCAGTGCAGGCGCTGTGCTGCATCCGTTGGCTTACAAGGCAATTTGGCAATACCGTCTGTGGGCCGAGGTGCAGTGCTACCGAGAGCAGGCGCAGCATTACCCAGATGACAGACGGCTGTTTTTTGCACAGTCACTGTTTACCAAATACGCCCTGGCAGGGCATGTGACGCACGAGCAAATTTTGGGGAGGCTGAAAGCATGAGCGATACACCAACCCACAAGCCCGGCGACTGCCCTGGCGGCTGCGAAGATATAAAAATCGTAGATCGCGGGCTCAATGAGGGTGCCAAGCGCATGTCCAGCATTGAGGGTGTGCTGACCACCCTCAAACAGCGCCTGGACGACCATGACGAAAAGATCACAGGGGTACACACCGACCTCAAGCAAAACAGCGCAGACACCGCCGAGGTGCTTGACATCATCAAAACAGGCAAGGGCTTTTTTAGAGTGCTGGACTGGCTGGCCACTGCCATCAAGTGGGGCGCTGGCCTGGCGGTGCCGCTGATTGGGCTTTGGTACACGCTCAAAGATGTGCCACACAAATGACACCCAACCAACGCAAAGCCGCCGCTGCCGTGCTGGCCACCGCCATTGCCATCCCCGCCGAGGGCTTGCGCCAAAAAGCATATTTTGACCCGCCGGGCATCTTGACGGTGTGCTACGGCCACACCGGGCAGGTGGACAAAGCCAAGACCTACAGCCTGACCGAGTGCAAAGCGCTGCTGACCAAGGACATGAGTGATGCCATTGACGCAGTTGACAAATGCCAGCCTGGCCTACCCACCCCGGTGCTTGCCGCATTCGGTGACGCGGTTTACAACCTGGGGCCTCGTATTGCGTGCGATGTGCGCCAATCCACCGCAGCCCGCAAGCTCAAGGCCGGTGACATTGCAGGCGCGTGCACGGAGCTGAGCAAGTGGGACAAAGCCAGCGTGGCTGGTTTCATGGTGCCGCTGCCGGGGCTGACCAAACGCCGCGCTGCTGAGCGGGCACTGTGTTTGCAGGGGGTTGCATGACAAGCATCATCACCCCGGAGGCCAAATCCCGCTGTGACCTGGAGGCCAAGCGTCTGGCTGATCTGCGCGCCCTGCGTGAGCTGCAAATCGCCATGGCGCTCAAAACCATCAACACGCATTACGATGCCTTGGAGCAAGGCAAAGAGCCACCGCAACTCGGCCGCCGCATCTTTGACCGGCGCGACGCCAGCGTTGGTTACCTGCACACCCGCACCGCGCCCCAGCCGGTGGCCGACATGGGTGATGTAGACCTGCACCTCAGCGCCCCATGATCACCCACATCGCCAGCGCGGCCATTGCAGCAACCATTGCCGCCGGTGCCGCCTGGACGTGGCAAGGCTCAAAAATAACCAATTTGGAGTTGTCCCATGCCAACGAGCGCATCACCCTACAGGCCGCCGCACGTCGTGCCATTGACGGCCAGGTCACGCGCGTCAGCC
>2013843001_____PLMO_C2429
TTTGCCAGCCTATACATTTATTCCGAGTCGGAAGCGGATATGGGCAATACGGAAAACGACGACGAATTCCTGGAGCAATACAGTTTTCTCGTCAAGGAGAAACTGCGCGCCACCCGTCCGGGTCGGCTGTCCTGCGTTCATATCAAGGACATGGTTTATTACCAGGGCTCCTCGGTAGATGGGGCATCGGGCATTCGGCCCTTGTCTGATCGCATTACCGAAGCGCACTTAAAAGCCGGCTGGAACCTGCAATGTCGCATCACCATCTGGCGCGATCCGGTCTTAGAGCGCAGCAAGACCAATGCCCACGGATTGCTTTATAAGACTTTCCGGGGCGACGCCTCATTTTGCCGGGTCGGTATGCCTGAATATCTGTTGGTCTTTCGCAAGTGGCCGAAGTCTGATGAGGAAGTGGCCTTGCAGCGGCCAGTCGTTCATCACAAGGACGATTTTCAATTGCCCATCTGGCAAGAATTGGCTTCGCCCATTTGGCCAGCGGCGGCAACCTGCTGGAATTATGGCGGGCCAATTAAGACGGAGTTTGATGCCTCCGGATATCTCCGGGCAACCTCGACGGGCGGGCAATCGGGAGGCGGGGACATGGACCTCAAGGCGACGGAGACCCTGAACGTGCAACAGTCCCGCGATCCCAACGCGGAGAAGCACTTATGCCCAATGCCGCTCAACATCACCAATCGCGCCATCGTCCTGTGGAGCAATCCGGGCGATGTGCTCTGGACCCCGTTCGGAGGCATTGGGTCGGAAGGCGTCCAGGCGCTACGGATGGGCAGGAAGGTGATCCTGACGGAATTGAATCTGACGTACTTTAGGGCCGCCGTTGGGCACTTGACGAGTGCGGCGGGCGAGGGTCAACAGCAAGATATCTTCGCCGCGCTATGAATACGCAAGCCAGAAGGGCCGTCACGGGCCATCGTATTGGCGCCTGGCATGGCAAGGCCAAGCATTCAACAGAGACCGTCAGGGCGGCTCTGGCGCTTCGGGCGCAAGGACTCAGCTATCCCAAGATCGGTAAGCAGATTGGCGTATCAGAATGGACGGTGGCGGATTGGTGCCAGGGGAAGACGCGCTGGGTTGATGGATTTTAGATAAACCACAGGGCCGCGCACGGGCGCGGCTTTTCTTTGGGCGCCAGGGGGATAATTGCAAAAGGATATGAATAAGAAGATAATTGAGAAACGCAGAAGCCGATTGCTGTCAACAATCGGCCTCCGCTTGGCACGTCAATCTGTGAAGGAGATATCAATGCCCTGCGCTAAGATTACCACGCGCTCGCGTGGATTCAAGTTTTTTTCGCCGCTTTGCTGGCTTCCCGTCTGGAGGCTGGCGTGATCCCGCCTTGGCAACTGGACCCGGAAGGGCCGGCACCAAAGCCAAGCTATATCGCCCTCGTTACCGACTCCGAGAACCCGCTACCGGACCCCGAGCCCGGTTCGCCGCTGGACTATGCCCTGAAATATGCGGCATTGGGCTGGTATGTCTTCCCGATCTGGGGCGCATTGGACGGCAAGTGCCGCTGCGGCAATCCCTTTTGCAAGTCTCCCGGCAAGCATCCCATTTCGTCCCTTGTCACCAATGGCCACAGTGACGCCACCCTCGACCCAGCCACTATCCGCCGCTGGTGGAGCGCGATGCCCTGGGCTGGGATCGGAATCAATCTCTACAAATCCGGGCTGATGGCGGTGGATCAAGACCCCAGGAATGGGTCAATCTGGACCATGGAGATTCTGAATATCCAGCATGGGGAACTGACCTCGGATGTGGTGGCATGGACCCAAGGCGGCGGCATTCACCAAGTTTTTCGCTTGCCGGATGTCAATATCTCGCTACCTGGCAAGCTGGGAAATGGCGTAGATGTGAAGCTGAATGGCTATATCGCCGTGGAACCGACGATTGGGCCACTTGGCGCCTATTCCTGGGATGAGGAGAGCAATCCGCTCAAGGGCGCCCTGCCTTCGCCTTTGCCCGACTGGATCAGGAATCTATCGTCGTCACCCGTGCCGCTAGAGATGGCGTCCGTGGCCTCGCGTCATGCCACGCCGGGACAATTGGCCGAACTCCAGGACGCGCTCAGTTATTTGCCGGCGGATGACCGCGAGCAATTTATCCGCTTCGGCCTAGCCTTGAAACCTTTGGGGGCCGAAGGCTGGAAACTCTGGACCGATTGGGCCAAGAAGTCCGTCAAGTACACCGATCAATATAGCCACAAGACCTGGCTAAGTTTCAAGCCCGTCGGCGCCGTCAATTTTGAAAGCATATTTTACTCGGCAGGGCAGGCAGGTTGGGTCAATCCGCTGGCGGGGCAGGGCGAACCTTTGCCGCAACCCGTGCCGGTCGAATCGGTTCGGATTATCGAGCCTAAGATCATTCTGCCATCGCCTGAATTTAAGTTGCCTGGCATCCTCGGCCAAATAGAGGATTGGATCAATGTCACCAGCCGCAAGCCGCAACCGATGTTCGCTATTCAGGCATCGCTAGCCTTTGGCGCTACCATCCTCGGGCGCCGCTATGTCACTAATCAAAGAAACTGGCCATCGCTTTATTTCTTGAATATTGGCAAGTCCGCTTCTGGCAAGGAGCACGGTAAGTGGGCGATTGAGGAGTTGTTGATCGCTTGCAGTTTGGAAAGATTGCTAGGCCCGTCGGCCTATACCAGCAACTCGGGCGTGATATCGGCCTTGTTACAGAAGCCGTCACATATCGCGATTATTGATGAGTTCGGCAAGATGCTGGAGGCGTCAAGTTTCAAAAACTCCGCTAGAGCGGCAACTGCTTTGACCACGATAATGGAAATATTCGGTCGTTGCGATGGCGTCTATCAGCCGCAAGGTTATTCTACTTTTGGGATGCTGCAATCGGACATTGATAAACTCAATGCTCGCTGCGTCCGCAATCCTGCCCTCACCATGCTGGCTATGACCACGCCAGAATCATTTTTTAGCACTATCGCCTCATCATCCGCCAGGGATGGCTTCCTGAATCGCATCCTGATCGTGGAATCAGATATCGGGCGCCAGCCAGGAACCCACGTCAACCAGGTGCCAATCCCGAACGATATTCTGGAATGGGCCGCCGCCTATCATTCCAAACAAGTGACCGCCGCTGATCCTGTCAGCAAAGACCTGACCGCCAGCATGGCGGCGAATGCGGCTATCGTCCATTTTGAGAAGAATGCTCTGGGATTGTTCAAGGACTGCGAAACCGAGTGCATCCGGCTGATGGACGATTATGAAGAGGTGGGCATGGCGGAGATGTTCGGCAGGACAAACGAGATCGCCATGCGGATGAGCCTGATTCTGGCTCTCGGCTGTCAAGCCGGCACTATCACGGCGGATCATGCTCAGTGGGCCATCGGTTACACAATGCACCATGCACAACGCACCGTAAATCGGTTACAATGCCTGGTAGCGGATTCTGACTTTGAATCTCTGAAAAAGCAGGTTCTCAACTGCATCATCGCCGCTAAGGAGCGGGGGCTGTCAGAATGGGAGATCGAGAAGAAGTCTAATCTGTTTCGCGCCGTCAATCAGCGCGGGCAGATGGATGTTCTGAACTCTCTCAAGTTTGTTGGGCGCATTGATCGTATCGAGCATAAGCCCAGTCGCGGACCTAAGCGCATCGCCTGGGTAGCGACTAACCCCGAGGACGGGGAAGCCTGATGGGGATTTTCCAGAAACTCCCCGAAACTTCCCGAAACTTCCCGAGCCGTTTCGGGGAGTTTTTCACAAAGCAAAAACAACGACTTACAATACTCCCCAAACTCCCCGAGGGGGGTGGCCTCCCCTTGTCCCTATTTCCAGGGAGAGGGGGTATAGCTAGGGAAGTAGTAGTTGTTTTTTTTTATATATATATCAATACCTTAAAAGCGAAAAAACCCCCCGAGGCACTTCGGGGAGTTTCGGGGAGTATTCGCTTGTCTTCCATAACCCAACCTGCGAGATAACCATGAAAATCCAATGGATCACCGTCCCAAACAATAGCGAATCACCGACTCCAGCATGGCTTCGCACTTCCGGCATAAGCGAGGATGGCCGGGTCTTCCTGCCAGCCGCCATTGGCGAAAACGAAAACATCACCATCATGTCAGCCACCTATGACGGCGATGTTCCCATCGTGATGAACCGGAACCGGGCCTACCTGCCGGCTGACTGGCTCGCATCGGAGTTTCCAGAGATCGCAGATGATTTGATGGATATCGCCAAAAAGGTCAGAGGTTGGGCGAAGTAACAAAACCATGTCCCACCTTGAAACCCTCCTGGCCGATAAACTCGCCACTGCCGGCTTCCCGCTCCCATCGCGGGAATTCAAATTCGCACCGGATCGCAAATGGCGCTTTGATCTCGCCTGGGAGGAACACAGAATAGCAGTGGAAATCGAGGGCGGTGTCTGGAATGGCGGGAGGCACACCCGCCCGGTCGGCTTCCAGGCCGATATCGAGAAATACAACGCGGCGACTTTGGCCGGCTGGGATCTCTACCGCGTAACCGGGACCATGATCGCTAATGGCCAGGCGCTTAAACTAATCGAATCCGCTTTAACCAACGCAATGGCAGGACAACCCGCATGACCATGGCCGATCCTATTCGCGATAACTTACATTCCCAATATGCCGGGCATACCTGGACGCCAGGCGATTTTAAGCCCGAGGCTAAACCCGAACTCCAAGACATGGACGGCTGCTATCCCGATGCGCACGGCAACTGGCATAAGTTCGAAGAAATCATTACCACCCGCCAGGCGATCCTGGACGAAGCTAGGGACGCTATTACCGGCGAGCGCGAGGATACCTATGGCGGGCCGGAGCAATCTTTTACCACTATCGCTAAATTCTGGAGCGCCTATCTGGATCGCTTTATCGAAACCCAAGACGTGGCCGCCATGCTGGCCCTTCTCAAACTGGCCAGGATTAAGCATAGCGATGGGATGCACAAGGACTCCTGGGTGGACCTAGCAGGATATGCAGCCTGTGGCGCAGAATGCGCGCTGCATAATGAGGAAACGCAATAAATGAAACCTAGAGAATATCGCTTGATGCAGGATTGCCTAGAGAACGGATTGCGGCGCGGCTATCGCCGGGCTTTCAAGCACACCGATGCACCGTCCGAGGAACAAATCTTGGAATCGCTCCAAACTAACGTCATGGGCGAGATCATTGAATTTTTCGCCTTCGCGCCAGATGAGGATGCTGAATGAACAAATGGGATGCTCGCTTTCTGGAACTGGCTCGCACCCTGGCCGGCTGGTCAAAAGATCCCGGCACGGGCTGCGGCGCGGTCGTGGTCCGAGATCGCCGTATCCTGGGCACCGGCTATAACGGACTGCCAGCCGGGATCGAGGATCGGTATGAGCGGCTGATGGATCGGGAACTCAAACTGAAGTTGACGCTCCACGCGGAAGACAACGCCATCCTTAACGCTATCGTCCCCGTGCGCGGCGCTACGATCTACGTCTGGCCCATGCCGCCTTGCGCCCATTGCGCCGCCCGGATTATCCAAGTGGGCATCACCCGCGTCGTCGCGGCAGAACCGCAGCCAGAACAGGCGGAACGCTGGCGCCAATCGCTGATGCTGTCCGCTGAAGTGTTGCACGAGGCGGGCGTATTACTGGAGACCGCGCCAAATATGCCGCCAGCAGCCCCTAAGAGCCCCGTACAGCCATTCCGCCCCGAAACGAGTACCAACGCCCATGTCTAACGCACACGGCGCCTCTTACGGGCTGATAGACGGCGCCGAGTATTTGGGCTGCACGGAGCATCGCAGCAACCAGCGGCGCGCGTGTTTCGACGGGCGGTGCGCCGTCCGGGAAACGTGCCGCCTCTGGACCGAACGCGATTCCCCTGAGTACGCCACACGGTGCATGACATGGAGGACGCACTGGCTTTGTTTTGATTTGCCTTGCGCATACTTCCAACCCGCTATTCCTAATGAAATTGCGCTATAATTCCCGACTATGAGAATATCCGCTAATGGCCTTGGCCTCTTGATCCACTTCGAGGGCTTCCGCGATAAAGCCTATCGCGATTCCGCCGGAGTCTGGACGATTGGTTACGGCTCTACGAAAGGCGTCCACGCGGGCCAGCGGATTACCCGCGATCAAGCCGCCATCCGCCTGGCGGATGATGTGAGCCAAGCGGAATCCGCCGTTAGCCGGCTGGTCGCGGTCCCGCTCACGCAAGGCCAATTCGATGCGCTCGTCTCTTTTGTTTACAACTTGGGAGCGGGCGGATTGGCGAAATCCACGCTGCTCAAGCGATTAAACGCTGGCGACTATCCGGGCGCGGCGGATGAATTCTTGAAATGGGTCAAGGCTGGAGGCAGGCGCTTGCAGGGGCTTGTTAGGCGCCGGGCGGCGGAGCGGGAGATGTTTTTGGGAGAGGATGCAGCATGAAAAAAGGAATTACGTGCTAAATCATAATTCTTGTATAATAGCAGGTGAGAGGGTGCAACCTCTCACCCACTTGACAGGCTCACCTTATCGGAGGTTCGCCATGCCCGCTACTGATAGTACCAAAAGAAATCCCCACGCGTCCAAGTTTTGTGCAGCTTGTGGCGTGGAGTTCATGGTAAAAATGGATTATGGACAAACTTGTTGCCCTAAGTGCGCAACAAAAATATCCAAATTTAATTCAAAAAACAATATTCCGGCACCGACTCACCCATGCCGGGGTTGCCAAACGCCAATCAAAATTAGCGCAAAAAAACTTTATTGTTCTCCAGAATGCAGACATACAGACTTACGTGTGAATAAAGTTTGTCAATTTTGCGGAAAAACATTTTCAATATTAAAGTCAGTACTTGGGCCAACAACCAACTCAGCAGGAAGTTTTTGCTCTAAACAATGTTACACAGAACATAAAAAAACATTGGTAGGCGAAAAAAACCATCATTACAATTCTGTTATACAGCAATGCGGACACTGTAATAAAGAAATTAAAGTTATAAAATGCAAATCAGAATCGGTTAGATTTTGTTCGCTAGATTGTAGGTCAGCCTACCATATTGGGAGATTTGCAGGAGAACGCAATCCACTGTGGAAAGGCGGACACAAAAAATATAAATCAGATTTTGAATCCGTTAAAACAAAACATTTTTCAGGTTTACTGTTTTGTGCGCAATGTGGCACAACCAAAAAAATACACATACATCATATTATCCCATTTAGATATACTCAAGATAACTCATTATCTAACTTAATACCATTGTGCGCATCATGCCATCGCAAGGTAGAGCTTATATCTTGGTCAATGTTGGAAAGCGCAGATTGGGGAGATATGCAGTTGGCAAAGGCTTTGCTCAATATCTCCTTAAGAGAGAGGCAGCTTATGACCCATGCAAGGCTTAAAAAGTTGTATTCGGAGATTCAAATAACCAACCATGGCTAGACCTCTGGCAGAAATCGAATGGGACGAAGTGGACAAACTTTGCGAGTTCCAGTGTACGGGCGAGGAGATCGCCAGCTTTTTGCGTGTCAATTACGATACGCTAGACAGAGCCTGTAAAAGAGTGCACAAGGTTGGTTTTGCGGAGTATTACAGCCAAAAGAAAGGGGTTGGCAAAATATCCCTCAGACGCGCCCAATGGCAGATGGCGACCGATCAGAAAAACCCGACTATGCTTATTTGGCTTGGTAAAAACTATTTAGGCCAAACAGATAAAATTGAGGATGAAACAGTTAGGGATAATAATTTCACCATTACGATTACCGACGCCACCCGACAGCCGCAATTGACGGACGCGCCTTTAGCCCTGGATCATGGCCAGGATTAAATACCTGCCTTGAACATCAACATCCCCCTCACCGCTCCCCAGCGGGCCTTTGCCCTGTCGCCCGCGCCCCATCCGGCGATTGTGGGGGGATTGGGATGCGTCCATCCAGATACACGAATCTGGACAGAGCATGGGCTTATGCGTATCGCTGAGATAGATCGGCCAATGCGCGTTTTAAGCTGGAATCAGAAAAATCAACAATTCCAACTTTCGCTAAGTGGTGGTGGCTACCAGCGAGGAAAGGCGAATCTATACCGAATTGCAACGCGGCGAGGAGAATTTGTCTCAACCTTGCATCACCGGCTCTTTTCATCTCAAGGTACTTATGTACCCGTTGGTCAGGCGTATACCGATGGCGTCTCCGTAAATCAAGCGCGTGTAAACCTTCGCGAGACCACTTGGGCACTCGTCCGCCAATCGTCTCCCGCAGATGATCTGCATTCGAATCGAATAGCCGCAGATTTGATGGGCAATTATGCAGCCGCAGCTCGTCAATATGGTCAACGACTTCAGTCGGATCAAGATAGCGCCCTAGCTTCCGCTCCATTATCAGGCGATGCTCGTAAATTATTCCGTAACTTCTCGACTCCCTTCGCCGCGCATACGGGTGTCCTAAAGGCGCTGAAACCATTACATAGCCGTCTCTGTCAATTCTTCTCCCGCTGCAAAATGACGGATTATGCTCCCCCGTACGCGGCGCTTGCGGGAGTCTCGGTAGGTCAAATTTCTTCATTATCCTCTGAACATACTTCATATTATCGCCCAGAATCTCCGCGATCTCGGCTGACGTTCTTTGGCCGTTACATAGCGGAAAAATTCTCTCTTGTCTGTCGCGTCCTGAACCCTTCGCAGGCATATAAGTCTCCGGTTTTGGTAGAGGAACCTATTATAAGTCTGTCGGAATCTGATAGCAATGCCGTGTATTGGGATATGCAGGTTTTGGACACGAACAACTATGTGTGTGAACATGGGTTTATTCACCACAACAGCGGCAAGAGCGAGGCGGCCATTATCCGCATCATCATCTTAATGCTGGAGAATTACGCTAGAACGCAAGCGCCCATTGATTGCCTGATTACTTTCCCGACGTATGATCTCTGCAATCTACGCGGAATGTCGGGAATTCAAGACGTAATGGATAGGTGCGGAATTACCTATACGACGAATAAATCTAATTACTCGGTATCAATTAATCCTTTTGGCACGGTCCTATTTAGGTCTTATGATAGGCCAGAAAGGATAGTGGCGTTCGCGTGCGCCCATTCCATCCTCGACGAGCTTGACACATTACCCAAAGATAAAGCGTCTTTTGTTTGGCGAAAGGTTGTCGAAAGAACCCGACAACATAATTACAAGCCGAACTCAGTGTCCGTGGTGACGACGCCCGATCAGGGTACGAACGGCTTTGTTTACGCCAAATGGGGCAATAACCCCCAGCCCGGCTATGAATTGATCGAGGCGCCCACTGCCAGCAATCCTTATCTGCCTGATGGCTATGTCGCCCAAATCCGGGCCAATTATGATCCGATTCTGGCGGAGCTCTATCTCTCCGGGAAATTCGTTTCCCTTAATGCGACTCGCGTTTATCACCAGTTTAACCGCAAGGCCAACCATCAAGAGCGCACCATTCAACCGGGCGAGCGCCTGCATATCGGCCTGGACTTTAACGTGTCCGGGACTTGCGCTTGTGTGTTCGTCATGGCGGATAAAGGGGCCGTGGCCGTGGATGAGTTTGTTTCGCACGATACCGCCGATTTCCTGATTAAGCTCAGTCGCTATCAAGGCCACGCCATTACCGTCTATCCCGATGCCTCCGGGGCCGCCAGGCGCACTAATGCCAGCCAATCCGACATTCAGATGATTCGCCAAGCGGGTATCGAAGTGGATGCGCCCAAGATGAATCCCGCCATCCGGGATCGCATCAATGCGGTGAATGCGCTATTATCTCACCAACAATTGTTTATCAATTGCGACAAGTGCCCGGAAACGGCCCACGCCTTTGAAACCCAGGGCTATGACAAGAACGGCGATCCGGAGAAATTCGACAGCCATCCCTCTTTAGATGATCGGTGTGACGCGGCAGGCTATTTCCTGCATAGGCGCTTCCCGATCTCCCGGCCTATTTTCCATTCTGGCCTCACCATGCTTAGGTAATCGACAATGGCGATTGACACCCAACACCCGGAATATGTCGCCATGGCCGAGACCTGGCGCACGGTCACGGAAATTTGCGACGGCAAGGACGTGCTGCACTATATCCAGATGCTTAACCCGCTGGATCGGTCGCAACATAATCGGACACTAAACGACACTTACCGCAATCGGGCCGTGTTCCTAGAGATCGCTGGCTATTCCAGCCGCGGCATGGTCGGACTCCTGTTCAAAAAGCCGCCATCTTTGGAGATTCCGGGCGGGCTGGCCTATGTCGAGGACAATATCGACGGCAATTCGGTGTCCCTCTATCAGCAGGCGCAAACCATCGCTAAGCACCTCGTGCGCAATGGTCGTGCTGGCTTATGGGTGGACTTCCCCAATGTCTCAGGCGCCCTCTCGCTGGCTGATATGGACGATGGGCGCATCATTGCCACCGTCGAGCCGTTTACCACCAGCCAGATTATCAATTGGGCCGTCAAGCAAGACGGAGCGAAAACCAAGCTGTCACTGGTCGTCCTCCGCGATAGCCAATACCAGTTAGGCGCCGATTACGCGATGGAGCAAGTCTCGGTGATTCTGGAGCTGTTCCTGGATGACGCCGATACCTATACCGTCCGCAAATGGCAACAGATCGGCATGACGGGCTGGCAAGTGGTAGACGAATACCAGCCTCGCGATGCCTCCGGCAATCTGTGGCGCGAGATTCCTTTCCAATTCTGCGGCGCCGAATCGAATACGCACCTAATCGACAATCCGCCCATGCTGGGCATTGTCCGGCAGAATATCGGGCACTATAACGATAGCGCGGTCTATCAGAATTCCGTCTTTTATTGTGGGCAACCTCAGCCCTATATGTCTGGGCTATCTATGACCCAGGCGCAAGAGATGCAGGCCGCGGGATTCTATTGGGGCGCTGGCGTCCTCCTCCCGGTGCCAGAAGGCGGGACCGTGGGCATTGTGCAAGCCGGGCCTAATGTCATGGCGCGGGAGGCGATGCTGGATAAGGTCGCTGCGGCTATCGGAATGGGGGCGATGTTTATCCAGCCGGGCAGCGCGGTGAAGACGGCCACGCAAGCCGCCGGGGAAATGCAGGTCCAGCATTCCGTGCTCTCTTTGATCGCGGCCAACCTTGGCGAAGCCTATGAGCAATGCCTCGCATGGATGGCGCGCTATATGGGCGCCGAAGATTCAGCCGAGTTCCAATTGTCCACCGACTTTGTGGACCCGCAAGCCACCGCACAAGATTTGCAAGCCGTCGTCGCCAGTTGGACCCAGGGCGCCCTGCCGTTCTCTGATCTCTGGACCTGGGCGCAAAAGACTGGCTTCGCGGATCCGGAGAAGACGGCGGAGGAGGCTCAGGAGGAGATTGGTGCGGCCACTAGCCAGATGCCCGACCTGGAGGCCGAGGATCCGGCCAAGGTCGCGGATGATGAGGATCAGGCCAAGGCGGAGGCCGAAGCCAAGGCTAAGGAAGACGCCACCGCCTAATGGCTAACAAAGCCCTTATCGAGATGGCGACTCGTCACGCCATCTATCTGGAGTCTCTGAAGGCGCATAACCTCAAGGACTACGACGACTTCCTTCGCGAGATGGCCAAGGTCATCAAGGCCAGGCTAGGCGGCGAGAATCTAACCGCCTTCGCCCGTGATCGCCTGGAGCGGACCCTGGAACTGGTCGCGGCAGACTTGAGAACCATCACCAATCAAGCCAGCAAGACGCTCCGCGATCAGGCCACCGACCTCGCGGCCTATGAGGCGGGCTTTGAACTCAAGAGCCTGTCCGGGCTCACCCAAGCCGAGTTCGTCTTGCCCACCGCCGCGCAACTCGCCGCCGCCGTCCTCTATACACCCTTGGCTCAGATCCAGGGGCCGGCAGGATCAATGAATTTGGAATCGGCGATGAAACGCTGGGGCGATGATGTCATTGCCCAGGTTCAATCCGCGATCCAGGGCGGCTATTACCGGGGCGAGACCACGGACCAAATCATCCGCAGCTTATTGGGCACGGTTAAGGGCCGCTACACCGATGGCGAGCTGGCGCGGGTGAAAAGAGACCTGGAATCCGTGGTCAGGACCGGCCTGCAACACGCGGCCAACCAGGCGCGGAATCAGGTATGGACCAATAACAGCGATATCGTCAAGAAATGGCGCTTTGTTGCAACCCTAGATTTGAAAACAACCGCCCAGTGCCGGGCCTCTGATAAAACCACCTGGCCCCTCGGGCAAGGCCCACTGCCGCCGCTGCACTATCGCTGTCGCAGTACGTCCGTAGCCAAGTTGGATGACGCCTTTGACGCCCTGGAGGAAGGCGCGGAACGGATGGCGCGAGATCCCAATACCGGCAAGTCTGGCCTTGTGGATAACAAACTTAGCTACTACGACTGGCTCAAGCACCAAGACCTGCCCTATGTCCAGAGTGTGCTAGGCAAGGACCGCGCCGCCCTGCTCCTCAAGGGCGGGCTATCCGCTGAACGCTTCGCCGCCTTGCAGCTTGATCGCCAATTCCAGCCCATGAGCCTGGCCAAGATTGCCCGGCTTGACGAGCAATTCATCCACGCCGCTTTCCGAAAAGCCGGCCTCTCACGCTACCTTTGACAGCAACCCAGGAAAAACAGATGACTGATACCGCAACCCAAGAAGCCCCTCCCGAGACTCAAGACGCCGCCATTGATCCCAGCGAGTATGCCAGTGCCAAGGCGCAAGTTGACGCCCTCAGCGCCGAGCTAGAACGGTACAAGGCCAAGGCCCACGCCGAAGGACTGGAGCGCAAGAAGCAAGAGCAAGCCGCCCGCCAGGCCAGCGAGCGGGCCGCCAAGCAATCCGGCGACGTGGAAGCCTTGGAACGCTCTTGGGCCGAGAAGCTGGCCGCCCGTGAAACGGAACTGGCGTCCGAAGTGGCCAATCTGAAAACGGTCATCTTCGCCAAGACCGTGGGCGCCGAAGCCATCAACCTCGCGGCCAAATTGGCCATGGACGGCTGCGCCGAAGGATTGGAGCCGCACATTCGCGCCCGGCTGATTACCGAGTGGCACGATGGCATCCCGGAAGTGCGGGTGACGGGCAAGGATGGCCGGCCCTCGGCTATGACGCTCGCGGACTTGGAAAAGGAACTGAAGGCCACCGCTTATCTGGCGCCGCTGATTAAGGGCTCGCAAGCCAGCGGGTCAGGCCACAAGGGCCAGGGCGCCCATGGCGGGCCGCCTGGCACGAACATCATGCGCCGCACCGACTTTGATGCGCTTGATCCAGCGGGGAAGGGCGCTTTTATGCGCCAGGGGGGGCGGCTGACGGATTAGGCTAAGAGGGCAGGGAGGCGAGCAAAAAGGCCCCGGTTAAGGGGCCTTTTGTTTTTCAAGCTACCAACTTGTGGTAAACCAACTTGGGGAAATACTCCGGCAAGGCCGGGGCATAGCCTGGGTATAGGCGCCGGGCTTTTTCAAAGAAATTATTGGCTACCCATTCCCTTTCCTTATTGGCTACCATCTCGATAATGGCATCTCGGTATTTTGTGTAGCTAACAGCTACCTTAGCCGCCAAGTCGTCAAGGTCTTCCTGGCTCAAGATGGCCGCCAGTTCAAACGACTTCTCCTCCTCATGGGTTAGCTTCCTGTCATAGATGGCGAAGCCATGCCGCGCCACTTGATAAAGGTCATCGCCTTCGGGCGGGCGCGGTTCTGTTTTGATAAAGCCGGTCTTAGGCTGGGCGCCGATCATAAAGGGGCGATTTACTAGGCAGTATTTGAACATGGTCTTTCTCCTCACTTGGCCTCGTCTCCGGGGCCTTATGCTGTCTGGGGTTAGCTGGCGCGAGCCAGGGCGGCTTGATAGAGCGGGTGACTATCGGTCTTTCTCCTCACTTGGAAAAGTGTGTAAAGGCTACCGCAATCGCCCGCCGTACCCCTTCACTGATATTGCCATCGCCCAGCGTCCGGGCCTGCTGATACTCCTCATCCGATAACAGGATCAGACGCCGCACCCGGTGGGCCGCGTTGGGATCGGGGCCTGGCTTGCGCCCGGCGCCAGGGCGGTATCCGCCTCTGTTGCTCATTCTTCTTCCCCAAGATTCAGCGCCCGGCGCAGGTTGCCAATGAGCGCTTGCAGGTTGCCCACATGGCCCCAGTTCGTCGCGTCATCGGGAGCCGGTAGGTTTTCCAGATGCTCAATGATGCGCCCTGCCAGGTGATAGGCTTCGGCGTGGGCGGCGGCGTAGGCGTCTTGAGCGTTCATGTTCATGTCTCTCTCCGGGTTGGCCCCGTCCGTGGGGCGGGTTGCTATTAGCCTTCAGTACCGCAGCACATCAAGTATTCTGAGCTTGGCACTTGCTCGCGGCGAGTAGTCATGGCGGCGAAGACGCTCGCGGGGGCTTGCATGTATGCCCAGAACTCTAAGCCTAGAAAAGCGCGGTTGTAAGTAGTCATCGTCTCTCTCTCCGGTTGTCCCCGTCCGTGGGGCTAGTGGGTGTTGGTTAGGCGGCTAATCGTGAAACTTCTAAAGCTCTACGGATTCCCTTGCTGATATTTCCATCGCCTATTGTTTTTGCCATCTCTAATTCTTCATCACTGAGCATTATCATCCGCCTAGTACGATGCGCCGCGTCCGGGTGTGTCCCTGGTTTCCTACCTGATCCATCTCGGTGTCCACCTCTGTTTATGCCATTCCAAGGCGGGTTCATGCTCTCTATAAATTGATCTTCTCTTTCTACAAGACCTTCTTTGTCCGCACACATCCAAGCAATAAAGGCATTTTCTTGTTTTGCTACATCAAACCTATGGTGTGTCTGGTGAAACCATCTACGCCTAAGGTTGACAGTAGAGCCTATATAAAGCGGTTTACCATGAATGTTTATTACGAAATAAACACAGGAGATTGCTGGCAACTTGTTTATATCAAGAATGCTAACCTTAGGAAGTTCTAACAAGTTCATTTCTGGCTCCGCTCTTTACGGTCAAGGTATTCGTCGATAGCTTCCCGGATAAGCTCGCTGATGGTCCGCCCGCGTGCTAGGAGTTTCAGCCGCTCCACTTGCTCAAGGGTGAGAAAGACCGCTGTACGCTTCATAATGTGCTCTTGATTGCTTGATGTATGACTATAGTATAACGCATGATGGCACTAAGCAAGAGCAGAAACGAAGTTTTTTTTCATCTTTTTTTGCCCCCAGTATCATCTTCGTGGAGTCACGAAAATGATCGGATGGCTATCCAACCCAATGAACCGCCAAGGCTAAACTTGACAAAACCAAATAACCCGCCCATAATTCCCCCAATTGCCCCGCCTGACGGGGCCATCGGAGCAAGCGGTTTAGGGCCGTGCCCTATTCATAACCGTCCGTGACGTAAAACGCCCTCCGGTGTAGGCGGCTCTTAACGAGTCCCAGGCCCGTGGCCTGACTGGTCTATCAGATTCAGTCGGGGCGGGCCTTTCCTTTTATAGAGCAACCCCCTCGACTCGTTTAACGAACTTGTCGAGGTTGTCATGCCCACGTCCACCCAAAATACGCTTACTAATCTTGCTCCTGACCTGTTTAACGCGCTAGACGTTGTTTCCCGCGAACTGGTCGGCTTCATTCCCGCCGTTACCTCCGATATGACCTACGAGCGCGCCGCCGTCGGTCAGACGGTACGCTCGCCCGTGGCTCCCGTGGCCTCCGCGTCCGATATCGCGCCCAATGTGACGCCGCCCGATGACGGCAATCAGACGATTGGCAGCACCACGATGACCATCAGCAAGGCGCGCCGGGTACCCATCCGCTGGAACGGCGAAGAGCGCCGCGCCCTGGACAATAACGGCGCCAGCTATAACGTCATTCTGCGCGATCAGTTTGCCCAGGGCATGCGGACCCTGTGCAATGAGATCGAGGCGGACCTGGCCGGCCTCTATACCCTGGCTTCCCGCTCCTACGGCGCCGCTAACGCTACTCCGTTCGCCTCTACCCTGGCTGATACTGCCCAGATTCGCCGCATCCTTTCCGACAACGGCGCGCCCTTGGGCGATCTGCAACTGGTCATTGATACGTCCGCTGGCGCCAATCTGCGGACCCTGGCCCAGTTGACCAAAGTCAACGAGGCCGCCGATGCTAACCTGTTGCGCCGGGGCACTCTCTTGGACGTGCACGGCATGGCCATCCGCGAGTCTGGCCAGGTCAAGCGGCATACCGCGGGCACGGGTGGCAGTGCGACCACTAACGCCGCCGGCTATGCCATTGGCGCTACCGTCATCACCCTGGCCGCCGCCGGTACGGGCACCATCAAGGCCGGCGATACCATCACCATCTCAGGCGACACTAACCAGTACGTCGTTGCCTCCGGTGATACCGACGTCTCGGATGCGGGCACCATTACCCTCCAGGCGCCTGGCTTGCGCAAGGCCATTCCCGCCAGCGCCAAGGCGATCACGGTTATCGGCGATTCGGTGCGCTCGCTGGGCTTTGCTCGCTCGGCCATCGTCCTGGCTACCCGTGCGCCGGCCATGCCCACCTCGGGCGATGCGGCGGATGACAGCATGATTGTTACCGATCCTCAGTCCGGATTGAGCTTTGAAGTGCGGACCTACAAGCAGTATCGCCAAGTCCAGCTTGAGATCAGCATGGCATGGGGCGTGGCGGTTGTGAAGCCGGAGCACGTTGTCCAGTTGGTCGGCCTGTAAGGAGTGACAGGGCGGGGAGCAATCCCCGCCTGAATCAGCCAATGCCTGAAATCAAAGTGAAACCATGGGGCCAGGGCCAAGGCGAATTCGTGGAAATCGAAGCCGCCGATTTTGATCCTGAGTTCCATACCCTATTCGAGCCCGTGCCCGTGGCCATTCCGGCTAGGCGTGGGCGTCCACCGAAACCGCCGGCTGAACCCCAATGACGATCATTGTCGAAACCGGGGCCGGGGTCGCGGGGGCCAATAGCTTCGTATCCTTAGATGACTATGAGGACTATGCCCTCGCCCTGGGCGTGGAGACAGTGGAGGAAGTGCAGCTTCTCAAGGCCGGCGCTTATCTGAATAGCCTGGATCGCCAGTATGCCGGGATGCGGGTTAGCCGCGATCAGGCCATGGCCTGGCCGCGCATTGGCCAGGACGGCGGCTATCTCTGGCTAGGCGGTTTTGAGTATCTGCCCACCGAGATCCCCGCCGCCCTGCCGCAAGCGCAACTCATCCTGGCCATGGAAGTGCAAGCCGGGACTGATCTCTACAACGTGGAGACGCGCCAGGTCGTCACCAGCGAGTCCGTCGCGGGCGCGGTCGCAGTCAGCTACTCAGATAGCGCCGGGGCCATGGGGCTGCGCCAGACGGGCGCGGAACCCCTCCTGCGGGGCTTGATGGCTGCGCCTGGCTACGGGATTCCCCTGATCCGCGCATGAGCGACTTTTACACGAAGATGGCCGCCACCGCTTCCCGCTTGATCGGGAAGTATGGGCAAGCAATGGCCATCAAGCGCGTGTCGGGCGGGACCATTGATCCGGTCACGGGTGCCACCACGGCCGGGACGACGACCAGTTACCCAGTGCAGGGCATCCTGCAACGCTATCCCGATGCCTTGATTGACGGGACGCGCATCCTCACGTCGGATCGCCTGGCTATCCTGACACCCGCCACGGAGCCCGTCATCACTGACAAGCTCAATTTTGGCGGCAAGGACTGGACCATCGCCTCGATTCAGACGGCCAATCCCGCCGGGACGCCGCTCGTCTATTTCGTGCAGGTGCGCTTGTAATGGCCGGGTCATTCGCCGCCGATATCTCGGGCTTCGTCAGGCGTACCGGCATGAAGACAGAACAAGTCTGCCGAGCGGTCAAGATTAGCCTGTTCAATAGCGTCATCATGGCCACTCGCGTCCGCTCTGGACGCCTGCGGGGCAATTGGCAGACAACGACCGGGGCGCCCAATATGGCCACTACGGATCGCCTTGATCCTTCCGGGCAATTGGCCAGCGCCGAAGTGCGAGCGAACGTGCGCGGCTTTTCTATCGATTACATGACGAACAATCTGCCCTATGCCGAAGTGTACGAAGAGAAGGACGGCATGGTCGCCAGGAACATGGCGCGGATTACCCGGATTTTAGAGGAGGCGAATCGTGGCTAGCCTGGCCATCGACCAAGCCTTCTTGAGCACCTTCATCAATGCCAATCTTGGCCTTGCGATTGCACATGAGAACCTGCCCTATACGCCCGTCACCGGGACGCCGTATGCGGAATTGATTATGTTGCAGAACGACATTACCCCGTGGGGCTTGTCGCAGCGCAATCAAAGCGATGGCCTCTTTCGGGTCATTCTGCGCTATCCGGTCAACACCGGAGCCATTGTCGCTAAGACGATGGCGGATTCCATTTTCGCGGCTTTCCCGATTGGCGCCCGGATTAGCTATTCCAATGTCGTCCGCGCCACCATTACCAGCCAGGCGCGGGCGCCCGGTTACGCCGAAGAGGGCTGGTACAAATTAATTCTTTCCCTGGGCTATCAGGCCCTATTGTCGAGGTAATACCCATGGCCGCTGATACGATGACTCTCTCCTCCGGCACTACTGTATCAGTAGCCGCCGCCTCTCCCGCCACTTACAACGTCGCCGGCTACGGCGCCCTGACTTATACCGCCGTGGGCGAAGTCGAGTCCGTGGGCGAGTTCGGCGGCTCTGCTACCGTCACTCAGTTCACTCCGCTGGGCACTGGCGTCGTCAAGAAGTACAAGGGCAGTATCGACTATGGCCAAATGGCCCTCGTCGTCGGTCGCTTGCTGTCTGACGATGGCCAGGAGCTTTTGAAAGATGGCTTCGACGGCACCAAACGCTATGCCGAACACTCCTTTAAGATTGTCGATTCCGACGGCTCGATTATCTATTTCACCGGCATGATTGCGTCTTTCTCCAATCAGGTGAACGATGCCAATTCCGTGACGAAGGTTTCCGTCAATATCGACATCAATAACCCCGTCATCTATTCCTTCACTTAATAGGAGAATCCCATGGCCTATACTGAAGGCTTGAGTGTCGGGACGAAAATCTATACCAAGGACGCCGCTCCCGTCACTTATGACACCAATATCACGACCGGCTTTCCGGGCCTCGCCTGGACCGAAGTCGGGGAAGTCGAGTCGATTGGCGAGTTTGGTGGCACCGCTACCGTTACCCAATTCACGCCGCTCGCCTCGGGCGTCGTCAAGAAGTTCAAGGGCAGCAATGACTATGGGCAAATGGCCCTCGTCGTCGGTAGGCTCTTGAGCGATGCGGGCCAAGTGATCCTGCTGGCCGGCTTTGACGGCGCCAAGCGGTACACCAGCCACTCGTTCAAGGTGGAATCGGCTGACGGTTCCGTGATCTATTTCACCGGCAAAGTCGCCTCGTTTTCCAATCAGGTGAACGATGCGAATTCGGTTACGAAAGTATCCGTGAACGTGGACCTTGACGCCGCTCTTGTCTATGTGGCGCCCGTCTAAAACGAGTCCGTAGGGCCGGGCCGGTTAGGGGTCGCTGTCCCCCTCTCCGGTTCGTTATTCACCCAGACAGCGCAACAGACAGCAACTTTTTCCGACAGCGAGACATAATCCATGTTTGACATCTCTGAAATTGCCGTACCCGAGACTGCCGTTATCCATTTGGAGTTCCCCGGCATTGGCCCACTCTATGCCGATGACGCGGACACTCAGCCGGTCACGATCACGGTTTTCGGCCCCTCGTCGCCGGCTGCGGTCGCACACCGGAAGAAGGTCACGCGGGACGCCAGGCGCCTCATTGAAAAGCGCGGTATGAAAGGCGTCTGGAAGCAGTCCGATGACGAACTCGAAGCGCAAGACCTGGAACGCTTGATGGTCCTGACGGCTGATGTTTCCAACCTGACTTATCAGGGCGAGACGATGACCGCGGCGACCATCGGCAAGGTCTACAAAGACCCAAAGATGGGCTGGCTGGTGGATCAGGTCAAGGAGCGCCTGGGGAGTTGGGATGATTTTTTGCTCTCTGCCTAGAATGGGCGCGGCTCTTTATCCAACACCAAGCGTGGCTAGATGCCACGCCGGAGGATAAGACCGCCAAGAAGGCGCCCAAGTCCCGGCGCGAACAGATGGCCGGGAGCGCCTTCGCGGAGATCGAGCCCGAGGGCGAATGCAGATGGTTAGTTTCAGCCGCGATGGAATGCGGCTTGACACAAAGTAACGGCATGGGCCTGGCCCCCGTGCCGTGGTCCGAGATCCAAGCCTGGGCCAGCATAGCGGGAGAAGACGATCCGTGGGTATTGCAAGCCGTCCGTCAGTTGTCTCTCGCCTATTGCAGCGAGCATCACGCAGCCAAGGACGGCGCCCGGCCCTCGCCCATGGCTGACTTTATCGACCCGGACCTCATCCGCGCTGGCGTATCGAGCCAGTTGAAACGCCTCAAACTAGCAGGGAATCAAAATGGCCGTTGACGTTGCATCGCTTGTCATTCGGGTTTCTTCGCTAGAGGCGCAGTCTGCCGCTCGGGATTTAGATCGCCTCTCTACCGCCAGTGGCCATGCAGATAGATCCGCCCGGCAAATGTCGGGCGGCTTTGCTTCGGTGGGGTCAGCTTTGAAGGGCATGGTGGCGCAGTTGGCGGCTATCGCGGGTTTTGCCCAGTTAGCATCCGCCTTTATCAAGGCCAATATCGAAGCCGAACGACTCTCTAAAGGGCTAGCCGCTGTCGCCGGTACTGCTACCGCTGGCGCGGCTGAAATGGCTTATGTCAGCAAGACCGCCGATAAGCTGGGGCTAAGTCTCGCCTCGGCTGGATCGGCTTATGTCAGTTTGACAGCTGCCACCAAAGGGACTGCGCTTGAGGGCAAGGCCACCCGCGATATCTTCGAATCTGTGTCACTTGCCATGGGCAAGCTAGGCAAGTCTGCGGCAGACACGCAAGGCGCCTTGACGGCTATTGAGCAGATGATTTCCAAGGGCAAGGTATCCGCTGAAGAATTACGCGGGCAATTAGGCGAGCGCCTGCCGGGAGCTTTTAAGCTGGCCGCTGAAGCCATGGGCGTCACCACGGCAGAACTTGATGCCATGCTAATGAAGGGGCAGGTAGTTGCCGCTGACTTATTGCCATCTCTCTCACAAAAACTAAATGCCCTTTATGATGATGGCAAAGAAATAGGCGGATTAGAAGCAGAATGGAATCGGCTGGTTAATGCCCTGGATCGAATGCTGGTAAGTGCCAATGGCGCCACGGGAGCGACAAGTAGCCTCGGCGCGATGCTGCAATGGGCCACAGAACGCGCTAATTCATTAGCCGAGGCCGTAACAGTAATAGCCAACTGGCAAGAGGGCAAGGGCTTTGCTTATGGAGAACGCGATGGATTGGCTGATGATTACGCCTTACGCGCAAAATTGCTGACTGAATATGTTAGCAAGATGAAAGATGCGCAAGCCTACTTAAATGAGAGCGATTTAGACAACGCCGCCGCACGACGTGCGGAGGGCGAAGCTTTGATGGCCAGGATTATCGAGATTGATGCGCGCACTAAGCAAGTGCGGGCAGACGTGCGCGAGGCGCGGGCCGAAGCAGAAGCCGTAAAGCAACTTAGCGCCAATAGCATGGGCGACGACGCCGTTCGGCTGTATCGGGAGGAACAAGCCGCTCGCGCCGCTAATCTCAAGCAAATTGACACCATGAATGGCAAGTATGACGAGGCCATTGCCAAGAAGGCCGAATACGCCAAGATGGAAGCCCTCGTCGCGGAAGCCATCAAATTAGGCACCCTGACGCAAGAGCAGGGTAAGCAGAAGCTCGCGGAATATGCCGCCGCCCAAGACAAAGCCACCGCATCATCCCGCTCGCGCACCGCCGCCTTGTCCGCAGAGGCGCAAGTGGTGGCGCAAGTGGAGCAGAAATACGGCCTGATGGCGGGCCAATTGGACGCTGTTTGGAAACTGGAATCCAATCGCGGCAAGGGCGCCGGGACCACTTCAGAACGCTGGGTCAAAGATTTAGCCGCTGGCGAAGGCCACATGACTAAGATCGTGGGCCAGTTCCAGATGGCGGAAAGCACCGCCAAGGGCCTGGGCGCCAACATGGCGACCTTTAACGGCCAAGCTGACGCCGCCGGCAAATACCTGGCGGAAGCCGCCGCCAAGGGCAAAACCCTCTGGGAGCAATTCGCCTACTACCACGGCGGCCCCAACGAGAAGGCCTGGGGCGAGAAGACCCGCGCCTATGCCGACGCCGCCGTCAAGATCGTGGCGGATGCCACCGGCACCATGCAAGACCTGGGGCAGAATACCGGCAAGGTCATCACCGATACTCTCAACAAGGCTAACGCCGCCGTCCAGAGTTTGATCCAGCGCTACCTGCCGGCCCGCGCCGCCGCCGAGGAATACGCGCAAGCCCAGCAGGCCCTGGCCCTCGCCTCCGACGCCGCTGGCCTGTCGCAAGAGGAGCAGGCCATCATCCTGCAAGGGCTGCAACAGGATATGGATAAGTCGAAAGTCAAGGCGACCGAGACCGCCGACGCCTGGGCCGAAGTCTGGAAAAACGCGGTAAAAAGGATCGACGACACTTTCGCCTCCCTCTGGAAAGACCTGTTTTCCGGGACGAAATCCACTTTGGAAAGCATGAAAAACGCCATTTTGTCCTGGCTGGCGGAAGTCGCCCACGCCCTGCTGACGAAACCCCTTGTGGTGGCGATTACCACGGCGATGACGGGCGGGACGAGCGTAGCCGGGGCGGCGGGGCAGGCGGCGAGCGGCATGAGCGGATTGAGCGGCTTTTCGTCCATTGGGTCAATGTTCTCCACCGCCTTCAGTCTGGGGAGCACCTTTCTAAGTGGTGTCGCTGAAGGGGTCATGGGCATGTTTTCGACAAACATGTTTTCCACCATCGGCACCGCCTGGGGCGCGGCCACGAGCGGTTCAGCTATGGGCGCCGCCGCCGGCATGGGCGTTATCGCCGCCTATGCCCTCCCTGTGATTACCGCCGCCGCCGCTGTTTTAATGAAATGGCAAAAGGACCAAGAGCCTCGCTACGGCACGCTCGCCGCTCAGACGGGCGGGCGTAGCAGCGGACTGGAAGATAGCGAGTGGGGCAGCGCCAGCGGCGCCTATGTCAAGGGCAGCTTCGGCCTCAACTTCGGCATCACCGACAAAGGCTCCAAAAACATGGAGGCCACCGAGCTGACCGAGGTTTATCAGGCCATGGCCGATGTCAGCAACGCCCTGGCCCAATTTTTCGGCCCGGACTTATCGTCATTCATCGAGGCCGAACTACAAAAAATGTCCGACTTCGGCGACGGCCTGATCCACCTCACCGAAAACGAAGGCGACTTAGGGGGCGCCCTGGCCGCGCTCGTGGAACGGATCGCCCTGGCCGCTGGCAAATCCAGTGAGAAAATCGGCATCGCCTTTGCAGCCGTGGCCGGCGATCTCGGCGGCACCGCCGAAGAGGTGGGCAAGCAAATTGAGGAGGCTATGGCCAACGCCACGATACTGGTCAATCTCTCCGACAATTACCAGGAGCAACTAGGCCAGATGCTCGGCCTCACGGGCGAGATGCGGGGCGACACGCAGCTACTAATCGGCTACGTCAACGCCATGAAAACCAGCGGGGAAACCTTGGGCGCCACCCTCCAGCGCATGGTTTTGAATATGAGTGGCCTCGACCAGGCTATGACCCTCACCGGCACCACCACCGACGCCACCGGCCAGGCGTTTGTTGACCTGGCCAACAACCTGGCCGGCGCCGCCAATGACGCCGGCATTGGCATGGAAGGGCTGATGAAGCTCCAGGCTTACTATTACGATCAGTTCTATAGCACCACGGAAAAGGCCACTAAGGCCATGCAGGAGCTATTGAAAGGGATCAACAAGGAATGGCCGAAGCTCCAGGAAAAAATGCTGGGCATTAATAAGCTAGACCAGTTGGCTATCGAAATACCCGCGCTTAAGGAGTCCATCAAAAAGCTCGACACAACGATAAAAAGCGAAAGCACCAGCGAATCCTTTAACATTACCCAAGCAATGCGTGACATGTACCCGCACTTGGAGCAGTCCAAAAATTGGGGGCTGCTCAGTGCGGAGAACATGAAAAACATGAAGCCAGAGGGTTGGCAGACCACTGAAGAGGAGCGGGCCTGGCTCATGGAGCAGTCCAAAAATTGGGGGCTGCTCAGTGCGGAGAACATGAAAAACATGAAGCCAGAGGGTTGGCAGACCACTGAAGAGGAGCGGGCCTGGATCAGGGAGCATTCCAAAAATTGGGGGCTCTTTGGCAATCTGCCCGATCCCGGGACAGGCACCGGCGGCACCGGCGGAGACAAGTACCTGGCCGAAGTCCAGGCCAACGCCAAAGCCGCGCTGCGCGCCTCGCAGATGTACATCGAGGGCGTCAACCAGGGCACCATCACCAAGAGCGCGGAGACCGAGGCCAAGCTGCAGGCGGCCCTCAACTCCTACGCCGATGAGATCATGAAGTTCGGCATCGATGTCAGCAAGGGGGTGATGAGCATCCAGGACCAGATCAACAAGATCGGCAACATCGGCTTTATGTCTGAAGCCGACCGGTTGAGTCTACAGAAGGACCCCAACGCCGAGATCTACGCCAAGCTGGTCAACGACATGCCCAAGTCACGGGATGAGTTTGAAAAACTGATCGGGCAAATAGACCTGACCTCGGAAAGCGGCCGGTTGCTGTATGCCGAAATCATGAAGCTGGTCCCCGGCTTTGATGCCATGTTTGATTCCATCGAAGGCTTCGAGAAGTGGCTGGGTGTCACCGATGAAACGGCGCTGGCGACTAAGCGTCTGGAGAAAGTCTTTGCCGATCTGGGCATCAAGATGCCAACCTCCAAAGATGCTCTGCTGGAGCTCTACAACTCCGGCAAACTCACCGCGGAGCAGATGGCGATCCTGGGCGCCAACCTGGGCGACCTCAGCCTGATTTTTGGGGACACGGTGGACAAGGTTAAGGGCTTGAACGACCTCCTTAACGCCCTTGACCCCAATCAGGATTTAAGCAAAACCAAGAAAATGACCGACGCCAAGGATATACTGAAAAAATACGGCTACGAAGGGGACTTTAGCGGCGAGTCGATTGCCGCCTTCCTGGCCCACCTCAATCAATTCACCAACGGCCTCAAGGTCGGCGGCGAAGACCTGCTGAAATACGCCGAGGGCTTCCTGGCCCTGGCCGCCATCGCCAAGCAACGCGAGGATATGCAGGTCCGCCTGATCGAGCTTACCGCCGGCTCCCAGGCCGCCCTCAATGCAAAACGCGCCATCGAGCTGCGGGAAATGGATGCCTCCCTTCGCCCGCTGGCGATGCGCATTTGGAAACTGGAAGACGAAGCCGCCGCCCTGGAGAAAGTGAAAGCAGCGCAAGAAGAGCGCACCAATCTCCTTATCCGATTGGCCGATGCCCAGGGCAACTCGGCCCTCGCTACCCAACTGCGCCGCCAGATCGAACTGGCCGCCGCGATGAACGACGCCAACCGCGCCATCCTGCTGCAAATCTACGCCGCCGAAGACGCCGCCGCCGCCCGCGCCCACGCCGAAGCCGTGGCCGCACAAGCGCAACAGGCCGCCGAGGCCGCCGCCCGCGCCGCTGCCCAGGCGGCCGTGGACGCCAGCCAGAAATACAAGGAGGCCCTGGACAATGCCGCCTCCGCCGCCCGTAGTGTCGCGGAAGCCTGGCTAGAAGCCCTCTCTGCCGTGGGCCTGGATGCGGAGGCGAAAGTCTTGTCACGCAAGCTGCAAGCCGCCGCTATGGACCCGGCCCTGCGCAGTGTCTATGCCATCGTTTGGCAGATCCAGGACGCCGCTGCGAAGGCCGCCGCTCAGGGTGATTTAGCGATTCAGGCCCTCGGCTACTTAGGCCGTGATGACGACGCCATTGCCGCGCAGCGCCGCCTGGCCCTCGCTGCTACCGAGGAAAGTCTGCGGCCAATGCAGAATTGGGTATGGCAACTGGAAGACGCTCGTAAAGCCGCTGATGAAGCCGCTCAATCCGCCGAGGAATGGGCCAACAAACAAGTGCAACTGACGGGAGAAGTCGCCAACGCCTGGCTAGATGCGCTGTCTGCCATTGGTCAGGAGTCCGCCGCCACCACCCTCTCCCGCAAGCTGCAACTGGCGGAGATGGACTCGGCCCTGCGCAGCGTCATGTCAACGATTTGGGGAATTCAAGACGCCGCCGCCAAACTTGCCGCTCAGGGCGATCTCGCCATTGAAGCCCTGGGCTATCTAGGCCGCGATGACGATGCCATTGCCGCGCAGCGCCGCCTGGCCCTCGCTGCCACTGAGGAAAGTCTGCGGCCGATGCAGAACTGGGTATGGCAACTGGAAGACGCTCGCAAAGCCGCTGACGAAGCCGCTCAAGCCGCCGAGGAATCTGCAAACAAACAGGTGCAACTGACGGGAGATGTCGCCAACGCCTGGCTAGAGGCGCTGTCTGCCATTGGTCAGGAGTCCGCCGCCACCTCCCTCTCCCGCAAGCTGCAACTGGCGGAGATGGACCCGGCCCTGCGCAGCGTCATGCAAACAGTCTGGGGCATTCAAGACGCCGCCGCCAAGCTCGCTGCCCAAGGCGATCTGGCCATTGAAGCCCTCGGCTATCTAGGTCGTGACGAAGACGCCACCGCCGCCACCCGCCGGCTACAGCTGGCCGCTACCGACCCCGCCCTGCGCGCCATGCAGGATTGGGTATGGAAGTTGGAAGATGCTCGCGAAGCCGCCGACAAGGCCGGCGAGGCGACCCAGACGCTGATTGATGGCTTGAAGGCGGTCAGTGGCGCCCTGGACGATACCATCAAAACCATAACCGATCTCATCAACGGCAGTTCGCCCGCCGCCCTGGCCCAGACCCGCCAGGCAGCGCAACGCGATCTCGCCGCCCAATTGGCCGCCGCCAAAACCGGCAAGATGCCCACCACCGAGTCCCTGGAGGAGACCCTGGCCACCCTGGGCAAAGATCCCGCCGGCCAATTTGGCGACCGCACCGCCTATCTGCGCGACCTGGGCCGCACGCGGGGACAACTGGCCAGCCTCAAGAATATCGTGGACAAGCAAATTCCTATTGAAGAGCAGAATTTAGAAGCACTCAAAAACCTGCCCACCGCCCTTTATCCCAATTTCGAGGAGATTGTCGCCAGCATCGGGACTAGCGGCACGAACACGAATAATCTACTGGCCAACGCTACCGCCGCCGTGGATGCGGCGATTGCCGCGATGAAGGCCCGCGATGATCTACTGGCAAATGAGATGGATGATCTGTCGGTCGCGCTCTTCCCTGGCTTTGAAAGCATCGTTGCCAAGATTGGAGTTGCAGACGCCAATACCAGTACCTTGCTGGCTAACGCCACTAAGGCCATTGATGACGCCATTGCCGCGATTAAAGCCCGCGATGATCTACTGGCAAAGGAGATGGATGATCTGCCCGTGGCGCTGTTCCCCGGTTTTGAGAGCATCGTCGCCAAGATTGGTGAGACCTCGGGCGATACCGCCGGCCTCATTGCCAGCGCCACCCAAGCGGTCAGGGATGCCATTGTGGCCATTGACGCGGCGAATGCCTACGTCGTCGCCACGCTGGCGGAAATCCCGCCCGCCGTCAACGCCATCCCGCCCTATATCACGCCGCTGCCGGTCTCAATTGGCTCCCAGGTGAAAATCAATCTGGATGACTCGTTCAAGATGCTGGACACCAATTTAGACGGAAAGTTGACCGCGCCCGAATTGAAATTAGCCCTCGGCCCCCTGGCTACTGACGCCTTTATGAAACAGGTCTATGACCTGCTGGACCTCAATAACGATGGCGTGTTGACCGCCCTGGAGGCCATCCCGCTCACCATGGCCCTCAATCTGGCTCCGCATTTTGACAAGCTGGACAAAAACCTCGACGGCAAGCTCACCTTTGCCGAACTGCAAGCTGGTCTCAGTGGCACGGCGACCGATGCCCAGATCCGCCTGATGATGACCTTGATGGACACCAACAAAGATGGCGTCATTGATAAAATGGAGGCCATGCGGTTCAGTTTAAGTCAGGACTTGATGAAGCTCTGGGATAAGCTGGACACCAATAACGACGGCAAACTAACGCCTACTGAATTGCGCTTGGCTCTTGGCCCCTTGGCCACCGATGCCCAGGCTAAGCTGATGTTCAATTTATTGGATACCAACCACGACGGGGCGCTTACTGCAATCGAGGCCTTGCCGGTAACCATGGCCCTGCATTTAACGCCTAACTTTGACAAGCTCGACAAGAACCTTGATGGGAAACTGACCTTTGCCGAATTGAAGCTAGGGCTGGGCGGCATTGCGACCGATGCGCAAATCCGCTTGATGATGACGTTAATGGATACCAATAAGGATGGGATTGTCACCAAGCTGGAGGCCTTGCGCTTCAGTCTCAGCACCGAAATCGCCGCCTCCGCCGCCAAGCTGGACAAGAATCTGGACGGCAAGCTAACCCTGGCGGAACTCAAGCTCGGCCTGGCTGACATTGCTACCAATGCCGAAATTACCAAGTGGATGGCGATTCTCGACACCAACGGCGACGGGGTACTCAGCAAGCTGGAAGCCTTGCCGTTGAATATCGCCAATAACCTGTCTGCTTATTTCAATAAGCTCGACGCCAATATGGATGGCAAGCTGACGTTTGCCGAACTGAAAGCCGGCCTCGGCCCCATGGCCACCGATGCGCAAATCCGCCTTATGATGTCGCTCATGGATACTAACCACGATGGCATGATCTCCGTCGAGGAGGCCAGTAAATTCAAGCTAGGCAGTATTGACGAACAGCAAAAGGCAGCCGCATCGTGTTGCGCGGCGAACGCTTTAAAACTCGGCGCGGTTGAAAGTCATACTTTAACCGCTGCTACCAATACTGGCACTGTAGCCAGTCATACCGGCTATTTACCCGATAGCTGGACGCGGCTTGGCAATATCGGGACTTACACCTCAGGCACCCGCGACTATGCCGCCTACTTACCAGGCAGCCGCGATCACCTAAGCAATATCAGCAGCTACACCAACAGCACTCAAGCCTATGCCGCTTATCTACCAGGCAGTCGCGATGAACTAACCAATATCAGTGCCTACACGATAGGGACTAGATACTATGCTGCTTATTTGCCGGACATCAGCACTTTTACCTCAGGCACCCGCGACTATGCCGCTTATCTACCAGGCAGTCGCGATGAACTAACCAATATCAGTGCCTACACGATAGGGACTAGAAACTATGCTGCTTATTTGCCGGACATCAACACTTATACCTCAGGCACCCGCGACTATGCCGCTTATCTACCAGGCAGTCGCGATGAACTAACCAATATCAGTGCCTACACGATAGGGACTAGAAACTATGCTGCTTATTTGCCGGACATCAGCACTTTTACCTCAAACACCAGCAACCATATGGGCTATTTAGGCTACCTGCCCAATCTAGGTCATTTGCCCAATATCAGCAGCTATACCGGCTATTTGCCCGATAGCTGGACGCGGCTGGGCAATATCAGCAGCTATACCAGCGCGACCAACAGCAATGTGGGGGCGATTAGCAGCAACACGGGCACCGCGAATAATGCCTATCTGGTAAATATCAACGGCGTTATAGAGGCCAATAAATTGCTTTTGACGCGCACGGCTGACAACCTAAGGCGCATGGTGAATTATGGCATCGCCGTTGGTGGCGGCTACGCCACCGGCGGCATCGCCTCCGGCCCCACCAGCGGCTATAGCGCCACCCTGCACGGTACCGAGGCCGTCATCCCCCTGGGCGACGGCAACAGCGTGACGGCCCATTTAACGGCCCCCTTGCCCAATTACATTGCCCAGGAAGCGGGCGATGGTCCTGAACTGCGCCAAGCATTGGCCGAATTGCAGGCGGAGATCGCCGCCTTGCGGGGGGATCAACGGGCCATCGGCGCGGCCACGGTCGGGGAATTGAAAGATCACAATAAACGCGAGCGCAAGCGCGATGTGGTCCCGCAAGTGGTGGAGATCGCCCCATGAGAGTAACCAAGCCTTACGGCTTAGAAATTACGGCAACCAATATCGCCGCGAGTAGTTATACCGCATGGTCAAGCGCCACCACTTACGCCGTTGGGGATAAAGTCAAATATCCGGCGACGGTCACGCCTGCCGGGCCTTATCTGCCCACGCCGATGATTCGCGAATACGAAGCGCTGACAATTAGCACCAACAAAACGCCCGCCGTAGGCGGTACGGATGACTGGCTAGACCTTGGCCCATCCAATCAATATCGCATGTTTGATGATCGCACCGGCACCTCATCGGTAAGAGCCACCAGCATTGATGTAACCGTGGAACCGGGCGCGTTTTTTGACCATATCGCTTTGCTGCGCTTAGACGGCGCCTTGAGTGTGCGGATTAAGGTCGGGCGGGGCGCCACCATCCTCTATGACGTTACCACGGACGTATCCGAGGACGCTACCGATTGGGGTGATTATTTCTTCGGGGATCGCGATGGCGTGAGAACGGCGGTATCGGTTACGCCGCAAGTCTTTTACTCCGATGCCTGGGTACAGACGATCATTACCGGAACCACGGGCGAGAATGTGGGCCTTGGCTTATTGCTGGTCGGGCGCGGGCGCGATCTGGGTGTGACGATTGAAACGCCGAGTATCGGTATCGAGGACTACTCCACCAAGGAAACCGACGTATTCGGTAATACCTATCTCCTGGAGCGTGAGTATGCCGATAGAGCCAGCGTCCAGTTGATTCTGGAAACAGGGCAAGTGGATGCAGTTAGGCGCGAACTGGCTAAGTACCGCGCCACGCCGGCCCTGTACGATCTCAACAATGCCGAATCGGAAGAGGCTTATGATTCGCTCCTGATCTTCGGCTTTTATGAGTCGTTTGACGTATCTTTGGGATATCCGGGCAAATCATATTGCTCGCTTGATGTACAATCGCTTATCTGAATTTAGGATCATTTGCCATGGCAATCTCGCAAAACATCACGCCGCTCTCGACTCCCCCATCGCGTAGTGATCCCATCAATTTCGACAGCCGCGCCGATACCTTCCTGGCGGAATTGCCGACGCTGGCGACTCAGATAAATACTTGGGCTGGACAGGCAAACAGTACGGCCACAACTACCAATAGTGACGCGAGCGCCGCCGCTACCGCCAAGACCAACGCCGAAACCGCCGAGGCCCATGCCGAGACGGCGCAAGGGCTGGCGGAGTCCGCTCGCAATACCGCGATTGCGCAAGCCAGCACCGCCACCACCAAGGCCGGGGAGTCAGCAGCTAGTGCCGTAACGGCATCCACTCAGGCCGGTATCGCTACCACGCAAGCAAGCACGGCCACCGCCCAGGCAGGCATTGCCACCACCAAAGCGGGCGAGGCCGCCGCTAGTGCCGTAACCGCAACTACCCAGGCTGGCACCGCTACGACACAAGCCGGAATTGCGACTACGCAAGCCGGCATTGCTACAACCCAGGCGGGCATTGCTACTACTAAAGCCAGCGAAGCATCTGCCAGCGCCGTAACGGCTACCACGCAAGCCGGGACGGCAACCACGCAAGCGGGGATTGCCACTACCCAATCTGGGACTGCTACTACCCAAGCGGGAATTGCCACGACTCAAGCGGGCATCGCTACTACCCAAGCCGGCATTGCTACCACTCAGGCTGGCATTGCCACCGCCGCCGCTCAAGCTGCCGTCAACACCGTCACGGGGGACATGGCCACCCTGGACCCCGCCGCCGGCAAAATCCCCCTGGCGGATGGCGACGGCGTGATCGACCAAGCCTGGCTGCCCGTTGAGCAAGATGGCCAACTGGCCGGGGCCGCCGCCTACGCCACCGACCTCGCCGGCCAAGCCGCGCGGACCCTGACGGGCAACCTCACCGCCATCGCCGCCCTCACGCCGACGGACAGCCACCTCATCGTCGGCAACGGCACCACCTTCGTCGCCGAAACCGGCGCCACCGCCCGCGCCTCGCTGGGGCTGGGCGACAGCGCCACCAAAAACGTCGGCACCACCTCCGGCACGGTCGCGGCGGGGGACACCCTGACCACCGAGACCGACAACCGCGTCCTTTACGACGAGGAATTGGCCCGCGCCGTGACCTATGCCACGGACCTCGCCGGGCAGGCGGCCACCACCCTCAGCGGCAGCGTCCCCAGTGCCGTACCCGCCAGCGCCACGGCGCCGGGCGTGGCGGGCCAACTGCGCTACGCCAGCGGCTTCCTTTACGTCTGCGTGGCCGCCAACACCTGGCAGCGCGTGGCCCTCGCCACTTGGCCCTAATCACCCCGGAGTCACTCATGGCCGATTACCAAGAATCCCCCGTTGCCGGCACCGCCTGGCACCGCTTCAATCAGATCCACATCGACAACACCCGCAACGCGGTGCCCGTCGTCACCATCACCGAGGAGCGCGTGGTGGCCCTGGCCGATGGCCGCGAGCTGCGCGAGCCGGTGGGCATCATCGAGCTGCCCTGCGGCGACCTCAGCTATCCCATCAGCCTGCGTGACCCCGCGACCGGCGACCTAACCGGCGCCACCGCCACCCTGGGCGATGCCTACGCCCTGATTTACAGCCTGTGCCTCCAGGAAGCCCTGGTGCGTGATGGCGTTTTGCCGCGTCCCGGCACCACCCCCGTGAGCGAGGAGTAACCCATGGCCCTGACCATCAACATCCCCGACACCCTGCGCCGCAGTGTCGAAGCCGCCTCGGGTGGCAGCAATACCGTGCTGTACACCGCCAAGGGCCAGCCCAGCTACATGCGCGTGGTGCCCCTGCGCACCTTGGAGAGTTTCACCGGCCAAAACTTGGGCACCGGCACCCATCCGGCCTTCATCGTCAATGCTGTGGAGAAGGCCAATCTCTTCCTCGGCCTCTATCCGGGCTGCGTGAAAAACGGCGAACTCCTGAGCCTGCCCGGCGTCGATCCGGCCTATAGCGCCAATCACGACACTTTCGTGGCCTACGCCCGCGCCGCTGGCGCTGGCTGGCACTGCATGTCCAACCCCGAATGGGCGCTGCTGGGGCACCTCTGCTACGAGCAGGGCTTTCAGCCGGGCGGTAATAACAACTACGGCCAGCACGAAAGCACCGGCCAATACGGTGTGCGCGCCGATACCGGCCTGATCGCCATCGGCGGCAGTGGCGCCGGCGTGACGCGCACCCTCACCGGCTCGGGGCCGACCTCCTGGCGCCACGACAATACCGCGTTCGGCATCGCCGACCTCAACGGCAACGTCTGGGAGTGGAGCCCCGGTTTCCGCATCAACGCGGGCGAGATCAACATCGTCGCCAATAACGATTCCGCCCTCACCGCCACCGACCTCGCCGCCGGCTCCGCCGCCTGGCGGGCTATCGACGGCGCCACGGGGGCCTTGGTCGCCCCCGGCACGGCGGGCACGGTGAAATACGCCGTCGCCGCCAGTGGTACGGCGGATTTCACCCTCTACTGCGCGTCGGGCAGCGTCTTTTCGGGCATGGTGAATAGCACGGGCGCCAATCCGGTCGGGGCAACGGCGCTGGCCCTGATCAAGGCCCATGGCGGCTTCCCGGTGGCGGCGACGGGTCTGGGCGCCGATGGCTTCTGGGTGGATGTCACCAGTGAGCGCGTGCCGGTCCGGGGCGGCGGTTGGGACGATGGGTCGCGGAGCGGCGTGTTTGCGCTCAATGGCAGCTATGCCCGATTGACGGCGTACACGGTCATCGGTGCGCGCCCGGCTTTTGTCGCTTGATATCTGGTGACTGTTATCTGCTGGCCGGGCGGCAGCCCGGTCTTCTTCCCCCTCACTGAGATCGTTTGCCGCTCATGAGCCACGGTGTCATCCAGCCCGAACACGCGCCCAAGGTGCGGGAGATCAGCGATGCAGGATTGGGATAGCGATTTGCTGGGGTTTGGCATCTCCCTGATCGGCATGGCCATCTGCGTGGCGGGCGCGGGGCTGTGGAGTTGCTGGGTATGACTGATTGCGACCAGTTGCAACTCGACCATGCAGCACGCGGCTGTGTCTCCGGCGTCCTGGCGGAATGGCCATTACTCCAAGCGGCGTTGGCGCGGTGCGGCGTGAAGCTGCCCGCTACGGCGCGAGCGCGAGAGATGCAGCGGGCCAGCGCGGAGTGTCTGGATCGTGGTGAGTGGGGTTTGGCGGCATGAACGAAGACTTCTACCGGATCGAGCATCAACTGTCGGACGGTTCCTGGGTACGGATATCCGCGCCGGTCTACAGTGAGGGCGATGCCCGGGCAAGCCTGAAGCATACGCGGGCGCAGTACCCTGAGCGGGTGTTTCGCTTGGTGTTTTGTACGGTGACGAGAGAGGTAGTGGCATGACCCGCGCCGAGATCCTCAGCATTCAGCGCCAGCTTGGCCTCAAGGCCGATGGCATTTACGGCCCCAAGACCGCTGCCGCTTATCAAGCGTGGCTCAACTCCAACACGGTTGAGAGCATGCCAACGCCTGCGCCGAGGCCAGCCGCCCCCTGGTGGCGCCACAAGGTCGTCATCGGCTTGCTGGCCACGGTGCTCGCCGGAATCACCTCACGCTGGGGAGTAGATGCGGATGAACTCACGGCAATACTGCTCCAGTTGGCCGAAGTGGCGGGGCTGGTGCTCGCCGCCTGGGGCACGGTCCCGGCGCAAGCGGTCGCTGTTGATCCGACCCTTGTTGCTCGCGTGCATGGCCAGTCTGTCCGCCTGCCAAGCGCCCATCCACTGCCGACCGACGGCGAAGCCGATAAACAGCCAGGCCCCTTTGGCTATTGATAGTTACCTCTACGGCATTCGTTGCCAGGAAGTACTGCGATGATGAAATCCCTGCTCCTCTCCGCCCTCTATTCGGCCCTCAAGGCGTATCTGGGAAGCGGCGTGTACAACCGCATTGCTGGGCAGGTCATGATCCTGATGAGTGCCACGGATATGACGGGCGCGGAGAAGATGGCCAATGTCCTCGCCTTTGCCCAGCGCGAAGCCATCACCGCCTCTGAGTATCTGATCCGCGCCGCCGTGGAGCTGATCCTCTATCGCGAACAAAGCCAGGGGTGAGCCATGGCCAAGCTGCGCTTACTCATCGCCGATTACGGCCCGGTCTTCAGTCACGGCCTGCTTGCTGGCATTCTTGCCTTTCTGACATTCCATTCTGGCGTCTTCAATGGGTGATGCCGAGGACCGCCGCCAGGATCACCTCGATGCCATGGCGCACTTGCGCCAGTTGGAACTGCAATTGGCGGCGCTCTCCCGCGAGCTGGGCGATACGCGCATCTATACCGCGCATGAGATCGAGGATATCAAGGAGGAGATCGCTTCTTTTTGCGCCTGGATGCAGAACGACTCCGTAAAATCGGCCTGGTATTATTCCGCCGAGGCGGATTTGCGACAACTGGTGGAGACCAATAGATGGCTATCGACAACCAAACGGATATTAGCCTGGATCGGCGGTGGCGTGTTGGGAATTATTATGGCGTGGAACGCCGTCGAAATTTGGGTCAGGGAGCATTTGTGATGGCCACTGTCCATCGATGGACGCTGTACGGCATTCTGGCGTTTAACATGGTTCTCGCCGCCTCCGTGCTGAACCTGACTTATTTCGCCAAGCAGGGGCCACGCTATACCGCCGAGGACGGCGCCCGCGAGAAAGCGGAACGCATCCAAGCCGACAAAGACCTGACAGCGAGAATCGACTCACTTCACCTATCTAATTTTACTGATTAGGAACTATTCGCCATGGCCACCACTAATCCCATTCTCACCTCATCATGGTCCCTGATCGTGACGGCAGGCGATGATTTTATGCTCTAATTGCCGTTTACCTCAAAACCGATTGAGGCGCAGATTGCCATTCGCGATACGGAAACCGTGCCGACTGTTCAAGGCCATACGATTACTGCTCGCGAGTCTGAGGGCATGAATCGCAACCTGATCGGGCCGGGCTATGTTTATGCGCGAGTGCTAGGCATCTCGGAATATACCGCCGTCTTGACGGCCTGGACGCCCGCCTAATGGAAACATCTTTTGACATGCACGTCGAAATTGACTCCCTCGGTTCGGCCTCGGAATACGTCAAGTAGTGCGCATCCTAATCCTCTCGGTGCTGGGGTTTTTTGGCCTGCTGATTCTTGGCAATTGGCTGGCGATGGAACTGCTCGCGTGGCTTAGTGCATCCTGAGTGCTAAAGCATCTTTTCGCCCACGGCTAACCTGTTGACAGGCTAACTCGTTTTTCCATACCTCGCCCCATCCAACATGGGGGCGATGCACAAACTGGCTTGGCGCTCGTCTAGGCCCAAATAGCGGGAGCATACGGTTTCAACGGGCACATCCGCCTGCCCGAATTCAGCTAACAACAAGAAGATCGTATTCATTTATCCTCCTCTATTTTGGCCACTACCGCCAGCGGTTGATCTCCCCAGTGCATCGGCTCGTCGTAATCCACGCCCATCATCTCGGGCCATTGCCTGTGCCCACCGGGCTTGACGATGCCTTTATCCATCGCATCATCCCACGCTAGGCGATGACGGAAAGCGGTGTACAAGTCGAACCAAACATCCGCATCCGGGTATTTGCCAACGCCCCAACTGGAATTCATACCAAGCCCCATCTTTGGCTTGATGGCTTCATCAATTTGGCGCTCAAACGCGTAATCCCACAACACGTTGTCATCGCTGTCCCTTAGCCTGAGCATCCCAACCGCCATGCCCGGCTGGCCAATCTTGATGCGGGCGCAGACTTCGCAGGCGATGGCCAGGCTTTTCAATTGGGCTTCGGTTAGCTCAATGCGGTATTTAGTCATGCTCGCGTCTCGCTTTGGCCTCGGAAAGAAATGCCTCAATATGGCCTTTTGCGCGCCAGCAGCGGCAGACTTCGCCACCGCCTGCCCATGTTTCGCATTCACACCACGATGAGCAAGATGGCACCGGATTATCAGTCGCCCACCAACACCAGCCTACCGTAACGTCTGGAGCGTCTGGCGTGAAGTAATCGCAATTGGCGCAGGTTTGCTTAGGCATCTACTGACTCCGTGGTAATAGGCCGCCCGCAAAAGGGGCAGAAGTCCATGCCGTTGTCTTCGGGCGATCCATGGCATATCTGGAATAAGCGCCCGCATTGTGTAACCCATGCCTCGCCGTCTTCGGTCCACTGACACCGATCCGGGGTGCGCAGTGCGGTCCCGCCCGCTTTGGCAATGGCGGCATTCAGCCGGTCCACAATGCCGCAGGGCACGTCGTATTCAGACCAATATTCAGCCGATTCCACCAGATCCACGCACACGTCCAACAGGGCGGGTGCGGCGGCGACGAGCCGCTGCTGGGCGGTCAATTCCGGGAGGGGGTAATCAGGCATTGATCTAACCTTTAATAAGCATTGGCGTTATTTAAGGAAACGCCAATTTGTTTAATAAGATGCCAGGGCCAGCCCGCGAGAAAGGAGCGACGGGCCGCCCTGACTGCCAGTGTTTCGCCACTAACTGGCTAACGCGCTAAGAGTCCGCTATGATCGACGGCTCCGCCTAGCCCGGAGTTCCTACCCACCAACCAACACCATCAAAAAGGCACCAAGTCATATTCCCAATTGTCGCAACCATGCGCCATAAAGTCAGCGGGAATCTCGCCAAATTTGGCGCACTTGCTCTCGGCTACGGTGCAGTGTAAACACCGATGGCAATTCGGCTCGATATCTTGCAGCCACTTGAGTTCATCCAGCATGTAGCGGATTTTCTCGCTTAGTTCAACTCTGTTCATCTTCGTGTCTCCATTCAAAACTAACAATCTCTGGGAATTTAGCTGATTCATTGACGTTTATCGCCTCCGGGGTTGCAAAGTGTAGCCATGGAGAACCATCGGATGGCCCGTCACCGTGTAACAATTCAAGTGCGCCAGATGTTGTGCAATTGCCTGTTTGATAATCAGCGGAGGCAATCGCATCACGGGCGCGAAACTTTATCCACTGTTTTGCCTTATATCCCGCCATGCCCCCATGCTCGAAACACACCCATTCTTTCGCCACCACGCGCAGTCCTGACCAATACTCTACCCGCATCGAATCCGGCGATCCGGGTTTAACGTGCCGATGATAGGTCACGCGATCCACTGGATAGCGCACGATATTGGGCTTGGCTAGCTGACTAGATAATACTGCCGCATTGCTAGCATATACCCCGTGATTGATCCGCTCGGGAGGCGGAAACTCATAGCCGCAATCCAGGCACACCAGGAGCGCCGTGGCGTTATGACTGCCGCACTCCGGGCAGACTTTATAAGGCGCCGCACTACTCCCCTTGGTCAAGGGCTTCGCTCGCCCTTTGATCGCGTCCACGGGGCCGAGAGTGGCTATCGTGTCCGTGAAATCCAGGACCAAACAATCGGCCTTGTCGGGCGCGATGCGCATCCCGCGCCCCAGGATTTGGGTATAAAGGACTGGCGACTTGGTAGCCCTCAAGAGGGCAATGCAATCGACTTCCGGCACATCGAAGCCAGTCGTCAAAACCGCAACGTTAACCAATGCCCGCAGCTTGCCGGATCTAAAGTCTGCAATCGCTTCCTGTCTTTCCGCCTTCGGTGTCACGCCTGAAACCACGGCACACGCGATGCCTAGATCAGATAGGGCTTGCTGGATATGCTGGGCATGTTCTACCGTGACGGCGAAGACCAGCCACCGCTTCCTTTCCGCCGCGAGCGTGACAATCTCTTGACAGGCCGATGCGACCAGGTGCGATTGATCCGATACGGCGGCCAATTGCGAGACGATGTAATCCCCGGATCGCATCCCGACGCCCTCGGTGGCAATCTTGGTCGCGGTGGCTTGAGTCGTCAGGGGCGCCAGGTAGCCGGTATCTAAGAGCTGGCGCATGGTGACACTGGCTGCGGTCCCGTGAAATAGCGGGGCATCCTGATCGGTCAGATAGATACCGTTTCCGCGAAAAATGGTCCCTGACCAACCTACAACGCGCAGATCAGGACAATAGCTGCTTAGGTCCGAGATCAAGGTCCGATACATCCCGGTTTCCCGCTCACCCAGAAGATGGCATTCATCAATTAGGAGGAGATCCACCCGGCCTAGCTGATGAGCAATCTTATAGATGCTACCGATAGTGGCGTAAACGATAGCCGTGCCGAGTTCCTTGCGACCCATGGCCGCTGAATAGACGGAGGCTGGCGCTTCGGGCCAGATGGTTAAGAGCTTGGCGAGATTTTGCTCGCATAACTCTTTAGACGGGACACACATCACAATGCGCGTCTCGGGCCATTGGCTGATGGCTTCCTGGCATAGCGCGGCAATCATGACGCTTTTCCCAGCGCCAACGGCTGCGGCTACGAGAGGATTGCCCTCGGGATGGCGCTGGAACCAACTGTAAAGGCCGTCAAGGGCGGCGCGCTGGTAGGGGCGGAGGATCATCGGATTAGCTCGAATGGCTCGACATTGGCCATGGTTTCCTCTGTCTGGAACCCTGGATAATCTTCGGTCCAAAATGGAAATCGCTTGAAATTCCAGGCTTGCTCAAGAAACCAGGAATAGGCATCCATATTCTGTTGCTGAAAATGGCCTCCCGGTATTGGTCCGGGATCAAGTGACCAGCGGCGAAAGGCCACTCGCCCATCTGTGTACTGTTGCAAGGCGAGATAGATGCGCATCATGCTCGCGCTCCATTCTCTCCGTGTTCAAAGCGGGCTGATCTAGCCTTTATTGCTGCGGCTAATATAGAAACCTCAAAAACAACAAATTTATCAAAATCTATCATGTTCCACCCTTTATGCGGATGGCTTATACATCCCAATATTCCAAGTTGAGCGTCATTGCCACTACCGCAAGGCGTTGTTACATCGCATCTAAAACATGAGATCAAAATATCGTCATCGGGAGCATCTGGAAATATCATATTACTAAAATTGCCTATTTCCCCACATCTCGGGCACATGCCTTCAATAAATATGTCTCCGACTCCGTCTGTGTTAAATTTATTGTTTTGTAACATAGATAGTGGATCGCCATTTACCTGTATGGCAGACTGCATATAACCACTTTCCTCTGTAATCAATTTATCAAATGATGACAGCTTAGTATCTATAATGTTATCGTCTGGCTTAACCTCATACCAAGTTACCAATCCTGATGGCATTGCCACCCTAAAATCAGGCAAATAATATCCAGCTTGACCAAGGTCAAAACCTTCCGGTTCATATTGCCAGTCTAGTTTTAAGGCATCAAAAAATACGGCCCATCTGGCCTCAAGGCGCGAACGGAAACGATAGCCTTTGTATTGCGTTTCAATTGCTTTTATTTTCACCTTACTAACCCTCCTTAACGCCTAGCTGGCTCTTATCCTGGCACCCGTGAATATCCGCACTCCGGTACACCGTGCCGCAATTCATGAATAGGGCATTGGTAGCCAGGTTGCGGTACTGGACCCAATTCTCCTCATGATTGGCGTCAACCATGACGGCGAACGTACCCAACAATGCGGGGATATAACGATGCTGTGGGCAGGCTTTCTTCTGATTATCCAACGTCAACCACATGCCAGCCTTTTCACACTTCCAGCCGCCTTGCGGATCAGGAGTTACATGGGCGCAAGTGCGGCAATTGACTAGAGGCGCCTCCTGGCCATGGCAAAATGCGTGATAGCTGCACATCCGACACTGGAACCAGGACGGATCGGAACTGATACCTGGAGGGGGCTCTTGAGCAAAGATAACGGACTCCGCCCGCTTGATAAGCTGGGGGCCGGCATCGGGATCGACGGCTACCCGTTCGTGATAGAGGGCTTCGGTGTCCTTATTCACGGCAATATAGTTTGCTCGCGTCATGCCGGTTAAATGCAGGTATGCCTGCATTTGTGCCCAATGCTGCGGCTTAGAAACTTGTACGCCTTTTTCGCTTAGGTCTTTGAACGATTTAGCGTTATGGGTCTTAAATTCTAATAACTCATAGTTGCTAGATGACCCGCCCGGCAGGCCCTTAACGCAGCCATCCAGGCTACCGCCAAAATGCCCACCGCAGGCACTCACCCGCCATTGATCGCCATTCTCCTGGCACTCCGAGACTTCGGCGCCAATGCCGCGCAACTCTTCAACGATGATCGCCTCCTCGCGCTGGCCACGGGCAAACAGACGCAGGATGCGACCCTCGAAACCGGGGGCCATGACCCACCTGAAACTTAGCCACAGATACCGGGCGCACGGATGACCAATCAGGCTCGCGCCCAAGTGGGGCCGGAGGCCGTCATCGGCTTGCGCTTGATGCCATTTATAGATTTCAGCCGCGAGGCTATGGACTTGAGGCGGGACGGGGGACATGGGCTTTCTCGGTTAGGTGAAGAAAAAGGCCATCCGTGGCCATGACTGGACTAAGCGGCGCGGTTAGTGGCCCAAGGCGCTACCGAGGCCGCAGGGGACGCTTGCGGGGCTGGCTTGCTCGTAGCCTGGGGCGCCGGAGAGAAGGCGCCTGGGGCCGCCTGGGGCGCGTGAGACGGGATCGCCATAAACGCCTTGATCTCATTGCGGTCAGGGTATTGGCCGCTTTCGTCCTTTTTGATGCTGACCCGAATGGCGACCGGAATATTGTGCAACTGGCTGGTGTCCTGGAGTTTCAGGACGCCGACGGCGTGGCACAGGGAAGAAAGCTCGCGCTGGCCGATCTCCTCGGCCTTGGGGTTTTCGTTGGCCACGTTCAAGCCGGCGAAAACCACGCGATTGGCGCACGGGCCGTCGGTGATCCTGAACGTCAGGTTCATCCGCTGGCCGGTCCCGGCCTTGGTCGGCTTAACGTCCGACTCGGTGATGATGGCGTGATAGGTGCCAGCCGGTAGGACGGAGAATTCCTCGGCGGGAGCAACTTGGGTAGAGTCAAAAGAATAGTAGGCCATGGGGTTTATCCTCTGGAGTGATGATTAGCCAATAATCTTGGCAATGATTTCGGCCAAATTGGCCACTTCAAATTGATTCAACTTGCCAGACCTATCCTTGGCCTGCCACTGATTATCGGGCTGGGTTTGCAAGTACCTTTGAATCTCGCCCTCGGGATTCCTTTCCACGCGCATGGCGAACACCTCGTCAGTCAGATAGGGCAGGGCTTGGCCGAGTCGCTGGCCAGGCATGGCGGGGCCAAAGAGGACGGCGCCCGTGCTTTCATCCTTCACCTTGTCCAGTTGGGCCAGGAATAGGACATGCCTGCCGGGCAGGTCACGGAAGGCGCGGAGCATGGCCATCATTTGCTCGCTGGTGGCGCCGTATGCTGCCCTGCCGTCTTTTGTTTTCGCCTTTTCTTCATTGAGCAGGACATTGCCGATTTCGGTGATACTGTCCAGCACGACGGCTTGGTATTTCTCGCCTTCGCCATTCAATAGCCACGAATAGACCTCGCCCACCTGCGCCACGGTCGCGACTTCAATCACGTCGATATCGTGGCCAGCCAGGGACAACAAGCCGGCCTCGGCGGAGAGGATCAAGGTCGGGACGCCGAACGTGCTGGCGAGTGTCGTCTTGCCTGACCCGCTGGCGCCGTAGACGCCAATCTTGAGGCCGTTGACTTTGCCCGCATCGCGGGTATTAAGGAGTTTTATGGCCATTTATGCCGCCTCCTCTAATAGCTCGACTTTCACGGACGGCTTGCCGGGCTTGGTGATGATGGCCTTGATGACGCGGGCATAAACCGCAGGGTTAGACGTGGCCAGGGCTTTCAAGCCAGTAACGGAGACCTCGGGCCGATAGCGGACCACTTGATCGAAGATCGGAATCCCCTCCGCTTCGATAAGCGCCTCGCCATCGGGCGTCAGACTGCGCGTCAGGCTTTGCACGGTGGAGACCTTGAAATAGGGCGTCTTGGCGACTTGGGTTCCTTCCGGCTTGAGACCAACTAACTCAATCACGGCTTGCTCGCATTCAATAAGATGCTGACGAGCTTTCTCTAAATCTTGCTTGGCAGTCATCAATTGCCAGGCGGCGAGATCAATGGGGGCGGGTTGTGACACGGGCCTACTCCGAAACGTGCAAGGAATTAAGGAAGGCGGCGACTTCGGGAATCATGTTGATCTCGTCAAGATCAAAAGTCATATCCCCTCGGGCGCTCAAGGTGATCGTGCCGGATTCCGGGCCGCCCGTTTCAAAACACATATAACTGTCGTCGTCTTCCGAATGGATCTCGGTCGAAAATAGGGAGTATTTGAACCCGCTAGGCATCTTGGGCGGGGCCGCGATCTTAGCGCAGTGGCAATGCTTTTTAGCCATCGCCTGGGTGACCTCGCCCACGTCGTCCATTTGGGACATGGCGAAGAGGGCTTGCGCCAGGTCGGAATCGACGCCTTCTAGGGCTTCCAGGGCGCTCGGCTCCAGGGTGAAGGCATCGGGATCAATGTCGTAATCGGCATGGGCTTCGGGCATGGTGGCTTCCTCTAGGACGGCGCTAGGCGCCGCGGATTGCAGGTTGATAGGTAGGTCGCGGGTCACCCGTGGCAGGCTGTCATGGGCCGCCTGGTGGCGAATAGACGCTGCAAACGGATGGCCGGGCGCTGGCTTGCGCTTGATGGCCGGCTGGCGCGTGGGCTTGATCTTCGGCGCGGCATTGGTCACTTTGGAGGCTTCGATCCTCGGATCTTCCGGGTTGGCCAGGATGTAGCTATTGACTGGAGTACCCCTGGAGTGCGGAACCTTTCCACCATCGGCAATCAGGCCCTTTTTCTTCATCTCATAGGCCACGCGGCTGACCTCTTCGGCGGATGTGGCATATTCGCAATAGTGATAGAGCGATTGCGTCGTCATCGGCTCGCGACTATTAGCCAGGACTGAGAGTATTTCAGCCCGCAATTGCTCGCGCACGGGGTTGATATTGTGGGCAGCCATCTAGTCTTCCTCTCTGTTGGAACATTGGGCGATCAATTCGCCCTCGATGCGGCACCTCTCTGCGGGCGTCAGTTTCTTTTCGAGCCAAGGCGCGGGCCGGCCTTTGGAGTCGCACACGGTCCACTCTATTTCCCCTTCTGCTGGCGCCCAACTGTCAGGATGGCCATAGAGGCGAGCTGGGCGCCAGGGAATGAAGGACAGGACTTCGATTCTGGCGGGAATGCCGCTGATGCGCGTTTGCATGATCTATCTCCGCTTCATCGCGTCAAATTTCTTGATCTTCTTGACGAAGACGGGCGTTTCCTTATTGATGCTGGCTACCAGCGGATGGAAGGGGCTGATCGTGCCATTCTGGACACATTCAATCCCTTCCGCCGGCTTGAGCTTGTCGCCCATGCCATCGCGAAACAGGATGAAGGCATCGCACTGCGTACCATTGCCTGCAAAGCACTTATCCAGGACGCCAGTCCCAACGCGGCTAAAGGCCAGGAAGGCGGCGAGCGTCTCGATACAGTCGTTGTACTGGCTCACCGGCTGGGTATAAGTCGCCGGGCTGGTGGGCATCGTCTGCGACGCGGCGGCGCAGCCGGTCAGGAGGAGGGCGGAGAGGAGGGCGGTTTTCATGCTTGCTTTCTCTTATAGGTCGCTTGACGACGTGGCTTGTGACTGGCGATCAGGGGCCAAACGATATCGGCCAGAAGCGCCATGATGAAAAACAAACTGGATAGGATCGCGATGACAATCAACACGATCATGAGCGCGTCAAAGTTCATGCTGCTAACTCCCGGCGCGTCATTTCGGCCATCTCGCGCCGACGAATCTCCTCTTGCCAGCGGGGCGCCGCGTACTTAACAGCCACCAGGCACCTTTCCAGTTGGTCCACGGTCAAGCTCTGAGGCTTAGCGCTATGGATGGCTTCCAGGAGGGTTTGCACGGTCCATTCAGTGGTAGTCATGACGGCGACTCCTCGTGGGTGCGGAGGCTAATCACGTTCTTGGCAACATTCGTCGCGGCGGTCAGGGCTTGGCTGAGTTCGGCTATCGTCTGGCTGTCTAGGGCGATGATCGAGCCGTAAAGGCTGTTGTCGCGAAGAACGCTGAGGAGATGGGCTGCTAGGTTGGCTTGCATGGTCTTTCTCGGTAGCTGGCGGCCCGGTGTTGGGCTGCCTATGGGTACTAATATAGTGCAACCTTGGGGGCCTGTAAAGCATTTTTTTGATAATTTTTCTCTTGCATGATCCCTATTTTATGCTCTATCCTAACAGCATGAACCTACAAACCTACGTCACCGGCCTTCGGACCCGCTTGCGGGAGGCTCCTGCTACCCAGCGCGAGATAGCTCGCCTGGCTGGCCCGGAAATCTCTTTTAGCTGGATCAATAAGTTTGCCACTGGGGCGCTAAAAAACCCCTCGGTTGATTCCCTGCTGGCTCTGGAGAGGGCGCTGGACCAGCTCGCGCCAGCCAAGGCCGCGTAGGCTTATGATTACCTCCTCTAGCGCCACCCCGGCGCCTTGCCAGCCTGCCCCCCAGGCTGGTTTTTTTATTCCCTTCACTCAGGTGCCCGCCCGTGTCTGAACCTTATACGACGTATCGCTTCTCACCCGCCAGCGAGGCCGCTATCCGCAAGTGGTGGCCGGAAACGCTCACCAAAGCGGAGTTCCCCGAGGCGATGGCTCACCTCCAAGCGGACTTGATTCGCATCCACGCGCCAAACATGAACGGCGAGGATCGCGCTCGCGCTCGCGAGACGCTGGCGCGGTTGGGGTGCTAGGCCAATGCCTAACGTCATTAAGCGACTCGAACCCGGCCAAAAGGTCGGCTATTCCGTCATCGTCAAGCTCTGCCGGGATTCCCAATCCTATGAGACGCGGCTGTACGAGTGCCGTACCGAGTGCTGTGGGCGGCTTGTCCATCTGACGCAACGCCAGCTAAAGGACGCCGAGCGGCGCGGGCGGGCCGGCTGTATCAAGTGCCGGGGCAAACAGAACGCAAGGCCCCCAGCGCCGCGCCAGACGGTCAAGATCGGGGATGTGATGGGGCCAGTGACGGTGCTAGCGGCAGGTCCGACTTCGGTCCTGAAGCGCGTCCTCTGGTCCTGTTGCGGGCGGGAAGACTTGATCGGTCACGAACGGCTGTATCGGATGCGGCATAACGCGAAGACCCAGCCGGAGGCGGTCTGTATGTCCTGCTATGTCGCCCGGCGCCAGGGTCAGTCGGTGACGGTGGCGCAGCCGCGCACGGATTGGCGCCCGACGGAGATCCTGCCTCCGGGGATTATCTCCGCCGCTGAAGCCTGGCCACGGCCGCGGATGGGAGCCTGAGATGAGCGCCAAAGGCAAGCCGCTACAACCGGGTGACACGTTCGCCTGCTACACGATCCTGGGCTTTATCAGTGACGCACCCAAGAGCAACTATCGCCGCTATCTAGCCAGGGCGGAATGCTGCGGGCGGGAAATCGAGCGTAACGAACTCGTCTTTAAGAAGGCGCAGAAGGCGGGCGCTACCCGCTGCCATCGCTGCGCTCAAGCCGCAGCCAATCCGGGGAAGCGGGCTGATTATGCCATCGGTGAGCAATTCGGACCCGTGCGCATCCTGGGGCGTGGCGAGTCTTTCAGGATGTGGCGCGTCGTCTGGGAGTGCTGCGGCAAAGAGTCAGAGTTAGATCAACACTATCTGAGCGTCCTGCGAGTGCGCGAGGCTCAGGGCCGGACGGCAGTTTGTCTCCCGTGTTCGATTCAGCGGTCACGGCTGTTGCCTGAGGACCGGCCTCCCCGCCCGTCCAGAAGCAAAGCGGCACTGGCGGCCTCCCGTGGGCTAGGCGCGCCAATTCGCCAGCCAAGAACACCCATTCCTCAGCCGCTGATAACGCCGATTGCGGCGCAGTTGCCCACGGGCATTGTCTCGGCGGCGATTGCCTGGCCCCGCCCTGGGAGGGCATCCGCGTGAATCAATTTTTGCTAGACGTGGCCATGGTCGCGGGCATTGTCGCCGCCTGCATTGCGGCGGGCGTGGCGCTGAATTTGTGGTGGCTAAAGTGAGCGACGAAATAGACACGCTGTCCGAAATGGAAGAGCGCGAGGCGGCCCGCTTTGCGGATGCGCTCAAGGCCCAAAGGGAGAGGCCCTTGCCGACGAGCAACTTTTGCCAAGACTGCGGCGAAATTCTGGATCACCACCGCCGGCCATTCGCGTTGTGCTTTTACTGCGCCAGTAAACGCGAAGCGCGGATGAATTGGCGATGATGCAAAGCCGGAAGGAATCGCTGATCGAATCGCTGATGAATATCGGCATTGGCTATCTGGTGGCGCTCTTATCCCAATTAGCGATATTTCCGCTATTCGGAATCAATGTGCCACTCAGTACCAATCTCTGGATTGGCGCCTGGTTTACGGCCATTAGCCTGGCTAGAAGCTACGCCATAAGGAGATGGTTCAATTCCCGACTCCACCATGCCGCGCAACGGCTGGCGCGGTCAGTTTGAAAAGCCCCGGCACCCTGCCGTCAACAGGGTCCGGGTATCAACCACTAGCACTAAATAGGAGTGCGAGACGATGACACCGGAAATATACCAGCAAACGGCGCTGGACCACTACTTTTCTATGATCCGGCGCAAGGCGCGGCGAGCGGTCCCCAAGGGATTGGCTAAAGTGCCGGCCTTGAACGAGGCGATGTTTTCCTATCAAGCCGATGTGACGGACTACCTCCTCCGCGTCGGCTGCGGTGCGGGCTTCCTGGATACCGGCATGGGCAAGGCCCTGATCGGGCTGGAATGGGGGCGGGTGATTGGCGAGGCGACGAACAAGCCCGTCCTGATGCTGGCGCCGCTGGCGGTCGGTCCCCAACACGCCCGCGAGGCGGCCCGCTTCGGCATTGATGCGGCTTATGTCCGGGATGCCAGCAAGGCCAAGACGCCAATCGTTATTACGAACTATGAGCGGATGCACTTGTTTGACCCGGATATGTTCGGGGGCTTGGTATGCGACGAATCTTCAATAGTTAAATCTTTCGGAGGCAAGACGAGCAAAAACCTCATGGCCTTTGCCGAGCGCATTCCCTACGTCTTGGCCCTGACGGCAACCCCGGCCCCTAATGACCATATGGAATTAGGCCAGCACTCGCAACTGCTACGGGTCATGGCCAGCAATGAAATGCTGGCGCGCTGGTTTGTCGCGGATCAAGCGCAAATGGGGCGCTATCGCCTCAAGCATCATGGCGTGGCGGATTTTTGGTCATGGGTGGCAAGTTGGGCGCGGATGGCGGCGCGGCCTTCCGATCTCGGCTATTCCGACGTGGGTTTCGAGCGCCCTGGCCATCAAGTCGATTTGCATTATGTGGATGCGGATTTAAGAGCGGGCGCGGCTTATGACGAGCTATTCCGTCATGTGGATACCTCCGCGACTTCGATTCACAAGGAGAAGCGGCGCACGGCGGGCGCTCGCGCTACGCGCATCGGGGAATTGATTGCCAATGACCCAAACGAACTCTGGTGCATCTGGTGCGATACGGATTATGAAGCTGATGAACTGATGCGGGCCATTCCTGGCGCCGTGGAAGTCAGAGGCTCAATGCACCCGGACATGAAGGAGGAAAGGCTAGTCGATTTTATTGATGGGAAAATTCAATACCTAGTGACAAAACCCGACATTGCTGGGTTCGGGTTAAATCTCCAACACGTGGCGCGCTGCGCCTTTGTTGGCGTTTCATTCAGTTACGAGCGGTTTTATCAGGCGGTCAGGCGTTTTGATCGCTTCGGCCAAACGCGCAGGGTCCAAGTCCACGTCGCGCTGGCCGAAACCGAGTCGGTCATCTGGAACACGATCCAGCGCAAGGCCCGCGACCACGAGATCATGAAGGAAGCCATGACGGCCGCGATGCGGAGAGAAGTGGCCAAGCGCGAGACCAAGACCGCCTATATCCCCCGTCAAGTCGCTCGCCTGCCGCAATGGCTGGCCGCTGCATAACCAGAGAGAAAGATCATGCACAAAATCAATGCGCCCTTGACGGTCTTAGATCAAGTCCACGGCGAGAATTGGTCCGCCTATTATGGCGATTGCCTGGCCTTGGCTACCCAGATTCCCGATAATTCCATTGATATCACCTGCTACTCGCCCCCGTTTGCCAGCCTATACATTTATTCCGAGTCGGAAGCGGATATGGGCAATACGGAAAACGACGACGAATTCCTGGAGCAATACAGTTTTCTCGTCAAGGAGAAACTGCGCGCCACCCGTCCGGGTCGGCTGTCCTGCGTTCATATCAAGGACATGGTTTATTACCAGGGCTCCTCGGTAGATGGGGCATCGGGCATTCGGCCCTTGTCTGATCGCATTACCGAAGCGCACTTAAAAGCCGGCTGGAACCTGCAATGTCGCATCACCATCTGGCGCGATCCGGTCTTAGAGCGCAGCAAGACCAATGCCCACGGATTGCTTTATAAGACTTTCCGGGGCGACGCCTCATTTTGCCGGGTCGGTATGCCTGAATATCTGTTGGTCTTTCGCAAGTGGCCGAAGTCTGATGAGGAAGTGGCCTTGCAGCGGCCAGTCGTTCATCACAAGGATGATTTTCAATTGCCTATCTGGCAAGAATTGGCTTCGCCCATTTGGCCAGCGGCGGCGACGTGCTGGAATTATGGCGGGCCAATTAAGACGGAGTTTGATGCCTCCGGCTATCTCCGGGCAACCTCGACGGGCGGGCAATCGGGTGGCGGGGATATGGACCTCAAGGCGACGGAGACCTTGACGTGCAACAGTCCCGCGATCACAACGCGGAGAAGCACTTATGTCCGCTTCCGCTGAACATCACCAATCGCGCCATCGTCCTCTGGTCAAATCTGGCGATGTGCTCTGG
>2013843001_____PLMO_C243
AGGTGGCCGAGCGTGTGGCGGCACCCCGCAGCCGGGATTCTGTCAACACGCTGGAAACCAAGGAATACATTGGCGGCAGCCTGTTCATCGTCACCGCTGGGGCTGCTGCCAACTTGTCTGAAGTGCCAGCCCGGCGCGTGCTGTTTGACGAAGTTGACCGGGCTGAGTTGAATGTCAATGGCGAAGGTGACCCGGTGGCACTGGCCGAGGCCCGCCAGACCACGTTTGAGCGCAACCGCAAAAGCTACTTTCCCAGCAGCCCGACCATCAAGGATGAATCCATTGTGGAACGCCTCTACCTGTGCGGCACCCAGCGCCAGGCCTTGGCAGACTGCCTGCACTGTGGTGAGCCTCAAACGCTGGACTTTGACCGCCTGATCATGACCGAAGACGGGCAGGGCGCACTGTACCCATGCATGCACTGCGGCGGCATCCACACCGAGAGCGACAAGCCCCGCATGTTTGCCCGTGGCGCATGGTCTGATGGCGTGGGCAGTGGCGACGGTGAAACCGAATCCTTCACCATCAGCGGCATGTTTTTGCCCTACGGCTGGTTGCCCTGGGTGGCCCTGATGCGCGAATACAAAAAGGCCAAGACCAAGCTGGACGAAGGCAGCGAAGAGGCCATGATCGCGTTCTACAACACGCGCCTGGCCAAGAGTTGGGAGCGCCAAAAAGAGCAGACAAAAGCCGACGAACTGATGGCCCGGGCTGAACCCTACCGCCTGGGTACCTGCCCACCCGGTGTGCTTCGCCTGACCGCATCCGTTGACACGCAGGCCGACCGCCTTGAGCTGCTGCTGGTGGGCTGGGGCCGGGGCATGGAAGCCTGGGTGATTGACTATCAAATCATTCGTGGTGACCCGGCAGACTTGCAAACCTGGGCACGGCTTGACGCACTGCTGCAAACCCGGTACCCGCACGCCTACGGCCAGACGCTGGGCATCAATGCCGCGTTTGTGGACTCGGGAGGCAACGCCACCCAGGAGGTCTACAACTACACCCGCACCAAGCGCCACCGCCACATCTACTCGATCAAAGGGGCCAGCAAGCCGGGCCGCCCGATTCTGAGCAGTAAACCCAGCAAGGTCGAGGTGCGCTGGAATGGCCGGGTGGAGCCCTATGGCGCAGAGCTTTGGTTTGTTGGCACCGACACCGCCAAAGACTACCTGGCCAACCGCTGGAGGGTGAAGTCTGGCGTGGGCCAGATCCACTTTAGCCACCAGCTGAGCGAAGAGTTTTACAAGCAGATCACCGCCGAATACCGCGTGACCATGTGGCGGCACGGCCACCGCGTCAACCGCTGGGAGAAAAAGCAGGCCGACCGCAATGAGGTGCTTGACCTGATGGTTTACAACACCGCCGCCGCCCAATACCTGGGCCTGCACAAGCTCAACGATACCCATTGGGACAAACTGGCCGCCGCGCTTAATCCCAATCAGATCAACCTGTTTGCGTCTGAGGCCGCGCCGCTTGAGGTGGATGATGCGCAGGGGCAAGATTTACAAGCCAAATCGGCATCTAGTGCACAGCCAGTAAGCGCGGACAGCTATAAACAAGATAGCGCAACACCCGCCACCGCCCCGGTGATCAAAACCCGGCCAGAACCACAACCCTTCATCACCGCCCGACCATCCCAAGCCGCCCATCCATTTGTCCGTGACTGGTAACCCAATACTACCCAACTCGCCCATGACCCAAGCCCAAACTTCCCGTCCAACCCCCAAGCCCACCACCCCCGCCGAGCCCGACCTGGTGGACCGCATCTTTGACTACATCGCCGCCCAGCTTCCCGACATTGCACCCAGCATGCAAAAGCACAAAGACGCAGTGCGCGCCGAATTCAAGGGCGAAGAATGCTACATCGCTAGCCGACCGGCCACCGCCCGCCAGCAAACTGTAGCCAAAGTGCTGACCCTGTTCAATGGCCGCAACGCCACCGAAATCGCCCGACACCTGCACATCAGCCGCGCCACCGTGTACCGGGTGCTCAAACAACCCGGCACCAAAACCTAAACCGTCTCATTTTTCCTAAAAATGAGACACCCGCCATGTACCGTGCCGCCACCACACGGCAACAAAACAGCACACCACCATGGCCCACACCCAAACTGACCTTGACAAAATCAAAGCCGCTATCGCCAGCGGCGAACAATCCGTAGAGATAGCGGGGCGCAAAGTGGTTTACCGCGGCGTGGATGATTTGCGCAAAGCCCGTGACGACATTGCCACCGAGCTGGCCAACAACGCCATCGTCAGCACCAGCGGCGTGCGCCGTGGCAGCTACCAGGTGCGCTTTGCCACCGCCAGGGGGTATTAAATGGCCAACCTTGCCAGCACCCTGATCGACAAGTTTGTCGGCTTTGTGAGCCCCGACGCAGGCCTGCGCCGACTGCGTGCCCGTGACATGCTCACCCGTGCCTACGAGGGCGCAAGCCTTAAAGACGGCTGGCGGCCCAAACGCGCCGGGGCCAGCGCCAACACCGACCACCTGGCCGACGGTGCCACCCTGCGCACCCGCGCACGCAGCCTGGTGCAAAACGTGCCCTACGTGTCACGCGCCATTGAATCCCTGGTGGCCAATACCATTGGCTGCGGCATCACCCCGCGCAGCCTGGCCCCCAACGCTGCCAAAGTAGACGACCTGTGGGCCGCCTGGACCCGCGTGGCCGACGCTGACGGCCACAGCGACTTTTATGGCCTGCAGGCCATGGCTTACCGCGCTATGGAGCAAGATGGCGAGTGCTTGATTCGCCTGCGTGCCCGCCGCCCAGAAGACGGCCTGCCCGTGCCACTGCAACTGCAAGTGCTTGAAATTGACTGGCTTGACAGCGCCCGCATGGGCACCAACGGGGCCAACGCCATCATGAACGGCATTGAGTACGACCCGCTGGGCAAGATCACCGCCTACTGGATTTGGGACCAACACCCGGGCGAGTTGATGCCCGGCAGGCGTGGCAAGTCGGCCAGCTACCCGGTGCCTGCTGACCGCATCATCCACCTGTTTGCCAGCCAGCGCCCAGGCCAAGGCCGGGGGTTTACCCGTTTGGCCCCGGTAATCAGCCGCGTGCGAGACTTGCAGCTTTACGAAGACGCAGAACTGCAGCGCAAAAATTTGGAAACCCGCCTCAGTGTGCTGGCCAGCGGTGACGTGACAGCCATGAGCATGACCGAATCAGAGTCGCAAACCACCGTGCGCCAGACCGGCGAGCTGGGCCTGCTGGCCAGTGGTGGCATCACCCAGGTGCCAAGCGGCGTGAACCTGACTGTGGTGGAGCCAAAAGCCATGGCCGGCTACACCGATTACGTCAAGCACCAGCTGCACCTGATCGCCGCAGGCATGGGCGTGACCTACGAAATGATGACCGGCGATGTGCGTGAGGTCAACTTCTCAAGCGCCCGCGTCAGCATGCTGGAGTTCCGGCGCAACGCCGAGCAAATGCAATGGCTCACCCTGGTGCCCCGCCTGTGCCAGCCCGTGTGGGATGCCTTTGTGCAAGCCGCCACCATGGCAGGCAAGATGCGCCACGGTGAAGCTGCGGTTGACTGGGCCACCCCGAAATGGGATTACGTCAACCCCGAGCAGGATGTCAAAGCGGATCTGGCCGAAATCAGCGGTGGCCTGACCACCATCAGTGAAAAACTGCGTAAACGGGGTTACAAGCCAGAGCTGGTATTTGCAGAACTCAAGTCCGATTTTGACCGCCTGACCGAAGACGGCACCCTGGCCATCATGCTGCAACTGCAAACCAACCAAGCCCCGCAAACACCCGCAAAACCAGCAGTCGTTTAAATCGTCTCAGTTTTCCTGAAAATGAGACAGGCAACCCGGCAAAGTCCGGGCCATGCCGCAAACCAATACCACACAAACTTCCCCGGCCAAGTCCGCCATGCTGCCCATTGCTGGGCGTTCGATGGAAGTGCGCAACCTGACCCGCGCCGCCGCCACCGACACCACCGCGCCTTTGGCCACTGCTGAAATTGTGTTCACTTCTGGTGCACAGGTCCGCCGCTACGACTGGCAGCGTGACCGCGTTTACATGGAAGAACTAGTGGTTGAACCCGGTGCCATTCGCCTTGAGCGCCTAACCCGTGGTGCCCCGCTGCTGAACACACACGGCAATTACGACCTGAACCAGATTCTTGGCGTTGTCGAAAACCCAATCATCGCAAACGGCCTTGGCACCTGCACCGCCACATTCAGCCGCCGCGACGATGTGGCTGGGTATGTGCAAGACGTGGCAGACAAAATCATCCGCAACGTGTCGGTGGGCTACGCCCGCCACCGCATGGAAATGGTGCCCCCCGCGCTTGACGGTGGCCCATGGGTCTACCGCGTCACCGACTGGGAACCCATGGAAGTGTCCCTGGTGCCCATCCCTGCCGACATGGACAGCCAGATCCGCAGCGCAGGCGACACGCCAGACGCACCCGACAGCAACTTGCGCACCTTCGCGTGCGAATTCATCGAAACCCGCAGCGCAGGCCAAGCCAGCGCCGCGCCCCTCACCGCCCAGGCACCCGCCAAAGCAACCCGGGCAGCCGCCCAACCCCCCAAGGAAACCACCATGCCCAACAGCATCGAAACCGGCGGCGCATCCGCAACGCCGCAACCCGCCGCATCCGCAGCACCCGCCCCCGCCGTCGCAGACACCCGCGCAGCCGACATTGCCGACCTGTGCGCCCGCCACGGCGTGCCCACGCTGGCCAGTGGCCTGATTCGCTCTGGCAGCACTGTGGATGCCGCAGGCCTGGCTGTACTGGCCGAGCTGGCCCGCCGTGACTCTGCATCTGGTGGCCACCGCAACGTCAGCCGCATTGAAACCGTGCAAGACGAGATGACCGTGCGCATGGCTGGCATTGAGCAAGCTATCCTGCACCGTGTAGCCTCTGGTACCAAGCTCGACGACAACGGCAAGCAATACCGTGGTTTGAGCCTGATCGAAATGGGCCGGGACTTCCTTGAGGCCCACGGCCAAAACACCCGTGGCCTGGACCGCATGACGCTGGCCAGCCGCATGCTGAATTTCCGCGCCGGTGGCCCCATGGGCACATCAGACTTTTCCAGCCTCTTTGCCAACGTGGCCAATAAGCGCCTTCGCGCCGCTTATGACGAAAACGCTGGCACCTACGCCATGTGGGCACGCCGCGCACCCAATGCGCCAGACTTCAAAAACATGAGCGTGGTGCAGCTGGCCGGTGCCCCTGACTTGTTGCAAACCAACGAGGCAGGCGAATTCAAATATGGTGCAATGACCGACGGCGGCGAAACCTACGCCATGTTGACTTACGGACGCATCGTGTCACTGACACGTCAAGCCATTGTCAACGATGACCTCCGCGCCTTCGAGCGCATGGTGACCGCGTTTGGCTTTGCCGCTCGCCGCCTGGAAAACCGCACGGTTTACGCCCAGCTCACGGCCAATGCCAACCTGGCAGACGGAACCGCTTTGTTTGCCGCAGGCCACAGCAACCTGATCACCTCCAGCGCCCTGGCCATTGCCACGCTGGGTGCTGGCCGCACCGCTATGCGCTTACAAAAGGGCTTGCAGTCCGAAGAGTTGAACCTGGCACCGAGCTACCTGATTGTGCCCGCCGCCCTGGAGCAAACCGCCTACAACCTCACCAGCGCCAACTACGTGCCCGCCACCACGGAAGCCATCAACGAATTCCGCGCTGGCGGCCGCACCGCAGTGCAGCCCATCGTTGAGCCCGTGCTTGATGCCAACAGCGCCACCAGCTGGTACCTGGCCGCATCCAACAGCCAGGTTGATACGGTTGAGTACTGCTACCTCGACGGTGCAGAAGGCCCGGTCATTGAGTCCGAAGTCGGTTTTGAGACCGATGGCGTGTCTTACAAATGCCGCCTCGACTTTGCTGCCAAAGCCGTTGACCACCGTGGCCTGCTGAAAGCCACAGCCTAACAAGGCCACCAGGGCGCGTTACCCCAGCGGTAACGCGCCATGCAACCACCCCCCATTTTTTAGGAAACAAATCCATGAAAACATACAAGCAAGAGGGCGAAGTCCTCACCCTGGCCCCCGGTGCAGACGTGGCATCCGGCGTGGGTTACCTTTTTGGAGTAAGTCTGTTTGGTGTCGCTATCAATGACGTTGCAAGCGGCGTAGCCGGTGAATTTTTGACCGAAGGTGTGGTGACCATTGGCAAGACCAGTGCACTGGCCATCGCTGTGGGTGACCGCGTGTTTTGGGATGCCACCAACAAAGTGGTCAACAAAACCACCACATCACAGCAGTGTGTAGGTGTTGCCATTGAGGCCGCAGCCAACCCGTCAAGCACGGTGGTGATCAAGCTGGGTGCTACGACCGCTGTTGCCGCGTAACCACCGGACGCAATAACTCGCCATGGCCGCTAAATTTGCAGCGCTTGAATCCCGCCTGAACACGGCGGTATTTGCGCACCTGTCAAATTCTGAGGCCACTTTGGCAGGCGTTGCCGTCTCGGGCATCTTCGACAACGGCTACGCCTTGGGCAACGTCGGCTTGTCCGGCATGGCGGGCACCCAGCCCACCTGGACGGTAGCCACCTCCGACATCCCCCCGCGTGTGATCGACTGGTTCCGGTATTTCCAAGAACCCTTTGATCCGCTGGACCTGTTGGTGACCCTCAACGGCAGCAATTACAAAATTGTGGCCCACGAGCCCGATGGAACCGGCATCAGTCGCCTGCTCATGGAGGTGTCCGCATGAGCGCCACCGCCTTTGTGGCGATCCAGACCGCCTTGATGGGCGCACTCAGTGTGGCTCCCGCGCTGGCAGACGGGCGCATCCACCCCAACCACCTGCGCCCCATCGGTGCCAACCAATCCACTGCCCTGGTAGTGCGCCTGGACCAAAGCGCCGGTAGCTCTGAGACCCTGGGCGCATTGGACTGGGTAACCAGCTATGTGGTGGAGTGTTACGCCCGTGCCCAAACCGGCACTGACCCCGCGCTGGCCGTAGACGCCTTGTTGTCTGACACCTGGGCGCGTTTAAGCACGCTTGACCCTGATAGCCAGCTTGGCGTGTCGTCCATCACCGTGTCACCCGCCATCGACTGGCAATACGACAACGCCGACACCCCCGTGGTGTGCGCCCTGATCCGTGTGCAGGTACAGCACCGCACCACCACCGGCACCCTGGCCCCCTGGGCCTGACCCGCCAAGTAACCAACACCTCCACCACCATGCCTGATACCTCAAGCCAAACCCCTTACAGCGACGCGATTGCACCACTGATTGCACCCTTCATGCAGTCTGCCACCGCTGTTGTGATGCCAGAGCCAGAAGCAACCCCCGCCGCCGGTGGGTGCTACACCCGCGACCCCGCCACCGGTGTGCTCACCCTCGTTATCCCTTCCACCATCCAAGAGTAAACCCCCATCATGGCAAACCGTCTCATCCGCAACACCGTCATCCTGCTCAAGTCTGAATCCACCTACGGCACCGACCCCACGCCCACCGGTGCGGCAGACGCGCTGCTGGTCAGCAACCTGAGCATCAACCCCTTCAACGTCACCACGGTAGACCGTGACCTGATCCGCTCCTACCTGGGAGCTTCTGAGAGCCTGATTGGTGCCAAGTATATGGACCTGAGTTTTGACCTTGAGCTATCGGGTGCTGGCACCGTTGCTGTGGCTCCCGCCTGGGGTAAAACCCTGCTGGCCTGCGCCATGGCCGAAACCCTCACAGCGGTGACCCGAGCCGACTACACCCCGGTCAGCAGCGCCTTTGGCAGCGCCACCATCTACTGGTACGACGACGGCCTGCTGCACAAAGCCACTGGCGCCCGTGGTGCCCCTGTGTTCAAGCTGGGCATCAACAACCGCCCGGTCATCAGCGTCAAATTCACCGGCCTGTACAGCACCCCCACTGTGGCGGCCAACCCCAGCACTACGCTCACCGCCTGGAAAACCCCGCAGCTCATCAGTGAGGCCAACACCCTTGACCTCACCTTTGGCGGTACCCACGCCACCGCCACCGCGCCCCTTATTGCCGCCGGTACACCGTACCCAAGCCAGGGCATCGAGGTAGACCTGGGCAACAAGGTGGACTTCAACGCCCTGCTGGGTGGTGAAACCGTAGACCTGACCCAGCGCACCGCCACCGCCAAAGTCACCCTGGACGTGACCGCCGCTCAAGAAGCCGCCTTCATTGGCCAGGCCGAAGCGGGCACCCTGCAAAGCGTGGGCCTGAGCCACGGCACCTTAGCCAACCAAAAGGTCTTGATCTGGCTGCCAAGCGTGCAAATCATCAACGTGCAAAAGGCCGAGGCCAATGGCAAACGCCTGATCTCGCTTGACCTCAAGTGCCTGCCCAGCGCCACTGGCAACGACGAAGTGCGCATTGTTACCAGCTTCTAAGGCTTTTTAAAGCCATTTAAGCCAACAGCCCTTGCGCCACGTGCGCAGGGTGCTATCAAAAACACAACAAACAAAAGATACCATGAGTTTCAAATTAGCCATTGCCGCCATCGTCATGTTTCAGGTCAAGCTCACCATGCGTGACGGCTTGATCGACAAGCCGTTTGTGTTCCAGCTCACCGCCGCCCGCAAGACCCAAGAGCAAATCGAGGAAACCCCCGAGTTGTCGGTGAAAGACTTTTTGCTGGACAACGTGACCGACTGGCAAGGCCAGCGCCTGGTGCTGCAAGACAACGGCGAGCCTGCCGCCTACAGCCGCGAGGCCTTTGACTTCATGCTCAAACAGCCAGGCGTGCTGGGCGTGGTGTGGGCCGCCTACCAAAAGCACACCGCAGGCAAAGAAAAAAACTAGCGCAGGCGGCTGCGTATTGGGCCAGCGGCCAACTCGACACCACACAAGATGATGATGACGACGACACCACCCAGCCCATCACCACCGCCTTGGCGGCCTGGGGCCTGCAGGCAGACGCCACGCAGCCCGTGCGGCCCGACGAAAAAGTGTTTTACCTGTGGCCCGAGTGCCTGCCTGCCTGGGGCTTGTGGCTGCGTATCCAAACCCATTGGCGTGTCGGCATGCAGGGCCGCGAAGGCCTGGCCACCGCAGACCTGTGCGCCTACCTGCGCGATGTGGAGCGCATCCGCCCGCGCGACTTTGCTGCCACCTACCGCTGCCTGCAAGCCATGGAAACCGCCAGCCTCAAGGAATGGGCCAAACAGCGTGAGCAAACCAAATAAGGCAATCAATGGCCAATGAAGTCAAACTCAAACTCGCCGTAGACGGTGCCAGTGCCGTGGTCAGTGAATTTGACCGCGTGCGTGCTGGTATGGGCAACCTGACCGCCGCTGGCAGCCTGGCCCAGTCTGCCCTTGGCGGCTTGGCCGCCGCCCTGAGCGTGACCGCACTGGTGGCCTGGGGCCGCGCCACGCTGGACGCCGCTGACGCCATGAACGACCTGAGCCAGCGCGTGGGCATCAGTGTCAAAGACCTGGCCAAGTACGAGTTGGCCGCTGCCCAATCCGGCACCACCATGGAGGCCCTGGCCAAAGGCATCAAAGGCATTGCGGGCAACCTGCAAGAGCACGGCGCAGCACTCAAAAAATCGGGCATTGATGCCACCACCGCCGATGGTGCCATGCAGCAGCTGGCCGACGTGTTTGCGGGCATGCCCGATGGCATGGACAAAACCACCCTGGCCGTCAAACTGTTTGGCAAATCGGGCATGGACCTGATCCCCATGCTTAACCTGGGCAGCGAGGGCTTAAAAACCGCCGCCGAAAAAAGCGCCGCCTATGCCGAGCAAATGGCCATCATGGCACCGCTGGCCGATGCCTTCAATGACAGCCTGGCTACCCTCACCCTGCAATCCAAAGTGTCGGGCCTGGTGTTTTTAAACGAAATGCTGCCCTCGCTGGCCTATGTCAGTGCGGCCATGGCAGATGCTGACAAAAGCGGCAACACCCTGGCCAGCACCTTTGGGCAGACGATCAATACCGCGTTTGAGGCTGCTGTGCTCATCGCCAGCGATGTAATTTTTGTATTCAAGGGTGTGGGCCGCGAAATTGGCGGCATCTTTGCTCAGATCAATGCTTTGGGTGAGGGCGGTGGCGTGTTTAGTGCCAAAGGCCGCGCCGCCTGGACGGCAGTGGGCGATGCCATGAAAGAAGACGCCATCAAAGCCCGCGAAGACCTTGCCCGCTGGCAAGAAAATCTGGTCAGCCGCACCAAAAATACCGGCGCCACCTACAACCAGCGCCAAGGCTTTGGCGAGTCACTGAAATCCGACGCCGCAGGCCTGGCCCTGTTGGCCGCCTTGGGCAGCGCCGGAAAAACCGCCAAAGAAGCCATCAGCGAAGCCGCCAAGGGCTTAAACCTGTAC
>2013843001_____PLMO_C2782
CCGGCTTATCAACGCTGGGAATTACGCAGCAGGATGTAGAGACCTGATGCGCTGGAATCGGGCGGGCGGCAAGGTTGTGCGCGGCCTGACACTGCGCCGCGAGCGTGAATCACAGAAGTGTTTGGCGAACATACCAAAGGCGGCAACATGAATCCCTACTGGCAACAGCAGCACGGACTGACACCCGACGAAAAGCAGGCGTTCATGGAGCGTGTGCAGGCCGGGCAAGCCGACTTTCTACACTCGCTGCGCACGATCCACAGCGCAGCCGAAAACCGCATGCTGACACGGGTAGCGATTGCGCGGAGCCGTGGCACGGATGAGGATGCGGATGATGCGAGTTTGGCAAAATAGCAAAAATCTATTATGAAAGCATGGCACGGTTTATGCGATTGCAAAAAGCGTGCCACGTCCTCAGAATAGATTTTTGCTATTTTCAAAAATGATCACCTCGCCAGTCGCTCTGATTACGCACAGCGCCATTGCCATTGCCGCCGCCGCTGGTGCATGGACGTGGCAGGCCAACGCCTACACGGCCAAGCTGGCCACCCTGAAAACCCAGTACGCACAGGCCCAGCACCGGGCCGTGGAAACCGCCCATGCCGAAACCATCCGCCTGCAACACATCAAAGACGCAGCCCTGCGGGCCGCAACGGTACGAGCCGCTCGTATTGTTGCTGACCGTGACCGCCTGCGCCTGGCTGCTGACGGGCTGCGCAACGACCTCGCCGCCACCGAGCACCGCCTGCGCACAGCCCCCGAAGCTGCCCGAGCTGAGCACGCCGCTACCGTCCGAGCCGTACTCGGTGAGTGTGCAGACACTGCTGTCAAGCTGGCGGGCCAGGCTGACGGCCACGTTTCAGACATTCGACTGATGCGGGAGGCATCCGGGCAGTAGATGGCCGCCGACATGGCTGCGCCAAAAATGAAAAAAGCCCCGAGCGTGACCACTGCTCGGGGCTTTTTGATTTTGGAATCAGCGTTTTTTCGGCAGAGGCGGCAATGCCTGAATTCTGTCGGTTTTTGGAATATCAAAACAGCCGCAAACCCGCGCCAATGCTGGTTTTTACAATGGGCCTTCTAAGCCGGTTGTCGCTGGTTCGATCCCAGCCGGGCAGGCCACAGCCAGCAACAAAACACAGCTATCAATTCTGACTTTTTGGAATTGCATTTTTGTGTTTTTGGAATATGGCTTGCCGCTTGGATGCCTCATGTCCACTTGAATGGCAGTGCATCTTGAGGCAAGAGCCAGAGGTGTCTCATGTTGGCTACGTTAACAACATGGGCGTTTGATGGGTAGATTTCAACCGCATCAGTTTCGCCGTATCCGCACTCGGTTTTGATGCGCTGAAGTTCATCCCATGTGATTTCATCTTGAAAGCGCACGCCAACAATTTGCGTTCTGTTCACGGATAGCCTGGCAATGGCTGGCGGTGGCGCGTTGTATTGCTGCACCAGAAAATCGCGGCTGCGCCATACCTTTGTGCAGCCGACTGGTGATTGTGTTGGCCAATGAACTTTCGGTACTTCAATCAGGCGTTCTGGGTGACTTGCGTTTTCGCGTTGAAGGTTTTTTGCAGCTTTCCGGCGCTGCTCGCGGTTCATGGTTTGTAGTTTGCTCATGGCTTGTCTGCCCGGCCGCCAGGTGGCTGGTGGCTGAACTGGGCGGTTGGTTGGTAGAGGTGTGTGCCAGCCCGCGACAGAACGCCGCTGGCGGGAATCGGGCAGCGCCTCGCAGGTCACCCCGAAGGCGTGGCCCGCTTCATCGCCCGGCGGTCGTAGATCTGGTGAATCATTTTCCCGTCGCTGTGCAGCGTTGCGTCCTGCGTGTCCAGGTCGCCGCGCTGTAGTTTGGCGGTCACGCCCATTGGGCGGCAGTCCTGCAAACAGAATGGCGTGAACGGCACGCGGTCGGCATCGGCCAGCTTTTGCGCGGCGGCCATCAGGTCGTCCAGCACGTGCCGCCAGCCGCTTTTGGTGTACCGCTGGCCGCGCAGGTTGCCAAACACCAGCATGGAGCCGGCGTAGCGTTTCACGGCCAGCGCTTCGTCGATGGTGCTGCGCAGCTCGGGGCTCCACTCAATCAGCACGGCGGGTTTGGTCTTGTCTTTCTGGTCGCGCCAGATCAGGCCATCGGCTTGGATTGCATCGCGCGTCAAGCCCCTCACCTCAAATGACCGGCGCACGCACAGGCTGGCGGTTTTGAGTGCCAGCGCAATGATGAGCCACGCGCCGCCGTGGGCGCGGCCAGCCCGCAGGGCGTAGTCCATTTCGGTGTTGGTCACCAGCCGGGTGGCTTTGGCGGTCTTGTTTTTGCGCAGGCCCTGAAGCGGGTTGGTGTCGATCATGCCCAGGCGCACGGCGTACTCCAGCAGCAGGCGGGCCAGTGCCATTTCCTTGTTGCCCTTTTCGGGGCGGTTTTTGGCCACGCACGCGTCAAGGTATGCGTATGCCATTGGCTTGGTGATTTCGCACACATCCAGGTGGCCAAATGCTTTGCGCAGGTTTTCGGCCTCGCGGCGGTTTTCGGCCAGCGTGCTGTCGGCGCGTTTGTTGGGGTCGCCACGCGGCATGGCATCTTGGGCGGTAAACCATGCGTCGATAAGGCCGCCGAATCCGCCAGATGGCCGGTCTTCCCTGACTCTGGCCGATTCCTCGATGGCGCGGCGGCGCAGCGCGGCTATCTGGTCGGCATCGTCGGCGGGGCATTGGTAGCGAAATTCCCAGCGCCCGTTGCGTTTTTTGTACCCGATGGAATAGACCCGCGTGCCCATGCGCTGATAGACGCGGTAGGGCAGGCCGTCGGCCTTGTCGCGGCGGCGGATCATCACGCGGCACGCCGCCGTTTGCTGTGCTGCTGCATGAATGACAGGTTGACGGTGCGCAGCGGCTGTGTCTGGGTGCTGCCCTGCTGGCCACGGCACACCGCGTCGCAATGCGCCCGCTCAAGCACCACGCCGCCGGTTCGGGCCATGAAGGCGCGATGGAACCCCCGGCTGTGCAGCACGTTGAGCTGTTGGGTGGGCTGCTTGTAGCCGGTCAGGTGCTCCAGCTCGGCGGGGGTGAGGGTGATGGTTTGGGTTGGGTGCTCGGTGGTCATGGTGATGACACCTTTTCAAGATGGGTTCTGATCTCAGACGCGGTCGCGCTGTATTGCCAATACGTAGAGATTGCAGCCAGCGGCAAGCCGGGGAATTCTTCGCGCACCGTTGCGATGTACTCCGCTGTCGGCTTGGTGCCCTTGTTCGGGATTTTTTGATTTGTGCGGGGCAGGCTGTTGGCGGGCACTATTTTTTGAGGCGTGCCGTGCCACGGCTGTATGTTGCAGGCGATGAAATTTGTCATGTGATCATCCCAGGTGGTATGCGGGCCAGTGATTCCCAGCCGCGAAAGTGGTGGAGGTTGTCGGCAGTCAGGATGCCTTTCACGTCAACGCCGTGAATTGTGAGTAGGTGCAGCGTCACGCCGCGCGGGGTGTCTGGCGTGATCCACTGCCAGTGCCGCTCGGTGCTGACTGCCACGGATGCGGTGTGATTGAGCTTGTGGCCGGTGCATGGCTGTTGGTCTTGGTCTGGCAGGATCAGTGCATCCAGCATCTGGTCGGCAAGCTCAAAATTTTCAAGGGCTTTGAAGTGGGTGCCTTTGGCTTGGTGGTGTATCCCGTAGCGCCGAAAGGTGGCCTCGGCATCCGCCAGGGCTTTTTGTTGGTTGGGTGTCATTTGCCTCCCAGTATTGGGTATGGGATAAGCCCGCGCAGGTACATGTGTACCTTCCAGTCGTTGTATGCGTTTCTCGGGCTGTCGGCATACCCCAGCACGCCTTGCCCACGGCAAAACCAAACAACCCTGTGCAGGGTCTGGCTGTAATCGCGGCGCAGGCGGGGTTTTGTTGGTGTGGTGGTCATGTTGCGCCCACCTTGCCAACGGCTTCTGCGCACGCCATCGTTGCCACATCCCACAACGACCGCTCAACGCCTGAGCATGATTCGGGGGCGCGTAGAGCGCCGCACGCTTCTTCTGCCTCCTGCAAAGCCTCGCGCACGGCCTCCTGCACAGCCTTCCGGTGCGCCAGGCCAGAGCGGGCACGCTCTGCCTTCAGTGCCTCGTTATCCGGTGGGCTGTCAATCAGCGTGCAAACATCAGATGCCAAGGATTTGAACTCTTTCCATGCAATATCAGAGTCATCTGGGCCAATGCGCCACCAGCTTGACGATGAGTTGACGGATTGCTCAATGTTTCTGGCTGCCTTTATCAGTCTGTCGTATTGAGTTCGGCCGCTGCCAATGATTGGTTTTTTTGAGAGCAGGGCCCGCAGCGCCTCAATCTCCGCATGCTGGCGTTCCAGCTCAGCGGCGGCGGCACTCAGGTGCATCTGTTTGACTGCTGGCCAGCCGTCCGGTGTGTGGTCAATCTCAAAATCTTTGAAGATGACTGCGATGGCCAGGGCTTCTGGCGTTGGTGTTGCTGTTGTGGTGTTCACTTTGCTCTCCGTGCTGCCCGCTGCGCAGCGCGGCGGTGTGCCGTCTGTGTGTGCCTGGTCAATCATGGCTCCCCCCTTCTGTCTCATCACTTGGCAAGTGCAGCACAGCCTGGGCCGCTGCCTGTTCGCGCCGGGCTTTTGCATCGTCCAGCAGCTTTTGCTTTTTCGCGGCTTTGACCTCGGCTGACTTGATGTCGCTGCGCACCAGCGGCTGGCCGGGTTCGTCGTAGGCAATGATGTAGTGGTGACCCTGCAAGGTCAGGCCGCCGTAGTGGCGGGCCAGTGACAACTGCGAGTCAAGCCAGCCGTGAATGCGCTCCGGCGGCTGTGGGGTTGTGGTGGTGGCGGTCAGTGGCATCATGATCAGCGCCCCGTGTGCCCGAAACCGCCTGCGCCGCGCTCGGTGATCGTCAACTGTTCAACCAGCTCAAATTCACAGCGCGGCACGGGCACCAGGCATGCTTGGGCAATGCGGTCGCCGGGCTTGATGCGCACGGCTGGCTCGTGCTCAGCGTTGCTGTTTGATTCCAGGTACACCAGCAAGCTGCCCCGGTAATCGCTGTCCCCTGTGCCTGAGAACGCCTCGATGCCGTGCTTGAATTTCAGGCCAGACCGTGGCTCGATTTTGAGCATGTAGCCAAACGGCACCTCGAATGCCAGGCCCGTGTCGCAAATGACGGGGTGCCCGGCGTAAACAATGTCGCCCGTGTGGCTGTCGGAATTACTGACCGTGGCGGCGTACAGGTCAAAGCAGGCCGACCCGTCGGTGGCGTAGGTGGGCGCTTTTGCGTTGGGGTGTTGGAGTTGGATTTTTATCTTCATTTATTTCACCGTTGATAATTGTGTTTTGCCAATGCTGAAAAGCGTTAGCAGCTACTTTTTTTGATTGCCTCTGAGGGCGGGGTGCGGAATCCACACCTGGTAGGGGTACACCTCCATGTCCAGGCTTTTTGCCAGTTTCACTTCGATCTGTGCGCCGCGTGAGCTTTGCCACGATCCGTGCGTGGCCAGGGCTTTGCAGCGCATCAGGGCGGCAATGTCGGCCCGCATGTGCTCGTGCCAGGTTGCGCTGGCGGGCAGGCCGTTTTCGTGCGGGCTCCAGACAGATAGGCCCGCTTCATCCCGCAGCCGGGCGGCGATGCGGGCGAACTCGGGGTGGTTGTAGTCAAGGTAGCCGGTCATGGGGCCGCAGAGGTACAGGTCGAATTCAGGTGTCATGGCTGCGGCCATCACTCATCCACACAGGTGTGCTTGGTCACGCCAGCAACGCGCCGGTCAGCGCCTTTTTTCTCGGGCTCCGCTGGGGCGGGCAGGGCCTGGGCTGGTGGGCTGTACGCGCCGTCGATGAATCCGCTGTTGTCGTTTCCGGTCAGGCGCAGGTATTCGATCTCCACTTTGGCGGTGTCCACCAGCACACTGGCCACTGTGGCCACGGCGCGGGCGCGGTCTGGCTCCATCGGGTTGCTGCGGCTGCGCAGGTCGGCCAGCGTGGCCAGCAGGTGGCCGCGCAACACGTTGATGTGCGGGGCCAGTGTTTCGGGTTGGGTGGGGGTGGGGGTGTGGCTCATGGTGTGGGGTGGTTGGGTTGATTTGGTTGGTGGGTGTGGGTTGCGCTGGCCGCTTTTTCGGCGGCGGCGGCTTTGGCAATGCGGTTGACCTGCCGGGTAATGGCCCCCTTGAGCTGGATCAATCGGCCCAGCTCCGGGTGCTTGTTGCGCGGGTGGTTGCGCCTGGCGTGCTCGGCGCGGGTAATGCAGTCGAGCTTGTCCAGGGTGATTTGCTCCAGCACCACGGTGCGCAGGCCAGGGTTTTTGAACACCACAATGCACCCCGGTGGCACGGGGCCGTGCGCCGCCTCCCACACCAGCCGGGCCACGGGCACCCAGCGGAGGTTGTTGGGGCCGGTGGTTTCGGTCATCTTGCGTTCAAGCACCGGGCCGCCGCTCTTGTTGTGGGCAATGCGGTGCGCCCCGATTGGCTGGGTGGTTTGCGGTTTGCTGCCGGGCTTGAACTGCGTTTCAGCGGCCCGCCCGCCGGGCTTGTAGCCCTTGCGGCCCGCGTTCCACGGCACGAGGCCGGGCTGGAAGATGTGCTCGCGCATCACCCGGTCAGTCTGCATGCGCAGCGTGGCCCGTGCTTTTTGCGCGGCCAGGTATTCGGGTGTGCGCTTCAGGCCCATGCGCTTTGCCTGGTTATGCACGCACGATTGCGATCTGCCCAGCAGGTACATGATCAGCCTGTCTGGGTAGCTGGGCCACAGGCGGCGCATGGTGGCCAGCTCTTTTTGGCTCCAAATTCTGCTGGCCGGGCGCTTGGGCTTTTTGCGCTTTTTCTTGGCCGTGGTCATTGCTTCAGCCGTGGTGGTGTGTGCGCAATAGGCCCGGCTGCGCCGGTACACATGCCTTGAATTCCTGCATACGCCACGCGCTGGCCGTTGCGCAGGCTGGGGCAGTGCAGGAATGCTTTTGCATCGGCCCGGTCGCATTGCAGCGCGGCGGGGTTGTATTGGCTGGGCTTGATGCTGCCTTCGTCTTCGTCCTCTTTGCCCCCCTTGGCCGCGCCGTGCGCTGTGCCGGTGGCTTGTTTGGCGGCGGTCTGGCTGGTGGCCTGTTGTGCTTTTTGGCGCAGCAGCTCAGCGGTGAGGGGGTCAATGCTGTACAGCAGTCGCGTGCGCTCTGGGTTGTAGCGCGAGCGCACTTTGCCGTGATAGTCCATCTTGCTCAGTGCGTTGCGCACCGCCGTTACTTCGACCGGGATGCCCAGGCGGGTGGCCACTTGCTCCGCGTCGATGCATTCGTCTTCGCCCAGCGTCAGCAGCAAGCGGATAATGTGCTCGACCAAATCGCGGGCGTTGGCCACGCGGGGGGCGCACAGTTGCGCTGCGCTGCCTTTGCTGAGGTGGCCGGTGGTGCGGTTTGGCTCTGGCTGGGTGGCTTGCTGGCGGGGTGCGCTGGCGGCCAGGGCGGCGGCTTTGGCTGCTTTGGCCTTCAGGCGCTTTTCGGTGGTGGCTTGCTGGGCCAGCACAGAGCGCGGGTTGGGCGTGACCTGCGCGGGCAGCGATTTGCAGCCGGGCGTGCAGATGCACGGGATGTGGCCCAGCGTGCTGCGGTTTTGCAGCAGGCCCAGGCGGTACAGGCGGGCCACGGTGTTTTCGGTCTTTTTCCAGGGGCTGTTGTATTCGGCCTGCATGCGGGTTTTGAGGTCGATCAATGTGCAGCCCTGGTGGCTGCGCACCATGTGGAGCACAAGCTCCTGATGGGTGGCGTTGGCGGGTGGTTTGGTGTGGCTCATGCGGGGTGTGGGCGTAAAAAAGCCCGCTGGTGCGGGCTGGGTGTTGGTTACTTCGGCGCTTGTTTGGCTTCTGTCATGCAGCCTTCTCCATGCTGTCCAGGTGCTTGCGCACCACTTCAGCCACTGACAGCTTCCAGCGGGTTTCATACCCTGAGTGGCCGTTGCGGTGGAATGGCTTCATCTCGCCATAGGCTGTGCCCGCTTCGGTCAGCTTCCAGTTCTTGTTTTCGTCCCGGTACTGCAAGCCCAGTTTTTCCAGCAGGGCATTGGCGATGCGGCCACTCAGCCCCAGCGGCTCGCCAATTTGGGTTGCATTCAGCGTGGCCGTTTCCTCTGGTGCCACCGATGGAAGGGCTTTTGTCAGAAGCATGGCGGGCAGGCCCGTGGTGCGCTCGATGGCATCCAGCGTGCATGCCATTGCCAAAGCCTCGTTCACGCCCTTGATCTTGGACATGGCCTTGCCAATCAGCAGCAGGTCACGCACGGGCTGTGAATGCGGCAAGCGGGCTTCGCGTGCCTTTTGCTGTGGCGGAATCATGCGCTGCTGCTCTTCCAGTTCTGTCATGCGGTCAAACACCTTTGCCTGCAATTCGTAGCTGTACGACATGGCCATCAGGCAGGCTTCGCGTTTTGGGAAGTGGTAGCAGGGTTTTTCGCGATTCATTGAGTCCAAATAGATGGAGGAAAAATTTCCCGCATCTTTTCCAAGCACCTGCGGAACCTTTTTGAGGAAGTCCGAGTGCGCCAGCGTGGCATCACCTTCTGCGCGTTGAGAGTTGATGTAGTCAACCAGTTCAAGGCTGGTCATCGTGACGGTGTGGATAAGGGTGAGTTGGTTCATGAATTACTCCTGGTTGGCCATGTGGGCCTGAATGTGTTTGGCTGAGGCTTCGGCCATTGCGTAGTGGTCGTGGGTGCTGTGGGCCAGGGCTTTTTCGATCAGCGACCAAAAGCCCACGGCGATGCCGCATGATTCGTTTTTGCCATCGGCGGGCGGGTACATCTCTTTGGTGATCCAGCCCATGAAGGCTGACCCGGCCATGTCGGGGTTTTCTTTGATGTACTGAATCCAGTCTGCTGCGTACTGGATGCCGACGATGTTCGCCGTGGCGTAGCAATCAATTTTTGGAACGTGCCAGAACTTGCGAGTTGTGCGGCGCGGCGACAACTTCACGTCCTTGATGAACGGGAGTTTTGTCGGGTCGCATGATTCGCGGGGGAAACGCTTGCGCGTGACTGTGTGCGGCGTGGGCGCACTGGTACTGTCAGCCATGATGGCTCCTTTTGAACAGGTTATGAACCTGTCACCTCCATCGCCAAATGGGGGTGGCAGACCGTGCAGGGGTTGGCGAACCGGGCAAGTGGAACCGGCACACCCTTGCGGGTGTCCCCCGCACGGCCCACCAAAAATGGAGCCATGCAGCGCAGCATGGAGAAAAAGAAAAGCCGCTTACCAAAGAATGGGCGCGGCTGCTGCGCCTACTGAAACCGGGTCGCCAAACCCAGCCCTCTTTCGAGGTGGCGGCAATGTACCACGGCACTCGGCGCAGATCAATCAAGCGGATGCAATTTTTTCAAGCTCGCTTGTCGCTGTTCCTCGGCAGACATTTAGGCAGGCTGCAATTCTTCTGGCCAAAAGTTCGCCACTTGGGATGTCGTGAGCAAATCCGTAGCAGTGCGCAACGGTTGTGTCCGATTCGTTTGTCACATGCCAGTTGTTGTCAACTCCGCTGGACGGACTGAGCGCACGCCATGTGTCTTTTTCAAGTGCCATTTGGGCTCCTTTTGTTGCGGTGAAATCTGCTGGTCAATCAATCCCCCGGCGTGGCCGCCAGGGCTTTGTCTTTGTCGTAGCACCCCAGCGCCTCGCGCAGCGCCACTGCAAACTCGGCAATGCCCTGGTCGTTCATCACCATGCGGTCGCACAGAAACGGCATTTGCTCGGTGATGTGGGCCAGCACCGGGGTGGCCTGGGTGCGGTGGATGTGCCAGATCAGCCCGCCCTGGCTGCGCACCCATGCGGCCTCGGCTGCGGTGCGCACGTCGGTGATGCAGATCACCTCCCAGCGCAGTTCTTGCAGGAGGGCGATGCGGGCGGTGGCAATGCGGATCCAGAAATCTTCACCCAGGCACTGGCGGCCCCACTCGGTGCCCAGCGTTTGCGCCATGTGCCGGTAGCTGGCCCCGAGCTGGGGAATCGTTGCTTCTTTGCGGCGGTGCTGCATGTAGCGGCGCTGCGTGCCAGTGTGGGCAAACAGCGCTTCAAGCATGGCCCGCATGGGGTCGGCAAAGGCCATGCCTGCGGTGCGCTGCTGTGCTTTCAGAAGTTGCAGCGCGGTGTCTTTGCCCACCCCAGCCAGCCCGGCCAGGCCGATGATTTTGGTTTGGGTGGGTGGGGGTGTGGTGGTTTTTTCCATAGCTTGCTGTGCTTGTGCGGCCTGCGAAAAGTGGCTTTTTGATGTGCTTTTGCGCAGGCTGGCGGCTGGCTGGTGGCTTATGCCGCTGGGCGGTAGGTGCCGATCAGCACGGGGATGAATTGATACCCCACAAGCATGGCCGCCTTTTCTGCGTCGGTTTCGGGCTTGTGCTGGGGGATGGGCGGCAGGTTTTTCGGCACGATGGCATCGGCCACCTTGGCGGCCAGCTCTTCGGCCATTTCTTCAATGTGTTGCTCGGCTTTGATGATGCGCAGCGACAGAACCGGCTTGCTGTCGCTGGTCAGCACGCTGAGGCGCAGCACAAACTGGCGCTCGTTCAGGCCTGCGTAGGGTTCGCAGGTGAAGTAAATGAGGTCTGGCACCGCGCCCGACACGCTGCTGGCCCGCACGCTTTCAAAGCTGCTGTGGCTGCTGCTGAGCTGTTCAACCGTGCTTTGCAGCTTGCGGGCGGTGTCGATGGTCAGATTGCGGATGGCCAGGGTGGCGGCTGGGGTGACCATCTTTTCCGCTTTGTCGAAGCAGGCAATGTGCGGGACCCAGTCTTCCAGCCATTCGGCAACTGCGGCCTGTTTGACGTGGGTGCTGGTCATGTTCAGCAGCGATTGGTAAGCGGCTGTTTTCTTGGCCGCGAGCATGGAAATGTTGTCGGCGTGGCCCGGTTGCTCTGGCGTGCCCAGGTTCAGCACGGCGGTGGCCTGCATTTGGCGCGGGTCAACAAAAATGGCCGCGCCGTCTTCGGCGTTCTGGCGGGTGTAGGCGGCAAAGCTGTCGATGCACTGGGTTTCCATGCGGCCCCGGCAGCGGCGGCGGTTGGGCAGATAGGTTTCCAGGTTGCTGATTTTGTAGTCGCTGGGCAGGGCAACCAGGGCTTTGGGTGTGACGGGGATGCCGTCTTCATCAATGTCGGCAAAGGCGGCGGCAATGGCTTTGCCTGCTTGGGCAATTTGTTCGGCTTCTTGCAGGGCGATGATGGCGGATTTATCAAACATGGTGTGCTTTCAGGGGGTGGGTGGTTTGGTTGGTGGGTTTGGTTGCGCTGGCCGTTCAGTTGCCGTTGGTGGGCTGGCCGTTGCGGTTCAGAAATGACAGCTGGCTGATTGGCACGATGCTGAGTGCGCCACCGGGGCCAACGTGCATGGGGGTTTCGCGGCTGGCTTCGATGGTGGTTTTGCCCTCGATGGTGGGTTTTGTCAGCTTGATGCCGTGGTCAATCTGCACTTGCTGCGTGCCCTTGATTGGCTTGAATTTCAGGGTGAGGGTGATTTGGCCCTCGCGCTGCAAATCGACTGTGCTCATGGCTGTGGTGCTGAGTGCTTCAGCCACCATCACGGCGAACTGACCGCCGTCCAACTCGGTCAAAAACTGGTCAACCTTGGTCACGGCCTTGTTGACGTGACCGGCTGTTTCGGCTGTGGGGGCTTTGGTGTTTGCGGTGGGTGTGCTCATGGTGTTTCCTTTGTTTGAGCTGGGGACAAAAAACGACTGACTGAAACGGGTTGGGCCTGGCCGCGCAGGGTGCGCGGTGGCGGCGGGATGGCTGCTGGGCGGCGACTGCTGGCTACGCGCCAATGGCTTTGCTTACCAGCAGCACGCTGGCCGCCCATGTGGCTGCTGTGAGGCCGATGGCAATCGTCCAGGGGTTGCGCAGGAAGCGCAGCACGCGGCGGGTGCGGCTGGGCTTGTGTGGCCTGAAAACCGCTTTGTCAAAAGGCTCGTTGCGAAGCCTGTGCTGGACCTGCATCGATTCATACAGGGCCTTTTGACGCGGATTAAGTTTTGGTGCGCCTTCAATGATCCTGGCAATGTCCTGCATGCGTGCCTGGTGCGCCTCTTCGGCGCGGCGAATGCGCTTGGTCAGCTCTCCAGCCTTCGGGCCGGTTACTGTGACGGTGTGGCCGTGGATGGCAAAGGTGGCGTGGCTCATCAAGATGTCATCGGGTTTGGTTGAGCGGGCTGGGCAGTTGGGGCCCTGGTTGCAGCTGTAATCGCAGCAGTTCATTCGGTTACTCCGTGTTTGCGGATTCGCGGGTGCAGGTCAGGGTGGTGCCGTCAAAAAAATACGACGAGTCAGGGTCGTGTGGCTTGTCTGTGCAGGCTCGCAAGGCTGCGTTGTGCAGGCGGTCGGCCTCTTTCTGCTGCTGGCGGGCCATGTGCAGGCGGTTGTCATCAGCGGCGGCTTCGGCATCAAGGTGCTGCATGCCTGCCCACAAGGCCAGCATCCAAAAGATGGCCATTGCTATCCAGGTCCAGGGCGTGGGCTGGTTGCGTGCGTTGAGGCCACGCAGGTCGGCGTGCTGGGTGTAGCGGTTGTTCATGGTGTTGCGGTGGTGGTGGTTTTGTTTGCGGTTGCTTGCAGCTGGGCGCTGATTGCGCGGGCCATGCTGGGTACGCTGCCAGCCGGATACAGCCGGGCTGATTTGCTGCGTTGATCTGGCTCAAACCCGAGCTGTGCCAGGTATTTCTCGGTGACCATCGGCAGGCCCAGACGGCGGCTGACTTCGCCCAGGTTGATCAGCTCGCCTGTGCTGCCCGGTGGCTGGGCTGGCTGTGTGGGTGGTGCTGGAGGGGCCGGTGCCGGGTCTGGCATCAGCACTTCAACCGCCTGCTGTGCGGCCAGCTGGTGGCGGCGCTGCATGGCTTTGTCGAATGCCTCGCTGGCCTGGAAAAACCGGGTGCCCAGGCTGAGCATGGTTTGCATCAACTCGGCGGGGGTGGCGGTGGCGAAGTGCTCGGCCAGGGCATCGGCCCCGGCGGCCTCGGCTTGGGCGGATGCCTGGGTGGTGGCTGCTGCTGTGTTCATGCTGCTACCTGTGCCGCTTCTGTTGGCATCACCACCAGGGTGCCGTCTTGGGTCAGGCCAACTTCGCGGGCATCTTCCCGCAACTGCTCAACCATGCTTTGGCATTGGCTGTGCCAGTATTCGGCCTCGTCTTGGGTGCGATAAAGCTCTCGCTCCAAGTGCTCAATTCGGTCGGCCAGTGCGCGAGCGTGTGTGCGCAGGTGGTCAAGCTCCCAGCGCTCAAGCCTGCGCTGGATTGCGGCCACTTGCTTGGCCGCGTCGGGTTGTTTGTTTGCAGTGGCGCTCATGCTGGCTCCTGTGCGGGTATAAAAAAACCCGCTCAGGCAGTGGCTGGCCTGAGCGGGTGGAAAGCCCGGCGCGGTGCCGGGCAGGGAGGTTTGAAGATGGTGGGCGGTCGCTTACCGCGCTGCTGGCTCGATACTTGGCCCACTCCAGCGACTGAGGCCGTTTCTCGCCGTGCTGAGCTTGCACATCACCATCAAGACAGCACCCCGTTTGCTCCCCCGCGTTCCAATTCAAAGGGCGGGGCGCTGACTTGATGGCCCCCAGCTTGTCACCGGGGCCGGGCCGGGCTTGCACCGGCATCCGGCGGCGCGTTGATCACGCTGCTGCCGCCGTTTTTGTGACTCCATCCCGGAGTGCGTGAGCCAATTACCCGCGATTGGCCTGCTGATCGCGTCTGTGCTTGTGGCACAGATCGCCATGCAGCCAGCCTCGGCAGGGCACGGTTGCCCCTCTTCTGACTTCATGGTTTTTCCCGTACTTCCGACCGTTGCGCACACTGAATGAATATGCATTCGTGTGTGCGCTTGGGCATCACCTGGCGGGTGGGCGGTGTGCGTTTCCGCTGGGCTGCGTTGTGCAGCTTGCGTTGGCGCATGGGGTATCCGTTGGGTTGTGAATGGCCAGCAGGTGGGGCCTGTCGATGCTGGCCGCCCGATGCCGCTTTGTTTTGCGGCATGGGTGCATTATTAACCCAAGGCTATGCAAAGTCAATAACCCAGGGCGATGTTTTTTCAAAAAGACGAAAAAAAACCGCCTCGGTGGGCGGTGTTGGTGGTGGATGGTGGTGGTTACGGTTTTGACAGTCTCTTTTTCTGGGCGATGGCCACGGGTGACGTGGTGGGCACCAGGGCGGATGACCCGCATGCGCTGCATGTTTTGTGGCGTGAGCTGACGCGCCACAGGCTGTACACCAGGCCGGGCACGATGAACGCCAGCCAGAGCACCAGCTCAATTAGCATGCTGCCCTTTGTGGTGGTGGTGGTATCGCCTTCATGGCCGCATGCTGTGCAGTACATGGGCGCGGTTTTTGGTTTGCTGCCGCGAAAAATTTTCCACAGCACCCAAAGTACAAATCCCAAAATAACCCATGACAAAACCGAAAAGCCGTTCATTTTTCACCCTTCAAAAATAATGTATTGGCGGGGCCTATTGTGGCTTTTTCCGCGCTGTGAATGGCAGCACGCTGGCTGGGCGTGGCGTGCCGGTGGTGTGCTGGTCAGTGGGGTGCTGGGCCGCCTGTGGTGCCGTTGGCGCGGGCTGGTTGCGCAAGCGCATCTAGCAGGCGCACTGCGGTGGCCCACTGGTCTGGTGGCATGGTCTCCATAAGCTGCATGGCTTTGGTGCGGGGGTCGTCTTCGCCGTGCAGCTCTGAATAGGTGAGTGGGGTGTCCATCCAGCCGTTTGGCAGATCGAGTGCATGCTCAATTTCGCGGGCCATGTCATCGCCCATCACGTAAGGCGTGTTTCTGCCGCTTCTGATTGACCCCGCGCCAATTTGAGAAAGGCGGGCGTTGGTGGATTCCCAGCCGATGAGCTTGTTCAACGCGGCCCATGTGCCGTGTTTTTTCTTGAGTAAGAGCAAGCGTTGCTTGCGTGTTTCCTGTGCAGTTTGCATGCACTGAATTGGATATTCGGCTTTCCAGCTTTGGAAGTTTCCGGGGGTTATTGACGTTGCATAACCTTGGGTTAGAATCGCGTACATGAAATCCCTCCACACATGGTTAAGCGAACAGCCCGGACGGACCGGGATGCTGGCAAAGCACCTCGGCCTGAGCCAGCCCTTCGTTTCTCAGATGTCCACCGGCAAGAAGTCAATCCCCGTTGCGCACATGTACCGCATCGAGCAATTCACGGGCGGCGCAGTCACCCGCCGTGACATGCACCCCGTCAGCCCCGAGCTGATTTGGCCCGATCTCGCATCGTGTGAAGTTAATGCACAAAATCAGCCTTTCGCGCTTACTGCAAAAGCGCAGGCAGCTATCAATTCTCAAGAGGTGGCCTGAATGTCTCAAACAACCCGCAAGGCCGGTGTTCTCCTGACGCTGGGCATTGATCAGCTTGACGGTCAAACCGTTGTAGCCGGTTACCTGTGCATCCCGCATCCGCCATATGAACAGAGGCTCAGCTTCAGGGGCTCGTTCACCGATGCGGAGATTGCTACCCGCCTGCCTGAGTGGATGGCTGAACTGCGGGCAGAGGCTGCGCTGGGCCGCTTCGAGAGCCTGGATGAACAGCGGGCGCGGTTGGCTGGCCAGCCTTCGTCTGGAAAGTGCTGCACCAGCCAGGCGAATGGGGGAGACGTTTGCGATGAGGTGGCCTATGCCTGTAAATCTTGATTTGGTGTTGGCTGGGTTTCGCTCTCTACGGGCGGAGGTTGCTGCGATGACGGCAGAGGCGAGAGAGATTCGACTTTCCTCATCAGCTCTTCCAGTGCCTGGCTGTGTTTCCGCTGGGTTTCCATCATCTCTCTCAGTGCGCCAACAAGCTCTCTGTTCAAGCCAAGCAACTCTGCAAATGCCTGTTCGTGCTGGGACAGCCGTTGAGCAATTTGCTGTGCGTAGCCCTGGGCTGGCGGAGTGAGTGGGTTCATGTTCATGGGTCGATCCTTCCTGGTTGGTGGTGTGTGTAGGAGCCTCCACTGTACCGGGCTGGGTCGGCCCGCCCAACAACAAGCCAGAGAGGTGGCCTGAATGGCAACGGCTCAAAAGTGTGATCAGGAAATGAGCACCCACGTCCCCGAGGATTTCAAGCTGGACTGGGCCAAAAAGGCCAACCGTGCGGGCTGCTCGTCGGCTGAGCTGCTGCGCGACTTGATCTGTTTCAACTTGCATGGTGTCACCTTTACTGAGTACGTGACCCAGTGTCGCCGCGAGGCTCTTGGCCTGCCAGCGGCAACCAACACCCAAGGCAGGCCCTGATGAGCGGCAACACAGCGGCTGTGATTGGTGGCGCACAGACGGCAACAAAGGCCGCTGCCCGCATGGGCCGCCCGCGTGGGCCGGTGCATGCCGCTGTGGCCGATGCGCTGGCCAGCGGTGTGGTGGGCGGGCTGGATGTGCTGGCCCGGCACACGGGGTTTCCACCGGCCTGCGTGCGCGTGGCCGTCATCAGCATGCTACGCGGTGGCAGCGTGGCCCCGGCGGGCAGTGTGCGCCGTGCTGGCCGTGGGCGGCCTGGTGCGCTGTACGCCTGGGCGCAGCGGGCCGATGCCCAGGCAGGCGGCCCCAGCGGCGCGGCGCTGTTGATGGCGCATGTGTCTTCCGCGTGGCGGGCTGCGCCTTCCGATCTCTGCCTTCCTTCGTCTTCTTCGGTTTTCTGTGGCGCTCCTGATGGGGCGTTTTTCACTTCTCAAGGGGTTTAGCCCATGTCAGCAGCCATTCAGGTGCAAAGCACCAGCGTAGATGCCTACCACGCCCAGGGCCATGAGGGGCGCAACAAGCGGTTTCAGCAGATTTTGGCGGTGCTGCGCGATGCCTGGGCGCATGAGCGCATTGCCAACCTCACGGCCACCGAGCTGGTTGAGCGCCTTCAGCGCCGCCACCCCGAGGTGGGCTGGCACCCCGGCAACGTGTCGGCCCGCCTGAATGAGATGGTGACCGCCCAACTGGTGCAGCGGTGCGACACACCCCGCCTGTGCAGCGTGAGCAAAAGCGGGCGGCTGTGCAAGCCAGTGATGCTGGTTGCCAAACAAGGAAGGCTGGTGGCGTGATGTCGGCTGACTGGATCAAGATGCGCTGCAACCTGTGGGATGACCCCCGCATTGCCCGCGTGTGCGATGAAACCGAGCAGGGCGAGGCCGCCGTGGTGGGTGCGGTGTACTGGCTGTGGGCCACGGCTGACCAGCATTCGGTGGATGGCTTCATGCCTGGCCTGAGCCTGCGCCAGATCGACCGCAAAACGGGCGTGCCTGGCTTTGCCAAGGCGATGAGCGCCATCGGCTGGATCACGGCGCAGCCCGATGGCGTGGTGATCGAGCGGTTTGAAGAACACAACGGTGCCAGCGCCAAAAAACGCGCACTCACGGCCCGCCGCGTGGCCAAGCACCACGCCTCTGGCCGTGGCGGTGCTGGTGACGATGCAGGCGGTGCCGATGATGGCGGCGCGGGTGGCTCTGGCGGGCGTGGTGGCATGGCTGGCGGTGCTGGTGCTGTGCAGCCCGGTGTGGCCGCTGGGGCGGGTTTCGATCTCTGCATGGGTGGCCCTGTGGGTGCTTCGGTGCCTGCTGCTGTGGTCGGTGGTGGCGTGGCGGGGCCGGTGGGCAGTGCGCCGTCAGCCTTTGATGACTTGCCGCTGGTGCCGCCTGCTGCGGTGTCTGGCCGCTGGCTGGCCCCGGCCCCCGTGGTGCCTGATCTGATGCCCGATCTGGTGCCCGCTGTTGTGGTGGCACCGGCTACGCCTGAGCCTGCACCCGTGGCCCCTGCTGTGGATGCTGCACCTGTGGATAAGCCAGTTTCAGAGCCTGCTTCTGTTGATAACGTGTGTGTAACCACTGATTCAGCACACACTAACGCTGCGAGCGTTAGCGGTGCGTTACCTAGAGAAAGAGAAAGAATAAGAGAAAGAGAAGAACCATCGTCGTCGTCGCCTTTCCCGCGTACACAGGGGCGCGTGTGCGAGGCGGCGGCCAGCTACGATGACGACGATGATGATTTTTTGCCAAAAAGCCGGGAGGCATGGGCGCGGGTTTTCTCAAAAATCACGGGAACGCCGGTTTCTGTCAGCCAGAAGTTTGCTATTGTTTCTGATGCATGGATGCTGGCTGGTGTGTCGGTGGGGGAGGTGCGGGGCCTGGTGGACGCGGCGCGGCGGTCTGCTGGTGGCTCCATCGGCTACATGCCGGGCTACGTGGAGGCGATGCGCTGCGCTCGGCTGGCTTCGGCCACCGTTGCCGTCGCCTGCGTGGTGCCGGGTTCTGGCGGGGCCGCTCACGCTGGCGGGGTGGCGGTGGCCGGTGGTGACGTTGCGCCGCAACCACGCCGCCCTGCCAACCCTGCGGACGTGGCCCGCATGACGGTGCCGGGCAGGCCGGGGCGTGACCCGGTGTTGGTGGCCATCGAGCGTGATGCGGCCAAGGCTGCGCCGCCACCGGCTGCGGTGCGGGAACAGCTGGCGGCCATCCGGGCGCAGATGGCGGCTGGTCAGCAGGCCCGCCGCCGTGGCGGTGTGGCTGGTGGCGGCATGCGCGGCATTGGCGAGCTGTTGGCCGGGGGTGTGTTGTGAGCGGCGGCGCGGCTGGCCGTGGTGGCTCGGAGTTTGGCCGCCCTGGCCGGGTGTGGGCGGTGTGGGTGTTGGCGCGTGCGCTGGGCGATGGCTGCAATGCGTTTGTGCCCAACCCGGCAGGCGTGGTGCAGTTGCCGTGCCGGTACGCGGTGCAGTCGGCGCTGGATGCGCTGGGCATCGAGTCGCTGGGCAGGGTGCTGCAAACGCCGGGCTATGGGCCTGCGGTGCGCGAGCTGCTGTTGGCACACGGGGGCACGGCATGAGCCGCGCTGCCTCGGTGGGCGCTGTCGGCAGTGGCGGTGGTGCGCGTGGCGTGCGTAGCATGGCCATCCCGGTGCGCCGGGTCGATGAGCTGAATGCGCTTCTGCGCCAGGTCAACGGCAACGATGTGAAGCGGTGGGCCTACGCCACGGTGGGCCGTGCCAGCGTCAAGCTGCCAAACGGCCAGCCAGCAGTGAGTGCTGACGATCTGGCTCGGGCACGGGCGCTGGTCAACCACATCAAGCAGGCTGGGTTGTGACATGCGAGTGCTGCGAATCATCAACACGACTGCGACAGCCTGGGGGCTACCAGCCAGCCGGGCGCATCAACATGCAGGGCCTGCGGGCGCTGATCAGGGTCAAGCTGGGGCAGTAGTAGCGGCGGGGGCTGAAAAACGCTCTGAGGGCCGGATTTCTGAGGCTGGGGGTGTGCTGTGCAGCTGAACATCAAGGTGCTGGGCGCTGCCGAGCTGGCCAAGGCGATGGACAGGGCTGCAAGCCAGGTGCCGTTTGCGGCTGCGCGGGCCATCAATGTGGTGCTGACTGAGGCGCGTGGCAAGGTGCAGGCAGACATGCGCCGGGTGTTTGACAGGCCCACGCCTTGGGTGATCAACAGCCTGCGCATCAAGCATGCCACCAAAGCCACGATGGCCGGTGAGCTGGCCTTCAAGGACATCAACAGCGTGACCAGCTCGCGCACGATGGTGTTTCCGCATGTGGATGGTGGGCGGCGGCATCGCAAGGCAATGGAGGCGCGGCTGTTCGCGGCTGGCCTGCTGCCTGCTGGCTACAGCGTGGTGCCTGGTGGTGGGGCAAAGCTGGATGCGTTCGGAAACATCAGCCGGGGGCAGGTGAGTCAGTTGTTGAACGTGTTGGGCACCTACACCGAGGCGGGCTACAACAAGGCCAACGACAAGACCCGGCAGCGGCTGGCCAAGGGCAACGCGAAGAAGAACGTGTATGGCTTTGAGTGGTGGGTGAACCCAGTGCAGGGCGGGGCAAAGCACATCCCGCCTGGGGTGTATCAGCGGGTGCGCACGGGGTTTGGGTCATCGCTCAAGCCGGTGCTGGTGTTTGTGCGTGAGGCGCGGTACCGGCCTCGTCTGGCGTTCGAAGAGACGGTGCAGGCTTGGGCTGTGAAGCGGTTTCCGGCTGAGTTCGAGCGGGAGTTCGATGCGGCGGTGCGCACGGCCATCCTCAAACGCCAGGGGGTGCTGCTGTGACGCGCCGCCCTGCATTGGTGCGCCGCCCCTGCCGCGCCCCCGCCCCCTACCCCCCCCATCAAGGTACTTCCCCAGCCTTCCTGCACGAGGGTAATTCGAACCCCGCGAAAACGCTAGTGGGTGGCTTTTTCAACTGCTTGACAACTGCTTGACACCACCATGCAAGCAACAAAAAAGCATGAATTTATAAGCGTTGCATGGATTGTTGTGATACAATACATGCAACGGGAAAGAATCCCGCTACCGAACCGGCGGCACCGGAAATCTTGACGGGGAAAAATCATGTCGATGACAAAAACACAAGCCATTGCAGCCGCTCAAAAAGCATGCGGAAAGCCAATTCGCCGTGGGCACACTGACTGGGTGATGTATGTCCCCCACTGCACTACCAAGCCAGAAGGCCCGGATACCGAAGTGCGGGCCACCAGCTACCAGCAAGCCATGACAAAGCGCACTGGCTATGTGGCGGAGATTGCCCTGCACTACATGGGCAAGTGGTCGATAGAGGCTGCATGCCAAATCGACTACGCCACCCATGATCCGTATGGCGTTCGCGGCGTGGATGCCTTGATCGCTATTGGACTGGCAGCGTAAAAAAACCCAATCCGATACCGTCATGCCAACCAAACCAAAAGCAGGCCGCCCGCCTGCGCCACCCCGCCCGCCAGCCATGAGCTGGCGACCAGCCACCTTTGCCCAAGCCGAAAAATTCAAGCTGCTGGGCGGGGCCAAGTGGCTGCGTAAACAAATCGACGCGGCAAACCCGGAGAAACTCGATGCAAAACGCCCTGTTTGACGGGTTCGACCCAGCGGAAGTGGCGATGGTCAACCGCCAAATTGCAGCCGACCGCGCAGAAACACGCCGGGCAACAGCGCAGAAAAGCGCCAACCGTCACCACATGCGCCGTGCAAACGCCGAAGCCACACTGGCCGAAATCCTGCCAGCCACCATCGCGCCCGGCGAAACCTGGCACGTCATGAGCCGTGGCGACATCGACAGCCTAAGCTACGTGCGCCACGTCCTGGCGGGCGTGAGCCACCTCGACCACCTGCTGATGTCCACCTGGTGCATCGCCAAAAACGACCTGACCGAAATTGCCAACTGGCTTGACTCAGGCCGCGTAGAACAATTCGACCTCTACGCCGGAGAAATCTTCCCCGGCTCCTACGGCGACGAATACGAGCAAATGCTCGCCATGTGCGAAAACTATGGCGCACGCCTGGTAATCGCCAAAAACCACAGCAAAGTCACGCTGTGCAGCGTTGACGATTACAAAATCGTCATCGAGTCAAGCGCCAACGTCAACACCAACCCACGCATAGAACAAAGCGCACTGCACCACAACGCCGACCTGCACAGCTTCTACCTTGAGTTTTTCAACGGAGTCAAATCAATTGACAAATCCTCGCAAGCTCACTGAATCCGGCCTGGCCCGCGAGTTTGGCGTAAGTCGGCAAGCCATCCACGACCTCGTCAAACGAGGAATCCTGACAAAAGACGCGGATGGATTGATCGACGTGGAAGAGGCGCGTGCCGCCTTGGCAAACTTGCACCCGTCATCAAAAATCGCAAAAGCCGTGCAATCGGCAGCACCAGGCCCAGCCACACCGCCGCCAGAGCCATCGCCACCTCCAGCAGAAAAACAAGGCACAGAAATCACAAGTTTCCACGTCGCCAGAACACTGCGAGAAAGCGAAGAGGCCCGCATGGCCAAGCTCAAGCGAATGAGCATCGAAAAATCGCTGATTGATCGTGAGGAAGCCGTTCGCGCTGCATTCACATGCTCGCGAATGCTTCGCGATGATCAAATGAACATAGGCCGCCGCGTTGGGGCAAAAACAGCAGCAATGACCGACCCGCATGAAATAACCCTGGTTGTCAACGAAGAAATCAGGCAGTCATGGCACAGGCACACCATGACACTTCAGCGGCAGATAGCGGAAATGACGGGCGAGACAATCGAAATCCCATCCGACATAGCCAGCCCATTCACAGGCAACGCCTGACGCATGCCACTGCCAAATTCCAAAGCAGAATGGATGAGGGGCTGGCTGCTTGGTGGCGTGCCAGACCCCGAACTCCGCCTCGACGTTTGGTCAGAGGCCCACGTCGTCATCCCCAAGGGCAGCGCAACCTCCGGCCCCTACCGCCTCAGCCACACCCCCTACGCACGCCGGGTGCTGCAATGCCTGAGCCCCGTCCACAAGTGCAGCCGCGTGGTGGTCATGGCTGCCAGCCAGATGCTCAAAACGCAGACGTTCGTCAATGCTGCGCTCGGCTGGATTGACCTCGCCCCCGCCAACATCCTCGCCCTGGAGCCCACCGACAAGCTGGCAAAGCGCCTCAGTAGCCGCCTGGCCAAGGCCATCGACGCATGCGGCCCCGTGCGCCAAAAAGTGGCCAAGCCCCGCAGCCGCGATGCCCGCAACACCATCGACACCAAAGAATTCGATGGCGGCGGCCTGTACATCACCACAGCCGGGGCCGCTGCCAACCTGGCCGAAATCCCCGCCCGGTACGTGTTCTGCGATGAGGTGGATCGCATGGAGCTGTCAGTAGACAGCGAGGGCGACCCCGTAGAGCTGGCCGAAGCCCGCGCCACAACCTACGAGGGCATGTGCAAGCTGTACCACGTCAGCAGCCCCACCACGGTGGCCAGCAGCAAAATAGCGCCGCTGTACAGCATGGGCACGCAAGAGAGCTACCACGTCCCATGCCCCCATTGCGGCCACCTCCACGCCCTGGAGCCTGAGAATTTCAGGTACGACTACGACACCGACACCGACAACGTGGACCGCGCCTGGTTCGTGTGCCCCGATTGCGGATCTGAAATCAACGAGTCCGACAAAGCCAGCATGCTGCCCGACGTTGAAATGGGCGGCCAGGCCCGCTGGGTGGCCGCCAGCAAAGGCGATGGCGAAACCGTCAGCTTCCACATCAACGCCTTTTACGCCCCCATAGGGTCAATCACCTGGCTGCGCCTGGCCCGCCAGCACGCCCGCGCTGATCTGCGCAGCGCCAAGGGTGACAACAGCTCCAAGCAGGTGTACATCAACACTCGTTTGGCCCGCACCTACGACGACACCCACGCCACCACCACGGCAGACGCACTCCGCGCCCGCGCTGAACCCTACCCCATGCGAACCGTGCCCGACCCGGCCCTGTTCCTCACGATGAGCGTGGACACCCAAAACGACCGCCTGGAGTACCAGATCGAAGCCTGGGGGCCAGGCATGGAGCATTGGGTCATCGACTACGGCAAAGCCTTCGGAGCCCCCTCCATCCCCATCGGCCAGCCCGGCAGCCCCTGGACGGTGATTGACGAAATCAGGCGCACCCCCATCATCCACGCCAGTGGCCGCGCCCTGGCCATCAGCGCCTACGGCATCGACTCCGGCGGTGGCCATACGCAGGACGTGTACAACTACGGCAGCACCCGGCGCAACCTGCACTGCGTGGTGCTGCATGGCTCCAACCGGCCCAACCGGCCAATCATCAGCAGCGGCCCCAGCCGGGTGGACATCGACTGGGGCGGCATCCGCACACCCGGCGGGGTAGAGCTGTGGGCCGTGGGCACCGACGTGGCCAAAGACTATCTGCTGCAAGACCGCCTCAAGCTGGCCGACGGCCCCGGCGCAATGCACTTCCCCCAGGCCATCGAAACCGAATGGTTCGACGGCATGGTGGCCGAGCGCGTCACCATCGTCCACAGGGGCGGCAAAGCCATCAGGCGCTGGGTCAACCCACCCGGCGTGCGCAACGAGCCCACCGACCTGTCTGTGTACAACCTGGCCATTGCCTACAAGCTGGGCCTGCACAAACTCACCCAGCTCGACTGGCGCAACTGGCGCGACAAGCTCATCCCCAAAAACCTCGATCTATTCGCCCCAGCCACACCAGCCACCCAGGCCGCCCCCGTGCCAGCCACTGCCCCCGCACCACTTCCAACGCCAGCGCCTGCGCAACCACCAGCCTCACCACCGACCGCACCAACACCCGGCAAACCTGTCGGCAATCCCGACAAGTTGCCCACCACTGCGCAACCAGCCCCAACACCCACACCGGCCCAGGCAACCCAGCCCACACCGATCCCCGCCACACCAATCCAGCCCACACCACACACCCTGCCCACCGCCAGCCACCTGCGCCCCATCCCCATCCAGCACCACAGCCAAGCCCGGCAAAAACCCCGCATGCTCACAAAAGGCTACCGGCCATGACCACACCACCCACCCCCACCCACACCACCGCCCAGGCCGACCCAACCCCGCCCACCAGCCCCGACGAACTGCTGATTGAGCAGTGGACACGCTGGCAACAGACCCGCCGCTACTACGTACCCACCACCACACATGGCCGCCACACCATCGGCAGGCACACCAGCCACACCGCACCCAGCCTGCCCGAGCCCGATGCCGCCGTGTGCAGCACCAAAATGCACGCCCTCAACCGCGCCATCACAGCCCAGCCGCGTGATCAGCTCGAAACCCAAGCCTTCCTGCTGTACTACGTGCAGCGCGTGCGCCCCATCAAAACCATTGCCGATTACCTCGGCATCAGCCGCCAGCACTGCTACCGCCTGCAAAAACAATTCGTGGCCCGCGTGCTGGTGGCGGCCAAACAGATTGAGGCAGAAGAGCGGGCTGCCGCTGAATTCCACACCGCCACGGCGCTGGATGCCGGTGCGAAAAATTGAGGGGAAGGCCATGAGCTTCACCCTTCACCACGGCAACCCAAGGCCCATCCACGCGCAACCAATAGCAAAAAGCTATGCTGAAAGCGTGGCACGGTAAATGCAATTGCATAAAGCGTGCCATGCGTTTTCAATAGTTTTCCGCTATTACCACACGGCAGCGCCATCCGTCAAGCCCTGAATTGTCACCACCAGAAGTGACAAAAAAAGCGTTGCATGCGCAGCACGGCAGGGTCAAAAATCCGGGCCAACCAAAACCGGAGCCCTGCCCACCCCATGTTGACCATCCGCCGCACCACTGGAGACCTGCAAAGCGTCATTCAGGCCATACCCAATGTGCCGCGCCGCGTCATCCCCTATGCAGCCTCCACCGCGCTCACCCGCGTGGCCAAGCACGCCGCCACCACCGTGCTGCCCGCCGAAATGCGCAAAAGCTTCAGCAACCCCACCAGCTACACCCTCAACGCCCTGCGCGTGGTGCCATCCACCACCCAAACGCTCAGCGCCCGCGTGATGGTGAAAGACAAAACCGCAGGCCTGCCCCAAGAGCGTTACTTGCTGCCCGAAGTGGAGGGCGGCCAGCGCAACCGCAAGGGCCTCGAATCCGCACTGGGCTACATGGGCATTTTGAAAAGTGGCCAGTACGCCATGCCCGGCAAGGCTGCCACGCTGGACGCATCGGGCAACGTCAGCGGGGCGCAGGTGCGCACCATTCTGGCTGCGCTCAAAAACATCCGGGGCGGTGTCACCGGCAAGGGCCAGCGCAAAGGCCGGGGCAAAAAACTGGCCAACGACCTGTTTGCCGACAAGCCAATGGGCGGCAACCGCCCCAGCGGCATCTACCGGCGCGAAGGCAAACGCCTGCGCCCCCTGTTCATCTTCACCGACAAGCCCCCAACCTACGCCCCCGCGCTCGACTTCACCGGCGCGGTGCAAAGCGTGGCGCTTGACCGCTTCCGGCCTGAGTTCGAGCGTGCGGTGGCCGACATGCTGAGCAAAGGAGCCCGAGCATGACCACCTACGCCGAGCTGCTGACCCGCAAAGCCAACTACCTGGCCGCCGAGGCCAAAGCCCTGCAGGCTCAGGAGTACAGCATGGGCAGCGGCGGTGCGGCCCGCAGGCTGGCCCGCGCTGACTTGGCCGAAATACGCGCCGCCATTGCCGACCTGGACAACCTCATCGCCACCCACCCCGACAACCCCGCCCGCACCCGCCGCCGCGTGTACACCCTGCGCCCCGCGTGCTGACCAAGCCAATGACCAACCTCAACCTGATTGACCGCGCCCTGCTGCCCATCGCGCCCACCGTGGTGGCCCGCCGGGTGAAATCGCGCATGCAAGTCAACGCCATGACGGCAGCCGCCAGCAGCATGCAGGCCAGCGCCCCGGGCGCAGGCGGTGGCACAGGTGGCAGCGGCGCAGGCTCACGCTGGTGGAGCCCGTTTGCCCGCGATGCCCGCGCCGACACCCTCAAACACCTCACCACCCAGCGTGCTGCCAGCCGCGAGCTGTACAGCACCAACGCCATTGCAGCCGGAGCCATCAACACCGATGTGGAGCGTGTAGTGGGCACCGGCCTGGCCCTGGTAGCCACCCCCCACCGGGGCGTGCTGGGCTGGTCAGAAGACCAAGCCCAAGCCTGGAAAGCCAACACCCAGGCCGAATTCAGCCTGTGGGCCGACAGCACCGACTGTGACTGGACAGGCGAGCAAAACTTCTACCAGCTGCAAGCCCTGGTCAAGCGCAGCGCCAAAACCAGCGGCGACTGCTTCACCCTGCTGCCAATGGCCGAGCGCACCCGCATGCAGCCCTACGGCCTGCGCCTCCAAGTGATAGAGGCCGACCGCGTGGGCAACCCGATGGGCAAAGCCGACAGCGCAGAGCTGGCTGGTGGCATTGCGTTTGCCAATGGCCGCCCCCTGTCCGCCTACGTGTACGACACCCACCCCGGCTCCACCGGCTGGTGGGGCGGGGCCAGCTTCAGCGGCCAGGCAGTGCAGTTTGTGGGCGCAACAGGCCGCCGCCA
>2013843001_____PLMO_C312
GCGTTCAGTATCAACTTGAGACTATTAAATAATCGCAAGTTGCGACTAACATCACGCCATGAGCAAAGATCGCGCCTATCCCAGCAGCCTGGCTGACCAGTTTTTGGTTCGCCTGCCTGAGGGTATGAAACAGGAAGTCGTTGCCTCGGCGTTTGCCAACAGGCGATCCATGAATGCTGAATTCGTTTACCGAATTCGCCAGTCATTCCAACCAGCCGCGCCGGAAGCAGGTCTGCCAGAAGAGGCCAAAGCAGCCATACAGAAGGAAATGGCAGCAAGGGGTGGCACGTTTCACGAGGCGCTGATGCGGTTGCTTACCGCTGGTGAACAACGCTCAGGCATGGTGCTGAACCTGACCGTTCACAAAGGCATGACCGTGCAAGACTTGAGCACAGCATTGCAGGGCTTGGCTGAAGCGCTGCCAGCCGGTACGGAAGTGGCCCTTCGCCCATCCGCTGAATAGCAGACACGTACGCTGCATTTGCAATCAAAAACAGGCTCTACCGCTTGCCTGTATTCATTTGTTTGCTATCTATCCTTTGCTCAAGGGTGGCGCAACTTGCGCCCCCTTTGCAATGATTGAAATTTGCGAACCAAGCAATGCGGCCACCATGCGCGAACTGGCCGCGTCAAACCCGGCATGAAGCGTTTTCAGTGCGTCCAGCGCCGGTGTGTCGGGTTTGGTTTCAGTCGTGTGTTTCATGCCTTTTCCCTGATCTCTTTCACCTTCGCATGCAACATGTCGCGCACGGGCAGTGCCACAGATCCATCTGGGTAGATCAGGCACAGCCCCTGGGCCTGCCGGAAGCGCATGCGCACCTCCACCTGGGTTTCACCGGTCAACTCGGCCAAGGCTTCGAAGTCCACATTGACGCATTCCCACAGGTCAGCCAGCCCGTGCCCCATGGGCCAGTCTGAAACCTGCCTGACCATCTGCGGCCCCAGCACAGCACGTGGCGGCGCAAGGGTTTGTCATCCAGCACAACCAGCGCACGCCATGCCTCGAACTGTTCTTTGTGCTTGGCCAACAGGTCATCGAAGGTCATGCGGTTTTGCCCTGCCGCTTCAACCGTGCCTCAACCACCCGCAGCGGGCTGCGCAGCATGCCCCGGCGCAGCAGCCCTTGGTCAAAGTACGCGGCCTTGGTCACGCCCAGCACGCCCTCGCGCACGGCGGGCCCCAGGCGTTGCAGGGCTTGCAGCTCGGTTTCTTTGCCTGCGCGGTCGGCGTCGGTCACCTCATCTTCAAACACCACTTCCAAAAAGCTCAGGGTGTTGGGGTGTGCTGGCCATGGGGTGCGCTCGCGGTCAGGGTACACGCCAGGCCCCAGGCCGTGCAGGTTCTGGCTGGCCAACAGGTCGCAAATGTCGTGCTCAGGGTGGCGCGGGCTCAGCAGGTACCGAAAGCCCGCAAAACCCGGCGTGCGCTGTGCTGATTCGGCGTAGGCCTCGCCATGCGCCCGGTTAATTTCCGTACGCATCACCCGCTCGGCTTTCCACAGCTCTGAGCCGTCGGCCCCTTTCTCCCCACCGGTCAGCAAGTCGGCCAGGTTCAGCAGTGCGCCTTGGCGGGCACGGCCCAGCGTGGCGGCCAGCTCGGGCGGCACGGGTTTGCCGCCGTACACCAGTCAGCCACCGCTTTGCTTGCGCTCCAGCCCTGCACCACTGCGTTGCTGATGGCGCGTTGCAGTACTTCTTTGGCGCCCAGGTCGAGCCGCCACAGGCGGTCGCTCAGGGCCAGGCCATCGGCCATGCGAAAACTGGCCACAAATTCCACAGCCGCCTCGCTGATGCGCATGGCCGCAGCGCTGTCCAGCACTGCCGTGCTGCCACCCACCGCGCCCACGCCTTGCAGGGTGTAGGGGCGCGCGCCCAGGGTGGCTGCCTGCTCCAGCGCACCGGTCAGCACCGCATCACGAGCCAGGCCCATGCGCTGCAAAATGTCTTCAATCTGCCGCAGCAGGCCTTGCAGGTGTTCGCGGCGCACCAGGTCATCAGGCCCTGCAGCCTGGGCAATGGCCGCCCGCACAGCCTCAGCCGCGTGCTCGTAGTCCTTGCGCAGCTCGGCACTGACGATTCTGTCCAGCTCGTACATGGCATTGCGCGCCTGCTGGCTGGCCCGGCGGATGGCGGCGGGGGTTTTCATGCCCTACCCCGCCCACCATTCCCACCAGGGTTGTTGATGCTGGTCGCGCTTTCACCCTTGGGCGCGTTGCCCGGGGTCACGCTCACATTCGGCACCGCACCACGGCCAGGCAGGTTCACCGCATTGCGCCCGGCGGCGTTTGGCACGGGGTACGCATCGCCCTTCTTGCGCTGCTCTTCCAGCATGGCCTCGATCTCGTCGGGGTCGTAGCCCAGCTCAGCCCACACCAGCCGGTGCGGCAGGCCCAGGGCGATGTACTTCAGCGCCAGGTCAGCCGCCTGGTTGAAGGTTTCGGTGCGCCGCTCGGCAAAGCGCACGGTAAATTCATCGGGCGCGGGGTCAATGCCTTTGAACAGCAGGTGCACCCGGAAGGCGGCCATGTAAGCACTGGCCAGTGTGTCTTGCAGGCCGTCCACCTCGGCGTAGTAGTCGCGCTTCAGGTCTTCCAGAATGTCGCGCTGCAAACCATCGGTGTAGCCAAACAGGCCTTTGGGCGCTGGGCTGCCTGCAAAAAAGGTGTCCAGCAGGTGGGCCACGTCGGCAATGTCACCCAGCGTGGCATCACCCTGAATGGCCTGCACCCCGCCTTTGCGGTTCAGGTAAAAATCGGTGGTGATTTCTCCCTTCTGCCCCTCCACCTCCTTGCGGTAGGCGGTCAGCGCGGGGCCATCAGCACCTTCCAGCACGTGGGCCAGGCGCAGTGGGGCACGCATGCGGCGGCGTATCACCAGGTCTTCCTCGGTCATCACCAGCTTTTTCCACACCGTGCAGCTGGCGTCCAGCCAGGGGCGGCCCATGCTGCCCAGGTCGTCAAAGTTGTAGGGGTCAAGCCTGCACAGCATCAGCTGCCAGGCGGCAAAGTTGGCCAGCACCGCGCCGGTCATCACGTCGCGCTGCTCGAAAGCGTTGGCAGGGTTGGCAAACCGGCCTGACGAGTTGGTCATGGGCACGATGGTTTCGCTGGGCATGCGAATGGCCGACACCACGTCGCGCCGGGCATCGTCAAGCACCAGTTGCAAGGGCAGGTTGCCTTCCATCAGCAGGCCACGGGCATCGCTTTTCAGCTTCTGGCTGTTGTTCAGCTGCAAGCGGGCGTGAAAGGCCGTCCACTCGCGCTTCAGGGTTTCGCTGCTGAAGCGCTCGCTCACCTGCATCAGCAGCCCGCCCTTGATCACATCGCGCGCCACCCGGCTGTGCACGGTTTTTACCCGGCCGTCCTGCTGGTCCATGGTGCGCATCAGCCGCACCTGGGTTTTGCGGTCAAAGTCGATCCACATGGTGCGGTACAGCCGCTCCATGGCGTCATCGCTGGCCAGGCGGTCACCGCGCTCGGTACCCACGTTCATGGCGCTCGGCATCAGCTTGGCAAACAGGCCGGCCACGTTGGCCATGCCGGTTTTCAGGGTGGTAATCATGTTCATGGTCAGTCAGTGCCCGTAGGTTGGCAGGCCCAGCAGCTCATCGCGGCTCACCTTGCGTTGCGAAATCACGGTGGGTGCGTCGGCCAGGCCACGGGTCAGCAGGGCGTACACCGCTGCGCACACGGCGTCAAACAAGTCATCGCCCACCTTGCGGTTCACCATCTGAAAGCTGCTGTAGCTGGCCTGGGTGGGCACCGCCTTCATGTTTCCCAGCTGGCGCACAAAGGCCAGCCACTCCTCGGGCTCGCGCTCGTCCATGGTGTCCACGTAGGGGAAGGCGGCCCGGTTGCTGTGGAAGGCCTCGCGCACGGCGCTGGCCATCACGTGTTTGGTCATGCCCTCAAACCGCATGGGCGCAAACGCCCACTCAGCCCAGGTGCTGCCGGTGCTTTGGCCGTCGCCCACGGTTTCGCGGTTGATGGGGGTCAGCCCGCGCCTGAACAACTCGTCATTCACCCCGGTCAGCATGCCCACGCCGTAGGCATCGCCAATGGCGTAGTCGGGCCTGAAGTAGTCCCACAGCGTCACCAGGTCACGCGCCAGTGTGCTGTCGCTCACGCCAGGGGCCCACAGCTTCACAAACGGAAAGGTCACCCAGTTGCCCAGCTGCTCGCACACCACCAGCGAACTTTTGGATGCCGCCGGGTCTTCCCCGTGGCCGGTGTGGTCATAGCCAAAGCTCAGCAGCCCCCGGCGCTTGTACCGCTGGCCCGGTACCGGCCCGGCCCGCACCAACCCGGCCTCAAGCCCCAGGGCGTTGGCACGCTTGATGTACTGCTCCCAAATCCAGTTGCGGGCCCGAATGTTGCGGCACAAAAACTGGCGTATGTACTCTTCATCAGGCAGCTGCGCCTGCATGCTGGCCGCCCAGTGCGGGTCCACCATGCCCAGCGCCACGCCCAGGTGCACGTCCACTGCGGGCAGCTGGTGGTAGCCGCCGCTGGCAATCAGGCTTTGCAGCACGTCAGCGCCTTTGTACACACCGCTGATGCGCACCTTCGGTCTAAATTCGGTCTCCCGCTTGTCCACCCCCAGCCGCCGTGCCGCGCCCAGCATGGGCAAAAACCGGCTCAGCAGCCGGTCTTGGGGCATGTCGTCAGTCTCTTCCAGGCTGGCCAGGGTGATGCTGTCGCCGTCAATCTGGCTCATGATGCCGTAGGCACTGGCCTTGCTGCCGTTCATAAACTGGTAAGCCATGTCCTTCAGTTGCGGGCGGCCTTGCTTGTGGGCAATGAAGGCCCCCAGCATGGGGCTGCGCCTGATGGCGTCAATGTGGTAGTTCAGGTTGTTCTGGCTCTGCTGCATGCGCGGGGCAACAATGCCGCACTCCTGGTAAGGCGTGGTGGCCAGCTCTTCCAGAATGTGCATTTCCTTCACGGCGGTTTTGCCCGTGCGCCGGCATGAAAAGTCCACCGTGTCTCGGTGGTCATCCATCTCCTGCATCTTCAGCACCTGAATGGGGTCTAGCTCCACGTTGTGCACATACTTGTGCCACAGCGCGTGGGGCTTGATGCCCGTCACCGGGTCAGGCTGGGCAAACCGCATGATTTCCTGCTCGGCCACGATGGAGCTTTTCGCGCGCTGCGCGGCGCTGATGCGGCTCACGGTGCGGCCCTCATTTCTCACCACCCCGCGCCTGAAACTCCACCAACACCGGGTCAGCCTTGGTGCGCTGCTGGGCTTGGGCAATCAGGTCTTTGGCGCCCTGGGTGGCCTCCAGCATGCGGGCCCCAAAGCTTTGCAGGGTTTCGCGGGTGTCGGCATCCAGTTGCAGGCGGCCATTCAGCATGCCGTCTTCGTCGTCGGCCTTCTTCACGGTCATGCCCAGGTCGCTCATGCTCAGGCCCAGGCGACTCACCAGCTCGGTCAGGGGCTTGAACGCGGGGTTGCTGGTGTAGTTGTAGATGTATTGGCGCTTGCCGCCCTCGTCCACATAGGTCAGCGTCACCGGGTTGCCCTCGCGGTCCAGCTCCACCTTGGGCGCTTTGATCAGCACCCCCAGCCCCAACACCTCTTGAATGCACATCTGCAACATGGCTGTCAGGCTGGCTTGCAAATCGGCATGAATGCCGCCCAGCACACGGGGGTCGCGCTGCTCGAACGCGGCGTGGTGCAGCATGAAAATTTCGGTTTGCTTCACGCAAGCAGGTTGCGCGGCGCAGTACTCGCGCCCCACATCGCACCGGGCGCAAAAGGCGTAGCCGTCTGGCTTGGCCGGAAAGTAGGTGGCCACCCGCGCATTCATGCCGTGCTTCATGGCGTTGAAGCGGGTGCGCCGGGTCTCTTCAGCAGTGGGGTGCCCGGCCAGGTTGGCACCGGTAGCGGCCTTGCCCTCTTCAGTGCGGGGGCCGGTGCTGTTTTGGTGCGCCTTCAGCAGCGCCACTTCCCACGTGGCCTGCGGCTGGTGGGCTGCATCGCAATGCGGGCAGTTGGCAAAGTAGCGGTAAGGGTGGTGGTCGCGCTCGGGCGCGTCCTCAATCAGGTCAGGTGCAGCAGCAAACGACCGCTTGCACTCACCGCAGCGGAAGTTGACTTGCGAAAGCTGGGCCGACCAATCGTGATGAGGCATGCCACATCATCGCGGCCAATTTTGTTCAAAAAAAGGGGGCTTTACGCAAGCCCCGTTTGTGTTTGTAGCTGTGGATTTTGCACCTAAAACGGGGGCAAGTCACTCACAAAACAGCCGCCACTTCCCTGCGAATCCGTCGTCACCTTCAAAAAACATGACGCCGCCGTATTTCATCATCTCCTGAATTTCCGCTTCAGATGAATTGGTGAACCACAGAGGGAGCTTCATCACGTAGCGGTGGTAACCAATATACCCACCCATGCGGTTGCGGGCGTTCAACTCGCCGCACCAATAATCGCCATCTTTTTTGCTCTTGTGGGAATACTTGAATTTCGCGGAATCCGGGTCATTCAGAAACCGCTTGACCAACCCCTGATGAACGGCAACAGGAGAGCCAACGCTGTTCCACAAAAACACAAACCCTACAAACGCAAGCAAAAACGCGCAACCGACAAGCCACTTTTTCACAGACGCGCTCATTCAAAAAACTCCAAAAAAAAGCCAGGCCCAAAGGCCCGGCGTAAACCGACGCCAAGCGTCGAAAGGGAGGCCACGCGAACGTGGCGGTTCACATTTTGCCAGTTACGCCGCCCTGGCCCACTGTGAACCACAGGACAAAAGTTTGAACGATGGGGGCCTTACAACAGTCACCCTCATGGTTCGTGGTGTGCCCAGTACGGGGAGCCAACTTGCAGCACTGTGAACCCTTGTGCGCCCATTCAGGCGCACAAGGCATTCCGGTAAGTACTCCACCTCCACGGTGGCGTCGCTGACGACAATTTCCTTCACGAACGACGCCACAAACGCCCGCAGTTTCTTCGGGTCTTGGCAGTCCATCACCACGCCCCTCAGGACTTCGGCCACTTCGTATGGGTCCGCGTCTGGCAGGTCGCCGGGTGATATCGGTTCGGCATCCAAGTCCACCATGGCCAGCTCAAGGCGCTTCAGCTGCTCGTTCAGCTCGCGCAAACGGGCGCTCAGGTCGCCCAAATTGGGGGCACCGACGCCGTGCAGCTCCAACAGGCTGTACAAATTGCCTCGCGCTTTTTCAATCCGTCGCATTTCTGCCACAAGCCCGGTGCGTCTGCCCGAACGGTCTTTCACCCACTCCCGGCGCTGCTCTGCCGCCTGGGCAAACACGTCCACCATGCGTTCAGGGGTCAGCACTTCGTCCAGCAGGCGGCCCAGCATCCAGTCGTCAAACAGTTCGGCCCTGAACTTTTTGAACGCGCAGCGGTGCTTGCCGGTCAGCGAGTCGCGGCAGCCGTAGTAGTGGTACACCTTTGACCGCCCCGAGCCGCTGCACGTCTGCAAGCTGGCCCCGCACACCCCGCACTTCAGCAAGCCGGTGAATGCAAAGTTGCTGCGCGGCTGCCCGCCCACGTTCATGGGTTGTCGGTCTGTGACCATGGTTTGCACCTTTTCAAAATCGTCAGGGCTCACAACGCCCTCATGGCTGTTGACCCGCACCCAGTCAGATGGCGGGTTGGGCTTGCGGCCCTTCGATGTGCGGTTGAACACCGTCAACCCGGCGTACACCTCGTTTTTCAAGATGAAGTTCACCGTGCCCTTGGCCCAGCGCTTGCCGCGCATGCTCAGCCCCTGGGTGTTGAGCTGAATGGCAATCATCTTGGTGCCCCAGCCGTTCAGCGCCATGCCGAACAGCTGCCTGATCAGCGGCCCCTCTGTGGGGTGCAGGGTCAGGCGCTTGCGCTTGCCTTCTGGCACAGCCAAGTAGCCAAATGGCACCCGCCCACCCAAGAAAAACCCGTCCCGTGCGGCCTTCAACATGGAGCGCTTGGTGTCGGTGGACACCTGGCGCGAATACCGCTCATCAATGACTGAGCCAATGGCGTCAATAAACCAGCCGTCATCGGTGCGAATGTCCACCTCGGTGCTGGAATAAATCAGCCGCGTGCCGTACTTCTCCAGCAGCCCCTTGTAGTGCCCAGCGTCCAGGTGGTTGCGGGCAAAACGGCTGCTGCTCCAGCACAGGAAGTAGTCCACATCCATCATGGCGCAGTAGGTCAGCGCATCCTGAAAGGCCGGGCGCTTGTCGGTGGTACCGGAAATGCCACCGTCCACAAACTCACGCACCACGGTCAGGCCCATGGCTGCCGCCTTGGATCGGCAGTGGTCAAGCTGGCTTTCAACGGGCAGGCCGTCATCGGCCTGGCGCTTGGTGCTGACGCGGGCGTAAATGACAGCCTTTTTCATCGTGCCCCCACTCTACGCGGTGCCGTGAGCCGGCCAATGTGAGAAATGCTCAGTTCTTCACCCAACTCAACGCGCAACCGGTCTTTGATGGCCATGTCTGATAGCCCCATGTCAACCAGCGTTTCCACATACCGGTTGCGCTGGAAGCGCTTGAAGCTGCCGTACCGGCGCATTTGCAGCTCGATCATCGAGCCGGAATCGGAATGCATCTCCTGCGCGGCATCCAGCACGCGCCACATGGTCATGAAGTGGTCGTAGCCAACGGCATGGGCCAGCGTGAGCCACACGGCGGGCAGGCCCATTTCCTCCAGCTCGCGGAATCGGGCATCGGCCGAAAGTTGCGGAGCAATGCATTCATCCAGGTACCCACCCCCCCGCCGGGGACGTGAGGGGCGGGCCTGCCGAGCCCCCACCCCCTGCCCGGTGACCTGTTCAACCCAGTCCAGTTGCCCCAGTGCAGGCGCACCACTGCGTGTTTCCATCATCGTGCACCCCCTGCTGTCCCAGTGCGGGCAGGGCTGTCCACTGCGCCTATTGCCAGACCACGCAGTGACCCCGTAGACCCCCCCGTGCGAGTTAGCCCGATATTTGGGGAATTTGCGGTCCCCTGCGAGCACGGCCCGCCACGGCGCATGACTGCTGGATTCCGGTACATCAGGCAGGGTATACAGACCTCCCCAGAATGGGCGTTGTGTAATGGTGCAGGTAGGACGGACATATGGGGATGGCCCTCAGAATGGTGTGAAAAATTGGGGGTTGGGGTTTGGCCCTGGTGGTGCAGGGCTCAGGGGAATCAGCGCGGCATGCGCTTGAGGAACTCGCCTACGGGTGTCTTCATCTTGGCCAGCGGTGCGTGCTGGTCGACCACCTTCATCTTCTTGGTCATGGCCAGCTCCACATAGATAGCGGTGCTCTTGGGGTCAGCGTGGCCCATCAGGCCCTGGGTGGTGATGGTGGGCACGTCACTCTCGGTCAACTCGGTACCGAACAGGTGGCGCATGGCATGCGGGTGCAGCTCATGCTCAGGAATGCCCACACGGCGGCCATAACGCTGGATCATGTCGTGCACCGAACGGCGGGTCAGCCTGCGGGCCTCACCCACATGCTCATGCTCTGCAAGGATTGGGTGCTTCGTGTTCACGAACAGCACCTTGTCGGGCTTGCCCTGCGGGTTGGTCACCTGGCGGTCAATGCTGGCCAGCTCCTCATGCCCCATGTACACACGCAACAGGCTGTCAGCCTCACGCGGCAAGGGCACCATGCGTTGACGGTTGCCCTTCTCGGTTACCAGCAACATCAGGCGGGCTCGGCCATCTACCTGCATCGTCCTCAGGTCGCCAACATTCAGGGCAGTGAGCCCCGACACACGCAGCCCACAGCCCATCAGCAGCGACAACATGGCCGCATCCCTGATGCCCACAAACGTGCCCAGGTCAGGGGCCCACATCAACCGCTCCGCACTGGAAAGCGACATGGCGCGCGGCAACCGGCTGCCCCCCTTCGGCTGCTGCACCTGCCTGGCGGGGTTGCCCAGCTCATCGTCCAGCAACCCCTTGTCATTCGCCCAGGCGTAAAAGCTGCGCACCGCGGCCACATACGGCTTGCGACTGGTGGCCACCACACCCTTGCGGTGCAGCCACAGGCCACAGAACGCCTCCAACTCCATGCCGTCAGCGTCAAGCAGCGGCTTGCCCTGCAAAAACTCTTTCAGCCGGCGCAAGGCCAGCGCGTAAATCTCAAGCGTGCGCGGGCTCAGGCCCCGGGCCATGCCCAGGTAGTCCAGGTAGGCACCCACGGCCAGCTCGTCAGTCCATTCCAAGTCATTGGCCACGGTCGGCACCTCCAAAAAACAGCACTCGCGGGGGGGAGGGGGGCATTTCTTCACGGGGATGCGGGGATTGCCCCGTTGCCACACCTAACCCATTGATTTGCAAAGAAACACCATTCCCCGCAATCCCCGGAAAACACGGGGATGGCCCATGTAACACGGGGATTGCCTCGGTTACCAACTTTTCCAACCCGGGGATTTTTCGCGCCAACCCGGGGATTGCGTTTTGCTGGTCTGCACCCCCCTCTTTCCCTTTCTCTCTCTCTATGTAAGAAGAAGAAAAAAAGGAAAAGGGGGCCGCGCCGCAAAAACACACACGGGGAAAAAACCCCCCAATGCGGGGAAAAACAATGGCAACACGGGGATTGCCCAAGGTTGCGAAACAGCGTTCGGCCCTTACAACCACGCCAGTTACACCTTCCCGGACACCCCAGTTACCACGGGTTAGACCCCTTCCAGCGGATGCCACCCCTACCCGGTTGAAAAAAGCTATTGCCGCCCCCTCCCCTCTGCCGGTCTTCCCCCCCACAGGGGCGCGGCCTTTTCGGCGGGTGGTACGGGGGGTGACGTAGGTCACAGGCAACCCACCCTCCCCTATGCCCAGACCGTGGGGCTGGGGCCAGACCAGCAAAACCGACCCGCCAAAACCGCCCACAGTGCGCGAACGCAAGCGGGTCAAGGTGTAGGTATCAGTCATCGTGAAAATCCCGCAAATCGCACTTCACGCAGATACGCCCTTCTCCGGCAACCTGGCACCACCTCCAGTCGTGGATGCAAACCAACTGAATCCGACGATCAATGTCCTCAAGCTGCGCCCTGAGGCGACTCTTCTTATCCAGCAGAGCCTCGCGCTGCTTTCGAAGCTCGTCCATGCTGAAGTCTTCCTCATCACGCCCTCCCCATCGGTCTGTGGCGGCAGTGGTTTTGGCAGTCGGTGTGACCCGGCCCACCACGCTCGCCATAGTCGTACTGGCCGCAAACCGTGCATCGATAGACGGCCTGGCTGCACGTGTTGGTGTAGTCCTTTGGGCAGCCGCGTCCACCTTCTGATTCCCAACGGTGTTTTCCGACGCGGCAAGCATCCGAGCCCAGCTCAGTGGATGCCTCGCGGATCAGACTAATCAGAGCCAAGGTCACGCTGGCACCTCGTTCCATTCACGGCCATCCAACAGGCGGCCTGCGGCTTTTTTCCCGACGCGGTACATCGGATAGGTGTTGAAGAAGTCAACACCCATTTCGCCGCTGTAATGCCCGCCTTCAATGTGTGCCCAGCAATCAGACTTGCCTTCATATGCCGAGTCATCATCTGGGCCGTTGTCGCCATCTACCCACTCTCCCCACTGCTTGAAAAGAAAAGGCACACCAGCGGCCTGGCACTGGTCGCGCAAGCTGCGTGCCCAGGCTGGGTGCTTAGGTCTGGCGTTGGGTCCGCTTTCTCCGCCAACGATCACCCAGTGCAAACCGTTCAAACGCGAGCAAATGCATTCCACAAGAATGCCTCCCTCGGATGAGTCGATCGTTACGCGGTGGCCGGAGCTGTGCGTCCAGCAGTCTTTGTTCGGGCAACGGAGCGTGCAAGCCGTTTGAAGGTCCACAGGCCCAAGCAGTGGCTCCATGCTCAAAAACCTCTTGGCAGCGGGCACATCGAGCAACTTGGGAATGTCCCGGTCGGCTTCAACCTGGCTGGTGATGGTCGCGCCAATCCAGGCGTTAGGCCAAGGGAATGGGTCGATGTATTCCTCCGCCTGCAATCGAACGTTCGACAGCATGATCCGCGCGTTGCCGATGCGTTTTGTCAGCAGCAGCCAGTCGAGGTGCGGCGTGTCACGGATCAACCTGAACAGGTCCAGACGCCATTCGTCGGGCACCTCGTTGTCAAAAACATCGGCCAGCGATGCGCAAAACACCCGGTAGCGCGTGCCCTCTGCCTCGGCCATCTTGTTCCAGCGCAGCGGCTGCGCCCAGGTGCTGGGGGCGGTGCGCTTGCGGGGTTGGTTGGGGCCCCAATGCACCACATGGCGGCGCTTGTCAAAGTCGGCCTCGGCATAGCAGTTGTCGCAGCCTGGCCCCACTTTCGTGCAGCCAATCCATGGGTTGAACGTGTGGTGTGCCCACTCGATCTTCGTGTTCTCAGCCATATAAAACCTCCGTTTTCAACATCACACCCCCCCTTCAGTCGGCACCACCGCGTGCAGCCCGTACTGCATCAGCGCGGGCAGGCTCAGGCCCACCATGTGGCCCACGCGGTTGTGGCCAATGGTCTTTTCAAACATCTTGGCGCTGCCGTTCGCGTCCATCACCAGCACGCCAGCCTGTTCAAGCTGGCGTTTGAACACCCGGTCGCTCTTGATCGGCAAGCCGTCCCAAAACTCCCGCAGGTACGGGGTCTGGCGCATGTGGTCCATCACGTGGCTGGTGCGAATGCACAGCACCGAACGCTGCTCGTGCGTGCCCTCAGCCGTCACCACGTCGAACGCAAACGGGTGAAACAGCTTTTTGGCCGCAATCTCACTGAACAGCTTCTCAACCACCCAGGCCCAGGGCTGGCGGTCGCTCACCGTCTCGCGGATGTGGCGGTTCATCTCGCCCAGCAGGTCACCCAAAAAGTTGCCGCTGTGAACCTCCAGCCCCAAAAAACGGCACAGCAGTTCCCAGGCCGTGCCCAGGGCGGCGTAGTTGTTCACCATGCGCTCTGCGCCGCTGTCGTTCGTGCTGGCCACACAGCCGTCGAAGAAGTCCTTCACCATGCCGTTGTGCAGGCTCAGCACCTCATCTTTTGACCGCTTGGCCAGCCACTGCAACCACGGCTTCACCGGGAAAACCGGGCAATCCTCAGGAATAGGCGGCCCACGCCGCCCCTTCGTCAACGCACTGCGCACCACCTTGCCCACCAGGCTGTCAACCGGCACATCCTCACCCATCAAAAGCACAGGGGCGCACAGCAAGAAGTCCAGCAGCTCAGAGCCCCGGCGCGTGTGCTCGTACTGGTAGCTCTCTTGCAGGTTGTGAATCGCCTTGTTGATCATGTCCTGCTTGTTCGTGCTCAACTCACCCCAGCCGATCGGGTGGCTGGTGTAGCTCAAGCTCGTCATCTGCCTGAACTCGGTTTGCAAGCTCTGGCGGCTGCTGATCACCATGGCAATCGTCCGTTCCAAACGCTTGCCAATAAAAGTTTTGCCCACGCCCTTGTCGGCCTGCATCACAAAGTGCGGCCAAAAGCCCAAAAACGCCTTCAGGTGCGCCCCCAGGCCCCACACCAGCGGCATCAGCGCCACGCTGTCTTTGAACGTGGCCCTGAACTGCTCCACCACCTGGCGGCCATGGTCCAGCGTGCCCGTGGGAAACAGCAGCTCGTGGTACGGGCACTGCTGGCGGGGATCTTGAAAAAAGCAGTCAGGCCCCTCGTTCACCACCGGCTTGCCATTGCGCCAAGCCAGGCCCACAAAGTTGACGGCCTCGCGGCTGCCAATTTCGGCCGCACGCTCCCAAATGTTCACCAGGCGGGCAAACCCCTGCGGGGCATACACCGGGCCCAGCTTTTTCCACACCTCCACGTTGTGCAGGCGCTCATCGTCCACCACCCGGCGCTGCAACACCGGCCCATGCCGCGCCACCTGCACGCTCAGGGCAAACACCGTGCGGGGGCTGTGGTCCACATCGCCCGTCATGGTGCTTTGCGGGCTGGCAATGCGAACCCGGGCCACTGCCGCCACCCTGAAGCCGCACACATCGCTGTATTCGTGCTTCTCGTTGCCGTCGTCGTCTTTGGTGGTCTTGCCAATCAGCTTGGTGAAGTCGGGCTGCACCCGGTACTTCCAATACGTCATGTAGTCGTGGCTCGGCAGAAACAGGCGGGGCCTGCCCAGGCGCTTCTCGTTGCCCACCATGCCGGGTATCAGCCACTGCTCCAGCTTGGCCAACTCCTTGCGGGTAGCGTCTGCGCCCCACTCCTTCAGCAGGTCGTTCACATCGTTCAGCGGGCCGTCCATGTCGGCCTGGTCTTCAAACCAACCGGCTTGGTCAACCAGCAGGCAAGAAATGTCCAACGCCGTCAGTACCTCGTGCAGCCGCCACGCAGCCTTCAGGCCAGGGCAATACCCCGCCTGCGGGCCGTGCAACTGGGGCGGGTCGTTGTCCATCACCCCAATCACCTGCTTGCCCCGGCAAAAACTCCAGTCAATGTTGTCCACATTGCCCGTGCCCCGGATGGCTACCGCAGCCAGGCGGCCATCCACCTTCTTACCGCCCTTGCCATCGTCGTGGGTGTCAAAACACGTCTCAATGCTCAGGGCGTTGATGGGGCTCTCCACCACGTACACCGTATGCGCATCGCGCACCCGGCGCCAGTCGCTCGTCCAGGCAAAGCCATGCTTCTCGCCCTGGCACTGGGTTTTGACGTTGCCATTGATTTCGGGGTTGAAGTAGCGCATGTCCACCGCCACCACCTCAGCCGTTTGAATGTGGCGCACCAAAAACGCCACCGCAGGCCCACCGTGGCCAGGCTGCCCCTCGGGCACCTTGTCGTTCAAAAACGTGTTCAGCCCCAACGTGTTCTTGGCCAGTGCCCGGTCCACCACGTGGCGGGCAATGCCCCGCCCCTCCAGGTAGGCCTGCACACGGGCCTTGCCGTCATCGGTGGCAACCGCCTTGCGGCACTTCTCGGCAATGAACTCGGCCAGGCTCTGCTTCACCTGCGCCACCGGCTGGCCATTGGCGGCGGGCTTGGGGCGGTCCACCGCAATGCCGAACATGTTGCCCAGCTCGCGCACAGCGCTCACAAAGTCGCGCCCCTCGGCCCACATCAGCATGTCAATGGGGCCACCGCCCTCTTGCGTGCTGTAGTCCATGAACTTGGAGAGGCCCGTCTTTTTGTCCTTGTACACCCCCACGCTGGGGGCCTTGTCAGGGTGGTGCGGGCTGCGGTAATTGCCCCGCTGCTGCGGCTGCTCAAGCCCCAGCCGCTGCGCCAGGTCATGGCAGTCAATGCGCGCATTCAGCTCATCGACCGCGCCAGGCCGAAACGCTTCTTTTTTGGGTTCCATAGGTGTTTTTTTGTTGTAGCTGGAAATGCAATGCCATCAAGCGGCAGATGGCATTTTTGTTTTGAATCTTTAACGCCGCTCTCACCTACAACAACAACTCCTGTTGCGCAGGTGGAGGCAGTTGCATGCTGATGTGCCTGACGCAGCTACCGTCAAGGCTTCGGGGGTAGGTGGTGAAGTAAGCCTGCCTCGCACCTCCATCAGCCTTGAACCGGAAGTGAAACCTTGCGCAGGTGTCGCACGGCTCAACAGGCACTCCTGGCGGGTCACCCTCAAGCTTCCCAAAGCAGCGGGCCACGTCGTAGGGCAGGAATCTCGGGTGCCCATGTCAAAACTCCGTGCTCAGCTCACCGCTGGGCAAAATCTTCATCACGTCAGCCGTTGCGTCGTAGCAGCTTTTGCACTCAATGGCCTGCTTGAGCGTCTGGCAGTAGTCCTCGATGCGTTCATCCACCGTCCCGGGGTTGCTCACCACGGCAAAGCGAGCGCCTTGGCTGGGCATCACCTTGGCTTTCAGCGTCATATCGCACCGCTTTCCGTGTCATCACTGGGCAAGTGCTGAACCTGAACCGGCTTGTGTGCAAAGCGCCTCGGAAACCAATCGCAATAGGTGTCAGTCGGCGTGTGCCCGAAGATCAGGCAGCAACGGCGCTCATGAACGCAGTGGCCGCAGGTCTTGCCATCAGGCAAGGCCATGCAGGTGGAGCTGTTGCACGCCTTGTCGGCACAGCACCCGTGGGTTGATGTTTGGGTGGTCATGCCAAAGCCTCCGTGAACGTGCACCACTGGCGACGAACCGTGACTTCCTCGCCCACGTTGCGTTCGTTGTAGGGAAGAATCGCCTCGGCCTTGCCGCTGGTGATCTCAAAGGTTGCCCAGGTTTCGTCAGCGATCACCAGCACCCCGGTGAACTTCCCCTTACGGCTGCTGGCCACGCGGTACGTGTGGCCGCGGATCAAATCTATGGTGGTGCTCATGACATCGCCCCCTCCTTCTCAGCCCGCTTCGCCTCACGCTTCGCCCGCCGCTTCTCCAGCAGCACCTCGCGGTTTTTGGCGTAGTACTCCCGCTGCTTCACACGGGACTCTGCCAGGCGGGCAGCTCGCTCATCGGGCGTTTCAT
>2013843001_____PLMO_C42
TTTTGTCACCACGGCATTGGCGGCGCACATGGTCAACACCGGGTTGCCACCGTGGGCGATGCGCCCATTCAGCAGCTCGGCTTCCAGGGCATCAAGGGCAACCGACATATCGCGGAACCCCTGGCCATGTTCGACAAGGGGAAGATCAACACCCAGGCGGTCGAACTCTTTCTTCAGCAGGTCGATTCGCCAGCGGTCGAAGGCGATGGCCTGCACATCAAGATCAGCAAGAATTTCGGCAATGTCTGCGGCGACGTGCTCATAGTCCACGCTGGCACCTGGCGTTGTGCGCAAGTAGCCTTGTCGGTGCCATACCTCATAGGGGGCACGGTCACGGCGGGCGCGGTCTGCCAGTCCTACTTCGGGTGTCCAGAAAAACGACTGCACATGCCACACCTCATCCACCTGGCCGACGATCACCATGGCCGTTAAGTCAAGGCGGGCGCTCAGGTCGATACCGCACCACACCGGGCCATCGAAAGAGGAGATGGAAAATTTTCCGGATCCTCCGCACGATTTCCACACGTCCGGGCTGATGAATGGCGAGACAGTCGAAACCCGCTGGTTCAAGAGCAGATTGCGGGCGCTGTTTTCCATGGATGGCATACGCGCTGCTTGCGCCAGTTGCTCGCGTAGTCATCAAAGCTGCGGAACGTGCCCAGGGCGGGATTAGCGGCCCTCCATGCGCTCTCATCCAACAAGTCACACCCGGCGGGCGCTTCGTACACATGGCAGACGATGCGCTTATCCTGGCTGGCGCGGGCGTCATCAATCCACGTTGAAAGCAAGTCCGCGTCATTCGCTGCGGCGGTACTGATGGCGATCAGCAGCGGCGCTTCGTGCGCGCCCTGGCTGGTGGTGATGGCGTCGATAAAGTCAGACTGTGGGCCACGCACCTGGCCAATTTCGTCGAGGATGGCCAGCACCGGGGAGAGGCCGTGGGCGGTCTTGCCGTCAGCAGCAAGGGCCTTGTATTCGGTGTTTAGCGGCAGTCCTAGCAGGCGCTTGCCGCTCGGGATGATCCGCACCAGGCTGGAAAGCTTCGGGGAAAGCTGAACCATCTTGCTGGCCAGATTGAACACCAGAGCGGCTTGATCCCGGCTCATGGCACCGCTCACGATCTGGCTGTTTTGCTTTGCCTCGGGGCCCACCAGGTGCGCCAGTAGCAGGCCAGCAATCAGGCCAGATTTCCCATTCTTGCGGGCCACGCTCAGGATGGCGCGGCGCGTGCCGTGGGGGTTGTCGTAGATGTCCCGAATGAACTGCTTTTGAAACTCTGCCAGCACCAGCGGTTGGCCCACCTGCGCACCGTCTGGCACCAGACAGTAACGCTCGATGAACTCGATGATGCGGGCGGCGCGGGTCATGGGGTAATCGTTATCATTTGTGATAACGATTTCAGGCGGCAATCATCTTTATCATTAGTGATAAGGTTGTTTTGCTCACAGGCGCGGCGGGCCACTTCATCCATTTGGATAGAGTGAGATTGCCAGCTCATACGGCGCGAAGCCTCGGGATCAGGTCGTCGCCATCGTCCTGGCGCGCTTCCCGCTCGGCAGTCGCTGCGCCCACCATGTTGGCAGCGCGGCCCACGGTGGCTGTTGTGTGCACACTGAGCGAACGGGCAAGGGCAAGGCTCAGGCGGGTAAGTTTTGCGTGCTCATCTGAGCCTACGGGCGCGGCTTCCAGGGCATGTTGCACGCGGGCCATGTTGGCAGCCGTCACCAGGTCGGATTGCGTCCATGTGTCCCTGGCGCGGCTGGTGATGATGGCGTCCCAGAAGGGCTTGCACGGCTCGGGCAGGGTCACATACGCGGGCGGCTCGATAGGCGGCAGGGCGGCGTTCTGGTGCGCTTCAGCGGCATATGCGGCGCTGTCGGACTTGGGGCGGCGGGTCTTGGTCATGAGTTGCCTATTTTTTAAGCACTAGCCGTTAAAGTGAAGGGTACAGGTCGGTATTCGCTTACCACACTCTGGTGATTTCTGCAATAGGACTGTTGCTAGGGCGCACCAGACGGGCCTACAGCCGCTTTATTCCAGTGGTGCATGGGGTTGGTAGGGTTGCCCTCTGCATCGCATCCCATGCGCGCCGGTCTGCCGTACAGGCTGGCCATCGTCCGGATGGAATGACACGGTTTGCATGTGCTCTTCAGGTTCTCCCGGCTGTTGTTGGCCGGGTCAAAATCAGAGTGGTCAACTTCTGTCGCTGGCGTGATAGTCCCAGGCGGGCAGTATTCGCACAGCGGCACCTCGGCCAGCACCTGTTTGCGCAGTCTTTGCCATGCGCGGCTGTTGAGGGGCAGCGTTCGCCCGTTCGCGTCCTTTGTCCACCTCGTGGGCTTCGTGACAAGGTAGCCATTCACGCGGCGCTGTTCGCTCATTGCTTGCTCGGGTATGGCTTTGCCGCTGGCGTTGCGGTGCCCGTGGGCGCGTCGTCGATACCCTCGATGGCGCAAAAATTTTCGAGCTTGCGGGCCTCGGAGCGCAGCATCCATCCGTCGTTGATAGCGCTCGAATAGAACGCGGCGCGCTCGGTGCTGGCACCTCTCAGCAGGCCCTCCAGGCTAAATTCTGCGTACATGGTGCGGGCGGCGGTGGGCGTCAGCAATTGGCGGTTGATAGCGCCTTCAATCGCGCTCAAGTGCCTGCCCAAAGTGTGCTTGGCAAAGAACATGTCCATGGCCACGCTGTTGCTGTATGTCGAGTGAGACAGATCACCAATCAGGACGGGCGGCACCTTAAAAATTCTGGCCACTTCCTCCACTGAAAAGCGGCGCGCTGCAACCCACTCACTATCTGCCAGTGACAGGCTGATGGGAGTGAAGGTCGAACCCTCTTCCATGATGGGCACCTTGCCTGCATTGCTTCCACCGGCGTACTGGCTTGCCCAGCTTGCGGCGATGGCCTGGCGTTGCTCGGGCTTCAATCGCCCAGGCATGGACAGGATGCCGCTGGCCTTGGTGCCGTTGTCAAAGGTGCTCTGGCCATGCTGCGCTTCGGCTTGTGCGAGTTGGATCACGGCGCGGGCTGCGCTGATAGGACTCACACCCACCAGCGGATCATTGCCAGCACGGTGGCGAAGGTGAAACACCTCGGCAGGCAGCAGGCGCTCTCGCTTCCCGTCCCGGTCGGTGTACTCATACCCGCCGATGGTTTCGCCCTTGCGCATGATGGTCACGCGATCCGTCACCATGGGGTCAAGGCTGCGCACCTGGCCATCAAACCCACGGGTTACGCGGGCGTAGGCGTTGCCGGTCAGCAGCATGGATGAAACCATCCATTCCCAGAACTCGGTGGCCGATTGCTGGCCATTCGGTGCACGGTGCAACACCGTGTGCAATGGGTGGTCGCTGGCTGTCTTTCGGTCGCCATCATCGCCGTGGCGGTACAGGCGCAGCGGCAGCGATCCGATGGCCTCGGCAATCAAGGCCACGGCGGCATAACAGGCCCCAACACCTTGGGCGGTGTCAGGCGTCACGCTGGTGGCAGACAGCGGCACAGGCCAGCCATTCACGCCGATGGTGCTGCGCGCCTCCAGGCCGATGGCGCTTTTGATGCGGGTGATGATGCTCATGTGGTTTGCAGCCATGCGGCGTTCATGTCCCAAAAGGATTGCGTGATAGGCATGTTGCGCAGGGCTACAGTCGTGTCCTGATATGCCGGGTCTGACGTCAAGGTGATTTCCACCAGGTCAACGGTCAGCAGCTCACGCACCAGCGTTTGACCTCGTTCTTCCCAGCGGTCGCCCCCGTCTGGCACGGTGAACCCGAACGAGCATCCCGCAACGTCACCACGATCCACCAGGATGGCCAGATCACGGCCATGGGTGGTGTCAGGCAAGGCCAGCTCGAATGCAAGGCCCTGCGGCGTTTCCCGTAGTTGCAGCGTGCCGCCTCGGGTCGTGCCCAGCAAGGCCGAACCATCGTGGTGATAGAGGGCGCGAATGTTGGAACCCGTCGCCAGCGATTTGGCGAAAGCACCAGGGCGGATCACTTCGGAGAATGTGCCCAGGTTGGCTTCGGAATTGAACACGGCGGCGATGCCGTGCAATGTCTTGTTGCCGGTCGCTTGTAGCGTGCCGTGTCCGCGTAGTTCCAACATGTCGCAACCCTTCTTTACAGCGTCACGTCATCAATGACGGTGAAGGCATCTTCACGGCGGGGCACCATGTCGCAGGTGGTCAGGATGCGCACTTGAATCGCGCCACGGCTGTATGGGCCTGCGGCATACTGGTTCGTGAGAATGTCCACAGAACCCCAGGTGCCCACGATCATTTCGGAGAAGTCCCCGACGATGATCCGACCTGTCGCAGGGGCACCGGCTTTCTTCACCAGTTGATTGGTGACAGCCACGGGCACGCCAGCGAGTTGGCCGTTATCCAGCAGGTAACCCGGCAGGCCAGCTTCGCGCAGGGTCTTGCGCAGGATGGTTGCCACCTCGGGATGGGTCAACCAGGCGTTGGGCGTGATGTTCTTCATGGCCAGCCCTTGCAGCACCGTCAGCACCTTTGCCCAGGTCGGAGCGCCCAGGGTGCCGGTGCCAGTGGCTGCGGTCAGCAGGCCTTCGGGTTCCTTCAGGCCGTCGCCATGGATCAGGGCGCGGTCGATTGCAAGACTCACCACGTCGATAAAGTCGTGACGCACCAGGGCTTCAATCGAAGGATTGGACTGTTGCAGCAGTTGGCGTGACAGTTCGGTGATAGCGCCCACATGCTTGGGCGTCAGGCCGATACTGTCGAAGGTCAGGCCGCTGTCGGTCAGGGCGTCGCCTTCAGCAATCCATTGCGCCGTGCTGGTGGTGGCCTGGCGCGGGATCACCACGTCACCACGGAGATTCGGCAGGACACGGGCACCCAGCGAACGCACCACCATGCTGTTGCGCAGCAGGCCCACGAATTGATCAGCGCGAAAGTCCTCGGGCACGATCCCGGCGGCGGTGGTGGTGGTCTGTGCGGCGCGTTGCTCGAAAAGGCTATGCGGGATCAGCACACCCTTGGCCTGCACACCCTGGCGCTTTTGCTCTTGGTTGTATTCGGCAAGGGCACCAGTCAGGGAACGATTCTCTGCATGGGCGGCGATGGCCTCCACGATGCTGATGCTGTTTTCCAGATCCGTCACGCTCTTGTGCGCCGGCGTGCCCAGGGCTGCGGCGCTCGGCTTCTTCCACGAACTGAGCGCGGGCTTCCTGGCCTTCCAGGTTGACGATCTCGGCCTTGATGGCGTCGAACTTGGTTTGAGCTTCGGGCGTCAGGGTGGGCATGGATGCCAGCAGGGAACGGGCTTCGTTCACCTTGGCGGCGCGTTGTTCGCGGATTGCGTGTAGAGCTTGCATTTGTGGGCTTTCTTGAAAAGGTGCCCATGCAATCGCCGGGCGGGTTGCAATAGCCATAGGCTATTGATACTGCGGCATATATAGCTTGTTTCTATCGGTGTGTCAAGAAAAAACCCGCTCGGGCGGGTTGAGGGGTGGCTCCAGGGTAGTAGCCCGCAAAATTTCGGGCTACTTCGCCGGACGCGCCAGTGCTGGTACCGACAGTACCGTCACTGGCGCGTCCGGGGTGCTGGTGGGTGGCGCAAATTGCACCCTTTTCGGTGCCGGTCAAATACTTGCGGTCTTATGTCAAGCGGGTGAAGGTGGTGGGCGGGTGGCTGGATTTGTACCCGCTGGCAAGAATGGGACTTGTCCCATTTGTCTGTCAGAACAGGTTCCCGACCTGTCCAGGGCTGGGAACCGGCATGGCCTCGGGCTGCGCCTTGCGTTTCTTGTTCACGCTGTAGGCCGTCAAGACGTTGTGCGCCAGCATGGCAGCGGATGGCCTTGTCTGGCCCTCGTTGTCTGTCCAGGTGCCCAACGTCAGCGGGCCGGTAATGGAGACTGCATCGCCTTCGTTCAGCACCAGGAGCGCGGCCATGGGCTCGGGCTCGAAAGGCCGTCACGCTCACCACGATCACAGCACCGTCGTGCATGGAGACACGCACCCGCGCACCGGCGAAGGCTGGCCAGATTTTGCGAGTCGTTTTTGGGGAGTGCCGATCAGTCG
>2013843001_____PLMO_C457
CTCTGCGCGGTTGCCTTTGTTGTCGGCAAGCGCTGCCACTGCGCGCATGGCTAAGTAACACGCTGCCCATGCCTCGGTCGGGTGTTGGTTGCATGAGAAAAGGTTTCCAGGGCTTATCAGCACGTAGTCATAAAAGGCGGTGTCGCGCATGTCCTCCCTGATGATCTCAGCAGGCGTGCGCTGTATCCACAGAACCGAATGCTCTTCGTGGTAGTCATCTACTGCGCCGTCCACAATTTGCGGAACCTTGCGCACGTCAGCAAAATGCACCAGGGCGAGCGTGCCCTCATCCTTGGGTAGCCATGAATTGACCGGCGCCGGGGCCTTCGGCTCTGCCAGCAGTTTCAGGGCGCCGTCGATGCTCAAATGCGCAGAGCTCTGCGTATTTGCCAGGGCGTCCCGGTTTTCGTACAGGCGCATGTACGCCTGCGCCGTGCGGGCGCTGCCCTCGAAGTTGTCAGCCAGCCAGGATAGCCACTTGCCATGGCTACACAGGGCCTTGGCCTCGATCAGCAGGCGTCCGGCCTCCATGGCGTGATTCACCGCCTGCATGGCGTGCTGCTCGGCTAGGTGGTGCTCCTGGCGGATGCTGGCGGCCAGCTCGGGTAGGTTGTTGGTGATGATGCTCATGGTTTCATTTACTCAATTACTTTGACAAGTAGTAACTCATTGCTTCCCGGATCAGTTCGGACAGCGGGCGATTGCGGCGCAGCGCCTCGGCTCTCCACTCGGTGCGGGTTTCTGGTGGCACCTCAAAATTAACCCGAACCCAGCCGCGCCCCTCTTTTTCGGTGGACTGCGTTTCTGGTTTGATCAGGTTGACGGGCACGTCATCGCGCACACGGTCGAGGGCTTTAGATTTCAGTCCAGCCATTTGGCGGCCTCCAGCTCGTTGATTACTTGGTTGATTTCAGCTTGCGCGGCGGTGTCTGCCAGGTCGAACACAGATACCCCGTCTGTCATGGCTTGAGCGAAGGCGGCACGGTTGCCCACGGTGGCCGTCATTTGGTCAACCCCGTATTCGTTCCAATCGCCCTCTTTGATCAGCCGGGAAAGCTTCGTATTTGCGGCGGCCCGGTTGACCAGAAAAGCCGCGTCAATCTTCCCGCCCAGCTCTATTTTTTGCCGCACCAGGCGAACGGTCGCAGCACTTGCCCACACGTCAGCACCGGACGGCTGTATCACGATCAGCGCAATGTCAGACGCGGACAGGATGGCGGCGGCCATGGCGTCAGCTTTTGCCGGTGCGTCGATCACTGCAATGTCCGCGGCGATGGTTTGCAGAGCGCCGGACAGGTTGGGGGCGCGGTCGATAGCCACCACAGGCGGCAGGTCGGCACCCTCGGGACTCTCTGCCCTCCAGTCCCTGGCTGTACCTTGGGGGTCTGCGTCGATCAGCACCACGCGCTTACCCTGGCGATGCAAGGCGGTCGCCAGGTTGGTGGCAATGGTGCTTTTCCCGCTACCACCCTTTTCGTTGATGAGTGCAATTGTTTTCATGCCCTCATTGTTTCACATACTCAATTTATCAATGATTGATTTACTCAATTACGGGCGCGGTGTGCATAGCCCTGCACAAACTCAGAAGAGCGGCATTTGATCCGGGTTCGGTGGTTTGAACTTGCGCGGCATGTTGTTGTTTTCAAACTGCCGTGCCTGCGCTTCGGTGATTTCTTGGCCCACCACGCTATCAATCCAGCCTTGCAGCGGTGGCCACTCCAGGCCGATGGCCTCTATCTGCGCACGAGTCCAGGCACCTCGGGCGGTGCGGTGCTTCATGATGTATTCGCGGGTCAGCTGCATGGCGTGATTCTGTACGCTCACAGGCCATGCTTGTTCCCCCGTATGGATAACTGGCCTGCACCCACCACAAGGGCGGGCACAGCCGCTGCGCGGTTCGCCAGTTACCCACACTCCAGCCCGCCTTCGGCCTGACGCGCTGCGCTTGCCGAATACCCTATTAAAAGTTTCCCATGGAGACAGGGGAGAGACTTGTCCCCCCTTGTCTTTTGTCTTGGCAGGTACATGCTGGATGGTGGGTTGGTGGGCTTCGGGAAAGCTTCGCCCAGCTCGAGGTGAATCGAGTTTTGCGCTTTCCCGATGTATGCCAGACGGAGCCTGTCGGAGCCTGCAACGGGTCTGTATGGCTGGCGTAGCCGTACAAAAGCCGCGTTCACAGGTTCGCCCTGCTCCTCACCCGGTCGCGGCAATAAGCCTCTCGGTGGCACTTAGGAGGATCCCGCTGTAGTGCCTCGCCACAGTATTCCAGCCGGGAACCATGTGGCGGGAGGGTGACAAGTCTTGAGAAGCTGTACCCCGTCGCATGGTTGACGTGCAAAACACTATGCAGTCTGTCCGGGGTTTTGGCATAATCACTCGCAACGGAGCGATCAGGCGTTAACCCGTGTTCTTACTGTTTCACTCCCAGAAAGCCGCAATCCTTGCCAGGGTAGCGGCTTTCGGCTTTCTAGGGCCACTAGAGAGCGAAAACGTGGCGCGATGATACGCCATCTGTCCGGGCGCTACAACTACGCTAGCGCCTTGCACATCAAGTGCAGCTCACGGCGGCTCGAATGCACATCCAACACCGCCTCGATCCCGTACACCGTGCCGTTGTGGCTCACCCGGTCGGCTGGCGTGATACCGGGCCGATAGCGCATGATGATTTTCAGCTTCACCTCTGACATTGCAGCCTGAGCGGCGATAAAGTCCCGGCCCGTCAGTGGCTGCACATGTGCCCAGGTGGTCACGATGGGTAGCCACGAATCTGGCAGCGGCTCCCCCCAATCGTTGGTGGCACCCGTGCGGCGCTCGATAACGATGCGTTGATCCAGTGCACCGGCGTTCATGCGCTGTACTGCCGGTAAGGGTTCAGCAGGCGGTAATAGGTGTCATTGCGGTAGAGCTGTCGGTCTGACACATCCTCACGGTTTTCATACAGGCCAGCCACCATCAAAAGGGCGGCAGACTTCACCGGCGCGGGCACTGCCACCACGAGATCAGCGGCATCCATATTCAAATAGTCCGCACAGGCCGCAATGGCGGTATCTATCAAGGCCAGCAGCAGCGCATCCTCGTCGTTGTGGTCGATACGGCAGTGCCGCTTTACTTCTTCTAGTGTCAGCATTTGAATCTTTCAAATGGTTGGAATAGGTGCCAGCACCGTGGGCGAAAGGTCAGGGCCACAGGTACGCATCAGAGAATCACTCACCTTTGCGAACCCATGCCGTGAAAACCCACTCACTGGCTGCCATGGTTTTTCTATGCGCGGCACTCATGGCTTATCCGCGTCCGGCCTTCCACTCATGTGGCCCCCCGGCAAGGGCGAGAAAATCAAACGAACGTGAAGGCATCAAACCCGATCCCCTGCGCCTCGGTGGCCTTGGATGCGATGCCCATACTCATGGCCAGCGCCTGCAATCCGTCAATGCGTCCGGTTGCCTTCGCCTTGTCCAGCTTGCGCCCACCGGCTGGGTCTTTTGTCACCACGGCATTGGCGGCGCACATGGTCAACACCGGGTTGCCACCGTGGGCGATGCGCCCATTCAGCAGCTCGGCTTCCAGGGCATCAAGGGCAACCGACATATCGCGGAACCCCTGGCCATGTTCGACAAGGGGAAGATCAACACCCAGGCGGTCGAACTCTTTCTTCAGCAGGTCGATGCGCCAGCGGTCGAAGGCGATGGCCTGCACATCAAGATCAGCAAGAATTTCGGCAATGTCTGCGGCGACGTGCTCATAGTCCACGCTGGCACCTGGCGTTGTGCGCATGTAGCCTTGGCGGTGCCATACCTCATAGGGGGCACGGTCACGGCGGGCACGGTCTGCCAGTCCTACTTCGGGTGTCCAGAAAAACGACTGCACATGCCACACCTCATCCACCTGGCCGACGATCACCATGGCCGTGAGGTCTAGGCGGGCGCTGAGGTCTAAGCCTGCGAAAACGGGGCTATCTGTCAACGGATGACAGATAGCGCCACAGCTTTTCCACACGTCCGGGCTGATGAATGGCGAGACTGTCGAAACGCGGCAATTCAGCAAAAGATTGCGGGCGCTGTTTTCCATGGATGGCATACGCGCTGCTTGCGTCAGTTGCTCGCGCAGATCGTCGAGACTGCGGAACGTGCCCAGGGCGGGATTAGCGGCCCTCCATGCGCTCTCATCCAACAAGTCACACCCGGCGGGCGCTTCGTACACATGGCAGACGATGCGCGGGTCTTGGCTGTTGCGGGCGTCATCAATCCATTGGCTCAGAAGATCCGCATCGTTGGCAGCTTGGGTACTGATGGCGATCAGCAGCGGCGCTTCGTGTGCGCCCTGGCTGGTGGTGATGGCGTCGATAAAGTCCGACTGCGGGCCACGCACCTGGCCGATTTCGTCGAGGATGGCCAGCACCGGGGAGAGGCCGTGGGCGGTCTTGCCGTCAGCAGCAAGGGCCTTGTATTCGGTGTTTAGCGGCAGTCCTAGCAGGCGCTTGCCGCTCGGGATGATCCGCACGATGCTGGAAAGCTTCGGGGAAAGCTGAACCATCTTGCTGGCCAGATTGAACACCAGGGCGGCCTGATCCCGGCTCATGGCACCGCTCACGATTTGCGCGTTTTGCTTCGCCTCAGGCCCCACCAGGTGCGCCAGTAGCAGGCCAGCAATCAGGCCGCTCTTGCCGTTCTTGCGGGCCACGCTCAGGATGGCGCGGCGCGTGCCTGCGGGGTTGTCGTACACGTCCCGAATGAACTGCTTTTGAAACTCTGCCAGCACCAGCGGTTGACCCACCTGCGCACCGTCCGGAACCAGACAGTAACGCTCGATGAACTCGATGATGCGGGCGGCGCGGGTCATGGCGTCACCTCGCGGGCGCGCACGCGGCAGCTCATTGAAGGCAGCAAAGTAAAATCGATTTTACTTTCCTCGCAGGCGCGCACGCGGCAGCTCATGCTCAACCTCTGCAAATACTTGCAGAGGTTTGCCTCGCAGGCGCGTGCGCGGCAGCTCATACCGCCCTGAGCCTCGGAATCAGGTCGTCCCCATCGTCCTGGCGTGCGCTGCGTTCCAGCTCGGCACCCTTGGCAATGTCTGCACTGCGGCCCACCGTGGCCACCGTGTTGACGGCAATGGCGCGTGTCAGGGCAAGGGCAAGGCGGGTCAGCTTCACATGGTCGTCGGAGCCTACGGGCGCGGCCTCCAGGGCGAACTGCACGCGGGCAAGGTTGGCAGCCGATGCCATGTCCACCGGGTTCCAGGTGTCACGCGGGCGGGCCTGCACGATGGCATCCCAGAATGGGCGCGCACCGTCCGGCACCAGCACATGGGCAGGCGGCGACAAGGGCGGCAGGGCTGCGGCCTGAGTGGCAGCAATGGCGGCTGCGGCGCTGTCGGAGCGCTTTCGCTTGGGTGTCAGTTTCATATGTGCCTCTTTTTTAGGCAGTCAGCGTTAAAGTGAAGGGGACAGGTCGGTATTCGCTTACCACACTCTGGTGATTTCTGCAATAGGACTGTTGCTAGGACGCACCAGACGGGCCTACAGCAGCTTTATTCCAGTGGTGCATGGGGTTGGTAGGGTTGCCCTCTGCATCGCATCCCATGCGGGCCTCTCGCCCGTACAGCTCTGCCATGGTCTTGACTGAGTGACACGGACGGCACAGAGCCTGAAGCGCATCCCGGCTGTTGTCGGCAGCTCCCCGCATGTGGTCAACCTCAGTAGCTGGCACCGCAAACCCTTGCGCTGCACAGTGTCGGCACAGTGGTTCCTCTGCCAGCACCTGTTTTCTGAGCTTGCGCCACGCTGCGGAATTGAGCGGCAACACCCGCCCGTTGCTGTCCTTTGTCCACCTCATTGGTGGTTTGACAAGGTAGCCATTCACGCGGCGTTGCTCAGTCATTGCTTGCTCGGGTACACACCGGGCGCGGTGGCAGTGGTGGTAACGGGCGCATCGTCGATACCGTCAATCGCTGGCAGGTTCTCCAGCTTGCGGGCCTCGGAGCGCATGAGCCAGCCGTCTGAGATGCCGGAGCTGTAGAACTGCGCACGGTTCACGCTGTCGCCTCTCAGCAAGCCTTCCACCTGATGCTCGGCAAAGTAGGTGCGGCGTCCGGCGTCTGTCAGGCACTTGGCTGCAATGGCTTGTTCCCATGCGATCAAGTGACGGCGCAATGTCATCGTGACGAACTGCCGTGCCAGTTCCACCGAGTTGCTGTAGTTCGCTGATTCCATGCTTTGCACGATCAGCGGCGGGCAGCGGAACAGGCGACACACCTCAATCACGGACAGCTTGCGGGCCTCGATCCAGCTTGCATCCTCCAGGCTCATGCTCAGGGCTTGGAAGTCCACACCTTCTTCAAGAATCGCCGTGCGGCCTGCATTCGCAGCACCTGCGTGTTGACTTGCCCACGATGCGCCGATGGCCTGGCGCTGCTCGGGCTTGAGCTTGCCGGGGAACTTCAACACACCCAGCAGCTTTGCGCCGTTGGTGAAGGTGCTCACACCGTGCTGATTCTCTGCAATGGCCAGTTCCACCACACCACGGGCAGCGGCGATAGGACTCACACCTAGCACGCCGTCATCACCCAGGCGGTGGCGAAGGTGAAGGCATTCATGCGCCAGCAAGGTGGCTCGGGTGCCTTCTTTGCTGTGCTCATAGACAAGGCCGGATGGTGTCCGGCGCACTTGCACATTGTCGGGATTGAGTGGCCACAGTTCCCGCACCTGGCCGTCATAGCCTCGGACAATCCGGGCAAAGGCGTTGCCCTTGAGCAGCACGGCGGCCTGCATGTATTCCCGGAACTCCAGAGCGGTTTGCTCGGGGTTCGCCATGTCGTGCAAAACGCGGTACAGGGGATGGTCTGCGGCGCGTTCCCGGTCGCCATCTTCGCCACGGCGGAACAGAATCAGGGGCAATGATGCCGTTGTCTCAGCGATGGCCTGCACACAGGCATAGACAGCAGAGACTGATTGAGCAGTGTCAGCGTCACGCTGGTGGCAGACAGCGCCACAGGCCAGCCATTCACACCCAGCACGGAGCGTTCCTCCAGCCGATGGCGCTTTTGATGCGGGTGATGATGCTCATGTGTTTGCAGCCATGCGCGTTCATGTCCCAAAAGGACTGGGTGATAGGCATGTTTCGCAGGGCTACAGTCGTGTCCTGATAGGCCGGGTCTGCCGTCAAAGTAACTTCCACCAGGTCAACGGTCAGCAGCTCACGCACCATGGTTGATCCGCGCTCTTCCCAGCGGTCGCCACCTTCGGGCACACGGAAGCCTATTGAGCAGCCTTGAACGTCACCACGATCCACCAGGATGGCCAGATCACGCCCATGGGTGGTGTCGGGCAAGGCCAGCTCGAAAGCAAGGCCCTGCGGCGTTTCCCGCAGTTGCAAGGTGCCGCCTCGGGTGGTGCCCAGCAATGCACTGCCATCGTGGTGATAGAGGGCGCGAATGTTGGAACCCGTCGCCAGCGATTTGGCGAAAGCACCGGGGCGGACAATTTCTGAGAATGTGCCCAGGTTGGCTTCGGAATTGAACACGGCGGCGATGCCGTGCAATGTTTTGTTGCCGGTCGCTTTAAGCGTGCCGTGTCCGCGTAGTTCCAACATGTCGCAACCCTTCTTTACAGCGTCACGTCATCAATGACGGTGAAGGCATCTTCACGGCGCGGCACCATGTCGCACGTTGTGAGAATGCGCACCTGCACAGCACCACGGCTGAATGGGCCTTCAGCAAACATGTTGGTAACCACGTCCACAGAACCCCAGGTGCCCACGATCATTTCGGAGAAGTCCCCGACGATCATCCGGCCCGTCGCAGGGGTTCCGGCCTTCTTCACCAGTTGATTGGTGACAGCCACAGGCAGGCCAGCCAATTGGCCGTTATCCAGCAAGTAACCCGGCAGGCCAGCTTCGCGCAGGGTCTTGCGCAGGATGGTTGCCACCTCGGGATGGGTAAGCCATGCATTGGGCACGATGTTCTTCATGGCCAGCCCTTGCAACACCGTCAGCACCTTGGCCCAGGTGGGTGCACCCAGCGTGCCGGTTCCAGTGGCTGCGGTCAGCAGGCCCTCGGGTTCCTTCAGGCCGTCGCCATGGATCAGGGCCTTGTCGATTGCCAGCGAAACCACGTTGATAAAGTCGTCACGCACCAGGGCCTCAATCGAGGGGTTGGACTGTTGCAGCAGTTGGCGGGACAGCTCGGTGATGGCGCCCACATGCTTGGGCGTCAACGTGATGTTGTCAAAGGTCATGCCGCTGTCGGTCAGGGCGTCGCCTTCAGCGATCCATTGCGCCGTGCTGGTGGTGGCCTGGCGCGGGATCACCACATCGCCCCGGAGATTGGGCAGCAGGCGGGCACCCAGCGAACGAACAACCATGGAATTTCGCAGCAAGCCGACAAATTGATCAGCGCGGAAATCCTCGGGCACGATCCCGGCGGCGGTGGTGGTGGTCTGTGCGGCGCGTTGCTCGAAAAGGCCATGCGGGATCAGCACACCCTTGGCCTGCACACCCTGGCGCTTTTGCTCTTGGTTGTATTCGGCAAGGGCACCAGTCAGGGAGCGGTTCTCTGCATGGGCGGCGATGGCATCCACGATGCTGATGCTCGATTCCAGATCCGTCACGCTCTTGTGCACCGGCGTGCCCAGGCTGCGGCGCTCGGCATCTTCCACGAATTGGGCGCGGGCCTCCTGGCCTTCCAGGTTGACGATCTCGGCCTTGATGGCGTCGAACTTGGTTTGAGCTTCGGGCGTGAGGGTCGGGGCGCTGGCCAGCAGGGTGCGGGCTTCGTTGACCTTGGCGGCGCGGGCTTCACGGATTTGATGCAGTTGCATGTGCTTCTTTCTTGAGGTGTGCCCATGCAATCGCCGGGCGGGTTGCAATAGTCATAGACTATTGATACTGCGGAATATATAGCAGGAATCTATGGTGGTGTCAAGAAAAAACCCGCACGGGCGGGCTGGGTGGCTCCAGGGTTTGGGGTGGACAATTTGTCCGTCCCAAAGCAGGACGCGCCAGTG
>2013843002_____DCKB1_C1454
NNNNNNNNNNNNNNNNNNNNNNNNNNNNNNNNNNNNNNNNNNNNNNNNNNNNNNNNNNNNNNNNNNNNNNNNNNNNNNNNNNNNNNNNNNNNNNNNNNNNNNNNNNNNNNNNNNNNNNNNNNNNNNNNNNNNNNNNNNNNNNNNNNNNNNNNNNNNNNNNNNNNNNNNNNNNNNNNNNNNNNNNNNNNNNNNNNNNNNNNNNNNNNNNNNNNNNNNNNNNNNNNNNNNNNNNNNNNNNNNNNNNNNNNNNNNNNNNNNNNNNNNNNNNNNNNNNNNNNNNNNNNNNNNNNNNNNNNNNNNNNNNNNNNNNNNNNNNNNNNNNNNNNNNNNNNNNNNNNNNNNNNNNNNNNNNNNNTCTATCTGTTGCTGGGGCCGTAGTTCACTTGGGAGAACGTTTGACTGGCAGTCAAAAGGTAGAGGGTTCGAATCCCTCCGGCTCCACCAAATCAGACACCATCTATTGATAAAAGAAATTTTATTAGTAGGTGGTTTTTGTTTTGCCCGAAAGTGCCGTATTTAAGCCACTTTCGGGCTTTATGCTTTTTGCCTTGTAGCAATAGTTGGTGTTTTGAAATAGGTTTTTTTAGAGGATACTTGACCTGAACCGTTGCGGTTTACCGCTATGATGGCTCTCAAATCGTTAAAATTGAAACCCCCTTTTAGGGTTAGGGGTGTGCATAATTTAACGATTTCATTTTGACAAAAAAACAACCCGCCCGAAGGCGAACCGTTAATTCTCAAATGCTATTCTGTAATTTCTGTGCCGTTCTTGAACTTGAATGTAATTGTACCATCTCTGCCCACAGTGGCTTTATCGATGACCGTAAGCCATAGCTTATCGTCAAACTCGGTGATGGCAAGCGGTCGATTCTCTATGTCCTTTATGAAGCCCTCTATGATTTTCGCCTTGCCGAGCCGCTCCCTTTTGGTGGCTTCCAATTCATCTACACGCTCAGAGGCTTTGCGGTGGCGGTCAAGGTAGGCATTATTTCGCTCCGCCCATTCCGTCTGGTTGACAGCTTTGTGGGCATTCTCAAAGATAGCCTTGCGGGATAACTCGGTGACAACCTCAATCTCATTACGTAATTCGGTAAGTTGGGCATCAATCGCAGGGGTGTCGCAGAGGACACCTTGTGCCAGTCGGCAGTCCTCGATTAACCCGCCTCGGTTGCTTATCAAGCGGTTGAAAGCGTGTAAGAACCTCGCCTTAATTTCCTCCTCGGTGATGTGGGGCGTTTTGCAGCCGTTGCCGGGTTTATCAAGTCTTTTATACTTATCATTACACCGCCATACCTCTTTGCGGTAGGTCTTGTCGCTTTTGTAGCTACCCCAGACTTTCTTGCCGAAATGCCCTCCGCAGTCGGCGCAGACAAGCCTTGATGCAAATATGCTTGTGGTGCTTATGGGGCGACCGAGGCTTTTTCGGCGCACAATCTCAAGTTGAACGGCGTCAAACTCGTCAGGCTCGATGATGGCGGGGTGGCTGTCCTCAACATAGTATTGCTGAACCTGTCCCGTATTCTTGACCATCTTTTTGGTAAGAAAGTCGGCGCAGTAGGTCTTTTGCATAAGGGCGTGGCCTTTATACTTCTCATTGGTCAGTATGGATTGTACTACGCCAGTCTGCCATGTTTTCTTGCCCGCAGGTGACGGAATACCTTGCCCTTCAAGGTATGTGGCGATTGCCGAGAATGTCTTTCCCTCCATATACAGCCGAAATATCAGCCGCACAATCTCGGCTTCAGCGGGGACAACTTTTGGTAAGCCGTCCTCGCCCTTTTCGTAGCCGAGAAACTGTGCATAAGGCAGACTGACCTTGCCGTCCGCCATACGCTTGCGCTGACCCCAAGTCACGTTCTCCGAAATGGAGCGGCTTTCTTCCTGTGCCAGACTGGACATAATCGTAATCAACAATTCGCCCTTGCTATCGAGGGTGTAAATGTTTTCTTTCTCAAACCACACTTCACAGCCTACCTCTTTTAGCTTTCGGACGGTGGTAAGGCTGTCCACGGTATTTCGGGCAAATCGGCTCACGGACTTTGTAACCAGAAGGTCGAATTTGCCCTCCAAGCCGTCGATAACCATCTGTTTGAAACCTTCTCTCCGCTTGGTGTTGACCGCCGAAATGCCCTCGTCCGTGTATATGGTGACGAACTCCCAATCAGCCCGCCCCTGAATCAGCTTCGTATAGTAGTCCACTTGAGCTTCATAACTGGTAAGCTGTTCATCGCTATCTGTACTGACCCTTGCGTAGGCTGCGACACGCCGTTTGAATTCGGAGCTTTTGCCCTGTGCAGAAAGAATGGGAGCGGTGGCTGGGATTACTCTTATATTAGCCATTTTTGCTGCCTCCCTTCAAAGCAAATTCACGGGCGGCTTGCTTCATCTCATCCGTCCAACTTTCACGGCGTGAGCGGTTCTCCCAACGAAGTGTCTGCTCTGAGCCATCCTTAAATGCGAACACCAGAATGCCTTCGTCAGGGATTGCTATTGCAGCGACTTTTGCTGTAAAAACGGAGGAGTCGTACTCCGCAAGCCCCAAAGCCTCGGCACACTTTTCTTTAAGGATGTCTTCCCGTATTCGCTTGGCGGCACACTCGTGTTTACCCTTATAAGTGAAAGTAGCGCAAGCCCAAGTCACCGCAGCGTATTTTGTGCCTGCGGCGTTTATCTTCTTGCGGAATTTTGCTCCGCACCGACCGCAGGTGATAAGTCCTGAAAACTCGTTGAATGTCAGTTTGCGAGGGTGGTTTGCTTTTTCTGCCCGTCGTACCATTTCAGCCTGAACAGCCTCAAAGGTTTCACGGTCGATTATCGCCTCATGGTTGCCTTCGACATAGTATTTAGGCAACTCGCCGTTGTTTGGCTTCCAGTTCTTTGTGATGTGGTCAGAAATAAAGCCTTTTTGCAGGTACATATCGCCGATGTACTTTTCATTCTTAAGGATTGAACCTACCGTGCTTTCAGCCCACTTACCGCCGCACTTGGTCGGAACACCGAGCCTACGCAGTTTCTTCATAATGGCATTCCTGCCAAGCCCCGATAAATAATCGGCGTATATCATCCGCACGACCTCTGCCTCTTCGGGAATGACGGTAAACGTACCTGCGTTGTACTCATAACCGTAGATACGGATGTTGCCTGCAGGCTTTCCTTCCTTGAAGTCCTTTCTGATGCGCCATTTGCAATTTTCGCTGACGGAGCGACTTTCTTCTTGGGCATACGAGGCGAGGATGGTCAACATCAACTCCCCGTCGCCCGAAAGAGAGTGAAGGTTCTGCTCTTCGAAAAATACGCCCACTCCGATGCCTTTCAACTCTCGGACGGTTTCAAGCAGTGTGACCGTGTTCCTTGCAAAGCGGCTGATTGACTTTGTCAGGACGAGGTCAATGCGCCCCGCCCGGCAGTCGGCAAGCAGTCGCTGAAATTCTGGTCTTGAACCCTTTGTGCCGGTTTCCGCTTCGTCTGCATACACGCCAACATATTCCCATTCAGGATTGCCCTGTATCAGGTTACTGTAAAAGCTGACCTGAGCGGCAAGGGAGTGGAGCATTTCATCTTTTCCGCAGGAAACGCGGGCGTATGCTGCTACCTTTTGGCGGGTCGGTAACGGTTTCGGTTGCTGTAGTTTAGTTATTTTTCTACCCATAATGGCCTCCTTTCGTAGTACCATATATCACTCTGTTTTCCTTACATAGCAAGTCATTTTCGAGGTATATGCTACACGATGATAAACCGTATTTGCGGGCAAGCATTGTGTCTATTTCCAGCAAGTCGGTGTTTGAAATCACGCCTTCAGTAAGCCAATTTTTGAACACCGCCATAGCCGTTTTGTAATGGAGGAGTGCATCTTCCTTGCTCATAGCTAAGACCTCCTCGCTGCAACGGAGCAAGCCCGTGAGCAATATTTGCGGTGGGCGTTCCCGTAGGCTTCAAACGACCTGCCGCAAATCGGGCAGAAAAAGTGATAGACTGCCTTTCGGTTCACGGCTTCGGGGTGTGCCTTCCACCAAGTCATACGGCAGCCATCGGAGCAGAAGCGTTTATGTTTTGAACCTTGTGTGTGAACGAGCGGACATCCGCAGTTGGCACAGACATCCTTAACGGTGTGCTGTTCCTGTTTTATGCCTACACCAACATTGTTCCGGCGGCAGTAAGACTTGACGGTGTTTTCTGATATCCCAAGCACATCAGCGATTCTCGCATAGCTTTCGCCTTGCGAGCGCAGAAGAACTATTCGCTCTTTTTGTAATGCTGTCATAGGCTATTCCTCCATTTCGGAGGGGAAAAAGAAAAACCCCTCACCATCCACAGGACAGCGAGGGGTCAGTTGGCAACCGAAACGTGCAGTTTATTCGATTTTGATGTAGGCGTCAGGAAAGCCAGCCGCCTTGACTTTGGCAAGCATAGCATCTGCATTTGCTTTGATGGAGAACGCCCCAACCTGAACACGATAGAGCTTCTTTGGATGGGTAGGCGGTTCGGGTTTTGAAGGTTCGCTTGCGGTAAGCAGTTTCTTGACCTCGGCTCGAAAGGTATCCATATTTTTGCCGTGCTTCGGGAACCAGTGCATAACATCGCCATGGTTGCTGGCAATCCCCAACTTGTAGCCCTCGCTGTGGCAGATGATGTTCTTCTCAGTCAATCCATACTGCTTGCAGAGGTATACGCAAAGTTCCACAGCTTCGGTATAGACCTTGTTGAAATAGGTCGCATCTGTCAAACCATCCTCGCAAATTTCAAATCCGATATGTGTATCGTTCGCAGAACCCCCGGCGTGCCATCCGCGATGATGCCAAGGAAGTGTCTGATAGGTGGCGATGCTGCCGTCAGCCAGCTTGCCGATGAAGCCGTGAACGCAGACCTGCCGTCCGTCCGGCTTATCCTGATTCCAATGGTTGTTGTATTGATTTTTCCCGAGTAAGCCGTCGTCGGGTCCAACATAGCGTTTCAGGTTGGGATTATTCGCCCCGGTGGAATGCACCATGATGCCCTTCGGTGTGATGGTTTTGCCTGCTTTGTAGCAAGCATTTTGCGTGAATATCAATTTTCTCAGATTCATTTTACATCATCCTTTCCATGCAATTGAGCGAGTGTCTCTTTAAGTTTCTCAGGCACGGGCAGACCAATAGCTGTGGCATTTTCCAAAAGTGACAAACCCTCATTGGCAATGTAGAAGAAAATAATCGCTGTGCGAAGAGGTGCACCCGTGCCATTGATTAGGTAAGCGTCGATAAGATGACCGATACCTACTACGAGAAAAATAGCTACCTTCTTGGTAATCCCATGTGCTCCGATTCGGCTGGATAGCTTCTTCTCAACAATTGCACGAAGTACACCCGTGATGTAGTCCGCGACCACAAAGGCAATGAGTGCATAGAGAAAACCGTCAAGCCCGCCCAAATACCCACCGAGTAGTGCACCCAGCCCTGCGAACGCAGTTTGCGTCCAATTCCAAATTTCTTTCATGTTGAATTTCCTCCCTTAAAAAATAGTCACGCCGTTCAGATTGGACTTCTCGGATGCTTTGCCGATCAAATCCGAAAGACGCGCTTTGCCTTTCCGTCCGCCGCTGTCCACGGTGAACGCTGTATAGAAACCACCCCTGCCGAAATTGTGCGTCACATCCGTGACTGTACCAATGGTTTCGGTTTTTGCACCGCTTTGGATACACACCTCGTCTCCGATGGTGAGCTGGGGCGTGAAGATGCCGACGAAGCTCTCCTGCCTGCCGGATATGGCAATGGTCTGTGCCAACTCCTCAGCCATAGCCGTTATCTCAGCAAGCGTCGCACCATCGGCGGCTGTGACGTAGGTTGTTCGGTGTGACGGCTGAATCCACCATTTGCTTCTGGGAACTGTGGCATAAACCGTGTTTTCCGGGTTGGCGCAGGTAACGCAAACCCTGCTGACCGCTTCCGAGTCGTCGTATTCCACACTGTAGCTCCAGCAAGACTTGTCACGCTCGAAGGTATACACAGCAGGCTGGTCGAAACGGGCATCGGTAACAGCCGCCACACCGATGACACCATTTGCTGTTTCATCAACCTTCCAGCCATCAATCAGAGATATGATCCGCTTGATGCCGTCCAGAATGGTGACATCTGGTTCAAAGCGCAGCTTCCATGACTTGGTGTTGTTGCCGACAAAAAAATCCTCCACCTCGGCGAGGCGAAGAATTTCCTGCAGGTTCAGCTGAAGAGTTGTTTCTTCAAAGGTGTTGTCTTCGTTAAAGGTCTGTTCCTTCAGCAGCTTGCCGATTGCGTTTCTGGCGGATACCGATACTTTCTCGTCTGGGTACGAGACCGAAGCACTGTCGATATAGAAAATGCCGAGCATAATTTCACCGCTGTTGCCGAGGGAAAAGTACAATTCCATCTTGGTGCCGGGAGTCACGAAAGCACGGTAACGATTAAGTAACGCGCCCTTTATGTTGAGCAAGGTGCAAGACATCTGCGAGACCTCGCTACCGATGCTGAACTTGACTGACCCGTCGACAAAGGAATTTGTAATATCTGTAGGCAACATATACATCACAAAACGGTGGTCGCCCTCGGCACTCCAGAATCCATATGCGCCGTAATGCGCCACTTTTTTGATGCTCGGATACGATACCGTTTCATCAGGTGAGATTCTACCGGTTTCCGTATAGGTCAGGTTGTCGTACAAACCGAGAACAGGGTTCGCCTTGATTCCGGCAACGGTGCCGTCGGCGGTGAGGTATATGAAACGGAGCAGGTTGTCCGAGGTGTGGATCACCTGCGGAAACAAGCCTGCTCCGGTATCAAGGGTATATTCAAATGTCAGCGTCATCGCGTCACCCCCGTTGCAGCTGAACCGAGTAGGTGAAGCGCAACAGATTGTTCGCGGTCTTGAACGGATATTCAAGCGCAAAGCTGGCTGTGATCGACGCGCCGTCGGCAGGCGGTGTTGTGAACTTCAACCCCGGCACGGTCTTACCCAAAAAGAAGGTAGAGCCGAAGCTCTGACCGTCCCTTGTCGGGAAGCTCTGGTAATATAAATTGTATGTCCAGTTGTAGCTGACACTGCCCGATACAGTTAAGGTCTCCACTTGTTTTGTTCCCGCATTGCCTGCGGCGTCAACTGTGGATGTCGGTATGGCTGTTAATCCGGTGCAAGTATCGTTTGCAATGCTGATATTCAGGGTAGCATCATTATCCGCCGCTGTTTTGGCAGTCAACCGGACATATCTTCCGTTATCTGGACTGATTGTAAAGAAGTCCGTGATATCGGAGTTTTGTGCGAGAGTGGCATTTACCTTTGTCGCAATAACTGTCGATGAGTCTCCGCTTGTAACCGGCACCGATAAGGTTATTGGCGAGTTCGCCATTCCAGCGGCCGTTACGACAACTGTTGCGTTTCCCGCAGTCCCTATAGTTCCGGTCACATAGATATTTTCCTGTTGCTTTACAGCGGCTACTCCGGCAGTCGTATTGGTCGAGGTTGAAACTGTGGTCAAGCCTGCGCAAGTCCCGTTTGACAGGGAGATATTCAAGTTTGAAACATTAGCCACCGGCGTTTTAGCGGTTAAGACCACATCTGCACCTGAGACTGATGCATCATATAAAGCAGTAATATTCGTATTGTTTTCAAGGGCTGTTTTTATTTTGCCCGCCACAATGCTCGCTGTATCTGATGAGGCTACTGGCACGGAGAGAGTGATCGGTGAGCCAGTCATGCCGCTTGATGTTACAACAACGGTGGTATTGCCTTCGCCGCTTAAAAAAGCTCTCCAATACCTTGCCGAAACCTCTGTGAACTTCCAGACCTGTCCTGTCCTTGAAAGCCCTGTTACATCCGTCCAGTCGGTGTCGTTGGCTGAATACTGTATTTTGAGAAGATCGAGCCTTGCGCTCGGAACCGTTAGAATATCAATTTTAAGTGTATTACAAGGCTTTGCAGTCCCAAAGTCTATTTTAATCGGGCTTACATCGTTTACCGTGCAGGAGGATGGATATACCGTCGTGTCATAGCAGCTCCACCATGCAAGAGGGTCTCGATAGGAATAGTTGCTGCTTGGCGTTTTTGATGCAAGATCTCCAAAGGACACTCCGGCGTTTTTACAGGTTAGACCTGCTGTATGGTAGTTTTCATACCAGTCGCCGCAGTTATTCTCCAAATCCACAGTATAGTCCGTACCTTCAGTCATTTCAGTGTTGTTTATAAAAATACGCACGGTCCCGGACTGAATCAGTGGGCACTTCATACTAAACTCAGTGGTAACGCCGTCACCCTCACCGATAACGAGGTGGTCAACCGCATAAGGTGGGAAAACCTCGTGGTTTGGGAAGGTAAATGCACCAACCCCGGCGACACCGAGATGCTTAACAATACGGTTGTTGCACTCGCTGTCAAGAAACGTAGTGACGGGCAGGTCGTACTGGTAGGTAGTGGTATTGCCAGTGCCGCCGCTGAAGGAATAGCTTTTACTGCCTTGATATTTCACACTCATATCCGATGAATACTCCACTGGAAAGCGCGAGAAACGTACAGTTCCGTCCGTACTGCCTGTGAGCAGCCATTGGAACAGATAATTGTTTTCTGCCGTGGGATATATGCCGTTTGTGCCAAAACCGGAAGGGGTGCAGGTAGCGTAGAAGGTTGCGGTTATATACACTACATCCGTATCAGTCTTTGCTATGGCAATCTGGTTTCCTTCGGAATCCTGCAGCATGGCATGGGACATGATGTAATAAGTAGTTGAAAAGGTGCCGCTGTAATACCCTTCAAGAGCCACCTCGGTAATGGTGGAGCCGTTACACTCGGTCGCTTCCAGCTTGATTTGCTTGGTCGTGTGCGACGTTGGATATTCATATACCGTTTCCAGCGTTGTCACGGCTTTGCGCGTCAGATGTGTAAAAAGGGCGGTATCCGTAACTGCAGGTGTTCCCGTGCCTGTGCCGACCGCGATATATCTGAACAGGTCGGTTGTTTTACTAAGCGGAGAAGCGGTCAGCCTACTGTTAAAATAGTAGTTTGTAATGACATTGAAGCCGACCGCCGTCTGCTTTACTTTGCCGCTTACGGCATCGACCACCTTGACGTCAAAACGGTTATGCAGAATGGCTCGTTCTTGTATCTTCATATTGAAAACCTCCTAAATCGGTAATGTGGAAACTGGTTGCAGGCTTATAGACGAAGCCACAACAGCAATGACCGCCGTATGAGCAGGCTGGAAACACTGGGTGAACACCGCCTCGTCAATCCATGCCCCAGTTGAAACTATCGAAATGCCTGCCGTTTCGTTTCCAAAGGTGAAGTAATCCATAGTTTCTGCGGCGGCGACAGCACTCAGAGTGGGCAGGAACCATCTTTGCAAGCCAAGTTTGTAATACCAGAGAGAACGGTATTCCGGCATTGTAATGGTCACGGCCACCGTTCTGCGGATATCTGCGCTCGTATATAGAACAAGTGCTTGCTCCTCGCTGTCGTAGGAAGCGGATGTAACGGTCACCCCGGAAACGGAAAGAGTGCATTTTACCGGAAACCCGACGTCGATACTTCCATATAGAGGCTTTGTGAGATGAAGCTTGAAGCCGTAGCAGACGAAACCCGTCTCACGGTTCAGCTTCTCCACCGAAGCTACGGAGATTTCTTCTGTGTTCGGCTCATCCAGCAGAACATAGGGATATGCGATATTCCCAGATGCGTACTCTTTGTTCAGTGTGTCCAGCTCATTTATATCGGAAATCCACATCTTCACGTTTGAAGCGTTGATGTGAACCGTTTCCGGCCTGACGCTCATTCCAGCATAGTTGCGGTGCGTTAGTGTTAGAAGCATTCGACCGTTGTTCTGCGTCAGGAATCCGATGCGAAAATCGTTGGTGCGGATAACCGAAAGTGTTGTGTTGCCCGTACCAAGGGTGGCTATTTCATGCTCCGCTTCCCAGACATAAGATCCGTTTTCCTGACAGCAGAGCGCTCGGTAATACACTGAACCACTTTTTAGATAACCGATGATCAAGCCTTGGTCAAGGTCCGGTTCGACACTGGACTGCCAGCCCTTGCAGGCGGATATCTGGGAAACACCGGTGGCAATCAGAGAGGCATTATCGCTGTTCGTCCAGCTTTGAACATACAGATTACCGCTCCGAACATATAAGATATACGGGTATTCCTCAGTTTGTAGGTAATACCACTCCTTTTCGGCGTTCATTTTCCATACGCCGTTAAATTCAATCGCCACATCAGTCGCAGCACCGAGTGTCCACTGATACTCCCACGGAAACTCCATGCCCGCCGGAAACTTCCGTTTATACACCTTGGCGACACCGTCGTCCAAACAGATGGCATATGCAAGAGACAAATCGGATTCACCGGCGGTCTGGCGCACAGCCACATCGCCGAACGCGGGAGCAATGTCTTCGTGAATCGGCTCGGAGAGCAGCGAATTGACGGAGGTCTGCGTGGCTACCACGCGGAGATTTGCCATACTGTTGGTGTTTTCCACTTTGAAGCGGTTAGCGAGTTTTTCTTTCAGCACTATCGGTATGCTTCTCATGGGTCACTCACCTCGCTTACAGCCGCAAGTGTGGCTGTGACCTTATACCAGCTCGCCGCCTGATAATCAAAAGAGCCAAGTTCAACAATTCTCCCAGTGAAGACACCTTGCCTAACAGAGCATTCAAGCAGCGGGACGCTGTCCTCGGCTGCCATCAGCGTAGCTTTCCCGGCTTCATTAACATAGAGCGTTAACTCGTAATGCACGGTCGGCGAACCGAAACGGGTCAGATACTCCGTCCCGTCAAGAGCGGTCTGCACCGTGCGGATGACCTCCTGCTTTTTCAGGAAGCTAACATAGCGCGTGATGATTTCACTTGTCTCCGTATTTTTGAGATGACTCATACGCGCACCTCCTGTCTGAGCCTGTCGATAATGATGTCCACAACCGAGGTCATTTCACCTTTGCTATTAATGCCCTCAACCCGGATTTTGCCTGTATGCTCCACGGTTTTCTTCACGTCAAGAGAGGTGTCGTTCATCACCTTATAAATACCGGCATTCATATCAAGGTCAAAGTCGGTGGGGATCGCGTCTGTGATATCTTTTTCAACGCCCTTCATAGCATCGGTGAAGCCCTCGCCGATACCAAGACCCATATTTTCGCCGATTCCAGCAAACACTTTTGACGGTGAGTTAATGCCCAGCAGGCTCTTTGCACCGTCAACAATGCCTGAAAAGAAGTCTGAAACCTTGTCCGCTATCCAAGAACCGAGGGACTTGATGCCTTCCCATAGACCCGTCACAATGTTCTTGCCGATTTCAAACACAGCGCCGACCGCTTTCCCAAGACCGATTACGATTGCTGCGATGATTTCCGGCAGTTTTGCCACAAGCTGGGGTATGGCTTTAATAAGCCCGACCGCAAGTTGAACGGTGAGTTCAATACCCATTTCAATGATTTCAGGCAAATTGTCTGTGATGAAATCAATAATGGTTGTTATGATTTCGGGGAGAGCATCTATCAGTTTCGGCAATGCATTAAGAAGTCCTGTAGCCAAGCCTTGAATAATTGCAAAGGCAGCCGCAAGGATTTTATCCATATTAGCAAGCAAGGTTTCCACGATGAGGATGATGGCTTCTACGATGGACGGAATCAGTTCCGGCAGAGCAGCACCTAAGCCTTCTGCAAGAGCAGTCACCAATTGTATCGCCGCTTCGACAAGGAGCGGCAAGCTGTCTACCAAAGCGTCGATGATGGTCATCACCGCTTCGACCGCTGCCGGTATAAGTTCGGGCAGAAGTTTTAGAAGAGTGTTCAGCACCTGTGTGAACAGCTCCGTTACCGTTTGTAACAGCATTGGCAGCAAGTCGCCTATTGCCTGTAAAATCGCATCAGTCGCCGCAGGCAGAGCCGCGACGATATTCTGCAAAACCGGCACGATGTTTTTAACCACCGACTGGAAAGCGTCCACAAGGTTCTGTGTCAGGTTTGTCATATCGGCATTGGCGTTTCCAAGCCCCGCCGTAAAAGAACCGAGGGCGGCTTGCAATAGACCGATGGAGCCGGAGATTGTCTGCGTGGATTCTCTTGCGAAGTTGCCTGCGTACTGCTCGGTGTTTTCAAAAAACATCTGCATGGCAACCTCAGCTTTTTCGGCTTGAGTCGCACTTGCCCATGTAAAGTCCAGCCCTTTGGCGAGAGCGTAGGCTTCGATGTTGGTTGCGTTCATGGCGACACCAAGGTTATCCATCATCGTGAAGTTGCCCTTTGCCGCGCCGGTAACAGCCTCCATTGCCATTGACATATCGATGCCCATGACAGATGCCATGTCTGCCGCTCGCTGCATAGCTTTTTCGGTCAACTCAAGGGACTTTTGTTGCTCAAGACCAGAGCCTTGGAAAAGCGCACCCATCTTGTTTGCCGTGGCGAGGTAGTCGCTCTGGCTTACACCGAGATTTTTATAGGCTTCCTCGCCAGTCTTTTGGATTCTCGTAGCGTACTCGCCGAATACGGCTTCTGAACCTCCGAGGTTCTGTTCCAATTCACCAAACTGCTGCACGACTTCTTTGCCGAGTTTTATGGCAGCTGCTCCTGCCGCCACAGCCACCGCACCCATGGATGCACCTATACCTTTTAGAATGCCGCCCAGTTTTTCGAACTTACCGCCGGATTTTTCCGCTTCATTTGCGGTATCTTTCAATTCGTCTCCGAGGTTGTCAGTGGCTTCAGCGGAGTCATTAAGTTCCCGCTCCATTCCATTGAGTTCAGCCTTGGCATTGTTAAGCTGGATAGCCCAGTTCTGCGTTCTCTTGTCGTTTTCACCGAAACTCTCGGCGGCGTTCTTAAGGGCGGACTCAAGGGCAGAGATTTTATCCTTTTGTGCTTCGATGGCTTTATTCAACACCTCGTGCCGAGCAGCAACCGCTTGTATTGATTTGTCGTTCTTATCAAACTCGGAGGAGACCAGTTTCATCTCGCTTCCAAGCACCTTAAAGGACTGGTTGATGTCGCGCAGGGCGTTCTTAAATTCTTTCTCGCCCTCCAGACCTATCTTCAGCCCGAAATTATCAGCCATTTGCGCGTCACCACCTTTCCTAAACCAGTTCGGACGGAATAATTTCTTCAATAAACATCTCACGCTTGGGCTTTGCCAAGCCGAGGTACTGCCTGTGGCACTCCCACAAGTCCATCAAAAGACCGATGGGCGTGAGCCACGTTTCGTCTTCTGAGCGGTTTAGGTGAACTGTGCCGTAATAGAGAAGTCGGGTAAACAACTCATCGTCGCTTACCCGACCTCCGCGTTTTTTGGGTCTGTCTCGCTTTCGATATTCCGAGCCGTTCCTTTGAACATCGCCTCGGTAATCGCTGCCTTATAGGTTGCCAATTCCAAAGGCGTGGTCAGCAGTTCAACTTCCTCCTCCGTAAGCGATTCTTGCGGTTTGTCTTTGTGTTTCAGATTGTGGATGAGAATTGACTGATTCGAAAGTAGCGTAATCAGCCATATAATTTCATCGAGGGCGAGTTCAAAGTTCTCTGCTTTTAGCAGTTTTTCCCCGAGGTTTTCAAGACCGCCGTAGCGACGGGCGATTTCCTTGGTGGCACGGGTCGTGAGGACTAAGTTGTACTCAGTTCCTCCAATATTGATTTTTGAACTTCTTTCGTTATCCATCTGCCAGCCCTCCTTATACACCAGACGCAAATGTCGGTTCGTAGACGGCGGTATACCAACTGCTGATGACGGTTGACTCGATGTCACTGTCGTCTTCATCAGCCTCGGCTTTCCAAGGGTGCAGGTTATCTGTTGCCGTTTTATTTCGGCGAATTACAGTCCCCTCGATTGTTGGGGTAGAAAAAGTGATGCTGTCGCCCTTAGTGGCAAGATTGGTGGATGGCACTCCGAATTTTACGCGGTAGAGCCAGAAGTAGCGATAGCGACCATTGGATTTCTTGGCACGGAAGCCGATAGCAACGGGAGAACCGCCGTCCTCGCTCGTGGAAATCAGCACTCCGTTATCGTCAACGGTCGAGCCTGTAAGTGCCGCAGCGACGCTTCTGCCGATAGCGTCCACGCCGAGGGTAAGTTTGCCGTTCTTAAATTCTTTGACCACCTCGGCGACACCGTCATCCGCATAGAGCGTGGCTTCCGCAAGTTCCACCGACAACTCTGCGCTGATGGCTTTCGCCAGCATAACAGGAGTGCCATAGGTTTCATAGCCCGTGGTCGGGGCTTCGGTTATCGGCGCGTAATAGAGCCGGTCAAGTCCGATTGTAGCCATAATGTTTATTCCTCCGTTTCATATTCTTTCGCCACATCGATGGCGAAGTGGTGGTAACCGCTGTCATCCTCATGTCCGATGTAGCGGCGGTCGGTTATAGTAAATCCGGCACCTAAAAGTGCTGTCGTAATTTGTCGCTTTTTCTGCTGATAGTTGTCCTTGGAAAAGAGCGAAATCCGCACTTCGGATATATCTATAAGTGGCTTGTTATCCCCGAACAGGACAAATTCGTCCGTCATTGGGGTCAGCACGAGGTACTCATCGGGCGGTACGCTGCTGAAAATGCCCGTCTCCACAGGGAGGACGGGCGTAAGTAAGTTATTCAGTTCAGACAGTATGCTCATACGCCGTCCACCTCTGATTCAAACTTCGCTTTCATCGCTTCGACCGCTGCGTTCCTGCTTGCCGACTTGGCGGGCTTCAAAAATGGCTTCGGGGTCTGGCCGTGCCGACCGTATTCAAGGATGTTAGCGATTTTAGCGTTGCTGCCGCCGTTGCCCCTCGGTTCTTTGAAGCCGACTTTTATATCCCAGCCGGAGCCATCCCGCTTTTGCTTGGCGGGAGATAGCCCGAGAGAGCGTTCCAATTCACCCGTGGAACGGCTTTCCTCTTTTGTGCCTCGCCCGACGACTGAGGAGAGGTTGCTTTTGACCTTTGCCAAGATCACCTCGCCACCCGCTTCGAGAACCTTCGGGATAATTGTGTCAGTCTTGTCGGCAAGGCGGGAGAGCCTTTCTTCAAAGTCGGTGGGGAGTTTTAGTTCAACTTTTGCCATCACATCACGCTCCCTTCGAGTTTCTCACAAAGGCACTCAATATACATTCCGCGTCCTTTCACATCCTCCGCTGTAACAATGCGATATCTGCCTGTGTCGCAGGTGATGATAAGTGTCGTGTCAACGGCAAGCCCCGGCAATTTGCGAAAGCGGAACAGGGCTGTTGCTTCGGAAAACGCCGCCATATTCGCCCAACGCTCCGAGCCGTGTTTTTCCTCTTTATATGCACGGACGGAAGCAAGTACGGTGTCGCCCTTTTTGACAAAACCCTCTGCATCCTTGGTCGGAGTAGACGTGACGATGCTTATAAACGTGTTCATTTTCCCAAATGCCATAAGACGGACACCTCCAAAAAATTTCATAAATATATAGACAACTGATTTTAGTTATGTTATAATACATATGTAAAATAACTTAACACAAAAGGAGTGTCCATTATGTTAGCTACCTATAACGATTTCATTGCTCAAAACCCAAACTGCCGCAAGTTCGAAAACGACGACGATATGCAGAATGTTTTTGGTTTCCTCTCGCAGGACTTCATCATCGTTCAGATGATAGACGCGAGCGAAGCAGGTAAACCTGCTCTTGCACCTGTTGCTGTCAATGTCGAGCATTTTTTCGCTGACCCAAACAAGTCGCACGATAATTCTCTGGATGACAATTTCACAAAGCAAGCAGTAGGGCTGATGATTAAGACCATACTTGAGCCTTTTGGGTACACAGTGTGGAAACAGAAAGACTTACCTAAAAGCATCAACGCAACTAAATTTCAGTCAGCCTCAACATACCGCTTTGACGTTCTTGCTCCAAGGAGCATGAAAATCGTCAAGCGAGTTGAGGAAATTATCTCCTAAACGCCCCATGACCGATTGAGCCGTAACAGCGTATTGACCGTGTTCCAGACCTGCTGACTCGCCTGAATGGAATCTGCAAAGAAGCCGGCAGTAGAGCCGTCGCGTGACTCGTACCAATTGGAAACAAGCATAACTATTGCCTGCTCTGTAGCAGGTGAAGCGGGGTGGGCATCAAACCACCCCGCTTCGACGTGCTGGTAGCTTTCGGCATAGTTAATAGCAGCAGCGATGAGCCGCAAGAGCAAAGCATCGTCTTGATCGTGGGTCAAGATAAGGTTATCCTTGACCAGTGGTAACAGTTCCGTTGGCGTCATCGCCGCTCACCTCCTTATTCCGGCTCAGTTTCGGTTGCCATCAGCCCTGCTGTTTTAAGCGATGCGAGAATCGCGTTAATAACAGTGTTTACACCGGCAATGTCCTCAGCCACACTGTCAGCCACCGCTACGGCGATGGGAACAGTGGGAATGGTTGCTTCAGGAACAAACAAAAAGCCGTCCTCGTCAACCGCTACGGGTACGGCTTCATCTGTCTTTGCCGGGGCTTTTATTCCACCGAGTGTAGCATTGGTCGCCACTTGCAGCGGGTCAGAGGGAAGACCTGTGACAGTGGCGGTCGGCAGGACTTCCAAAGTCCCGCCGATTACCCACTTTTCGCCGCCTTGTTCTTGGTAGTTTTTTGTGCTGTAAGTGTTATCAGCCATGTGTTATGTCCTCCTTTACGAACCCATCTTGAGAAGTTGAATGCCCTCGGATAGGATGACCTTGCCGTCAACACGCTCGGTAGCGATAAAGCCAACCTGACCGTTTCCGGCATAGAGTTCGTTCAGGCGCTGAACCGTTCTGCCCATACGGTCGGCAATCCAGTAGTTGCTGAAATCACCGAAAGCAATAGGTAGAGACGCAGCCGTTGCCGCAGGAACATAGGGGCTGGTGTAAATCGGATAGCCGAGCAATCTGTCAGGCAGACCAGCCTGAACCGACGGCTGCCACACATATACGCCGTTGCCGTCCTTCAGTTTGCGGAGTGCGGAAATCGTCACGTCCTGCATCAGGAACGCTGCATTCCTGCGGTACGGGGACTTCAAGGAGTAAATCAGGTCGATGAGGTTGTCTACCGTAATTGCTGTGGCAGAACCTGCCGTCACACCGACATGACCGCCGTTTGCAGTGAAAATACCCGTGGGCTGACCTGTGCCGGTTCCGACGCAGAATGCCTGCTCCTCAGCTACTCCGAATGCCCTTGCAAACTCTGCGGCAATGTAGGACTCCAAGTCAAACATCGAATCCTGCAGGAGTTCAAGACTAACTTTCACAAGGTCGGTCAGCTTAAAAGCGTCGATGGTCTTCTGGTCGAAGGTCGGGTTGCTCTCGGTGTAGGAGCCATTCTCCGCAGTCCACTGGGCGGTGCTGTGCGTTGCCGCAACAGGGATTTTACGCTCCGCCGAGGTTGTGATGGTTTTAGCGATGGAGCGGATGATGTTTGCTTCCTCCAAGCCGGTCACAATCTGACGTTCGAACTCAAGTGGCACAAGATATCCACCATCCGTGTCGGGCGAAGTGGACAGGACATTGTTGGTGGGCTGCTTACCACGCAGAATTTTACCGAAGTCCGCTTTGTATTCGTCGGAAGCCCTGCCAATTTTAGCTTCAGCAGGTTTGGTCGGTGCATTGGCGATGGGGCTGGTGGTGGGCTTTGCCATTTCGAGGTCATACGCCTGCTGACGTTCCAACCTCTCGATTTCCTTGCCGAGGGAAACCATATCGGCTTCCATTTTGTCGTACTCGGCTGCGGCTTCAAGCGGAACCATGCCGTCCGCACCACGTTTCTGGTCGAGGAACTCCTTAGCGGTGTTCCAGATTTTGTTGCGCTTCTCGCGCAGTTCAAGGATTGTACTCATTGTCATTACCTCCATAAATTTAGTGGATAATCAAATTGAGCCGCTTCTTCAGCGACTCAGCGTCCACGCCTTTCGGCGTTTCGGGTTCAGTTTTTGGGTTTTGCTGTGGGGCTTTCGGCATTACCTTGCCAAGCAGGGAATTTGTAACCGCTCGCCTTGAGAAGGCGAATGTCACATCCTCCGAGGTCTTGCGTTTTGCATCCGCCAAAATGCCGTCGGCAAAGCCGAGTTCAATCGCCTTGTTAGCGTTCATCCAAGTCTCCGCGTCCATTAAGTTGCTGATTTTCGCCCTCGACTGGCTCGTCTTGATTTGGTAAGCGTTGACGATGGATTCTTTAACCTCGGCGAGCATATCGATGGCTTTACGCATTTCCTCGCTGTCACCGATGGCGATTGTCAGCGGGTTATGAATCATCATCAGCGCGGTGGGAGCCATAAGCACTTTTGTTCCTGCCATAGCGATGACGCTTGCCGCCGAAGCTGCGATGCCATCAATCTTGACCGTCACGCTATGCGGATAGTCCATAAGCATGGCGTAGATTTGGCTTGCCGCCACGCAGTCGCCACCCGGTGAGTTGAGCCAAATAGTGATGTCGCCTATGTCCTTAAACAACTCATCGCGGAACATTTTAGGCGTCACTTCGTCGCCCCACCAAGTCTCCTCCGAGATTTCCCCGTCGAAGTAGAGGACTCGCTCGCCAGTGGTCTCGTCGCGCGCCCAGTCCCAAAATTTCTTTAGCTTACTTTTCACGGTGTTTCCTCCTTTTCGTTTGATTTATAGGCCGCACCCACGTCGGCGAGTTTGACCATGTTGCCGTTTAATATGTGGATGTTACCGCCCTCGGAATCGGGCAGAAGGTTCAGATCTTCCAAACCTCGCACGTCGTTGACGCTGTAAAATCCGTTTTGAATGCCCACGCTGTAGCCTTGCATACGGCTCTGATAATCGCCGCGCATCAATCCGTCTAAATTGAACCTGATGAACACAGTCGATTTTTCGGACGGCAGGATGAGGGATTGCTGTAAACTCTGCTCCCACCTGACCACCCAAGGGTCGAGGGTGTATTTCACAAACTCCAAGGACTGCTGCTCGATGTTGGAAAAGCTGCTCTTTTCAAGGTCGCCCACCATGTGGGGCGGCACTCGAAAGATGCGGGCAATTTCGTTTATCTGAAACTTCCGTGTCTCTAAAAACTGTGCCTGTTCGGGCGGTATGCTCATTTGGTGGAATTTCAAGCCCTCTTCAAGAACAGCCACTTTGTGAGCGTTTGCTCCGCCAAACTGCGTCGCCCAGCTTTCACGAAGCCTGTCAGCTTGTTCCGGCTTAATCACGCCGGGGTGTTCCAACACACCACCGGGGTTTGCGCCGTTGGCGAAAAACGCGGCTCCGTAGTCCTCGGTGGCAAGGGCAAGACCGACGGCGTTCTTTGCCATCGCAATGGGCGAATAACCTATAAGCCCATCGAAACCCAAGCCGGGAATATGAAGGACGCTCTCTTTTCGCAGCTTGACCTGACCCTTGTCGCTTTGGTAGGTGTAGACCAGTTCACCTTGCGAGTCACGGTCTACGCTCATTCGGTCGGGCAGCATTGGGTAGAGAGCCACAGGGTAACCGCGCCCGTCACGGATAATCTGCGCGTAGGCGTTGCCCCACAGAAGCAGGTGCGCCATAAGCGTTTCTCTGAACACGAAAGAGGTCATCTCACGGTTTGGCTCGTCGTGGAGCATACGGTAGAGCGGATGCATAGTCGTTCGTTCTTTACCGCCGTCGCTTGTATAGCGGTAAACGTGGAGCGGCAAGCCCGCAATGGATTCGGACAGGATGCGCACACAGGCATATACCGCCGATGTCTGCATCGCTGTTCGCTCATTCACAGCCTTGCCGCTTGTGGTGCCGCCAAATAGAAACGACCACCCGCCGCCCACGGAATTCCGAGGTTTATCGCGGCTGTGTGGTCGCCATAATCTTGAAAATATACTCATATAAACAACAGCCCCCTTTCGTCATAGACTGAGCCTTGAGGAATACCGCCGCCGATGGTCGCTCTGGCAAAGCCCATAATCATTGCCACAACACCGTCAATTTTCTCGGTGGACTTCTTTTTGTTGGGCTTGATGTTGCCCGCTGCGTCTTGGTCGATGATGACATTCCCCATATTCCAATCAAGGACAGGATGCCGACCGTGGCGGATTTTGCCCTCCATCACAAACTGGTAGAAGTCCTTGCTTGGTGGCGACATACTAACAAAACCCTGCCCGAAGGGGATTACCTCAAAGGCGTGTTCCGCGCCGAGTTCCTCAAGGTCACGGCGGATTTTCTCAGCACCGTATCGGTCATAGGCAATTTCCCGTATCTTGAACCGCTCCGACAACTTGCCGATGAAGGCCACGATGTAGTCGTAATCGACGACATTGCCTTCGGTGGTATTGAAAACGCCCATCTTCTTCCACACCTCGTATGGGACATGGTCACGGCGGGTGCGAAGGTCGATAACTTCCTCCGGCAACCAGTAGAAGGGCATCACCGTGTATTTGGTATCACCAGACATTGGCGGGAACACCAGTACAAGAGCCGTCAGGTCGCCTGTTGAGGAGAGGTCAAGTCCGCAGTAGCAGTCGCGCCCTTCGTAATTCTCCCAGTCAATTTCTTCGCCGAGGGCGTCCCATTTATCCATAGGCATCCAGCGGATGTCGGCGTTACACCATTCGTTCAAACGGAACTGCCGGAAAGTGCATCTCCTCAGCCGGATTTTGCTTTGCCTGTTCATAGGCGGCTTGCACCGTTTCATAGGGAATGGTCACGCCAATGCTCGGGTTGACACGCTTCCAGACGTTATCGTCTTCCCAGTCATCACCGTCTTCAATACCGAAGACAGCGGGGTAAAAAGACGGGTCGATTTTGCTACCGTCCATCACGGCTTTTGCCTTGCAGTGAATCTCATAGCAAATGCTCGTTTTGTCCCTACCCGCCGTGGTGATCAGAAAGTAAAGCGGCTGCCGTCTGGCATCGCCCGTGAACTTGGTCATCGTATCGAAAAGTTCTCTGGTCTGCTGAGCAAACAACTCATCGAAGATAAGCCCGGAGACATTGAAGCCCTGCTTGGACTTTGTCTCGCTCGACAGCACACGGTAGAAGCTGTTTGTGTGCGGAAATGTAATCCGTTTTGTTGACGGCAGCAGTTTTGATATCGCGGCGAGGTCTTTGCATTGCTCAACCATCGCCTTTGCCGTGTTGAACACGATGGAGGCTTGGTTAATATCAGCGGCACAGGAATAAACCTCGGCCCCGGCTTCACCGTCTGCAAATAGGAGGTAGAGGGCTATGGCCGCAGCAAGCTCGGATTTACCGTTTTTCTTACCAACTTCGACATATGCCGTGCGAAACTGCCTGTATCCGTCCTCGCCGACGATACCGAAGATGTCACGGACAATCTGCTCCTGCCACGGCATAAGGTGAAACGGCTTGCCGAACCATTCGCCGGTGGTGTGACGGAGCATTTGTATAAAGCCTACCGCAAAGTCGGCTCGCCGCTTATCATAGCGACTGGTCGGTAGCATGAGCTTTGTCGGCGTGTATTTATAATCGCCCATCGGCTTAACCTCCCTTCATGGCAATAAAAAAGACCTCCGTCCGGAAGTCCTGCGAAATCTATCTGTACGAGAGACAGCCCCTTGTCGGGGCGTCCTCACTTGTATACGAGTTTAGTTGTACTTTTTGAGAATGATGGCGTAGACCGCCTTGACCTCATCGGTGTTGGGTTCAACATCCCAACCACGGTCGTAGTTTACAAGGTCTCGACTCTCGTCCAGTTTGCGGATGGTAAGTTTACTGACCTTGCCGCCGTCAATTCCATACTGGCTGCCTTCCTCATAGTGCTTGACCCAATATTTGTACTTGTCACCCGTTATCGGGCAGGTGATAATGCCTTCGCTCCACATGGTTGTGTTCTCCTTAAAGTTCTATAATATCCGTGTCGCCCAGTTCACCAGTGAGTATTAGCGCTCCATAGGCCTTGGTGTTTGTCATCATGAAGTCCGCTAATTCTCCATAGCCCATCTCGAGGGCAATTTTGAAAACAGCGTTGACATCAAACATATTACTTTTACCTGTCGAGGCTACTTTACGGCATTGTTCCTTAATGACCTCAGCTTTGGAAAGAAGCATAATTTCATCTTCGCCGTAAACCGCTCCAAGAGTAGAGCCGTTGTCCCAGTCAGCAAAAACCGTGCCGGTGTCGTCCACAAAGCTAACCGTGCCTTGGTCACCCGGCTTAAGTGTTGTGTAGGGGTCTGACATAGAAACCAATTCAACCCTTGCACCTTTGGTAAACCTTGAGCGTCGTGCTTCAACGGCGGCCTTACTGGGAAAACCGTTATTCTTGCGCATCAGTCTGACCTCCGTTTCTTCGGCTCGCCTGCATAGCGGCATAGCTTGCGTTGTTGGGAAATGAAGCGTTCCCTGAAAGGTTACGGCAGAGCCATTTTCTTGCGGCTCCGAACTCGGCGCCGCTCATTCCAAGCCGCACTAAGAAAGTGCGCAGAGCGAATTTCTCGCTTTCCACATCACGCTCTGTCGCCGTGACCCTGCTGTGCTTCTTGACGTGCTTGACAAAGGCAGCAGACAGTTGGCTATAAATAATCCCTACTCCTGTTTCCTCGGAGTAGGGATAAATGAATTGGATGTGTTCGCCTGTGTCTTTTACCTTAATCGACCTGCCCAGTGCCTTTGTCAGCAATGTACGCTTGCTATCAACCAATCGTTTAATGTTTTCCACCTGAGCATCGGTCAAGCCGTTTTTCGGAAGCTCCACTGCAAAGCTGTAGTAGACATCGTTTTCGGCGAGTAACTCGGCAATGTCAATCCCACGCACGAAGTCATAATTCTCGTCGAGTTGCCTGAGTTCAAGCAGAACCACATCGCCCTCGCAGAAATCCATCGCAAACCGCCAAGCATCCAAGTCGGTGGAAGCCGAGAAGACCTCCATACGGTCAGGGCAGTCGGGGTCGCTGAGTTCTGCTTGGTAAGTGTAGCTTTCGGGAACATCGCTCGCTTGCATTCCGTCCTCGCCGCTGTGGTCGTGACGTTCTCGTCCAAGTCCCAGTTCCTCACGTTCCGTGAGGCTCAAGTCTTCAAATGCCGGGGCTTTGTTGGTTTCGGTGGTAATCTCGTCGTATTCCTCTCTGACTGCTTTAAAACCGTGCAGCCCACAAAGGTCTGCGGCCAACCCGCTGTTGTCCTCGCCTGTGACCAAACCGTTCTTGTCGATGTGGTAACCACCGACCTCATAGGCGAATGTCGGGGCTCCGAGATACTTTGTCGGAGCGTTTAGTTCTTGGCTGATGGCTGCTACTAAGGATTTTCTTTCTGCACCTGTTACGTTGTAAAAAATCTTCATTTCCGTTTCCTCCGTTTTCCTTGATTTCAAAGGGTTTTTTGCTCCCTTCGTTGATTACATATATCACTCTAAACGCCTCGAATAGCAAGCGTTTAGAGACAAATAAATGTACCGAATATCAAGGGAAAGCAGCCTTTCATCCTTGTGTGTATGACACAATCCCACCAAGAACGAATACCACGCACGGTAAAGCGACTCCATTGCCCCACATTTTATACTCGGCGGCATCGGAGTGCGGGTCGCCAAGCCACTTAATAATCTGGTTTCGACTCTTGGGTTTGGTGGATGTACCTATAATAATACGGTGAGTTTCCCAAACCTCCGACCAAAAGGAGATGTCATCCTCTGTTGGTTCGATTGTTTCAAGCCCAGCACACCAGTCTGGCGGGAATCCTTGGAGCAAGGCGCACTCAGTCGGAGTAAGTCTGCGAACAACATAGCGGTTCTCGACAATTACACTTTCAGAGCCGCCGCCGTTCGTGCCACCCATAGATTTCAAAGTTCCAGCTGTGTTGCTTTCACGGTAGCCGCTATGTTGGTAATTCTCAACCGCCACTCGCTCTACAACCGCTTTTCCTTCCTCAATCTGCTGTTGCTGTGGGAATTTATAATCGGAAGCGCAGAGGGAGCCTACCTTGTCTTGGTAACACACCGCGTGGCGGTCAGCCTCCGTAAGGGTAAAGCTGACATCTTTGCCTATGCCGCTCCCTTGGGGACCGTTTTTATCCGCGCGCCCAATCATGGAACCTTGAACAGATACCACCGCCATGCCGCCTGCATTTTTGTTTGGGTCAGGAACGGAGGTGTCGAGTGTCCTTGCGGTTTCGGTTTCGTATATCCCGCTGTGCGGGTTTGCCGATTTCATGGAATTGGATGCTTGGGAGCAGATGCCGTAAGCCTTCGGCACGAACACGGTCTGGTCGTTGCCGGTCGACAGTGTGGCCGACAGGTTATTCTGTACAAGCGCACCCTTGCCGCCGCCCTCACAGCCGGAGCGGATTTTCAGGGTTTTCGGTTCGAATACACATTGTGTTCCCTTGAAGTCTGTGCCGGTGAGGGTGTTCGCTACGTCCTCGCCGACCGTCAGGGCGTACTGCCGCTCGTTCATGACAAGCGGAACATTACCGCCGCCTGTTCCCATACGCTCCGTGAGGGTTTGAATCGTTCCGCTGCCATCAAGTTTTATTCTTGAATCGGCGGGATGGTTTTCTATCGCCACCGCCAGTTGATTATCGCCCATATCTGCACGGAGCGCACCAGTAGGTTCATCTTGCCAGCAATGGCCACCAACCCTTGATGCCGCGCCCGGCTCAAACACGATGGGCTGGTGCCCGTGTTCCTGCGAGCGGAGCGTACCCGTTATGTTTTCAGAAACCTCCATGTACGAGCCGCCTTGGTCGTTCAAGATGCTGACTGTGCTTCCAGAGCCAGCCGCAATACCTCCGGCAGTTGTTTGCCACGGGAAGCCGCTCTGCGGAGGATTCCCTCGCAGGCGCGACTCGTCAAATAATATTTTTCCGGCACATTCGCCTGTAAAATCGACGACAATGTAACAACGGCGGCGTCTTTGGGCGACTCCCCAAAATTGAGCGTCAAGCGTTCGCCAGCCGACTGAGAAACCATCTCCCACGATTTCACCCGATGTTGACCATTTGCCCTTTTCAGGCAAAGGTACTGACAGGGTTTTATCTTTAATTTGTATGAGTTCATTGAGTACCTCCTGAAAATCTGCGCCACCCGCCGAACTGTACATACCCGGCACATTCTCCAGAACGGCGTACTTCGGGTATACATTGTTGGTGGCAGTGAGCATTTCTTTAATAATTCGCGGTATCTGATAAAACAGGCCCGACCTTTCGCCTTGAAGCCCGGCGCGTTTTCCCGCCACGGACAAATCCTGACAGCAAAAACCCGCCGTGATGATGTCCACAGGCGGGAGAAGGGCACCGTTTATTTTATTGATGTCTCCGCAGTGCTTCATATATGGGAATCGTTTTGTGGTGACCCGAATCGGAAAGGGTTCCACCTCCGAAGCCCAGAGTGGTTCTATGCCTGTTAAAATGGCTCCGAGCGGAAACCCGCCGGAGCCATCAAAGAGCGAACCGAGTGTCAGTTTTTTATCCACGGTCGGCCACCTCCTTCACCAAGTCAGCGTAAGGAATGGTCTTGCCGTCACGTTCGCAGGTGATATCCTCACCGCCGTTGCCTTTAAATTCGGCATAGCGACGAAGGATAACAGATGCGTATTTTTCATCCAACTCGAGCATATTGCAAATTCTATCCGCTTGCTCGCAGGCGATCAGTGTGCTGCCTGAACCACCGAAGGTATCCAGTACGATGCCATTCGCCTGACTGCTGTTTCGTATAGGATAAGCGAGCAGGTCGAGGGGCTTTGAAGTTGGGTGGTCGCTATTACGCTTAGGTTTGGCGAAGTTCCATATTGTTGCTTCGGCTCTGCCTGCGTACCATTTGTGACTGCCCGTTTTGAGCCACCCATAGAGAATAGGCTCGTGCTGCCATTGGTATGGGCTTCTGCCCATGACAAAACTGTCCTTGACCCAGATGCAAGTACCGGAGAGGTGGAAGCCCGCCTCGCGGAATGCTCTACGGAAGTTTTCGCCCTCTGTGTCGGCATGGAAAATATATGCCGAACCACCGGACTCTAAATTGTCGGCAAGGTTACAGAAAGAAGAGAGCAGAAAGGAATAGAACTGCTCGGCTTTCATGCTGTCGTTCTTTATTTTCAGCCCGCTTGCCGACTCGAATCCGACGTTATATGGCGGGTCGGTCAGGACGAGGTTCGCTTTTCGTCCGTCCATGAGTCTTTTCACCGTAGCGGCGTCGGTCGCATCGCCACATATGAGGCGGTGCCGCCCGAGAGTCCATATATCGCCGGGCAAAACAAAAGCCGCCTGTTCAAGGGCGGCTGTGAGGTCGAACTCATCATCTTGTACATCATTGCCGTCGGCGGCAAACAGTTTCTCAATTTCTTTTTCATCGAAGCCTGTCAATCCAAGGTCAAAGCCGAGGTCTTTTAAGTCGGCAAACTCCAATGCAAGCAGTTCTTCGTCCCAGCCTGCACTTAATGCGAGACGGTTATCGGCGAGGATATACGCTTTTTTCTGCGCTTCAGTCAGATGCTCCACAAACACACAGGGGATTTCGGTCAGACCTTCTTCTTTCGCCGCCATAATGCGACCGTGCCCCGCAATGATGTTCAGGTCTTTGTCAACGATGACCGGGTTGACGAACCCGAACTCACGAAGAGAAGAGCGGAGTTGTAAAATCTGCTCCTTGCTGTGGGTACGTGCGTTTCGCGCATACGGTACGAGCCGGTCTAGATTCACTTTTTCGAATCGTTCTGTAGTCTGCATTTATTAAAACCCCCTGTTTGTGAGTAATTCTAAAAAGGCGTTCTTTTCTTCGCCTCCTGTGCCGCTGTGCCGGTTGATAATTTGCATAATTAGGTTAAAGTCTCCCTGCATTGCTTTGTAGTAAGCTGAACCCGCCGTGACGTAGGGCGAGAGTTTCAGTTCTTTGGTCATGCGTCCAATTTTACGGTTCATCGCTTCGCAGGCGAGAAATCCCTGCCTATTTAGCACATAGTCCGATATTGTCTGCGGCGCGACATAGCCGTCACAGCCACGGGATGCGATGTACTCCTCAATTTCATTTCGCAGCACGTCGGCCGATGGCACTTCCTTTTCACATTCCTTCATCGCCATTGAGAAGTAGTCCGCCATCACGTTTTTGGAATTTACCTTTTTTGGTTTGGGCTGACCCATGCTGTTTGTGCTGATGGGTTTACCTTCGAGTTTTTTATCACTTGTATTTTTCCGAGGGCGACCTGCCCCCGGACGATACCCTCCGCTGGGCATGAGTGTCACCTCGCTTTGATTTTGATTTCCGTTTTGATTTTTTGATTTTTGATTATTGAAAAATTCACACGGCAGGCCGAGCGCGCTGCCCGGTTAAAAGGTTGTAGAGATGCAGACCGCCCCTCGGTCATTGACATATCTAAAAGTAATCGCCTTTTTCTGCGTGCAGACGGCTGTGACACTCGGAACAGAGAGCTTGAAGATTCGCCCAGTCGTTCGTTCCGCCGTCGGTCAGCTTACGCCTGTGGTGGACGAGCGTTGCTGAAACAAGCCGACCTTGTCCCTTGCACAACTCGCACAGCGGGTTTGCAGAAAGAAACGCCGCTCTAATTCTGTTCCAACTCCTGCCGTAGCGTTTGTTGGCTTTGGGGTCTCGGTCGATTTGGTTGTATCGCTTTGCCTCAGCCTTGGCGTGTTCCTCGCAGTACCGGCTTGTGGTCAGCTTGGGACAACCGGGGTGCGCGCAAGGCTTCTTTGCTTTGTAGGGCATTTGTTTTCCCTCCGTTCTCAGGGTATAGAAAAAGGACGCCCCGTGTGGGAACGCCCTCATTGTTTCGCCATCATAACAATATCATATAAGCCGCGTGGCTTTCTATGACATTTAGTGACATCCTCATTGGTGGCGACGGATTAAATCGACTTCCTCTAAAGCCCTGCCGTGCAGGCGGTGGATATGGCGTAAGTCGTAATGGAGAGCAACAGCGATTTCTTCCCACGTTTCAAAGCAGAGGTAGCGCATTTCCAGAATGGTTTGGAGTTCGGTACGCTCCACGCACTTGATGATGGTGACCACTTCACGTTTCAGGTCAATGAGTGTTTTAAGATCGGCGTTGATTTCCGATTCCAAATCTAAAGCCTTAGCGATGAAGTCCTCCATGCGGTGGAAGTTCGGGCTTTGGCTTCGCGGCATATCAGACAGTGTGGCGGTTGCTTTCGTTGCCAGTTCACGCAAAGATTTCACCTGTTCCAGTTTAGAATTGATTCGTTGGTCTATGCGGTAAGCTTGGGAGAGATACTCCTTCGCCGTCAGTTTTTCTGTATTCATTGGCTACCTCCGATTTTGGTGAAGAATTCCCCTCGGATTGGCAGCTTTTGACTCCGTTGATTGTCACAGATTTGCTTTCACCGCATCGATTAAGGCGGTCTGCGTCCTGTCCTTTTCAGATAGGGCTTTTATGACCCGCTCGTCGATGGTGTCCTTTGCGGTGATATGGTGGATGACCACCGTTTCGGACTGCTGACCCTGCCGCCATAAGCGGGCATTGGTCTGTTGGTATAATTCCAAACTCCAAGTCAGCCCGAACCATATAATTGTGTTGCCACCACTTTGAAGGTTTAGCCCGTGACCCGCCGAAGCTGGGTGGATGAGGGCGACAGGCAACTCACCGCGATTCCATCGGGCGATTGATTCCGACGTATCCATCTTGAAAAACGGAATGTGGCGGGATTTCAGCCTTAAGGAAATCCGTTCCAAGTCGTGCTTGAACCAGTATGCAATCATGACGGGCTTGCCGTTGGCGGCTTCGATTAAGTCTTCCAAGGCATCAAGTTTACGGTCATGGATGTGGTGATAACTTCCGCCGTCGCCATAGACCGCTCCGTTTGCCATTTGGCACAGCTTATTGGAAAGAGCGGCGGCATTGGCGGCAGTTATCTCGCCATCGGCAAGCTGCAGCACCAAGTCCCGCTTCATCTCGTCATACCGTTCCCGCTCATCCTCAGACATTCGTACAGGGTATTCGGCGGTCACGAGTTTTGGCATCTTCAGGTGGTCTGTGGACTTCATACTGATGGTGATGTCGGCGATGTTGGCGTATATCCGTTTCTCGGCATCTGGCAGAGGCTTATAGCTGAAAATGACCTGACCGTTACGCTTGTCGGGGACAAAGTAATCTGTGCGGTACTGCCCGATGAAGCGCCCAAGCCGCTGACCCATATCAAGAAGCCGAAACTCAGCCCACAAGTCCATCAAGCCGTTACTGCTCGGTGTTCCCGTCAGCCCGATAATGCGCTTGACCTTCGGGCGGGCTTTCATCAGCGACCTGAACCGCTTTGACTGATGGCTCTTAAAAGAAGACAACTCATCTACCACCACGGTGTCGAAGTCAAAGGGCAGACCGCTTTCATCAATGAGCCATTGCACATTCTCGCGGTTTATAATGTAAATGTCGGCTTGCTTCCAAAGAGCCGCTTTGCGCTCCGATTCCGTACCGATCGCCACGGAAAATCGCAGGTCGGAGAGGTGTTCCCATTTCCGCAGTTCCTCCGGCCAAGTGTCACGGGCTACACGGAGAGGGGCGATGACCAGTATGCGGTGTGCTTCGAAGCTGTCAAATAACAGGTCGGAAAGGGCGGTCAGTGTAATCGCTGTCTTGCCAAGTCCCATATCAAGTAGGAGGCAGGAAATAGGGTTTGCTTCAATGAAAGCCGTGGCATATTCTTGATAGTTATGAGGTTGATATTTCACGAAGCACACCTCCAATCTGTTCTGAATGGTCTAATACATAAACTTTGTATCCTAGCCGCCGTAACATCCCGTGCCTTGATTCCTGCAGCGGTCGGGGTTTTTCTCCTTGCCGCTTTACTTCTACAAAGCCGCACTTTCCATCGGGGAGAAGCACAAGGCGGTCGGGCATTCCATCGAAGCCGGGGCTTATAAACTTGGGTGCGATGCCTCCCATTGCCTTGACCGAATCCGTAAGTTTGCGTTCCAATGTTTTCTCTCGCATATAGACCTCCGTTTTTCAAATTGCCCATCTTGCCGATTCTGCCTATAATTCCTACGCGGGCATATTGCGTGTGCTCATTGCTCTTATTACTTATTAAATAAGATTTAATAGGGATAACATCGGCAATATGGGCAATGGCTGTTGTGAAACCGTTGTATATTCGGGGCTTGCGACATTGCCGATTAAGGTTGCCCAAACCCCGACAGGCAATCATGAGCAAAGATTCTGTCCTCATTTTTCCCTCACGAACACACGCTGGACGCCGTACATCGGGACAGCCTTTTTGCCGGTCTTGTTGCCTTCGTACTTCGCCCAACCGCCTATTTGGTTGAGGATGCCCTCAATCTCGTAGGAGTCGGCTTTCTTGATGGATTCGCGCGACTTTCCGAAGCACTCGCACCAAATTTCCATCACGCAGACCTGATTCCGACGCACCGTGCCTTTTGCCCTTGTGGGGTCGTCGGTAGAGCGGATATATTCGAGTCTGCGGTAAATGTCCATCGTATCCCAGTTATCAGGTAGCATTTCTTCAAGGTACTCCGCCACCAAGCCCTCACGGTCGTCATTCTCCATAGCGTCCCGCTGTTCGGCAAATGCCGCTAACGCGATATCGCCTTTCAGGAACAATTCCTCGCCCTCGGTGTACCTAACTATGGCTTCCGCCCAAATCTGGTCTGTCTCCGTAAGTTCCCAAGCGTGGTACTTGCCGCCGCCCGAAACCCGTACAGGCCAGAAGCGGCGATTGCCCGTGATGTCTCTTAAGAAACCGCCGTCCGAGTTGGTTGTTCCCACGATGATGCATTGACGAGGGTGACTTTCTACGGCTCTGCCGTAAGATGGGCGGTATTTGTCGTCGGTGCGAGTGATGAACGACTTCACCGTTTCCACGTCCATTTTCTTAATGCCCGCAAGCTCTCCAAGTTCGAGTAGCCAGTAGCCTTGTAGCTTCTCAGGAGCGGTCTTGTCTTTCATATCTGAAATTGAGAGGCTGTCTGAGTACCATTGCCGTCCGAGCCTTGAGAACAGAGTGGACTTCCCGATGCCCTGTTTACCGTTTAGCACAAGGATGGAGTCGTGCTTCACGCCGGGATTTAAAATGCGAGCCACCGCTGCCACGAGCGTTTTGCGGGTGACGGCTCTTGTGTAGGGAGAATCCTCCGCACCGAGGTAGTCAATAAGCAGCGTGTCCATTCGGGGAATCCTGTCCCAAGGGGGCAGGCTGTTCAGGTACTCACGTATCGGATGGTAGGCTCGGTCATCGGCAACCTTAGTGAGTGCCAGTTCATAGTTGCGAGCCGAGAAGGTGCCGTAGCGTTTATCCACATACGCCACAAGCTGGGCAGTGTCTGCATCACGCCAAGGCGGGTGCGGTCGATCCCACGGTAGGTTCTCCCCATATATTTGGTTCGCCAGTTTATTGTGGCGGATGCCGCTGATGGCATCATCGTTGTTCATAATAAGGAGCAGGTTACCGAGGGTATTACAGAGGATACCGCTTTTCTCCCTTTGAAGCCGAGACATCCAGTCCTCACTTTCGGTAAATTCTGTCTCGGCGGCGGCGATGCGCTCCTCCGCAATCAGGGTGTTTACCTTTTCATCTTTTAAGGCAAACTCGCTCATCGCCTTGAAACCCGCTTTATCATCAAGGTCTGTATATTTGTGGACACGGACAAGATCAAAAGAGTTCAGCAGTTTGCCGCAGGCAGGGTCGGTGGCATGGTGTGAATAAGCCCATTTACCTTCATACAGCACAACGCCCGCACTTGAGTCGGCAGCGATATAATCGTAACGCCCCGTCATCGCAGAAGGCTCGTAAATGTCGGGCAGGAATGCTGCGATTGCGTCCTCTATAGAGTAAGAGCGGCAAAACGCACCGACCACGCCTTCTTTTTCAAGAGGATTTTGCTGCTGATGTATACTTCGCTGTATCACCTCGGACTGACGGCTCGATGTTGGCCAGAGTGAGCAGTCCCGCCAGTCGGATAACTTTGCGAGATATTTGTCGGGGTCGAGTTCATCACCGTCAATTACCTTGAACACATACTCCCCATCAGACGGCGTGGATGGCCAGTACATCAGACGCTCCGGCTCATAGGTGGAATCATCAAAGAAATCCATACCGATTTCATCTGCCACAAGCCTTGATAGAGCGGCGTATTCGTCCGGCGTAACATCACGGGAGAGAGGAATAACCACACGGAGTCTTGGGGTTTTTGGCGTATGACTATGGGTGGAGTAGATGGCACAGTTGTGCGGGAACAGCATCTCCACCGTGTCAATAAAGCCACTCTCGGCGTGGTCGGCATCGAGGGTAATCCCTGAACGGCTCTCGACCGTGTCCTTTTTACGTCGCCCGGACTTGAGGTGACCGAGGACATAGCCGCCTACATCCTTGGCCGTGTCGCGGCGGTCTTTGGTAAACTTCTGATATTCCGTGACGGTTTCCGTGGTGCGGCGAGTGACCTTAAACCGCTCACACAACTCATCAAAGGTGGTTTTTTTGTTTACCCATCGTTTCGACAGACGGCTGTCGCCGTAGGATATTTTCAGGTCTCGCATTCTTCTGTGACCTCCTCTTCAAATTTGCCTCTCGCCCAATTCAGGAAATTACCACGGCAGGTCGTATCGTACTTGTTGCAGGTTTTGCCAAAGGCAGGGCAAGCACCGCAAGCCAGCACGATGAAGTGATGATTGGCGATAAATTCGGGCGTGAGCGACTCTTTCCATACATCAAAATTGGTCTTAATGGGTTCTATAGGGTTCAGGGTTGACCGTTTAGATGCCATAGTCGGACACCTCATCACATTTGCCATTGAAAAAACGGATAGGGATATTGCGCTTCCGAGCCTTGGCGATTTCACGGCTCATGCCCTCGGAAGGAGAGCCGAAAGCCCATAACTCATCGCATTTGCCAAGCAGAATAAGGGCGAAGCGAAGCCCAAGTTCTCTTTGTTTTGGATCATCATCATCCATAAACTGCGGGTAATGCAGGTGCGGAGCAAGAGGAATACACCCCTTGCTGACCGCAAACCTGCAATAACCCCGTGCCTTCTCGGTGTTTCGTTCCATATCTCCCGCAAAAGGAGAGGCGATATATACGAGTGGGAGATACTGTTTTGCTTTTTCCTCACGTTCGACTGCCGTCAAAGCCTCATAAGCAGTCGGGTCTGGATAGCCTTCACTGTTGTATTTGTTCATCAGGCACCTCCCCTTGGTAATACTGCTCCACAAGCGAGCGGAGCCAGTCCACCTCTTCATCAAGCTGTTTATTCTCTGCTTGAAGCGTGGTTATTTGTGATTCTTGTTCCTCGGTTTTATCTGCAAGAATGAACATAAGGGAAAACCAGCAGGTCACTCCAATCCAAATCAGTAGCCACGGGATTGCATACCATATTGCCTTGCCAACCTTTTTCAGAGCCGCTTTGATGGCTTGCTTCTTTTCATTAGTCATTTTCGTTTACCCCTTTCCCAAGAAATAAGTTGATAAAATACTGCTGTCCTTTGCCGGTGACCTTCGTTGTCTTGCTGATGGTTACATGACCGTCCGAGTGTGTGATGGCGGTCTCCTTTACTCTGAACAACCCCAGTTCCATTGCTCTCTGCGTCGGGGCGTTGTAGTCCGTGCCTTGGCGCTTGATGAGGTAACCGTCCTGACGCAATTTTTCGAACAGGCGATTCTGTCCGATTTCGACGCCGTTGCCCTTGAGGATTTTCGCCAATTCACCGATGAGGATTGTGCCATCGGAAACCGAAACGGCATCGGCAAAAATGACCTTCGGTTCGTTCTTGGCAGCTTCCAATTGAAGGCGTTCTTTTGCGGCACGCTCGTTTTTAAGGGCAGTTAGCACCTTTATCCAAGCGTCGGGGTCGTTCATCATCTCTTCCAATTTGGCAGGAGTTAGATATGCACCGTGCCTGCGGATGGAAGGTAACACTTCATGGGTGACCCAACGTTTGAACCTTTTGGCGTCAGGCTTGTCGGAGCGAAGAATGACATTGTAAAGACCGCTCTCGCTCACAGCGTACATCTCGCGGGTCTGACCACCTGACACGAATTTGATTCGGGTCAGCTCATCGCCGTCCAAACGCTCTGCTACCTTGTTCGTGTCCGATAACCCAAGTGCCTCGCATACATCTTTCAGCACCCAGAGCGTTTCGTCGCCTTGGCGTACTGTCCTAACTTCGTTCCCCTCGTAGGAGAACACTTGCAATTGATTGTCCATATATTGCCTCCTGAAAAATGATTTTTCGAGAGGTTGTAAGCCCCTCACCATCCACAGGACAGCAAGGGGCTACTTGGCAACCAACCGCTTAATCTTTTTTATAAAATGGGCAATCATAGCCATCGGCATGAAGTAAAAGCCCTTCAGCCCACGGTGGTGTACGGCTCATTTGTTCGCAGAGAACCTTGGTGGACATTCGGGAGTCGGCTTCAATGACCATTTCATCATGGACGTGCATTACGATGTCGCAGCACCTTTGTGCCTGCATTGCGTAGCTGAGAATATCCCTGCTGGTGGCCTGTACGATATTCTCCACAAATTTGGGACCGTAGCTTTCAAGCCGTTCCCACTTCTTCGTGCCGCCAACGCCCTCGTAGGTCACGCAATCTGAGCCAAACTGATTAGAGCCTATACGGGGTTTTACATAAGAGAGCCGCCTGCCCGAAGGCAAGGTTATAAAGAGCATTCCGCTTTGCACTCCAAAGCGAATACCGTGGGTTTCGGTGACAGTCCTGTCTCTGACAGCCTTTATAGCTGCTTTATCAACCTCCCACCAAAGCCTGACGATGTTTGGGTTTGAAGCCCGCCATGCCGTGACGAGAGGTTGGAGTTCGTCTTCCAACAAACCCATCTCCAATGCGCCCATCGCTTTGAGTGCACCGACAGAACCGCCGTATCCGAGGGCGAGTTCCGCAATTTTGCCTTTTTGCCGAAGGGATGAACCTTTGGTGATCTCCTCAATCGGGACATGGAACATCTGGCTTGCGGAGGCTTCATATATCTTGCCGTGGGTGGCAAAGACCTCGTTGCGCCACCGCTCACCGGCAAGCCATGCGATGACGCGGGCTTCAATAGCCGAAAAGTCGGCTACCACGAACTTCGTGCCGGGCTTCGGAATGAATGCCGTCCTTATTAACTCTGACAACACTTCCGGCACGGAATCATAGAGTAATTCCATGGCTGAGAAGTCGCCACCACGCACCAAATTCCGTGCCTGTTCAAGGTCGGGCAGATGGTTCTGCGGAAGATTTTGCATTTGAATTAAGCGCCCAGCCCATCTACCGGTGCGGTTTGCTCCATAAAACTGGAACATACCCCTTGCCCGACCGTCGGAGCAGACCGCATTCTCCATAGCCTGATATTTCTTGACCGAGGACTTCGCCAACTGCTGCCTAAGCGACAACGCCTGACCGAGTGGCTCCGGTGCTGTCTTCAAGAGTTCGGCGACCGCCTTTTTGCCGAGGGTGTCGGTTTCCAAGCCGTTATCTGCAAGCCATTGCTTCATCTGCGCCACTGAGTTCGGGTTGTCGAGTTCCGTGATTTCTTTCATCATGCGGGTCAGTTCCGCTTTGGAGCGGGCGTCGGTGGCGATAGCGTTCCTGACGAGCGTCATATCCACCATTACGCCTCGGTCGTTTATTTCTTGGTCGAGAGCATACTCGTTCCATATGAGTTCCGGCACAGGGAAATTTGCGAGCCGCTCCTGTATTGACATTTCCGTTTCTACATCACGACGGTTATATGCCTTGAACGCCGACCACTTATCGGGTGCGTGCGCAGGAAGATTTCGGGTGCGTTGCCCGTTGGCAGTGGTGGCGGAGCACGGTTTGCAGAAATAGCGGATGAGATCTTTTCCCTCGGTCAGCTTCTGCTTTTCTAATCCCAAAACCGCACCTGCGCCTTCCAGCGAAAGGGGCAGACCCATATACGCCGACCAGACCATTGAACATCGCCATGAATCTGGATTAAGGTATTTCGCCTTTCCTAAATGTAGAGAAGAAAAGTGGTTATCAGCAAAGGGGTCAAGACTGATCCCCATATCCGTTAGGAATCGTGAAAGGCAGATTCGCTCGAAGTTAGCGTTGAAAGCCCATTTTTGAACGGTATCATCCGTCAGGGCGTCGAGGACAACGGTTGGAATACTCTCTCCATCGACGAGAGAAATCACCTGAACCTCACCGCCGTCCACGGAGTAGCCAAACAACAGGATTTCAAAGTCCGGCGATTCAGCGTATTTATACACACCACACTTGTTGAGATCAGTGCTGCTATAGGTTTCAATATCAATGCTAAGTGTTTTCATAAGCCCTCCATAACGCAGAAGGGCGGCAAGTTTCCTCACCGCCCTCGTGCCGTCTGTGTAATCGTTTAGCTGAGGAAATCTTCATCGTCTTCGGTGGCAAAGTCGTCCTCGGCTCTGGGCTTGCCGCCGAGAGGTTCGCCGTCACGCAGCTTCTGAATGTTGTTCAGTCCGCAAGCGATACCCTTGTTGCCGTTACTATTGAATGCGTAAAAATTCACGCTGGCACGGGCATACACTCCGCTGTAAATCTGTGAACGTTCAAAGATGGTCTCGCAGGAGCTGTCTACGATGCCGGGAGCTGTGCTGCTGTTGGCATTGATGAAGTAGCTGTCGGCGTAGGCTTCGTCGTCGGGGCGTTCTGAGTCTCCGTCGCGTAGCGGTGTCTTGAGCGCAGCGAGTGCAGGGACGGTTTTGCCGTTGCCTTTCAGTTTGGTTTCGCCCTCACGGTACGCNNNNNNNNNNNNNNNNNNNNNNNNNNNNNNNNNNNNNNN
>2013843002_____DCKB1_C2382
[truncated: 209,410 more chars]
