# Supplementary material for: CheckV assesses the quality and completeness of metagenome-assembled viral genomes
Source: Nat Biotechnol. 2020 Dec 21;39(5):578–85. doi: 10.1038/s41587-020-00774-7 (PMC8116208; doi:10.1038/s41587-020-00774-7)
Supplement: Supplementary file 3 — CheckV software package. [file 41587_2020_774_MOESM3_ESM.zip › berkeleylab-checkv-95e3ee217c91/test/test_sequences.fna]

>2012990006_____JC3AJCVIAssemblies_1106445189670
ATATACACGCAGCATATTGACAATTGTAAAGAATAAAGAGGAATAAAAAGGGCCGCGATA
TTAGGAATTCCTGTGGGCCCAGATATACGCGTTGAAAACCCTGCGCGCCATGTCATATAA
GATGCCGTAGATTTTGTTATAGTCAACCACGTTGGAATAGAATTCCACGTAACGCTCTAT
TACGTGCTTAGCCAGCGCCCTATTTCCGTCGGCCCCCTTAAACATGACACGCACCCGCCC
CCACCACCTGCCTCCGGCCGCACCATTAAGCCTCTCTAGCTTTACCATTACGCCCATGTA
CTCCCCTAAGTGGAAAAACGTGCCCATGACAACCCCAATGTCCACCATGTGGGTCTCACT
AGCCCTAGCCACGTGCTCAGACACCATGGCTATCATGTCCTTAAGTTGTTCAATTAAGTC
AACCTTAGCCTCAGCAATACGCCTCACCACGGCCTTGACCGCCTCTTTTTCGCCCGCCGT
TATTCCGTGCACCACGTAATTCCCGACCCACGCCCTATACTTAGACTGTTCCTCACCGAC
CTTTAGCTCTATGAAAAAGGGTTCTTTTTCCTTGGGGATTTGGGAGTTTATTTGGGAGTT
CATGTATCCTAACGAAACCCAGATTTAAAAATTTTACGCCCCACGTAAAATACGTCGGGA
GAATTGAAATATCAACGCCGCGCCGATTTAAAAGCAAATATAGGGCCCAAAAAAGCCCGA
TTTAAAAGGAAATATAGAATAGAAAAAGGCTTTAGGCCCTCTTTATGCGATACTTGAAGC
GCCACGTATTCGGCCCCACTTGTTCTATAGGGTCCTCCGAAAATACGTGGAAACCATTAC
GCCCAACCCACTTAATCAACTTAACAGCCACTTGTATCGCCTCACGCATGTCGGCCGCGT
TGATATCCGCCCAAAGTTCCGCTGGGTCCTTGACAGTATCCACGCCCCACTTAACTATGC
CCCCCGGATACCGTTGTTTAAATTCCAGCACCACGTCCTCAATAAACACGGCCTCACCTG
GAAAGTCCTCCGGAGTCAAGCCCACGGCCGGAGGCACCCAGCCCTCAAAGCCGTAGAAGT
GGCCCCTCCTATAGTTACGCCTAGCCATAGCCTACCTACCCCTAATCTGGGCCTCCAGCC
TATCGAAAGCCTCAACCATGTCATTAACCGTTGGGTCACAATACGCACACACAACCCTCG
TGAATCTGCCGTTTTTCAAATCCACGCGGAGACTCACCGCCCCGTCCCACATATTGTGGC
ACTCTTGGCACCAGATATTGCTGTTAACGTAGTCGTTGATTAACCTATGCGCCTCCCGGT
CGTCAACGTCCTTATTGCGATACACCACCATTAGATAGCCGTCACGCCACCTATGGTTTT
CCGCTAACAGAATAGTCTCCGTATCGCCCTCCGTCCTCACGTAGTAGACAACTCCCCTAT
GCTTTATGTGGAAAAACTTGGTCCTTAGTATTACGTCGGTCACAAACCTTTTTGTCTGGT
TTAGGGAGGTTTTTGGGTCCATGTATCCCTACGAAAGCCAGATTTTTAAAATTTACGCCC
CACGTAAAATAAGCGGGAGAGTTGAAATATAGACGGCGCACCGATTTAAAAACAACTAAA
GCACTAAACTTAAGAACCCACAGAAACCAATAATAAGAATCCCAGCATCTCAAATAGAGA
ATTGAAATCACTGAGGGGGGTCCACGGCCACCATAGCCACAAATCGCCACACCTCTTTAT
GCGGCACCACAATAGTATCCAGCCTATGGTCAACCACCTTGACATTATGAGAGCCCAAGA
GGTCCAAAATCTCTTTAGCCACCCCCTCAGCACTCTCCCTATCCTCATAGAAAATATCCA
CGATAAGCACCACCACGCCGTGTCTATTCGCACGGTCAACCACATACAGCATGGGATATT
TACCCCTCTCCCTGAGACTCCGCATAATCGAGTTAAGCCTAATCAACATCCTAGTCACCG
GATTACGGGCCACTATCAAAAAGAAATAGCAATATAAAAACCTATTGTTTACTGGGCCTC
AGCCGCGGCCTCAGCACCACCACGCGGCCCAAGATAAGGCACGGCCAGCTCATAGATGTC
CATAAGTGTGGCGTAGTCCTTATGCGGTAGCCGTATACGCCTCACCCACCTCACCTCCAT
GTAGACATGTGGGCCCTCTACATAGCTCACTTTCTCAAAGACACGCCAACCATAAGCCTC
AAGCCCGGCCCTTACGCCGCGGATATACTCATTAATCCTAGAGACAGCCAAAGCCGCGGC
CTTACCGTCCTCCGTAGACACGGCCACCCTAAACACCGTGCGGTAGAAACATGGACCCAG
CTCCGTGCCTCCGTCCACCACATCAACGTCGGGATAATTGGACCTCAGCATGTCCACCGC
CTCACTAAAGTAACGCACCCTATTGACACACGCCCCCCGAATATCCCACTCACCACGCAT
AGCCGACCACCGGTAGGTATTCTATCCTATAACCATTTTCCACCGGCCTAATGTACGTGA
ACCACCCAAATTCCTTAAGCCACCAAGCCACCTGTCTAACCACGTCACCTATGAATTTGC
CACCGGCCACCGGAGTAATTGTGACATAGCCCTCACCCACCCACACCTCATATTTCTCAG
GCACGTCAGACAGCACGTGGGCCACCACTGCCTTTACCCTAGCTGTGGGGTCGGTAATTT
TGGAAAAAATCCTTTTCATTTCCCTTGGGTTATATCTGGGGAGTGTGGTCACCATGGTAT
CATTGTGAAATGCGGGTTTTTAAATTTTACGCCTCACGTAAAATAATCGGGAGAGTTGAA
ATAAAAAGGCACGCCGACTTAAAAACCAATTAAGGACCCAACCGCCGCAAATACAACCCT
TTACGCATGTCAAAAACTAAAGCGGACACCCGCCGTGTCAACGTTGCCCCCGAGTTTCGA
GGTAAAGCGGGAGTCCTCCCCAGGAAAAGCGGGAGAAAAAAGCCAAACCAAGTTCAGAGA
TTTGTCAAATAGCTGCATTACACGTTTGTAAAGAGGGAAAAAGGCGTCTTTCGAAAGCCG
GGCTATTCGAAAAACGCCACGAAAGACAAGATGTATAGGTTACTAGAGGCCCCAGAGTGC
GCATAATACCTCACGTTGCACGCCTCAAACAGTGAGGCCAAGTCGTGCGCTATGCTAGTC
ATGTTCATTGCGGTAGCCGTACGCCCAAAGCTATCACATTGCTCATTTACCTCAGCACGA
CACGCCTCCTCACACTCAGCTAGAGGGATATTGCTGGAGACACACGTGTATACGCAATCC
TTAAACTCATAGTCGGAATTCTTACGGCACATAGCCGCCGGCTCAGCCACCTCAGCCGTA
AACCTAACCAAAAATGACCGGCTCAGCTCACGCACCTCATATTTTACCGGCACATTACCT
AACGCGAAACCGATAAACCGATTTATGATATCCCTTAGCTTATCCCTAGACGGAGAGGCG
TCACATTCCTCCAGAGGGATACCCAACACCCAAGTCAAAGCAATCCCCCTAGGGAGGTAG
CCCCTAATTCTCATATTCCACACAATCCAGCAACACCCGCGCCTTATTGACATCCACGAC
GATGCGGTATTTGTCTGACAGCTCATGCACGATAGCATCATACAGCAACGCCAGCACAAA
CCTCCTAACCGCCACCTTACACGCCACNNNNNNNNNNNNNNNNNNNNNNNNNNNNNNNNN
NNNNNNNNNNNNNNNNNNNNNNNNNNNNNNNNNNNNNNNNNNNNNNNNNNNNNNNNNNNN
NNNNNNNNNNNNNNNNNNNNNNNNNNNNNNNNNNNNNNNNNNNNNNNNNNNNNNNNNNNN
NNNNNNNNNNNNNNNNNNNNNNNNNNNNNNNNNNNNNNNNNNNNNNNNNNNNNNNNNNNN
NNNNNNNNNNNGACATTAAGGGCCCGTTAGTCATAGCCGCAAACTCCGGATTAGACACTG
TAGCCCTCATAAGAGTAAACCCCCCGTCCTTATTCCTCTCATATACCAGAGACACCGCGT
GGCGCGGCGCCTGTAGTATTAGAACAACCGAATTTTTCAGCTTATCCACCAATATGCCAG
CCGTGTAATCAACATCATGCGGCAACACCAAGTGGAACTTAGGCTTAGACCGGCCCTTAG
GCACATAGCTAAACACCCGCCTAGTGTAGATGTCTAGTATAACCTCCACTAGGGAGGTGC
AATATTCAGCATCGCCAGCGTGTCCATACACGTCTTATAGACATGCACAAGCGCCCCCTC
CCTAGCCATAGCCCCCACTAACATCCCCACACATGGTGTCAAGTGACACGCTTTCAATTT
CAATCCTGCCGTCGTCGTGGACCGCCGCATGGACCGTCAGCCTCACCGTGTATTTCGTGT
ACACGACAATAACCCGCTTAGGATTCGCATCCTCATTTACCTTAACCCACGTAAACATGT
CGGAACCAATAGACGCCGCAACCTTACGGCCGTGGGGGAACTCTACCCCATTTAACAGCA
ACTCCCTTATCCTTTCCTCTATCGCCCAGATACCCTTACTCATGTTTCTCACTAACCAGC
TTGTCAAACATGGGGTCTATGCCGTCTAAGGTGATAACCGGCTTAAACGTCTCGGCGCGC
CCGTGCCGAATGCTGTCCACGATTTCCTCAAAGTTCCTATACAGAAGTACGGTGTCGGCC
TTGTACGGCACCCCGTTGTAGCTAACCTTAGCCTCAATGACTAGATACCCCATAGCCTCT
ACCTCACGCCTAATGAACTCCCTAAGCACCCCCATCGGAATACCGTCTAAGTACTTATCC
AAGGCCTTAGCCACCGACCTAGCCAACGACGTCAATGTAGTGCTTAGGCCGTACAACTTA
CGTTGCGCCATCGCCACCTTAAGTGTAGCCCTAACCAACTCAGCCACGTCACCAGGTATC
GTGGCCTTATCAGCCGCCGCGGCCCCTTGGGCCGCACCCGTCTCAGAAAAAACCGTATCC
TTTACTGGGGCCTCCAGCAACTCCTGGACCCGGTCCTTTTTCTTTTTTGGCATGTATCCT
TACGAAAGCCTGATTTTTAAATTTTACGCCCGCCGTAAAGTTGGGAGTACAATTGAAAGA
AAAAAGGCGCGCAGATTTAAAAGCAAATTAAGGGCCGCGGCCGCCCCCAGAAACTGGCCT
AACAGACAAAGCCCTCACCGCCCCATACGCCACGCCGCCCGTCACCATAGACATTTTAAG
GAATTCCGATAGGTCAAAATCAAGGCCGTCAAAGCCCAGACCAAAAACCGCAGACAAGCC
CACCGACACGTTGTTAGCAACAACAAGAGCCTTATGGACCAGGTAGCCGACAAGAGGCAT
AGCCGTCACGTAGTAGGCACGCATAAAGCCACGCCTCTTTTCCAGATAAGCCAGATATCC
CACCCCAGCAATAAAGGCCGCCTGTGCTAGGAATATCGGAAACAGCCACACCGGCGCCTC
ATTGACAAAGAGGATACTCGGATTAGCCTCACGCCCCAGCCCCCACGTGATAAGCACAAA
AGTAGTCAAGGCATCAAGCAATTCAAGCACCACACCAACCACGACTAGCCTCATTGCCCA
CTCCCCACACAGACCTTAACCTTAGCGCCCTCCTCATATTCCTTAAAGCGTTTAACGATA
TACTCTAGGTCCTTTTTAACCTCACAGAGGTCCCTAAGCACCGAGGAAAGCTCAGTTTTA
GGCACCGTGTGCGTACCCCCATCAGAGTGCCTTATCACCAAGTACCTATACCCACTTTTA
GTCTCCACCACACTGACACTACCATCAAGCCCACACCGCGGACACCGGGCACGCATGGGT
ATACCCATGTCACGCACCATCCTCACCAAGTCCACCACCAAATCATATTCCGTCCGAAAA
TACATGGACGGTATCGGCTTAAGCTCAGTAACCTCCGACTTTTTCTTTTTGCGAGGCATA
GGACCCTCTGGGGTTTCAGCCATATCCTAACGAAAAACGGGAGTTAAAAAATTTTACGCC
TTCAGAAAAAATTACTGGACCGGGGATATTGTGAACGCAGTCTTAATGCTGGCAGACGGC
TTATCGTAGTACAGCGCCCAAACCGACCCCAGCAGGTAGTTGTTTACATCTACCCGAACA
ATGTTAGCCACCACGTCATACGCGGTCTGCGGCACAGGCGTGAAACTTGTAGTGTTGGAT
ATGGTATAGTATTTCGGAGCAACCGTACCATCTTCATTTACCTGATCAAAGTACACAGTG
AACGACTTGGTAGTTTCATCGAACTGAACGTAATCAGCCTTAGGCTGGAACACATACACA
TGGCTTAATACATATTCTTTCATAAAGCTCGTTATGGTATTTAAGGTAGCCGCGTCATAT
GCTGTAGGCACTGGGTGATATACAATCCACCCGGTGTTGCCCACCTGGACCTTTTTGGCT
ATAACAGCTGTCTTCAGGCTTGAGTAGTATACAAAGGCATGCGTGGCGTTGATCTCACGC
ACGAATACATCGTAGGTCGTAGCTGTGGTGCCTGCGGGCGTCGTAACAGTAGCAGTAGTC
AGCATCGCGTCTCCAGTAGTCCTCCTCACCACAGTCATAACCCAGTCATTCTGGAGGTAG
TACCAACCCGTTGTGTTAGCAGTCAAACTCAGTTTGCCAAGGCCAGCCATTGTGGGGTAA
ATAGCATATGAATCATGCGCCACGTCCACCGTAATGGTATATNNNNNNNNNNNNNNNNNN
NNGCGGCCCATGCACGGTAGCTAGACCAGCCTGAGTGAGACACCACCCTCACATACAGCC
TATCACGCACAGACACCTCGCCCCCCTTACCCCCTTTCTTAGCCATATATCCTAATGATA
CATGGATTATAAAAAGTTACCGCCCACGCGGTCATGGAAAAACAATTGAAAGAGAAAAAA
GCGCGCCTATTTAGGGGCCAAGACGGCCGCCCCCAGAAACTGGCCTAACAGACAAAGCCC
TCACCGCCCCATACGCCACGCCACCCGTCACCATAGACATCTTAAGGAATTCCGACAGGT
TAAAATCAAGGCCGCCAAAGCCCAGACCAAAAACCGCAGACAAGCCCACCGCCACGTTGT
TAGCAACAACAAGAGCCTTATGGACCAGGTAGCCGACAAGAGGCATAGCCGTCACGTAGT
AGGCACGCATAAAGCCACGCCTCTTTTCCAGATAAGCCAGATATCCCACCCCAGCAACAA
AGGCCGCCTGTGCTAGGAATATCGGAAACAGCCACACCGGCGCCTCATTGACAAAGAGGA
TACTCGGATTAGCCTCACGGCCCAGCCCCCACGTGATAAGCACAAAAGTAGTCAAGGCAT
CAAGCAATTCAAGCACCACACCAACCACGACTAGCCTCATTGCCCCTTATCCTCACAGAA
CTTAACCCCCCCACGCTCAAACTCCCTATACCACTTAAGGATATACTCCAGGTCCTTCTT
AACCTCACAGAGCTCCCTAAGCACCTCCGACATGTGCGTCTTAGGCACCGTGTGCGTGCT
CCCATCGGGGTGCCTTATTATGAGATACTTATAGCCGCTTTTCGTGGTCACTACGCTAAT
GGACCCCTCGGCCCCGCACCTTGGGCATTTAGAGACGTGCATCATCACGCCCAAGCCACG
CAACATACGCACCAGCTCCGTAGCCGCCTCATAGTCCATATAGAAGTATCTTGTGGCGGT
CGGCTTAACCGGCGCGTCCTCCGACTTTTCCCTCTTTTTGGGCATTGGACCCTCCGGAGT
TTCAGCCATATCCCTAAGAAACACAGAGATTAAAAAATTTTACGCCCCTAGAAAAAACTA
CTGGACCGGAGTAACTGTAAGCGCGGATTTGACGCTAGAAGTCGGCTGGTAGTAGAGTAG
CGCCCAAACCGAATAGAGGACATAGTTGTTCACGTCTATTTGCGCAATACCGTTGACAGT
GACAGCCGTGGTGGTAGGTATAGGCGTAAAGCTTGTCGCGTTGGTAAGGCTGTAATATTT
CGCGGTAACCGCGCCAGTATTGTCCACGTAGTCAAAATATACCGTGAAAGTCTTAGTGCT
GGGGTCATACGCCACATAGTCCGGCTTAGGCTGAAACACGTAGATATTCAAATACCCCAA
AGCGTTCATGAGGGTTTTCATCACGTTTAACGTGGCCGTGTCATACCTAGTAACGACTGG
GGTGGTAGACATACCACCCGGTAGTGCCCACTTGGACCTTCTGAGCCACAACGCCCGTAG
TACGTCCACTATACAAAATGAAAGCATGCGTGGCATTAATCTCCCTCACGTATACAGTAT
TAGCGCCTAAAGTAAGGTTCACATCACCCGTGCTCCGCCTCACCACCGTAAGGACCCAAT
CATCCTGGTAGTAATACCACCCCGTCGTGTTAGCCTTCAGCTGAAGCTTACCAAGGCCAG
CCAAAGTGGGATATACAGCATAAGAACCCGACGCCACGGTCACAGTAGTTGAATACGTGC
CAGTGCCCGTGTCAAGACTCGTGGCAGAGCTCTCAATAGGCGCCACGACGGCCGGAGGCG
GCGCCAACACAATAATCTGAATAATTATGGTGACAGCCACGCCCACGGCCACGGCTACCG
CAAACAGTAGCGGAATTGGAATCCTATAGAGCCTACGCATAGGAAAAAATAGACACAAAT
AAAAAAGCTTAACCCACCTTAACCGCAAAATAGGCTGGGTCAGTATTAACTACATACCAA
TAGGATAGATAGATGTCCACGTTGTTCACCGTCACTTTATAGTAGGTCGGAGAGGGATAC
AACGCGGCACTAGTCACAGAAGACGCCACCGAAACCCAACCCACCGTGATAGAGCACCAG
CTACTGTAAGCACAATCATAATACTGGCCGTCAAGCACGGCATAGACGTACTTATAGGCG
CTAGTAAACGGTGAGCCCGCGTTTTTCAACACGGTGCACCCCTCAGCGGCATTTACAGAG
CCCTTTTCCATGGGATAGATAAGAACGGAGTCGGTCCCCTTATAGTATATAGGCACAGCC
ACGTCAACCCAGACACCGGCGCCCGACGCATAATACCGACCCAACACGTAGCCCCTAGTG
GTGCCGTCCACTAGATATATCGCCCTAGTGTCGGTAGACGCCAACGGATTAACCCACTTT
ATGTAGGTGTTGGTAGGCAAAGAGCCAGAGGTAACCATAAGCCTAATCGGCATGTATTCC
CCTAAGTCACTGTGCACCGCCGGCAGAGCCAGACCTCACTGTCTGGAGGTAGTAGACGCT
AACCGGATTCTGGAAATAGGCCGTGCCGTAGCCCAAATATAGGGTCTTGTAGGTCGTGGC
TATCATGGGGCCTGTCTGGTAGACATGCGTGCCGTTGAAAGCCGCATATCTACTATCCCA
AGACCCCAACACTTGAACATTAATCTGAATAATAATTGTCACTATCGCACCCACCGCCAC
CGCCGCCGCGAATATCAATGGAATAGGTATACGCATGGCAAAAAATGTATATGGGGATTT
AAAGCCTTTCTCTGACCCTCACCACAGACTTATTAGTCCACGACAGCTCCACCACAATAG
CATCACTATATACAACTACAATATCCCCCGACGTTGTAATTGCCCTAATTCGGTCAATGT
ATATACCAGCCTCTAACAGCCTATCGCGCAACTCACGCATGAACCGCTTAAAATCATTAT
TCATCAAAGCCCCAGGCAACTCACTGGCCGCCACAAATTTGACGGCGCTCACGGCACCAG
CTTAAAGCCCAACCACCCGCTTATGAGAGATAAGGCCCCATATATCATAAGAGCCAGCCC
TACACCGTATATTATGTGTCTGCCGCCGAAAGCTAGGATAGCCCCCACAATGAGGCTAGT
TAACGGACTCTTTACCACCGCCTCCAGCAACTGAAATAGCTGAATCAGCACCTGCCACAG
AGTCTGGAGGATTGACGCCAATTCTGGTGAAAGCATGTATCAAACTAGGATACTTATTTA
AACACTTTGCGGCAAATTCCACAATAGCTGGGTCAATGGTGCCTTTCCTATACTTAACCA
CCGCCACAACCAAAGCCGCCATTTTGCATAGGTCCTTTTCATCCAGAATCTCAGCCGCCT
TTAAGACAATGCCGTAGTAATCACGGGTCCTCGCTCCTAAAACCGTCTTAAGCACAGTTT
GAATATGCATGGGAGTGTAATATCCCCACTATATAAATGCTTTATTCAAAAACCGTAAAA
AGAGAGAAAAAATTAGGTTAGACTTACGCGAAAGCCGCAATCTGTGCGCGTAGAGCCGTA
GGCCACTTGACTTTCCACATGTCAAAATTCCTATCCGCGTAGCTCCCAGCCTTAAGCGCA
CAGTTACGCAAACCAGCGTCACCCGCGCCGAATGTTTCCTCGAAACCCTTGGGGTCGGCC
TCCCTCAGCGCCGTGCACACACCAAGCGCGTAGCGTAGCTTATACTTTTCCTCGGCGGCC
TCTACAAATGGGGTTCCTTGAACCGTGTCGGGGTAGCTCCCTATTGGCATCCCACCACTT
ATATTGTATGACATGACCCTAGGTATTGTCCAAGTATTTAAATTTTTCCAGAACTATCAA
TAGGAAATGTCAAGAGTCACCACACCCTTTTGCCTCTGTAGTAAATTGCGGTAGTCAAGG
CAACGGCCATTATAATAATGACAATGGGGGCCGGAATCACCGCCACCACCTCAGCAACAC
ACTGCCCGTTGTATTGCATAGCCACCCACTTAGGGTCAACAAGCCTATAGAAATAGTTAA
CCACGTTGCTCCACACGTTATCCGTAAGCACGTAGTAGTTGAAATACTCATAGGTAACAG
ACCCCACCTTAGCGAAATAGTGCACAACCGGCAGATAGACCTTAGCGCCGAAAAAGCTAG
CCTCAATAAACTTGACGGCCCAGCCGTCACATGCATTAGACGGCTTTACAACCACAAGAG
AAAAAGGGGGTATGTACGGGTGAGCACTAGGAGTCAAGACAAAACCACCCACACTGGGAT
ACCCCAAAAACCACATCAGCTGAAGCCACGAAAAGCCCAAAAAAGCCAGATAGATTAATA
CAACCGCCTTACGCAAAGCCGTCATCTAAAAAGCCTAACCGCCACGTCTTTACCCTGCCC
ACAGTAGGACATCAGCATGCCCGTCTTTTCATCGCGCTCTATGATACACACCTTTTCCTT
GTCCACGATTTGCCTAATGGTCTCCTGTGTAATGTTGCATTGTATGCTGAAGTCAAAGGG
GCCCGCGGGCGTCACTACGCACACATTCCTAGGCGGTGAGGTAGAGCCCCTAATGAACTC
CCAAACCATAGCACCACATAGTCAGCACTTAAAAAACCTTTCATTGCTTAAGTGGAATTA
GGATTTGCGCCCTACACGGAATAAAAACGCCTTGAGGCGTCGTGGTACAGGACANNNNNN
NNNNNNNNNNNNNNTTAGGGGCGTAAAGGCCGCATATACGTTAGGCCCAGCCACTGCAAC
AGCCGCCGACACAAACAACGTGATCAAAGCAATCGGTAGTGCTCTCCTGTTAAGTATCGC
AACCGCCAACAATCCCAGTAGTCCAGTGCCTTCAGGCAGTAACATGGACTAGAATATAGC
CGCCTATTAAAAATTTAACTGGATATCCCAGAGAAAAAAGGGGGGTTTATTTCACCGTTA
TGGTAACCTTAGCACTAGCCTTAGGCACTATGACGATGTATTGATATGGCAGAAGATAGG
CCGATAAAGTAGTGCCGTTGTATATATAGCTCACGCCGTACCCGCTAGACGGTATACTAG
TAGACGTGGTTTCTACAGCAGGAGGTAGTTTATAGAAGACGGTCCCCACTACTGTAGCGC
TAGTATGGTTCGCATAGTCTATTCCGATGTGTGTGCCGTTAGTGTATATGTTCACAACGC
GCCAAGGCCCCGTCACACGCGTAAATGTGTTGATAGCGCCAACCTCATTCTGAGTAAGCG
TATCACCAACATCAAATTGCTGAGGCACCAACACGCTGAGCTCATTGGCCTTAGTCATGT
TGATCAACTTAAACACAAAAACCGCAGGCGTACCACCCGCACCAATCATCTGTGTTACCA
GCAGAGGCCGACCACCCTTAAGGTAGACAAGCCACCTACCGTCTCCCAATGAGGCATTGC
TAAGAGGCCCATTGACGTAAACTACGTGAGCAATAGGCATATACGTCAGCTTTATTGTTG
CGTTAGAGGTAATACTAATCTCACTACCCGCACCACGCCACAGGTAAGGTGTGCCGTTGA
CAAGCGTAGTGGTAAAGTTGGGATCCGCCACCACTGGCGCATGCACCACAGTCAGCTGGA
GATATATTACTACAGCCGTAGTAGCCACAAGTGCGGCAATAAGGAGCGGCACCGGTAACT
TATTCAACGACATGCTAAAGATGTATGCCATGTGTATATAAAATTAACGCCGGCACAATA
GCCCACACAAAAGAATACAGAAAGTTAACCCCCAGCCACCCCGGGGATAGCCAATCAAGC
ACCACATGAATAGCCCCCAGCCATAAGTATAGCGGATTATGCATAACCAAGGCAATCACA
AAGCCGAGAAAAAGCGATAAGGCGTCGTGATAAGATGCGCGCCTGACATAGTGGCCATGT
CTCTCGTGAGCCAAAGAGTCCGTAAGCACTGTATGGATCACCGCCAACGAAACCGCCTCG
TGCACGTCTACGCCAAACAAGAACGGAAAAAATGCCCCCCAAATTATGTGGGTAAACCAC
TTCACGACCCCAAGGCCCCCAGAGCTATAAGGTAGAGTGACGTAGCCTTACGCCTAGTCA
CCAAACCGGCATAGCCAGCCGCGTAGAGAGCCGGCCCAATAAACTTGAAAATGAACACCA
CGCCCAAATCCAGCAAAATCTCTATAACATCCCTGCTTTTCGTGAATGTCTTAAATATGA
CAAGACCCGCAACCATGAGACCCAATTCAAGAATAAGCCCAATAAAGGCCCACACCAGGC
CAAACATAACGAACAAAGACGCTAAAGCCAGCCCGATAGTAAACCCAATCCCCATAGCCA
AAGCAAAGCCGAAAGTCAACAATATGGCGCTTAGAGGCACACCCACAAAGATTCCGCCCA
CATAAGGCGCGAGTAGGGCGGCATAGCCCATGCTCAAGTTCCTATACAAGGCAGATATGG
CAATCTCTAAGGCCTCAGTAAGCAAATTCCCAAGCCTGACCAGAAGCATAACCAACGCCC
CAAACAAGAAACCCCCCAACCCANNNNNNNNNNNNNNNNNNNNCAAACCAAGTTTAGAGA
TTTGTCAAATAGCTGCGTTATAGGTTTGTAAAGAGGAAAAAAGGCGGGTTTTACTTAGGG
TGGTATAGATAGCCGTCAACAACCAACACCCTAGCCGGGTTGCCAGTAACCACGGTATAG
TTGCCTATAGTGTGGACCTCACCAACCAACACCTGAATACCACCCGACACCACCACCACG
TTGCCAGTCACAATAGCCGCCACTACATGTTTGGGCTTAACCTCCGTGCCGTTCAAGAGG
TAGCCGCCCCACAGAACAAACTTACCGTAGAGAATTGTAGCGTTAACCGGGCTCTTGACA
GCCCTCCCCTCAATCAAGAAATAATTACCCTCACTGGCAACACCGACACCGTCAAATACA
CCATAAACCACCGCGCCGTGATTTTGCGTTAAGTATCCCACGCCAGCCAGCCCGGCCAGA
ATTGCTATAGCGGCCAATATATACCGCATCATATTACCCTCCGACCTAGCGAATATAAAA
ATCCAACCAAGCCTAGAAACAGCAATATCATAGCGCCCAACGGCTTACCCGTAACCAAAT
CAATAAAAGCCGACACCCCCGCGTTGTAGAAAGCATGCCCCATTATAGACACCACAATGC
CATGCTTCTGATAAAGGCTCCAGAGCCACCTAGCGCCAAAGTTGATACCCAACAAGGCAA
TGAACGCAATGCCTACAGCAAACAAGTCATCACCAGACATCTTATAGCCGACCCACAGCC
TAGAAGGTAAATGAAGCAACGTGAACATGGCATTAGCGAAGGGCGTAACCCTCCCAATGA
ATTCCTCATAGGAAATTACACCCACCCAAAGCAACGGGTTAGACTGAGACAGAGGCCCCA
GCACCCCAGCAAAGGCGTCATTAAAGACACCGCCAATAGACATGAGACTCGCGTCGGTAG
ACGCCCTTAAGGCAGAGGTGTACATGCCAATAACGCCAACAAGGACAAGCGCCAATAGAG
CCAAACCACCCGCGAGGTCATACCTAAACTTTCTGCCGGCCTCATAGAACGGTATAATCG
GCAACGCCAAACCCAGCACAGGCATAAACACGCCAAGCAAACCCATCTTTGTAGACTCGA
TAAGCCCATCAATAGTAGGCGCCTTAAGCTTAACCTCTTTAAGTAGGAAAGCCGCAATCA
AGACAGCCGCAAACACGACAAACTGTGTACCGCCAATAAGCCCAAACAACGCCAACAAGT
AGACAAACACCTGCATTGGGGAGGGGAGTGGGTGGTCAAGCACCCACGACCGCATCAAGG
CCCTAATGCCTAGGTAGGCCAGCCCAGCCCCCACTACAGAGAATAGGCTGAAGCCCAATA
TCGCAAATATCACTATCGCTATAGACAGTGAGACACCCTCCACCGATACCTTAGAGAGTA
ACCTAAGCATGCTCATAGACCCGCAACCAGCATTGCCGCCGTTGCCCACATGGCCGCACC
AGCCAAGTGCCTCCGACTAATCACGCCAAAGGCCAGCTCAATGACAGCCAACACGGCCCC
CAGAGGCGCCAATGACTTAGCTGGTATGATAGTTGCCAATATGAACAAAGCCGGCGCAAT
TTCACCAAGGGCCTCCATGTTGCCCCTAAGCGCCCGACTAAATTGGTTAAGTAGGGCTAT
GGCCATAGCCAGAGCCACATACGGAGGCACGGCCGCAACGGCACCAGCCAGCACTACGGA
ACCCAAGAGAACATAACCCATAGACACCAGAGGCTCCTCCTCAGCAACACGCATAAGCCT
AGGTGACAGCAAAGACCACGCCAGCAATGAACCCAAGACGCCGCCGAAACCGATAATGCC
CATCACATTGACAAGAGCGTCAAAGAACGGCTTAACAAGTTCATAAGATATCGCGCCAAA
CACCTGGGCTATAGCCGTGTTGTTAGAGGCCCATATGATAGACAGCCCCAGAAAGAGGCC
CACTACTTTCTCTACCACCCTTTCCTCCTGCCTAAGAGCATACAACGCAATGGCACCAGC
TATAAGAGGTGTAAAGGCCGCATACACGTTAGGCCCAGCCACGGCAACCGCCGCCGACAC
AAACAACGTAATCAGAGCAATAGGTATAGCCCTTCTATTGAGCAATGCAATCGCCAGCAA
TCCCAGCAATCCCGCGCCCTCAGGCAATAACATGGTCTAGAATATAGCCACCTATTAAAA
ACTTAATTGACTATCCCAAAGAAAAAAGGGGGAATTATTTCACCGTTATGGTCACCTTAG
CGCTAGCCGTAGGCACAATAACAATGTGTTCATACGGCATGAGATAAGCCGACACGGTGG
TGCCGTTAACTATGTAGCTCACGCCATATCCACTAGATGTGATTTTAGTAGACGTGGTAT
CTACGGCAGGAGGCAACTTGTAGAAGATTTGTGCTTGAACAACGGTGTTGTACTGGTCAG
AAACATCTAGCCCTATGTGTGTAGCGTTGGCGTATATATTCACGACACGCCAAACCGCAC
CTGCGCCCGTGTATGCGCTAATAGCGTTGAACTCATTCGTGGTGAGTGTGTCAGCAACGT
TGAATGTCTGAGGCACCAACACACTAAGCCCATTGGCCTTGGTCGCGTTGACTAATATAA
ACACGAATAGGTCTATGACGCCATTAGGGTTGGGCATTCTTTCAACCAGTAGAGGCCGCC
CGCCCTTGAGGTAGACTAGCCACTTACCATCCCCCAGTGTAGCGTTGCCAAGAGGCCCAT
TGAGATATATCACGTGAGCAATGGGCATATACGTCAGCTTTATTGTTGCGTTAGAGGTGA
TGGTGAACTCGCTAGCCGCGCCACGCCACAGGTAAGGCGTGCCGCCAATAAGCGTGGTGG
TAAAGTTGGGGTCTGCCACGACAGGCACAGGCACCACCGACAGCTGGAGGTATATCACCA
CGGCTGTAGTAGCCACTAGTGCGGCAATAAGTAACGGCACTGGAATTTTACTTAACCGCA
TGTTAGAGGTGGACACCAAATATATATAAAATTATCGCCGGCACCGACGCCCACGCCAAA
GAATACAGATAGCTAGCCCCCAGCCACCCCGGAGAAAGCCAGTCAAGCACCACATGGATA
GCCCCCAGCCACATATAAATCGGGTTACGCGTAATCAACGCAATCAGAAAGCCAAGAAAA
AGCGATAAGCCGTCGTGATAAGGCGCACGCCTGACATAGTGGCCGTGCCTTTCGTGCCCC
AATGAGTCTGTCAGAACCGTGTGGACCACCGCCAATGAAACCGCCTCATGCACACTGACG
CCAAACAAGACCGGAAAAAAAGCCCCCCAGATTATGTGGGTAAACCACTTCACGACCCCA
AGGCCCCCAGAGCAATAAGATAGAGAGCTGTAGCCCTACGCCTAGTCACCAAGCCGGCAT
AGCCAGCCGCGTAGAGAGCCGGCCCAACAAACTTGAATATGAATACCGCGGCCAAATCCA
GCAAAATCTCTATCACGTCTCTACTTTTGGTAAAGGTCTTAAATATGACAAGGGCCGCCA
CAAAGAGCCCCAATTCAATAATTAACCCGATAAAGGCCCACACAAAGCCAAACATAAAGA
GCAAAGACGCTAAAGCTAGCCCAATAGTAAACCCCAGCCCCATGGCCAGAGCAAAACCAA
TAACCAACAGCGTGGCGCCCAGAGGTATGCCGACTAAGATGCCGCCCACAAAAGGCGCAA
CAAGAGCGGCATAGCCCAAGCTCAAACTCTTAAATAAGGCAGATACGCCAAGCTCTAAGG
CCTCGGTAAGCAAATTACCGACTCTAACCAGAAGCATAATTAGGCTCCAAATAAGAAACC
GCCCAGCCCTGCCAATATAGCCGTGGGAGATATCCCCATTAGAAAGCCATAGCCCAGCCC
CATCAGAAAGCCGGCAATTATGTAGTCAATGATGGCATGAAACAACGCGCCTATGCCGTA
GAACACGCCTTGGACCGCCAAGTCGTGGACCTGACTAACCGCAATCACCCCAGCCCCAAG
ACCCACCCCAGCCAGTAAGCCGTCAACCACGTTGTGCCTAGCCCAGTATGCCACAATAGC
CATGTAGGCGATAATCTGTATCGTGGCTACAGCCGGATTACCGGAGAGGCCAACGGCTCC
GGCCATAGCGCCGTGCACAAAGGCAGGCACAAAAGCGGCCGCTAAGCCCAAAATCCCATA
CTTACTGATAGTCTCCACGATAGCTGACATAGAAAAAAATGGATAGCCCTTAAATAAGTT
TATGGGTTAATCGTGAACGCGTATTTACCGCCCTGGCCAGTGTAGACAAGCCACGACCTC
AGTATACCCTTATACTGCTTGGGAGGCGTTACCATATCCAGCCCGTAGGCCACACCATTA
ATATAATATACGCCGTATTCTGGGTCAATAGTCACATGAACCGACGCACTAGCCAATGTA
GACGGCTGGGTCTTAGCCGGCGCCCACACATGGACCACGGTATTGCTAATGTTGTATTGA
TAGTGCCTATAGTACACAGCCATTTTTATAGGTTCATAAAGCACATAGCCGCCATTAACG
TCAAGCCTCACCTGGATGCCCGGAAAGTCCTGAACTAGAGTAGAGTTAGTAGAGGCAAAC
CCCACAACCGGAATCTCATAACCACCATATTTAATGACCGCGGTTCCGTAGGTTATGTTA
CCTGACACAGTAGTGCCGCCATAGGCCACCACAGACCTATATGCACCCACCGCTGAGGCA
ACTATTGAGTATTGCCCATCGATTACAGCCACATGGTCCTCAATGAGGATTAAGTCATAA
CCATTGACAATACCCGCATTGGGATAAAGCACATTAGATGGTGCTGAGGTGCCTGTAGAG
GTTCCCGTGATGGTTGTCGTGGTGCCTCCCCCACCCTGACCGCCACGGCCACCGCCAAGG
CTCATGTATATGGCATAGCCAATCAGCAACGCCAATATTAATACCACCACAATCGTGCCT
TTAGATATTCTAAGCCCACGCCTAACACCGGCAGTAGACATAGACATGGCTAATCCACAT
ATTTAAAAAGCTTTACCCCACCCTAAAGGGCTAAGTTCCCTAAATATTTCCACATGACCA
AGATGGACACGACTAATACATATGATTCTGGCCCCCTCCCCGCTGNNNNNNNNNNNNNNN
NNNNNGCGTGCCCACATCAAAAGCATAGGCCGCGCCGTTAATGTAGTAAACTCCGTATTG
TGGGTCAATGACTACATGAATAGATGCGCCGCTAGCCAAAGTAGATGGCTGGGTCTTAGC
CGGCACCCACACGTGGACTATTGTGTTGGACACGTTAAACTGATAGTGCCTATAGTAGAC
GGCCATGCTTATAGGCGTGTAAAGCACATAGCCGCCATTAGCGTCAAGCCTAACCTGAAT
ACCCGGAAAGTCTTGAACCAGAGTGGAATTGGTAGAGGCAAACCCTATAACCGGAATCTC
ATAACCACCATACTTTATGACCGCGGTGCCGTAGGTTATATTACCCGTGACACTTGAACC
GCCATAGGCAACCACAGACCTGTAAGACCCCACCGCTGAGGCAACAACTGAATACTGCCC
ACCGCTGACAGTTACATGGTCCTCAACGAGGATTAAGTTATAACCATTGACAATACCCGC
GTTGGGATAAAGCACAGTAGTTGGTGCTGAGGTGCCCGTGGTGGTTGTCGTGGTGCCGCC
ACCACCGCCACCACCGGGGGCACGGCCGCCGCCAAGACTCATATATATAGCATAGCCAAT
CAGCAACGCCAATATTAACACGGCCACAATCGTGCCCGTGCCTATTTTACGCCTATATCT
AACACCACTAGTTGACATGAACATGGCTATTCCACGTATTTATAATTCTTACGCCTGACC
CCCACCCCTAGGTTGCTGAGTCAAGGCCTGAATTTGGGTCATTATGTTGCGCGCCTGTTG
AATGACAGCAACGGCCAGCTCATAGGCAGACCTGTCGGCCAGCTTAGAGAGTTCCTCCAG
TAAACGATTCAGTGTAGACTCATAAATCTGAAGCCTTTGCATAATCACCTCCCAAGTCTC
AGCCGGCCGCTTAGCCAGCATTGCCCTAAGCCACTCCAGATATTCCTTTTCATAGATAAT
CGCCACGTGTCTTAACGTATTTTCATCCCGCACCAAAGCCCCGAAAATAACGCATGTCCT
ACCCTCACACCTAGCATTTTCCCAGTTAATCCTGACTGGCATGAAAGTATTGCTGAAAGT
GATGCCGACATCACCCAGCCTTAAGTCATAGAACATTTCCACGACGTCGACACCCCTAGG
CGATATCACCACAAGGTCAGCCACAAATACCCTAACGGTGTCCGGCAACACCAAAGCCTC
TACAAACACCGAGCCAAACCCTGGCCTCACATGTCGCATAAGTTGCGCAAACCTCTCCGG
AGTCATGGGGAGACACTTCTGAGACAGGCCAAGCATGGTAGACCACATGGTAGACAGACA
CAGCTTTTCCGTGTCAACGTCGGCATCCCACGTTTTCCCCGAAATCCGGTCAATAATCTT
TATCTTAGGCACAATTCATAGAACCAACCAGCATATAAATCTATCATTGAGATATACAGC
CGCTGTTACCGAGGTAAAGCGGGAGTCCTCCCCAGGAAAAGCGGGAGAAAAAAGCCAAAC
CAAGTTCAGAGATTTGTCAAATAGCTGCATTACACGTTTGTAAAGAGGAAAAAAGGCGGG
TTTAGGAAAGGCCGAAAGCCCCAAGGGCCTTTCTGACCAGCTTAGCCTCCTCAGAATAGT
AATCCTTGGCGAAATACCTCACCGCTAGCCTAGGATTCTTGTTGTAGAGTCTCTCCAGCC
TCCAGAAATACACCGCCTGGAATCCGTAGAACATAGAGGCAAACACCAGATAGAACTCTA
CAAACCCAGCCAGTATAGTTGATACAATCAACTCCAGAGCCCACCTAGAGAATATAAGCG
GCAATTTGTAGACATACACCGCCACAATGTAGCTAAACAGAGCTAGCGCAATAGCCATAG
TAATGAGAAACCTGTCAAGGTATTTGTTGCGGTATTTCCTAAAGGGATTCCCAGCCGTCA
TATGCGCCTATAGATGGTGTCAACCAGCTTTTTGATGCCCGGCCGGCAGTCACCGCAATA
GGCATGCCTAAGCTTGTCAAGGACCCCGGTGTATTCCACCATAAAGTAGTTGGTGCCGTC
ATATACGCGTCCACAAACCTCGCATTCAATCCGCTCAGCCATGTTAAGGAATACTGAGGC
CCTCATTAGAATATCGTGTTTGGTGTAGGACCTCCCACCCTCTACAACCACCATAATGCC
GTCTCTGCGGATAGGCCCCAGGTATAGGCGCTCTAGGTTTTTAGGTCTCTTTTTCTTGGG
CTTGGTTTGTGTTTTCATGTCTATAATAGATAATTAAAAGGACCTGTCACGTTGCATATT
GCTGGCGTAAGCGTATACCTCTTGTTGTTGCGCCTGGTAGTCTTGATGTTGATATTGCTG
GTAGTAGAGCCACCACTGGTATAGGTAATGCGCGTACTCCTCCAGATATGGATAGTACGG
AGTACGCACGATCTTAACCACGTTGGGAGTCCTTAACAATGCCTGAAAGAATAGGCTAGA
AACAAAGAACAAAAGGGCAATAGCGCCGCTGATAGCCACGCCCCATACGCCTCCGTATTC
AGCAATGCCGACAAAGGGGATACTGTGGAATAAGCCCCTCTGAAGGCCCATTTCATAGAG
CCCAAAGAACACAAGCACTATGGTCCACAGACCCAAGCCGGCTAGTCCCCATCTAACCAT
AAGGTCAGACAGAAAATGCCTCACCGACGCCCTACTCTCCCTATCAACCAGCGTAAACAG
CACAGCCAGCACAAAGGCAAAGAAAAACATCCACTCGATATTGTTAAGCAATACTTGTTG
CGTGTTGTAGTCATTGAGCAACACCGTCATGGTAGAATTAGGCATGAAAAGCTTTTCCTA
GTGATATTTAAGCTTATCTACGCCTCATTTTAGAAAGCTCCCTAGCCACCGCCAGCACAT
ACTGGTCACCCACAGACCTGCCAATGTAGTAGAGGTTAAAGTAGAGGCTCTTAGGGGAAA
GCCTAGTCACGGCCTCAGCAACCGCCCTAGCCGCCACCTCCGGCTTTTCGCCCCTAGCCT
TAGCCTCAGCAATAATATCCGCCACCTTACCCAATTCCATAGTGGTCATAGATATGTAGT
AGTCGGAGGCCCTCCTAAGCATGTCACGCGTCTCACTATATATCCTGGCCACCTCCGGGT
CAGCGTAGATTTGCCTCATTACGCCCGGGTCAAGCATAGAGGCCAGCCAGTCAGACCTAC
CGAAGGCCAGGCCAGCCAGCCCTCTAGCCAAGGCATCCGCAACATCCGGCCTAATGTCCT
TAGCTTCCTCCAGATAGGTGCGGGTATACCAATACATGAACTCCATCTTCTTCTCAGAGG
CGTTGGGAGTGCGCCACCCCATCACCCAGTCAGCCCAGTTAGACACCGGCCTGCCCTCCT
CTACAGCCTTACGCGCCTTTTCCTCAGCCCACGCGCGTATTTCCTCCGGGTCAGACCCTT
TGGGCTGGTCACCCGGAGACGCCTCTATTTCCTCAATAGCCGCCTCCGTTTCAAAAGCTA
TTTCTTCTGGCGTGTCAGAAGCATCTAAATCGAAACCCTCATTGAATTCATCAAAGCTCA
TACTCCCTCAGCCAAAACAGCCTTCTAAGCTTTAGGTTAAGCAACGCCATCGGGTCGTCG
GAGGCGTAGTAGTCAATCAATTCATCACCCAGCCACCAAACCCTGAGGATTCCAAAGTCC
TCATAGATGCCTTGTTTCAAAATCCGCCTAGCCGTAAGGGCCCAATGCATTTTGTCAGTA
TACGGCCTCATGTCAAATATAGCGTGATACCACCGACGCCTATGTGGCAACACAATGTGC
CACGCCTCTATCCCCTTAGTGCCAGAGCGGTAGCGCCACCAAAAAACCGCACGCTCTAAA
AGCTCCTTGGGAGGGGGTAAGTTACTATCCCAGTCAATAGCCGGGTAATACCTATGCTCA
GTCACCTCACCCTTAAGCATTATGTGGTGGCTAAGCCCTATCACCGGCAGACCAGCCTTT
ACGTAGAACTTAAGGGCAAAGTACAAGTCGGCGCCATTATACTGGGTCCAACACACATAG
TAGGCGATAATCCTCTGAAACCGACAATCTGGGTTGACGCACCCGGCCACCTTGGACCTA
CGGCACCTGAAATACTTAGTGACAAGCGGCTCAAAGAGCATGACATAAGTCTGCCACTGC
CACCTAGAGTCCTCAAACTTAAGCGCTTTATCTACCAGCGTGTTTACCGGGTCCAGTAAA
AAATCTCCCCGATTCACTTCTGCCAGCATAGCGCATAGACCAGGTCCTTGTGGATATAGA
TTATGTCACCCCCAACCTCTACAAGGACCTCATAGACCCCGATATCCACAAGCCTCCCTT
GAACCTTACCGTTGCTCAAATATACCGTCACCCCCACCCCCTTAGGCACCTTGGCATAGA
GCGATTTACGCCTCTCATTGCTATTGTCTAAGGACCCCTCACACTTATTCACCCGCCACA
CCCCAATCTTGTTGGCCACACACATCTTATCGCCCGCGTCTATGAGGAAATTATAAACCG
CCTCTTGGACAATCTCGCCCACGACATCCACATGCTTAAGCGGGCTAGACACATGGCAAC
CTATCTTGTTAGTGAAAAAATCCACACTCCTATCCTGAGTTTGTTGCTGGTTATTCGCGC
CCATGTATCCTTATGAAAGCCGGATTTTTAAATTTTACGCCCCTAGTAACCAAACCGCGT
CTTGGCGTAGACCAAAATCTCCACAAAGTTAGCCGGCACGGCACAGAAGTTAGGGCCGCA
CGTATACCCCCAGTTAGACATGGCAAAGTCAATATCATCGCCTGTGGTCCTAGCAATAAA
AATCAGCTGAATCTTCAGAATAGCTAAGCATTGCGCCAGCCTAGCCGGCACAAAGACTCC
CACCGTGGTCCTAATTACACTATAGTATAATTGATATAAACAATCACGGAGGGGGTCCTC
AGCCATAGCATAAAGAAAGCCCAAATATATGTGCTTAACCGACTAAAAAGGCGTGATTCT
GAGACGTTTGGCCTCTTTTATGGCATCCTCCGGAGTCATGCGGCCCTCAGCCACCTCCCT
CATT
>2013338001_____MeugFOFF_C1474
GAGATTCCAGCGAGAGTTAAATCACCAATAATATCTATGCCATTTAAAAACTTTGCGGCA
CCAGATACTAAAAGATCTTTTAATTGCGCCATTGCGTTTATGCCCCCTTATATGCGTATG
AAATTAAGCTTTAGACATACGATTAAAAAATTCTGTAACCTTTTCTCTAAAAGCTCTAAA
ATCTTCATCAACCACATCCATATCTAAAGTTGCCATTTCTGGAACTGACTCTACTGGTGG
TAAAGCATCTTCGGATTCTGTTGTGGTAGTAGTTTCTTCTTCAGTGATGACTTTCTCACT
ATCATCTTCAATTTTATTCTCAGTCTTAATAGGATTCTGAGATTGTTTAAGATTATCCTG
CGTAGAAACACTATAATAAATTGTATCAAAATCTTCAAGCCATGAGGCAGAAAAAATAGC
CATCTGGTCTCCATTCTCATTTACACTCTGACCTGAAAAAGTAACATTTGCATTAGACAT
AGTCAACATAATATCTTATTCTCCTTTTTTATCTTTATGATACCATATTTTTTCGTTTAT
GTCAACATAAGAAGATTTTTAGAGCGGACTTCCAATTTTATCCCAAATAAATAGAAGATT
TTTGGAAGTCCTCATACAAACTCATAAAATTTATTTGCTTTTATCGAGCCATCTTTAAAT
ATCTTCCCAGTCTCTCCTTCTTCGGTTAAAATTTTAGCTTTAACCAATCCTGTCTTAGTT
ACATTATCATTAGTGATATCAGAAGACTCTATATATGATGTAGTTAATAGATTACCTTCA
TTATCAATGGCAGTCCTTACTTTATATAAACGTTCTACGTCTTCAGCAGAGAGAGCGGTT
GCATAAATTCGGAAATCTGCCATATTCATATCCACTTGACGATAAGCACCACCAGCATGT
CCAATTCCAATTTTAATCCCATTAAAAGTTGGTAACGTTCCTGACAATGCTCCTGTTTGA
ACTAATTCGCCATTTATATAACATTTAACATCATTTCCATCAAACGTAATAACATTATGT
CGCCAAGTAGAATTATCTTTAATAATTTGGCTACCTAACTCTACAGAAGAGGAACCATTA
TAAATTCTAAAATGTCTATCCCAGTTGGCAATAGCAGTAGTATTATAATCTGTGCCTTGC
TCAATGCTGGTTGAATTAGAGGTGGTTTCAAATATACCTCCTCTGCCATATTTATTAATT
CTTCCCCACCAAGCAATAGTAATTTTATTTGGTGCTGTTAAAGTAATTGGAGCGGTTATA
TATTTTGCACCAGTAATTGTATTTGAAGATCCATCCACTGTAGTTCCATTAAATTTATAA
CTACCTAATCCAATAGGAGAATCATTAGACTCCCAAGAAGGCTTAGAAGTATCAGTATAT
GCTGCATTATGTCGATATCCAGAAGCATCATAAATTGTATGATTATTCCAAATAGCTGGT
ATATCAATAGCTTCATTTAATATTCCAATATTACTGTCAGACATACACATAGGATAATGG
AGAATTAGCCCCTGGGCTAATTCTCCAACCTCTCGAGGCGAAAGACAATGATTATAAATT
CTAAAATCATTTAATTTATGAGAACCATTACCAAAGCTAACATAGTATTTTTTATCAAAT
GTAAAATTAGAAATGGCATTATTTTTTTGAGTGAATTGTTTTCCATTTTTATACCCTATT
AATTTACCATTTCCAAAAGTAAAACATACATGAACCCACTCATTATCTGGGAAAAATCCA
CTTTGAACTCCACTGCCTAAAGTGCCCATTGACCAATGAAAGTCGTTTTTTGTAGAGTAA
TTAAAAAAATCCCAGCTTCTAACTGCACCAGAATCTCCTTCAGAATTACCTTGAAAGCCA
CAAATTGCATGATTTGAGCCATTTGCCCCACCATTATTATACCAAAAGGCAATAGACATA
GCGGTATTATTAAATATCTGCGCAACGCTCGATTCTGCGATCGTAAGCTTGCCAGCAGAT
AAACATTTACCTATTTTACCATTATTATCATAGGTAATATTTGTGGCGTTTATTACAATA
TTACCTATACCTTGATTAACAGTATCCCCATTAAGAGGGTACCAAGCAATTAAACTCATA
ATTACATATCCCCATTAGTCAAAAACAAATTCTACACAATTAAGAGCCTCATCAAATTTT
AAAGTACAACCTTTTGAAATTTGATTATTATCAATTCGCACCGATTTAGCACTTAATTGT
TTTCCAATACTTGCGCCACCCGTTACTACTAAAGCCGCATCAGCTGTTGAATTTAACGAA
TCTGCAGCAGACTCTATTATTAAATTATTTCCAAGAGTCAAAGTATTAGTAATACTTGCG
GTCCCTGCTACTGTTAGGTTTCCACTTAGCGCAGTATTACCTGTTACAGAAAGAACTCCT
CCAACGTTTAAATTATTATTTATCACAGCTCTATTCTGGACAGTTAAAACGCCTGGAAGA
GTTGTGTTACCGCTTGCATCTAACAAAGTTAATGTTCTTGTTAATGTAGCAAAATTACCA
TTATATTGTCGAATGTAAATTGGTTCATTGCCATTATCTGCTGTAGCAAATTCAACAAAA
CCACCATCCGAAGCTGAACCACCAGATCCAATTCGCCAATAATCATTATTAGCCATTGTT
CCTTTAATTTGTGTAGTTACAGTGCCATCTACCTTATTAGATCCATTTGTAGTAAATAAG
GTTCCTGTTGAATGAATATCTTTTATATTAATAGACTCTGGTAAATGTAAGAGATATAAA
TCTTGAGATCCATCAACTGCAATTAAGTCAGTAGTTTTTGTTTGATGTTCACCATCTGTA
ATACCAAAACTTTTCGCACTTGTCCAAGCGTTAGCATAGGGACTACCCATTAAAAATCTC
TTAACGCTTTCTTTTTTAGTAGAAGCATCTATAGTTTTTGTATCAAAATAAATATATCCT
CGATCAGGAGTATTTTGCGGATCGATTGCAAAATATACTTGACCACTAACTAATTTATCT
GTCGGCAAATTTGCAAGTTCGCCAGTTAAAAAATGAATCTTATCATTTGCCATTTTATAT
ACTCCTTTCTCACTTGTTCTATTTTATTAGAAAAAATATAAAAATCTATTATTATATATT
GCCCAATAAAACAAAAATAAGGGGAAACCCCTTAAAAGAGGTTTCCCCTAAAAATATATT
ATTTATCATCCATCCTACTACGATCTGTTGCATCATACCAATATGTTTGAGTCTCTCTTT
TTAATTGGTTTAATTGATAAACAACATTCAAATATGCACTTTCATAAGGGTCATATTTGT
CAACAATCGTATAATAGGTTTCAGCTACATTATAATTATTTGCCTTTTGGTATTTTCCCT
CATTATCTTTAATATAATAAGTTATTCCTTTAGCAATGTTACTCTCGAATGTTTCTCTAT
CTATATTAATTTTAATATAGATATCAGTCATTCTGATACCTTCTTTAATCTTACTAGTAG
CAGGTATAGTATTTAAATTAAAGGTTACATATGACTTAGTTATATCATCAATTTTAAAAA
ATCTAATGGAGTAAGTAATATCTCCTGCGGCCTTTGTCGCCTCGCCCTCAATGCACCAAG
GAACCAACATTTCCCAATTATCATGATCACTTGCAAAAGTTTCAATATCATAAAAAGGAA
CTTGATATATCCTTTTATCTCCTAGAGCGTTAATATACTGAATAACACATCCGCATTGGG
ATAAATCCATATCTTGATAGAATCTACTTACTCTAAAATAGACAGTTTCTGATTCATGAT
CATCAAGAACACTCAAAAATTCTGGAGACTCTACTGTTCTTGAATCTAAATCTATACGAT
AAATATGCTCATCTCGAGGGAGTACAACTGCTAAGCTAGGAATATTTCCATTTTCATTAA
TTTTAAACAAAGCTGAAAAATATTCATCTGCGCTAGTAATCATATGTTTTAACTCCTTTC
TCGTATATATTTATTAACCAGCTACTACAAAGATTTTACTTACAGATTCTGCTGAAGTAT
CATTCTTAGCATTAGAAACTACACAATAATACATACCACCAGTAGGAGGAACAAATGTAC
TTTCTGTCGCATCTGTAATTAAAATATCATCACTCTTTTCTAAAGTAACTTCACCATCTT
CAATTTGGCGCTTTAACGTTTTTAATTCAGAAGCTGCTGCTTCATAAATGCCAGTAATAC
CTTCATATTCAATGTCTCCATCCTGAGAACTTAAATACCATTGATAAGTAATATTACCTT
TAACATTCCAACGTTTACTCCAAGCTTCATCAACACTAACTGTCATAGCTTCATGTTTGC
TTAAATCAATAGAAACTCTTCCATTTTCATCAACTACAGGCTCTACTAAGACAGGAGCTT
CTGCTGGATAAGAAACTTGACATTCAGTAATAGCGTTTTCTTCAGTTACTCCAATTGTAC
TTTCGCCATTTTTAGTATTAATAACTTTTACTCTATAAGTACCCTCAACATCTTTAACAG
CATCATCTTCAAGACCTGCGTAATTGATAGTTAAAGTCTTTCCATCAGTAGATAGCCTAG
AATCTTCAGCATCAAGCTCTACGAATTCATCAGCAATACCATCATCTTCAGCATAAGGAG
AATGATGATTTACTGACCACACATATGTTAAAAGACCATTCTTTGTGCCATTTTCCTCTT
GGTTATCAACCTCAATAGTTAAAACTCCAGGAGTCTCTTCTGTTACATATACATGTTCAG
CAAGAGATCCTACAATAGGAACCTTTGGAGAAGGAACGATACACTGTGTAGAAGGAGTAT
AAGTAGAATTTTGATTACCAACATTATTTGCGGCAGTTGCATAATAAATACCTGTTGATT
TAGCTACGCAGGTTGCAATCTTCTCATATACTACAACAGTTTCATCATCAGGGAAACCAG
TTGTTGAATCATAAATAGAATAACTCTTATTAATATCTGTTGACTTATCCTTATCCTCAA
TATAATATACTTTATTCTGTGGTGTAGTATCCTTTGTTGGAATAAACTCAAAAACATTAT
CAATTTGAGAATTATTCTTTGCATCATGAAGATCTACACGACTCCAGTCATAAGTAATTA
CACCGGCGTCTGGAGAATTAGCTTGAACTAATAGTTTATATTCGCCATTTTCATCCAAAT
CTACATAATAAGCATCTTCATGCTTCTTAATATTAGGATCATATACATCAGTTAAGTCTA
AGATGTAATATGGTTCTCCAGCCTGTGCCTGACCTGTTAAAGTTGTCTTAGAAGTTTTAA
TTCTATTAATTAATAACTCATTATCTGCTTGAGTATTAATTAATTTTTCGATATTATCAA
TATCAATAGCAAAATCTAAAGTTGGATTAACTTTAACTGTAGCAGTCTGAGTTGCTAAAC
TGAAACTGAAAGTTGTCTTAGAGGTATCGTCTGTCCATTTATAGAAACGAACTGCAAACT
GAATTTGTCCTTGAGTTTTAGTTACTGAGTTTGGAATAGCCCAACCAAAAATCATTTTAT
TAGGCTCACTCATAATGTCTACTACAAAAGGAGTTGATACACCTTGAATGCCCTCTGCAT
TAATCCACTGAATGTAAATGTCTGTATCATCTAAGTCTTTTGCATCAAAATAACGATCTA
CCTTAAAGTAAAGAACTTCAGCTAGTTGATCTCCTTGAACCGCAATTCCATTATCACTAA
ACGCTTTTGGAATTGTAATTATTCTTTTATTGGCATCAATTTCAAAATAATCTTCTCCAA
TAGGGAGCATTGCATATCTGCGGCCTTCAGAATGCACATCATTAGTACCAAGCTTGAGCA
ATTTTGGCAATGCCGCAAAATACTGCTCAATGGTAGAGATTGGATTCTCAGCTACTCTTG
ACCCGTCTTCAGCTTCTGTAAAAGTCAGACCAGTACCAGGCTCTTTAGCTTCAGCTTCTA
CTAAAGCCTGTGTAGCTTTTTCAAAACGCGCTCTGTATGCAATAGCGGTTGATTTATCTA
CATAAGTAATCACTATTAAATTCCCAATCCTTTCTTTAAAAATTTTTTAGAAAGAGGATA
AAAATAAATTTTATCCTCTTTCGACTTCATTATTATTAAAAAAATATCTTCATAAAAATA
ATCTAATTTGGCCAGCTTAATTAAGCATCTATTTCTGTCCAATTTGCCAAATCATCTTTA
AAAATAGTTATACTTTCTACCTTGACAGTTCCATCAGTTAAAAGCTTTTTATTGTCAGCC
TTTAATTTATATTGAACCATGGAAGGAATACCCTCCAGATGAACTGGAGTGGTAACCGTT
CCATTGGTTCCAAGGTAGGTATATAAAATTTCTTGCTTCATTATTTTATTTACCTCCTAA
AGATAATTATGCCCCTTTTGCCGGCAAAATGTTCCAAGTTACACCAGTAGCGGATGCAGG
AATAATTAAGTTCTTATCTCTCATACTCTCAAAGAATTCTTTACAGGTCTCATTACCGTA
ATAACAGGTAATTGATCTAGGATATCTAGTAGTATTGTAGAAGATAGGCGTTGTAATAGC
GTTATCTCCCATGAGATATAAATTACTTCCTTCTGTTTCGGTACCAAATTGAACACTATC
AATTAAGCATCTATATGAGTTAAATGCTCTACCTCCCATATATTCAACTTTTGGTCCAAT
AACAAAATTATATGGCACTCTCTGATCTTGAGATTCAGCATTAGCTGTATCAATACCAGA
ACCAGAATGCATATAAGCTGCTAATGTAGTGCAATTAAAAGTAGAAGTTTTCAATGCGTG
ACATTGACTAAATACATATCCCTCTATACTAGTAAGCGTATCAGGGAATTTTACATCTAC
CAATGAAGTACATCTATTGAAGGCAGAACTTGATATAGTTGTTAATTGAGAACCTTCTTC
AAAGAACACATAAGTTAAATTTACACAATCTGCAAATCCTCCGACAAGAACATTTCCACC
CATAGTACTTGGTATATAATTACTACCAATTTGAAGAATTGGTAATCCATTATAAGATGC
AGGAAGAGTAATTTTACCTCTTAATTCACTTGGTTCAATACCAGTTGGATTAGTAGTTTC
ATTATATAAATTTAATGCAACTCTATATCCTTGTCCATTCGACATTGGAGTATATGATAA
ATATTTATTGTCTAAAACAGAGTCATAAACGTTCTCTTGGACAAATACTGCATAGAAAGT
CATATCAGAAGTTGCAATAACTCTATTAACATTTACTAATTTTGCAGTATTGCGGTTTCT
AGCAATTACAGTAGTTCTATCCTGTGTCCAACCAATAAAGGTATATCTTTCTTCTTCTGG
CAGAGCAGAATCATCAAGATATGGTAAAATATTTGGTTCAACAATATAATCACCATATAA
AACTCCAAGAGCTGAACATGCATCAGTAAAGCCTGCATTTGTTGTTCCAACCTTAAACTG
CATTGTAAATTCATGTCTTACAAATACAGCATAGAAAGTATAGTCATAAATTCCCTCTAC
TGCGCTAGTATGAGTATTATTTCTCCACACAATATCATTTCCAGTTAAATCTTCCATATT
ACCATTTCCGATAACATCATCAGATTTAGTCGAAGTAGACCATCCAAGGAAGTCATAATT
ATCTCTCTTAGCCGCATCTCTATATTTAGAGTAAGGACTTGTAAACTGACCTGGTTCTGA
AAGTACTTCAGTACCAATTACTGTTTGTGTTCCATCAGCTTCTTCTTGGATAAATGTTGC
TTTATATTTCTTATCCACCTTGGCAAAATGAATATTTAAATTGCTCTCAGAGAATCCTGT
TGTATCATTTAAAAGAGTATTTCTAATCTGATATTCATCAATAGGATCGCTATTATTAAT
ATAAATATTACCAGTTAATACAGGAACACTTAAATCTTCAGTAGAAGTAATATTCTTATA
CTGTCTTAACTGAATAAAATCAAGCAACATATTAATATCAGTTAACTTATTAGAGTTTTC
TGCTTCAGTTTCATCATAAGTATAAACCAAACCATTAGTTAAATCAATATTCCATTGTGA
ACCATTACTATATTCATATACGGTAAAACCATAATGTCCATCATCTTTATAATAAGTTTT
AGAAGATTCATAGTAAGTTCCTTCATCTACTTGTTTATAAGGACTCCAATCTATATTTCT
CAAAGAGATCTTTAAATCTTTAGAGCCTGCACTCTCGCCTTCTTTATAGATTCTATAAAG
TGCGTAGATGATATCGTATAGACCATAGCCTAAAGCTCCACCAGTAATATCAATCTGAGA
TAAGTTACAAGATAATGTACTTGGAATTTCAGTTGTTTTATCAATTTCTAAATTAGTCAA
ACCCGCAATATATAAACCTTGTTTAGCAGTCCATTCATTAGTTATTTCATTATATTTAGA
ATAATAATCATCTTTTGAATTATCTGAAACATTAATATTACCAAGCACTGTTGTTAAGTT
ATTTGCCTCGGTTAAAGTCAAAGTCTTAACAGTTGAAGGTAAATATAAAGTATGAAGAGC
AACACCATCTGCAAATTTAATTTCAGCAAAATTAGAACGAAGTCCTTTAAAGATCCTCAT
TTTTTCAGCACTTGTAAAATCAAATACTTGATCTGCAGTACTAAATCCAATACCTGTTAA
ATTTACTTCTTTCAATAAAGGTTTACCAGTATTAACTCCCCCATCTAACGTTGTTGCATT
TGCATCGAATTTAGGATCAGTAAATACTCCCTTATTATAGAAATTAGGGTGATCATTACC
AAGTAACAATCTTGATAAATGAGGTGCGTTCTCCGCATAGAATTGGCTCCAATAGAGTAA
ACTAATATCGCCAAGATCCTGAACACTATCTCCACCAGTTACATAAGTTAAATTCTCTCT
CATGTTGTATTTATTAAGTGCAGACTTATCAATACGAGGTAAGTCATAATAAACAGGAGC
GTTATTATATTCTTTTGAACCATAAGTATCATCATCTACATATACTTTTACATAAGATTT
TTGATAAGGTTCTATCGCAATATAATTATCTGCATCTAAGTAATTGACTTTAATAGGACG
TCCATTCGCATCTTTTAAGATTTCTCCACTCTCATTTTTCTTATAATATTCAGAAATAAA
CATTTTTCCTTCATCTATTGCAGCCTGTGACTCTGAAGAAGGTTCTGTTACCCAAATATC
TGAATAAGCTTCATTATAGTTCGCACCAGTACGACCATAAATCATTGGACCAGAATCTTT
TTTGAAGTTTCTAACGCCAAACCAAGAGTCAATAAAGTTAATTCTTCGAGATAAGAACTG
CTGTCTTGAAAGAGATCTATCTCCTTGTAATGCGTAGTAATAACTACCATTATCAACTGC
GGTTCCGCCTCCCATTAATTGATAACCAATGGTACTATTAGTAATACTAATATACTTATA
TTGCTCATCCATATTGAACATAGCTAAAGGTCTATCGCCGCACATCTCAAAATGAGACTG
CTTTGCTTTTTCTCTTTGAGTATCTGTTATCTGATCATTATAAGGTTGAGCTAAATACCA
GTTTTCAATATGATTAACACTAGATAAAGGACCTACTGAAGTTACTCCACCTCTCTCTAT
TGTTAAACCTCTCAGTTTATCATACATATCAACAATATTGGTATAAAAACATTTATATAA
GTTATTCCATAATACAGAGTCTGAAGTTGAGAAAGTGCCATCTTCAGTAGCATTAGCAGA
ATATTCAAATGAAGGAATACCTGTATTATTAATACCTAACTGTGTATCCATATCGTAGAA
AACTGGATACCAAATATAATCTCCACCTGGCTCTTGTGGACCCCAAGAAGCCATCATACA
GTTTTTACCACGAGAATCATAGGCCAACATAACTTCTGTCATTACGAAATAAATTAAAGA
GTAGTCTAAGTTAAAATGTTTAGAAAATTCTTCTTTAAATTTAGCTAACCTATATTCTTT
AGTTTCATATTCGTAAACAGTTTCACCATATTTAACAGTCTTAGGCACTCCAATATAAAC
TTCTTTCTGAATATTATTATCTCCATCATAATAAGAAGTCATATCAGTAATTTCATCTTC
ATATTGATCATAATAAGTAGTAGAAGAATCATAGGCAGTTCCAATATCTACTTTTACATA
ATCCATAATTTTTCTAGCTTTTTCTTTTTCAGCTTCTGCTGGAACATTATCAGTATTAGT
AGACCATACCCATTGATTTGCTTTTTCCCAATTTGCATAAATTTTCTTTAGCTGTTCAGT
TTTCCAATCAACATTTGATAAATCGTTAATATTATAACCATCATTAACTAATGTTTGTTC
TAAACTAACATCTCCATAAAGATAATCAATTAAATCATCATCTGTATTATATCTATACTC
ATAAGCTCCTGAAATTACTGGAACGCCTTCTGAGGAATAGGTGTAATCAAATGCAAGTTT
ATGATGATTAGAAGGATCTTTAAATGAACAGAATCCTCTTTGGTTATTAGAAAACTCCCA
ACATTCAGCAATTTTACGAACTGTTTTATTTTTTGCAAAGGCTTGAGTAATTGATTTACT
AGGTTTAAAACCATAAGCTTCATCAGAGCCTTTATCTAAAAGCATATTATAACGGCCGAT
GAAACGATAATCATTTGATGTGTCTCCATACTTCCAGAAGCCCATTACTGGGAATCCTTG
AACATTTGTTCTTAATTCTGCGGTATTATCAAAATTATATGGATCATAAGTAGTATTCTC
AATATAATATTTATTAGGAGTATATACTACTTCATCAGTAAATTCAACTTTTACTTTTCC
TTTATTATCCTCATAGTATTTTGTACCCTCTGTTGGAGTAGCATCTGTAGCAAGTTCATA
AGTAGTAGTTGCTTTATTAAAAGCACCAACTTTATTATAATCATCAATAGGATGCTTCTC
ATAGGCTGTATGTACTAAATTTGCAAAACCCATGTTATAAGTTCCAGAAGACTCCATGAA
GTCAATTTTAAATGTAAATTTAGTAGTACCAACTGAATAATTATTATAATAGAAGAAATC
TAAATGACAAAGATCTAAATTATTCTGAGAAAAATCATCCGCAAAAGGTCCTCTATTCAT
ATACATATAAACAACATCATCAGAAGCTTTAAATTTAGCCTTATAATTTCTTCTTGGATA
AGCCTGAGAAGAAGTTCCTTGAACAGCTAGACTAACTTTTTGTTGAACACTTGTAAATGA
AGGACAATGGTGTTTATAATAATACTGAACATTTGTTAATCCTTCTTTCTCAGCGGCTGC
TTTTTGAGCATCTGTCATAGCATTAGCTAATTCATCAAGCGTACCATTTTGATAAGCTCT
TATCAAGAGTAGGATTTACAAAAGTTACAATAGTATTTTTCTTATCTGACTTTGAATTAG
GTAATTCATTATTTGCGGAGCCAGTATCAAATACTACATAAGGCATCAATAAATTATCTA
CATTATCTGGGTCTGCATTCCAGTCTACAACAGAAGAATAATTTAATTGATATTCTTTTG
TTGTTGTATTATAAGATAATAGTTTTGCTGTATGATCATAAGCTAATACATCTGTATGAT
CAGTTGCATAATTTATTAAAATATCTCTTACTGACAATCCAGTATTATACATTCTAAATT
TATATAAATCAATATCGCAATAGTCAGATTTAAAGATAATCTCATTTGCGTTAATTCTTA
AAGCTTGAGAATCATCAATATTACTTACCGCAGTTAAAATACCCTGAGTATAAATATAAA
TTCTCTTTGAAGAATAGTTAAATACGATAGATAAATTAATAAGTTTATCTTCTACATAAT
CAAAACTTAAAGTATTGGACTGACTTGCGAAGAATCCATCTTGAGGTCCAAGTTTAAAGC
CATGATTGTTAGAATCGCAATATTCACAAAATGCTGCTGCATCTGAAATAACTCTTTCAA
CATGATCGAATTTATCATTATTTGCAACGTCATCATATTCAACGCCTTCTTCAGGATGCT
CTTCAAAATAACGTTTTAAGAATGAATCATAATTATCTTCGTCTGATTGAGCTAAGAATA
GATTCCAATATACTGTATCACCTGAGTAACGAGTATATTCTTTAATCAAATTACTATAAT
CTTGAACATTACGAATCTTAAATTCAAACTCAAAAGTTCTTGACTGCTGAGAAGCTGCAG
ATGCATCGTTAATAATAGTATTTCCAATAGGAATTGAGAATTGCGCTCCATTACTAATTC
TTAACATAGTATCTTTATTCTCATCTAATAGCCATCCATTATTATACCAGTTAAAATTAT
CAAATTTACCAGTATATGTTTTACCCGATCCAGTAATACCATCAGTATAAGACCAAGTCT
GTCTAGCTGTGGCATTTTCTGTATTTGAACGACCAGAAGCATCAAATAAAACCATTAAGT
TATTAGTAGCTTGAATAGAAATATCTCTATTTGGATCTTCAACTACAGTAAAAGTAATTT
CACGAGATACATATTTCTCTTCATTTTCTAATAAATTACCATACTTCATGGCACGAAGAA
AATAACTATTTTGAATATTTTCATCTGCATCAGTAATTTGCCAAATTGAATATGTATTAT
TTTTAATTGCTCTTGGTTCTTCTTCCTTAATACCTTTTACATATACAACAGTAGATTCAT
CTCTACCTGGAGTGTATACATAATAAGGAATTTTAATAGCATCATATTTATAATATTCTT
CTTTGTAACCATCAAGCCAAATGATAGGTGTAGTATTACCTTGTTCTGTAACGGCGATTT
CGTACTCTAATGGTTTACTTACACTGTTAAGTCTTTCACCATTCACATACTGGAATAAAT
CAATTTTAATAGTATGATATCCATGAGAGAGACCTGATGTAACATACTCTTGCGGCCCAG
TGATAGTTTGTGCATTGATAAATTGACTATGTACTAATTCACCATCAATATAATAATCAA
GCATTTTATCAAGCGCACCAGTTACATTACATTTTAAAGAAACATTGGTGCTATCTATTG
TAGAAGCGTTTGAAAAGTTTACAGGCTCTTCAAGTAGTAGTTCCACAGTCCGCACATCGA
CTTTTCTTGTTTGTGTATTTGTCTGGTTTAGTCCAGACACAGTTAAAGTTAAAGTACTTG
CTGTTGAAGTTCTTAACTTTTCTCCAAATTCAAAACTTGCTCTTTCTCCACTGTTAACCT
TAAAGTTACCTGAATCATAGCTTACACCAGTTTCAGTTACTTTTAATGTCCAATTAATGA
TAAGTTCATCATCAAGGGCAATACCATCAGCATCTTTTGCTGAAGTAGCAAGAAAATCAA
CTGTCATTTTTTGACCATTAACTAAAGTGTAAGTTGGTAAACTAAAAACTCTAAGAGTAA
TTGCAGTTCCTGTTCCTGTTGTTCCGCCGCGCCAGCGCCACTAACAGCGATTCGTCTACA
GTTAAAGTATCATCTTCAATATCAATATACGAATAAAAGGCACCGTCTGATTTAAAA
>2013338001_____MeugFOFF_C1475
GAAGCTCCACTTTCCACCTAACGCAACTCGATTATTTGGTGTATCCATCCACATTTACCA
GTGTCGGTTGCAATTAGTAAAGCCCTTCAGTATGAGGGACATGCTCAAGGTCTAAATCCG
CTTCTAAACCGCGAATAGGCTTAAACATATAATCAGTCTTTACTTCACTCAATGATTTTT
ACTCCTTTCTATCTTTTAAAATAAAAAAATGGGAAAGAGAATATTAATCCTCTTTCCCAT
GATTATATCCTCTATATTAGGATAAAAAAACTAATAATCCTATGAATGATTTTTGTCCTA
GTATCTTTTAATTAAAAAGTACCCCAAACCATATCAATCGTCATTGTAGCCTGTTTAGTA
GCCGCGCCTTCTGCATTAATGGTTGCTGCCGTTGATGAAATATTTAATGAAGAAGAATTA
ATCTCATACGATCCACTAGCAGTACCTAACTGAGTAGTACCATTTGAAGCTACACTATAA
GCTGAATTAGTAAGAGTTGCTTTTGAAACTCCCTTGGTAGTGCTACTTGAAATTTGAGTA
TTCATATTCGCAACTTTACCATTTGTATCTTTTAAAGAATATGGTGTAGTTTCAATTTTA
GTAACATGACCATAATTATCATGCTCAACTTTAGTGATAGCATTAATTGTTAATGGTGTA
TCAAATTGCTGAGACTGTGCAGTATTTTTTGTTGATGTTGTTGTAGTCGTAGCATGATTA
ACAGTAATAGTATTTTTAGTATTACTTTCTGAAGTTGCCTGTCTAACTGAAATCTTATTA
CCAGCTGCAATAACCATTTCAGCGACTTTAGTATTGCTGTTATCTTCGATCTTTAAACCA
TTAGTAACTGCAACACCTTTATAGGTTACAACAGCTCCATCACCAGAAGAAACTCTTTGC
CAAGTAATGTCGCCTGTAATATAACCCGTATCTTTACTCTCAGTACCTGACGCAATAAGT
AAATCTCCAATTTTATACTCTACATTATTAAATGTAAAAGTTTGACCTACTTTATAAACA
TAACCAGATTTAACATTTTGATCAATATCACTTGAAGAAAGGATTACCCCTCTAAATTCC
ATTGCATCAAAGTTTCTCAGCATTTTATCAATGTCATCTTTAGTGTATACTGGTAATGTA
GCGGTTCCATTAGCAAAATGAACATTATTAGCTACTGCAGATGTGTCTGTACCGACCTGA
ATTACTGGATCAAAAGATCCTGTGATAGGAGCCAAATCATCAGTTACTGTAATATCAAAA
CCTTGAGCTTTATCTGTAACGCTTACTTCATTAACACTATTAGTTGTTGCTGCGATAGTT
ACTGTTCCATTATTTTCAGTAAAAGTAATGTTATTTCCGCCTTTAATAGAAACTGAACTA
TTGTTCTTTTTACTATCAGATGCTAAATTTAATTTTAAAATATTATTATCTGTGGTAACA
GTTTTTCCTAAAGTATATTTCTCACTACTTACAGTAACTTCTGTGCCTGTGGAAGTGACT
GTTGTTCCACCAGCTCCTTTAATAGTAAAACTATCTTCAATATTACTGTCAAAATCACCA
GCGGCATTAACATTTTTAACAGTTGTTTTAATCGTTGCAACATTATTAGCTGTGGTAATA
GTAAAATCAATATCGTCTATATGAGTATCTGTATTCGGATTAATCTGTACCCAACCCTGC
TGAGTACCATCTCCATTATATACACATAAAATATTACTTGCACTTAAATAATAAAATTGT
CCAGCATATTGATCCTTATTTGTCTGATTTACAGCAGGTAAATCATTCACAGTTGAAACA
AATGTAATACCTTGATTAACTGGTACCGCATCAATTTTTCCAACTTCTCCAGTAGGACGA
CCAATATACAATCTATGCGTATCTGTAGTTAAATAAAAAGCACCTTCAATAGCATTTTTA
TTGGAACGAATAGTATCTAATGCAGATTGAAGACCTTGTTTAAATAAAACATTAGCCATA
AAAAATTTTTCCTCCTATTTTATTCTTCTATACCGCCATCTTCAGTCATTTCATGCCATC
TCAATTTGTCATAAATTGTTGTAACATCATTTTTTATTGAGGTGATATTATTATTAATAG
TATTTTTATCACCTTCCAAGTCTGTTACACGACCTTTTAAAGCTTCAACTTCTGCGTTTA
AATTACCTACTTTTGTAACCAATCCTTCTTTAGTTACAGTTCCGCTTTCAAGCTCTGATG
TGGTATCGTTTATAACATTTTCAAGATTTAAAATTCTTGTATTAAATTCACTTGCTTCTG
CGGGATGACTTTGGATCCAGTCAGCAATCTCTTTTAAAGAATCTAAACTTTCTTGAGCAT
TTTCTGGAATCAAAGCTTTTGTCAATACGTCAACAGCAACCTCTCGGATAGTCTTGCCAT
TATCATCGCCAATAATGTTGGCTAATTCTGTTCTGACAGAAAGCGCTGGGTCACCCCAAG
TTGCGTCACCTTTTAAATAAAGATTTCTATCATCTTTAGTTGGGACTGGTACTAATCCAG
AAGTTCCATCTTTATCAGCTGTTGCTCCTTGCATCACTGAACAAATTAAGGCAGCTATTT
CTGTGGGAGTTTTTGCCACCCATTGACCGCCATCATATACTAAAATAGAACCGTTATTAG
CGCTTGTCGCAACGACATTTGCAATATCTTCCATATTAATAATTGATGCAGAAGTTCCCT
CTCCCACAATCAATTTAGATCCTAAATATAATTTCCCAGTAAGGGCATCTTTTTCAGATA
TAAAATATAGAGTATCAGGATCTTTATTTGCAACATTAGCAAAGGCTGTCGGAGTACCTC
TTAGAAAACGTACATAATTTATTGCCATTTACCTTTAACCTCCTTTTTCTTACTCCTATT
ATTTTATAAAAAAACAATTATAATAATTAAACTATACTGGCCTGCCTTAAGAAAAAACAG
GCCAATATTATTATGGTTGTGTTAATTCTTGAATTTTTTGTTCTAGTTCAGCGACTTTAT
TAAATAACCATTGAATTGTTTTTGCTTCTAAGTTTTCATCTTCAATTGTTGGATTTTCTC
CTGAATCTTCTTCATCAGCCGTTGGATCTTCTTCAGAAATACCATACTCAAATTCTGATA
TAAAGCTAACTTTTTCATTAGCTAATGTATATACAGCTTTTGAAGTTGCTGCCAATTCTG
AATCATCACTTTCTACTGAGTCACTTAACTTAACTACTCCATAATTATTTAGAGATGCTT
TATCTAAATATTTAATTTCACTAATCTGATTATTAACTGAAATTTGAATTCCAGTTGAAT
CATCTGCGGTACTTTCAGTAATATTGATTTGAGGAGATAAATTCTTTAAATTAAATTGAA
GTTTTCCTAATGCTTTATTTAAAGTATCAGTAGCAAGAATATCTGTTACAACAGTTTCTT
CTAAATTATACCCCGTTAATAATAAAGCTCCAATATTATTTCTAGTCGTAGATAAAGCTC
CAGTAGTAGTGTTTAAACTTAATTGAGTAATTACGTCTGCTCCATTGGAGTTTACATCCG
TTAAACTTGGAGAAGGAATTTTTACTGTATGATCCTCTAATGTAGTAACATGCCCAGCTT
CATCAATTCCAAGAGATGGAACTTTAAAAGTGTCTCCAAAGTTTGGCGTCTGCGCTGCAG
TGTCACCTTTTGAATTCATTGCAGTTCCGGCCGCAGCATGGGCAACAGTAATAGTTTTAT
TACTTACTGAAGCAGCTAATGTAATCCATCTATTTCCAGTGTCAAAAGTTACTTCATCAA
TAGGATTAACGGCTTTAATATCCGCTTTTACCGCTGAAACCATTGCGACTTTGCTTGAAC
CAGTATTATCTACTTTTAAAGTTTGAATATTATTAGGTAATGTATATGTAGTTTTTACGC
TTCCTACAATGTGTCCTGCATTATCCCACTTGATTGATTGAATATCAAATGTTGTTTCAT
TATTACCATTAAAATCTGATGCATTAGTACTTTCACTGAATTTATTTACATAGTGTTTAA
TAGTAATTTTATCACTATTTTCATCAACAACCATGTTAATCCATTTATTACCTAACTCAA
GCGATAATTTATCTGTCAGTGTGTCGGCTACGATTGTGCCTACCGTATTCCCAGTTGAAT
TTTGCTCTTCAAAATTTTCGCTGAAAATGTTTGCATTTTCAGAAATTCCTATTTCAGTAA
AATTCTCTGGTAATGTAACTTTATTTGTTACTGCCGAAGTAATATGTCCAGCCTCATCTA
CTGTAAAATAAGGAATATTAAATGCATTTGCATCATGACCTTCATTAACAACCTCTGTAG
AAACTGTTCCATCAGCCGCATGAATAGTCCAAGTTACATCTGCATCTTCTTGTACATCTA
AATGAGCAATGTCTAAAGACGTTCTTAGTCCATAATTTCCAGGTTTTACACCAGAGAATT
TATGACCAATAATAAAAGTATCTTCGGAATTAGAATCTAATTGAAGCCATTTATTATATG
TGATAAAATTAAAAGTATCTTTAGTATTATCAGCTATAGTGTTTTGATCATTAACGACAC
TAATAGAATCTCTAATAATATCATTATTTTTAGCTGTAAAAAATTTATAACTATATGGTA
AAGTAATTGTTTCTTTGTTCTGCCCAACAATATGTCCTGTATTGTCAACTATTGGAGTTA
GTAAATCTAAAGTATCACTATCTGTATTATTATTACCTAAAGCCGTAGCAGAACCTTTAT
CAGTTAATGGTTTATTTTTATCTGATACAGTGGTTGTATCATCAACTTTAGTTAATCTAT
GTTTAATAGTGAAATAAGGATCATTTGGATTAGAATTTAATTCAAAATCAATCCATCTAT
CTTCTGTTGCCTCAATCTTATTATCTTCTGAAATATTATCTTGCCAATTAGAAGTAGAAT
ATTCTTGAGCCGTAGAGTGATATGCGCCCTCCATTCTTCCATAGCTATCTGTAATTACAA
AACGGCTAGAAGGTAAATATTTAAATCTATCAATATAATCATTTAAAGTATTTAATGCAC
CTTGAACAGTATTTCTATCTCTAGTTTCTGAATCATTAAATTCCATTTTTTGATTAATCT
TTAAAATTAAACCATGAATAGTATTTAATGTTCGAGCAAATCCTTCTAATTCTACCATTT
CATAACGTTCTGCTCTTTTACCAAGAGAAACAGAAGCTGGAATTTCAGTCATAGAAGTTG
TCCAGACTGTGCCTGGAGCATACAGATTATAACTATCTTCTATTACATAAATATCATCTT
TTAAATAATATTGCTTAGATGCATCAAAATTAGAAGAAGTTTCTAAATTATAAAAACCTG
AATTTTCATCTAAAGTATAATATTCATTTGGTACATAGAATATTTTATCTAATTTATCAA
ATTCTAATTTATTATAATATTGTCTACCAATTGTACTTTGAGAAGCTTTATCTTTAACAT
AATTTCCATCATTAGTCTTATACCAGAATGTATTCGCAGTATAAAAAGAACCTTGAGGCT
CAATTTTTATTTTATAAAAGTTTGCATATGTTTTTGTACCAGAAACTACAAATTGTGCAT
TATATAAAGATAAAAGAGTTTCCCAGGTTAAACCAGTATATGATTATACAATACTTGAGT
ATTTCCAAGTTCATCAATATATGTCTCTTGTCCACTTACATAATAAAAAGTATCTTCTGT
AAATTGATATAAATCAACTTCATATACTCCTGTAATTGTTACACTTCCAGTAGACATATT
CAAAATTTGCAAAATAGAACCATCTTTTTGCACTACATAGTCATAACTTTGAGAGCTATT
TTCCTCAAATTCAAGCATTAAAGGTTGACGATATACAACTTCACCATCTGAAATTACTGG
ATCTCCATTCTCATCTAAGACAGGTAGCTGTAATTTTCCATCTATGAAGTATCCAGCTTT
TACCATATCTTCAACACTTTGATTAATCATAATGTAATCATTAAGTTCATTACCATTAGC
ATCTTTTTTCTTTTGAATATAATAAAATCTATTAGGAACATAAAAATATTTTAATTTTTC
TCTTCCATATAAACCAGTACTAGCATCATATAAATTCGCGTTTTCCATATTTAAGTTGAC
TTTGACAATATCGGTTTGCGGAATTTTATAATACTGTCTATCTGGTTTTGGTCCATTTTC
ATCTGGACCTTCTAGTTTATAAGTGATTGCACTATTATAAACGCTATCAATATAAAACAC
TGAATTAACTTTATAAGCTCCATCTAAATTAATTGGAGAAGCACTTTTAAAACTATAATA
TTGTGTTCCACTAGAAGGAAGCGCATTTTTCGCTTTATGATATTCCCCATTTAAAGTTTT
ATAGTAGTAAGTATCTGATTCCCATCCATCCAAATCAATTGTGCTATATAAATCATTTAA
TTGATTTATGGTTAAACTTTTTACATAATAAGTTTGATTAGGATCAAAATTTAAATCAGT
CGCAACAGTATCACCACTATTATCTAAATAGTAGAAATCTTTAAAGTAAGAATCTTCATC
TAATGTAATTGGCTTATATTGATAAATTAACTCCTCATAATCAAAAGTTTTATGTTTTCT
CTTAAAACTACCGTCAGATTCATAATAATAAATATTATTTTCATCGGCACTGTCAACCAT
TTCCTGAGTAGATAATTGAGTATCTGCATTATCTACATCTACAATAATCATTCCCATTAA
GTCATGAACTGAATTAATTGCACCTGCAACAGTATTTACTTCAGTATCAGTTAATGAATA
TCCATTACCATTTTCTTTAGCATTTACCAATCTTAAACCATTACGTTGAATAGCATCTGC
GGCATCTTCCCAATTAATATCTAAATTACGTCTACTTGTTTCAGCAATATAAGAATTAGT
ATCTCTGCCACCATAAATAAGATCCCAAATTTTAGCAATCGAGTTTCCAAGAGAAGGCAG
CATAAAAGAGAACTCTTGTGTATCCTCTTGCGCGGCCATGTCTGAAACATAGTTATGTTG
TTTATAGGTATGTCCACTTAATCCTGTTGGAGATAATTTTATAGCATCTTCATTTGTCCA
GCCACTATTATAAATTGATTGGTTATAAGAATTATAAGGCTTACCAAGCTTTTCATTAAT
TTCAATAATATCTGAGCTATATGTGACATTTTTTGGATCAAAACCTGCTTTATTATAATA
AATAGCCGCATCAAACATTGTTGTTTCACCGATGTCTTTATCTGTCCAGCCTTTTGCAAA
TTGATTATAATAACTTTCTGTAGAAGTGTCCGTACTAGCATTATAAAATGATCCCTTCCA
AGCTGTTTGCTGATCAGATGGATAAACGACAGAATCCGAAGTCATATTTACAGTAGCTGC
GGTATCTGGTTCTCCAGTAGTCGCAATCTTTGGGCCGTATAAAGCATTACTTGCGGACTT
GATTCTTAGTCCCCACTGAGGCTGCCAATGAAAACGATAGTAAATATTTGTACTGTCTGT
ATCAAAGTGCGGTGACGTAGGAATTAAAGAAGGCGCATCAGCGCAAATATCAAATGTAGG
AACTACAGTATTTAATTCAGCAATCATTACATACTTTTCATAACGTCCTTGATTTGGGCT
GCCTGTTGTTGCATCCGGAGTATTTGTATACACCTTCTGCCATACAGTAGAATCATATCC
TCTACTGCTACCATAATGCGCTCTATCAAAATTTGAATTTCCAAAATAATTATCACTACT
ACTGGTATCAATCTGACGCCATTTTACCTCTTCTTGACCATCTTCAATAACTGCCATATA
GTAATTATCGCCCTTGTCAATACTATAAGAATATCCTAATGGTGCACATAAATACGTGCC
GACAGGCATTGTCTCAGGGTCAAAATTAACTATAACACCATCTTCAATATGAGCGTGTAA
ATCTTCTTCTTTTGATAAATTAGGGGCAGTCTTCCCAGATTCTTTCCAAGCTGTAATATA
GTTAGCTTCAGTAGTGTAGATAAAAGAACTGCTTGTAGTTCCATTAATAATAATATATTT
TGGCTCATCATCCATAGTAATTTGATTACCTTCTGGAATTTTTACTACATCGCCAGCAGT
AATATCATTTGCGGTGACCAGTGTTTTTAACACTGGCCCGCAAAATCCTTTATCTTCATT
ATGTTTTAATACTTGTGTATACATTTTACCATTAATGTAATACAATTTAGTTTTAAAAAT
ATCATCATGAAGATCTGTATCATATTCTACAAGTACATAACGTCCTGCATATACTCCATC
TGTTGCGCATGATTTATCCATTACATAACGGTTTGGATAAGTTCTATCAAATACAAACTG
TGTCCTTGAAGTATTTGTTATATTTCCATAAAAACCCATTACTCTTCCTCCCCTTCATAA
ATCATATCTACAATTAATACGGCATTATTTGTATCACTTATATTTTGAATAGATGTTGGT
GCAAAATATAAACTTGAAATTTGAGTTTCACCAGACAAATCAAGTTCATAAATTCCAGTA
GACCCAATAATGATTGGGGTCTCTGAATCATTTACATAAAACTTTGTACCCGGTAAAGCT
TGAACGCCTAACTGAACGATAGGAAGAAAATCATTAAAACAGGCTCCAGATGTTAATCTA
TGATAGGTTACTGTAGCTGGATAATTATTTTCAGAATTTTCGCTATAATAACGAACTTGT
TTAATTCTTTTCATTTTTTCTCCTTGTCCTCCTTAAATTATTCGATCTACTGCTTTCGTT
GCAGTAATCGACATTGTCCCATTATACTGTAATGGGAGAGAAATTCTAGTAACTAAAAAT
TCTCCATCAATTCCACTATTATCATCATGAACAAATATTCTTGTATTTGGTTCTAAATAA
TAAATAGGTAAAGCTGTAATAGTAATCGATTCAGTACAATATGAATAATTATATAAGAAA
TTATCAAGCATATTAATTGCAGATTTACCTTGCGCACTAATTGAAAATAAATTATCAACT
GTGTCAGTTAAATTAATATAAGTATATCCAGGTTGTTTATCCATAACCGTCATTAACCTA
TAATAATCCTTATTTGAGCTATATGATGTTGCAATTTTATAATTGCCAGAATTATCTTTT
TCATAGTATACTCTTTTTTCACCATTATTATCTTTTGCAGCAAAAGTTTCACTATTAATA
AAAGTTTTTATGTAGTTACCATCTGAACCACAAAAAATAACTGTCGGAGTATCCCTATAA
TAGATAGCTTTTATAGCATCATCATTAACAGCTTTCGGCCTATCTCCAATTGCTGAAACT
GAATATTGGGCTAATTCGCCATCATCTAAATCTAAAAAATCAAACCAAAAATTCAACATT
TCTGGATTTTCTAGATCCATAGTCCATCCATAACTATCATCTTTTGCAACCTTATTTTCA
ATAATTGAAGTTGAAACATTATACTGATCAGTTAAATAAATTAATAAATTATTTAAATCT
AATTTAGTATAATATTGTTTTTTACTGTTTTTGAAAGTTAATATATCAATATTTGACTGC
TCAATATACTCAGATCCATTTAATATAAAGTATTTTTCATCAGGGTTATACTCAATAGCT
TTTTTGTAGAATCCGAATGTATAATAATTTACTTCTCTATAAGCATCTTTCTTAATATAA
AAATTATAATTTTGACCTAATCCATAAATAGTACCATCGTCATAAACTTTTATACCATAA
TTATTTGCTAATGCGCCCATTTGGATTTTAGTTAAAAGTTTTGTTGTCGGATTTAAATAC
TTTGAAATTACACTATCTATTGTTTTATATTCATCATTTTCATAAATATAATAAACTTGA
TTAGGATCATAATCATTATATATATTTACTAAATCATAACCATCTCCATAAATATAATAT
ATTTTACCCCTAACAAAATTTCGTAAAATATTTTTTTCTATAAAAGTATTATCATCTTGT
TTAATATAATATTTCCCATTGGTTACATTTTCATTTTTTTGTTTTATATATCCATAATAT
ATTTGTTCTGTATTAAAAGCTTCTTTAGCTATTTCACCATTAGAGTAATTAACATAATAA
CCATTAGTATCAATCATACTTAAATCAAGCTTTTCAGTATATCCTTTATATAAGTAATAT
ACAATACCTTTTTCAAATGTAAAAGCAAAACTTCCATCAGGATAATAATAAGTTGTCCCT
CTCTCAAAATACTTTGGTGTTTCTATAACTAATATACCATTAACCATTTTTCTTGATTCA
TATTTAATATTTGCTTTTAATTCAAGAATTTTTCTATAGCCTTTTACTGCACCAGACGTA
GATTTTAAAGTTTCAGAAGATGCTAAAATAAAACAATTATTTTTAAAATTTGAAAAATTT
TCTTTAGTAATATTTTTAATTTTTTCAAAAACATATTCTGTACTATGTTCATCACTATGA
AATACTTTTCTGCTATAATAAACAGTATTATCTGTATAATCATAAACTGGTTTATATGAT
GAATATGTATAATAAGTATTATCTCCAACAGCTAAGCTTGCAACTTTTTCAAAACCTTCA
TATGTATAATACTTATTACCAAAAGAAAAACTTGGAACTACCTTTTTTGGATAATTACCT
AAAACATCTAACTCGCCAGTAATATCATCTACATAATCAGTTTTATTATATTCTACATAT
CCATCAATTGCATTATCATCCTTTATATAATAAGTATCTTTAGTAGATAGCATTGTTAAG
TCTTTGACAAAATCATATTTATAATAAGATTCATCATCTCTATAATTATGATAAAGCTCA
TAATTTTGCCACTTTGTTTCAGATATTTGATAATAATTCGGATAAAAAGCAGCAACTAGT
TTCTTAGCAAGCTCATAATCATACTCTCCATCTTCATTAATAATATCTAAAAATTGCTGT
CGAGTATAATTTTCATTTGATTCATTTAATTTATATTGATTATCAATTATAATATTACTA
TAATATTCCGTAACTTTTTTTATATCATCTGGATTCGTTAAAGTTCTTAATTCTTTATCT
AATTGAGAAGTCGCTGACTTAATAGCATCTGCGTAAGATTGAACTTCGGCAATTAAAGTA
GATAAAACTTTTGTGCCATTGAAATAATAATATTCAATATCTTGTTCAACAGGCAATATA
TCAGTCGCATCTTTAAATGTATAATCAGTAAATGTTTTTGCCTCATTATCCCATAAATAA
TAATGATTAGATCTATTTACATCAAAAGTAGACAAATTAATTGGTTCAATATCTATATTA
TAAAGCTGTCGCCAAAATCCCTGCATATCTGTATAATACTGTTCATATCCAGTAACACCT
AAAGGATAGTATTCTTCATTATTTTCTGCAATTATAGATAAGAAATCATCATCATGTTGG
TATTTAAAATAATCTAAAGCCATTTGATAAATGATTTCTCTCCAATCTACAATTTTATAC
TTCTGATTAATAATACTATTTTTTTCTTGTTCATCCTTGCTATTTGTTAATTCATCTTTT
ATTTCTTTTGGAAAAGAAGGGTCATATATATATGTATGATATTGATTAGTAACACCTTGT
GATTTTTCTGCTAAAGCATAAGAAAAAGTATGCGAGCATTGAAGAGAAGTTGTTGGAATG
CTATTATCATTATTTGTAATAACTCTTCCATGTACAACAGATTTAATATATTCTTCTCCA
GAAGCTGATAATGCAGTATCGAATAAACCATACCATACTACCTTTTTCTCTTCTTTCGCC
TGCCTTAATTCACTATAATAGACATTATTAATCTCTGTAGGCTTTGGAAAAATAGTAAGC
CAATCTGCAGTTCCCCAAGAACTTACAAATTGAGATAATGTTAATATTTTTAGCTGATAA
CAATAATAATTAAAATCTTTTTCTGTTCCAGTAGGTAGTGTTGCTGCATTAATTATTTGA
ACTAATTCATCACTAGATAATCCTTTATAATAAGATATACTATTGTTGTCATTTACATCT
GCATAATATAAATATCTTCTTGCCCAATCATCTATTTCCCACCAATCATTAGATAATCCA
GTAGGTAAAGAAGTTGTTTTAAAAGCGTTAATATTATCTGCGGCCATGGATGCGTTTGAA
TTACTTAATACTTCTAGCTCCTGTTGACGAATCGAAATAAACTCATCTTCAGTAAGATAG
ACAGTCCCATCAAAAGTTTTATAATATCTAGCTTTATTATCTATTGCGTATCGTAGATGA
ATCGGTACATCAGCGCCAGATGCAGTACTACGTTTTCCCCAAATGGCATAATCGTTTCTA
AGATTCTTTAAGTCTGGAGTATTTTGAAATGCAGTAATTAAGTTATTATCTGTGAAAGAA
TAAGAAACTGCTGATGTATATGCGGCACTGTCTGCGTAGACTTCATCTCTAGAGTTGATA
ATATTATTCCATGATTTATTGATATATGTTTTTTTACGCTGAAAATGAAATACCCCATCT
ACATCATAAAAATATTCATAATCTCCAAGCATTGTAACAATTTTATCTAATACTGCGGAA
GTGATAGAATTGTCGACCGCACCGATGAGGTCGCCCGCATATATTAATTCAGTTAATCTA
TATCCGCAAGTTTCACCATAAGAAATTTTAGCAACTGTGTATATTTCGTCGCTATCCGCA
GCCTTAATTCTTAATGGTTCTATATATTGTTCAGTTAATGTCATTCGTTTATCATACTGC
GATTCTGGAATCATATCCAAAGTAATAGGTTCTCCAGTGTCTACAATATAATATTTAGCA
TCTTTAATAAATTCATCGTTAAAACGAATATTTGTAACATCAGTACTATTTTCACTTATC
AATAAAAATAAATCTACATCTCCTCTATACTCCATTAATTCAAAACCTTGATCATCTAAG
TCACTAACTACAATATTATGATAAGGTTCTTGAGCATAATGATGAACTGCCTCTGTTATA
ATTTCTTTAATAGGATAATCATAATTAATAACATTTCCATCTGAATCAATTTCATCATAT
GTTCCAAAATCAACTGATAAAGAAGTAATATTTCCTCCAATATCTCCATTAAGAAGGCTC
ATCTTATCTTTTCCAGATAAGCTAATAGTATAACTATTTATATTATAAGAAGTATTAAAA
GAAGTTAATAAAAATACTCCTTGTTTAAACCAAATTATATCATCATATTCAGAATTAATA
TTATTTTCTAATCCAATATATAATTCAATTTTCGTCTCTAATCCCCAATAAAATTCATGA
AAGTCTACATCTTTTGCTACCATTGTTACAGAACAAGAACGTCTAATCGCAGAAGTTCCG
TCTATATTAACGGAACCCTGCGTAACTTTACCAGTAATTTCTTCTACTGGATATTCATTA
AAATCTAATGCTATAATTTTCGCAAAAATCTCATGATGGGTTTGGTTATCAAGCTTTTTT
AAAAAATCAATATCTAATAGTGGATTTTTCATAGTTTGCCATTAACCTCCTCATAATTTT
TTAAAGAAATAGATAATTGTCGAATAAAATCTGTATAATACTCTTGAATCTTAGAAATAT
AAAGAGTTTCTAATTTTGTATAATTTTCTTGAACCATATAATTTTTAGGCGAATAATCAC
TGCCTAAAGTTATTTCATAAGTATCTTTTAGGGTATCATATTGAGCCTCAGCCTTTTGAT
ATTCAATAGATCCCTTCTCTAACTTTGATAAAGCCAAATCCTTATCATAATCAATAGACA
TTAACAATCTATGAGCCTTTAATTTATTTTTAAAAGCTTCATAAAGCTCTTTTCTAGATC
GGACATTTTCATCAGTATATTCAACATTATAGGTAATAACTCTAGTTTGATAAGATAGCT
CACAAATAATACCATTATTAAATCTAATATCTTGAATAGGAGTATCTAACTTAGAAATGG
AATATCTCTCAGTTTCAGTCAAATCTATTGTATCTCCATTAATAGAAATTTCATTAGAAT
ATGTATCTTTATTATAAATAATGATATCTGAACTATTTGATAAACCATCAAGTAAATTAC
CTGTAAAAACGTCATATTTTACACCATTAGCATCTACATAATAGCCATGCTCAAAATTTG
AATCAACAAAATCTTTTTCCCATAACACGTTCTGATAAGTATAATCAAATCTAGCATTAC
AGATTTGATATACATAATAAGGATCTAATTTATCAAGTTCTAATAAAGACTTACAATCCA
TATCTGTATAATAATCATATACTTTTACATAATAAGTTTTATCCTCCTCTTTAGGCATCT
TTCCTAAAGATTTATAATATACATTAGTTATTACATTTTGCTCATCAGAATCAGAGCTTT
GAACAACTGAATCAACAGAATTTTTAAAATATAAATCATTTGGATTTAAAGAATTTTTTG
CCTCTGGCATACTAGCATCTATAAAGTGTATTCCAGAAGGTATGCTTGATTCTAAAATTC
CATCATCTGATTCCATTAAAGGATATAATGCTTTTATAAATATTTTTTGTAAGGGTCTTT
TTTCAAAACGCATCATAAAAATATCTGTAATAGATGTTTTTTCATCTTCAATAATATCAA
TAAGATTTGTTGTAGTAACATCATTGTCAGCTTCTCTACTATAATATGTTTTGCTTTGTT
GCCCAATCCACTGTTTAATTGGTACATCTATAATTTCAAGATTTCTAACTGTATCAAAAA
TATTCACAGCTGCAGATTGGTAACTATATGTAATAGATCCTTGTAATCCAGTTATTAAAA
TTCCACTTCCATCTGTGTTTAAAGTTTGTGGAATAATAATTGAAGTTATTGGTTCTTCAA
ATTCTGCTCGGTAACTACCAGTAGATCCAATAATAACTTCTTGAATATCATCTTCTTTAC
CAGTTTGTTTTGTTACAAGCTGAATAATAGTGCCCGGTAACATATCAACTGCAAAAATTG
AATATACTGGACGAGAGTTTATCGCTCCTGTAACATAAGTCACCGCACCAATTATTTCTT
CTAATCTAGATATAACAGAATTATTAACTCTAGCCGTCGGAGTTAATGTATATGATAATA
CTGTTTCAATAGCTTTAAAATAGGTCGTTAAAGAATTATTTTTTAAAACAATCTTATTAT
ATTCAGATTGCGTAAAAGTTTTATCTGATGTTACAACGCTACCTAAGATAGTTCCAATAG
AAGATATAACTTCTTTTGGAGTATTACTTGTTAAAGAATAAGCTGTCACACTAGATTGCA
ATGTAAAAACATCTTTTAAACTATAATCATATGATAAAATTCTATTATATTGTTCTTCTG
TTAAAGATACAATAATACCTGCGGAAATATATCTACGAACATTTGATAAAAGAATGTCTA
AATCTTCATTATGTCCAGATAATTCAACAGTAGCCCATCTCATTTGTGTAGTAGTCGCAT
TTCCAACAGAAACTAAATTAAAAGCTGATAAATTATCATAATTAAAATCTGCTATTTCAT
ATGCTGTACTATTAAAAGTATGTAACATGCGGCCCAGAGTATCCGTAGGCGTCAATGATG
TATTCATTAGTTGAACAATATAATTTCCTTCTGTTGGAGATCTAAACAATTTAGGTTTAC
CATCGTTTAACCAATTTAAAACTTCCATTTTAAACAGTCTTTCAACTAAAATAGCATCAC
TACTTAAATCGTTAATTGCGTATTCAGTGCCTACCTCTCTATCCCAATTATAAAATAATT
TATTATCATCCATTTGATAAGAAATTAATCCAGATATTGGAAATTCTTTATAAGAAACAC
TTCCGTTTCTAAAAATAAAAGGATATTTATGTCCAATTGTTTCTGTTTTTTGCTCTAAAA
TATCTGTTTTAAAACTAGATACTTTTGGATTATATCC
>2013338001_____MeugFOFF_C2873
CCAAGAAAAAAGATATATAACTATCAATTTTTTAAAAATTGCTAGTATTTTAGTAGGGAG
CAAAAACCGCTCAATGAACAAGAAAATAACAACATCAATAGAAGCGAAAACCGCTCTACA
GTGGACGCAAAAACCGCTGACTGTACAACTGAAAAACCGCTGACTATTAATAATATAATA
GATATTAATAAAACAGATATATTAAAACAGAATTATATATGCGCAAATTTGCAAAAAAAC
GAAAATGAAAAAACACAAAAAAATAAAACTGAATTATTAAAAAATGAAAATGAAAAAAAT
AATAAATTTATACCACCTTTAAAAACTGATGTATTTAAATATTTAGCTGATTATTGTCAA
AAACAGAATATAAACATCTCTAACAATAATTTAAATAACATCATTGATAAGTATTTTACT
TATTATGAGAATACAGAATGGAGAGATAACAGAAACAAAAAAATTAAAAGTTGGAAGTTA
AAAGCTTTAATGTTTTTAAAAAATAATCACTCATACACAAATTATAAAAATTTAGATTTT
GCGCAAAAGACACAACAAACAATAAATAATATAAATAACTTTGTTAGTTGTATGCAAAAT
GATTTTTAATTAAGGTTTAAAAAATGAATAAAAACAATACTCAAGATTTACAAGAATTTG
CAATTACCATGCAAAACGTTTTTAAAATGTTCAAATTTGACTTAGACGTTACTCAAGATA
TAAATTTTTTAGAAGTTTGGTTTAACCTCTTACAAGATTATTCTATTCAAGAAGTTAAAC
AAGCGTTTTATAAGTATCTTACTTTTGGAAAATTTGCCCCTAAACCTAGTGATATATTAG
AACTCTTAAACATTGCCAATAATAAAAATAATACTTTAATAGCCGAGAATGAATGGCAAG
GCGTTATGTCTGCTATTTCAAAAGTTGGAACATATCAGAATATAAAATTCAATAATCCGA
TTACGAATGAAGTAGTAAATATTATGGGCTGGCAATATTTAGGTAACATGTTAGAAACTT
CGGAACAATTTGAACGTAAAAGATTTATAGAACTTTATCAACAATTAGCAACACAGAATA
TACAAACTTCTGACACAATAAACATAGGATTTTATAACTCAAATAACTATGTTTTATTTG
ATGGTAAAAAAAATACTCACTTATTAACAAATAAATGAGCATTAAAAAGCAACAATGGAA
AAATAATATTCACATTATACTATAAAAGCGTGAGAACGTGTTTATTTTTAATTTAGAGCG
CATTTTTAATTAAACTTGATAAATTACTAACCTAAAAATTGATATAGCTTTATTTTGCGT
TTTAAAGCGCGCTAGGGTAGTTTTACATATTTGTAAATTTTTAACTTGCTTTTAAAATAT
AGATATATTTTTTTACATTAGTTTTAAAAGTAAGGTTTTTTATTAAAATGCTTATTTTAT
AAAGGTTTGTTGTTATTTAAAATAACCATAAACTAAAAAAAAGTTTAACCGACTACCCCA
TTTTTTTTACTTTTTAGTATAAAAACAGTTAAACTTTTTATTTAATAAAATAAGCATAAA
AAGATATTTAATTTTTAAAATACTTATAAAATAAAGCTTTTTAAATGTTTGATACAACAT
AAAAAAGCATTTTTAAAAATTTTTACTCATGTAAAAAAAGTTTTCAAATTTAAGGTAAAA
TAAAAATATTAAAATATAGTTGATTATTTTATTAAAAATATTATAATATGTAATATAGTT
ATGTTTTTGAGTCGAGTTTTCATACGAAAATAAAAAAAACTTGACGCCATTATTTTATTT
TTATTTAAGGTTAAAAATTATGACTATCAGAAAAAATTTAAACGTTACAAACAATATTCA
AATTACTCTTTTTCCCGATAATGAGAAAGAAGATCAGATCGTTTTTAATATTATAAATAA
TAATGGTGTATTTGATTTTTATCAGACAATCGCCAATTTTTGCAAAGAACAATCAAAAAC
TGAACTTTCTGTTGCTGAATTTCACAAAATATTTTGCATGATTAACAAAGTAACTCCGGC
AAATATTTATCAGTGGAAGAGACTAAAAGCGAACATGTCGTTTCAAGCTTTATGCAACTT
CATCAAAAAATTTTATTACTATTTCAAATATAGTGAATTATAATATTTAAAATTTTTCCT
TAAGATTTATTTATGTTGAGTTTTTTAGCTTTATAATTAATTTTATAAAGCTTTTTTTTA
GGTTTAAAAATATGTCTGATAGCATAACTCTTACCTTAAATTATCCCCCATCGATAAATC
ATTATTACATGAGATTTAAAAATCGTGTTGTTATCTCTGCACGTGGCCAAGAATATAGAA
CTAATCAAATTTTAAGTATTAAAATGCAACTATATAAACAAAGTCTAAAATGTATTGATA
GTCCTTTAAAATGTACGATAGATTTGTATTTGCCAGATAGACGTAAAAGAGATATAGATA
ATATTTTAAAATGTTTACTTGATACTCTAACTCATAGCGGTGTTTATATTGATGATAGTC
TTATCTATGATTTACACGTAATTAAACATAAGTTTGATAAATCTATGTCTAACTTTGTAA
TTGTTAAGCTTGAAAAATTAGAAAATGTTTAATATAATAATAATACACATATCAGAAAGT
TGTTGTACACGTAAAAGGTTAAGAACCGATCATTCTTAACCTTTTTATTTTTTTTACTTT
GCAAAAATCATTTTTAAAGAACTTTTTATTTTTTTATATTGTTCTGTTTCTTTTGGTTCT
AGTTTAGGTGTGAGTAAGATTTTTTTTAAATCTCCATTAAAAGCGTGTTTATTTAATCTT
GCTTTTAATACTGAATAACTTAAATTATAAGTTTGTGCTAATTGTTTTATACTTTTGTAT
TTGTTGCCTAAATGATCGGTTATTTCCCCCGTTTTTTTGGTGAGACAATCTTTCAAAGTG
TATTTTGATCGGTGTTTTCTGTTTAAGAAAGTATAATAATTTACATTCCAATATTTGCAC
ATTTCTTTAATATTTATAAACTTGTTACCTAGGTGATCTTTTACAAGCTTCCGTCTGTGT
TTGTCTGCCGGTGTTGTTAAAACGTCCTTTAAACTCCAATTTTCTAATCCCATGCGATGT
ATATATAAATTTATTGATATCCCATAGTGTTCACACATTTGCGATATACTTTCATACTCT
TGCCCTAAATGATCAGTACATTTTTTTTTATTTTTATTTGTTAATACTGCCCCTTTGGAA
CATGTTAAAGCTTCTCGTATTGAATAGCCTAATCTATAATATCTGTTTTTAAATAAATGA
TAATTAATACCCCAGTATTGACACATTTCTACCGCATTTTTAAAAGTGTGCCCTATATGA
TCTGTTATTTTATTACTTGCTTTTCTTTTTTCCATTTTTCTTTAGTTAAGCTTATTTTTA
AATTTAATCTTCTGTTATAGTAGTTGTTCCTAAATGAATTTAAACTTATTCCATGATATT
TACACATCTCTTCCTGATTTTTAAAAACGTTACCTAAATAATCCATTATCTGAGTCGTTT
TCTTTTTTATTTCTTTTGTTAAACTTGTTTTTAAATTATTACTTTTTCTATATCTTGATT
TAAATGTTGCATATGTTACGCCATGAAAATCACACATATCTTTTAATGAGTTAAACTTAT
TACCTAAATGATCAGTGCATTTTATGTTATGATGAACGTGTTTTTGTTTTTTTACTTCTG
TTGTTAGTGCTGTTTTAATGTCTCCATGTTTATTAAATCTACCTAAAAAAGTCTCATATT
TTATACCCCAATGCCTGCACATTTCTTTTAATGATTTAAATTCTTGCCCTAGGTGGTCTC
TCGCTTTAATCATTTTTTTATTTTCTCTTTTTTTTATCTATCTAAAAAAGTACCATAATT
TAATTTATAAAAAATACACAGTTCTTTATATGAATTAAATTTATTACTTAAATGATCCTT
AATTTCTGCCATATTTTAAAACCTTTTAAATAAATCTTTTTTTGTTTGTCGGGGTTGTTA
AACTTTTTTCTAAACTCCATTTTTTTACATAAAATCTATATTTAAAAATTTCATCACTTA
TACCGTAGTGTTGACACATAAAGTGTAAACTTTTAAAACTATTACCTAGGTGATCGGTGC
GTCTTTTGTAATAGTCGTGGGGTCTGCGTTCTAATATATCTTTTAATGTTGTATTGTTCT
TCTGATTTCTTAAACGTTGCCTATATAATGTTGGTGTTATCCCCCAATATTTGCACATTT
CTAAAACTGAAAAAAATTTGTTACCTTTATGGTCATAGCAAATTTTATGATTTCCGATTT
CTTGCTTTTCTCGTGTTAGTGCCCTTTTAATATCACCATGAGCACAGAAACGACTGTAAA
AAGTTAAATAATTGATGTTCCAATATCTGCACATCGCTTTAATACTTTTAAACTCGTTGC
CGAGGTGGTCTTTAGCTTTTATCATGCGTTTTTTATTTCCTTTTAGGTCTTTTAGGTGTT
TTAATAGCTTTTTCAATATCCCAATTCATTTTCATGCGATTTAAAAAATTTTGATAATCT
ATTTTGTGATATCTGCATAAATCTCTATATGATGAAAATTTATTTCCCAGGTGGTCTTTG
CAATTGTTGCCATAGGATATGCCCCTAAAAACCCCTTTCGGCTCTGTTAAAGCTTCTCTA
ATCGAAAAGTCATTATATAGACGGTGATATATAAAGTAGTAACTAACATTATGATACTTG
CATAATTCAGCAAGATTTTTAAATTCGTTGCCTAGGTGATCTTTTATTTTACGTCTATTG
TTAAATGTCAAAGTTTTCTTTAAACTCCATTTATACCTATTTAACCGCATGTAAAAAGTG
CTTTGTGATATCCCATAGTGTTTACACATTTCTTTATGTGTATTAAATAAATTGCCTAGA
TGATCTTTACATTCTGCCATAATTTAAACCCTTTAAAAAAAGCGTTTTACAGTCTAATAT
AAAACGCTTGCAAAAAAAATTAATGAATTTACAAAAATATATTATATAACAAAATTTTTA
TAAAAAAACATTTTTGATTTACTGAAAATAAAAAAAACTTGCTTAAAAATTTAAACAAGT
TTTAAATAAAATAGGTTTAATTTTTAAAAAAAATATTCTATTAAAAGGATATTTTAAATA
TTCTACCACAAAAAATAAAAACGTGATAATTTTTAAATTACCACGTTTTAATACAATTGA
TTTTTTTTGCTTTCCGTTACTTATAATTTTATTATAAATAACGTTTTTAAGCAATATTTT
TTAACTGTCTAGTTCCATAAATAAGCCTAGGATGCTCGGTGTTATTAACATGTATTTTTT
ACCATTGCTTAGCTCAAAAATTGATCCACTTGTTGGTGTTTCTATGCTAGGGAATAAGCC
AACATATAAACTTGTTCTATAGTTGGTTAAAGGCTGATACTGACGTCTTAAAAAGATTTG
ATCCGCTCCAGTAAGTAAAGGCATATTAAAACCTGACAAAGCCATGTTTAGAGACGAATA
CGAAGACGAAGACGAAGACGAATACGAAGACGAAGACGAAGACGAAGACGAAGACGAAGA
CGAAGACGAAGACGAAGACGAAGACGAATCCGAAGACGAATAAGTAGTTGCTAATAACCC
ATAATTTTCTTGACCTATACCGCTTTGATTACAAAAAGCGATCGCCCAATTTATAGTCGA
AAAAATCCCATAAGAATATGAACCCGTTGTATTACTTAGCCCCCCATCTTGCGTAGTCGA
ATGTGGGCCGCTCGCACAAATTATATAAGGTTTATATAAACTTAAATTTTGCGTTGTCGG
TGTGGTTATATACTCTCTAAGTTGTGCGTTAGTTTGTTGCCCAAACTCTGCGCCAGTTTG
TTGCACTCGTTCAGATAAAGGTATTAAACAACCGTTAAAAGCGTTTCCCGTGTTTGTTCC
AAAATTAACCGATTTAGAACTAATAAACGCACTCATTCCATTATCATTTTTAAAAAAACC
TAAGTTGTAATAATCGCTATAGCTATTACTTAAAATAAATTTAAAAAACGTGCCATTTTC
TGAACTTATATAATTAATTGTTATGCTAATTTGATTATTACTAATAACAATAGGTAAATC
ATAAGTAAAACATTTTTGATCATATTTATCATAATTTTTTCTGCATAAATAACTTAAAAT
ACTATCATTTCGATCTTTATATGAGCTTTGTGTTGAAGTTGGAATATCGTTTTTAATTTC
TTGATTCTTATCGCTTGATATAGCTAAAGAAAAATGTAAAAAATAGGTGCTAGGACTTTG
ACGTAAAGCACTCACACCTAAACCTACACAATAATTATTTTTATCAGTACCTAAAATTTC
AAAATTAGAATAAATATCTTGTGTTGAACTCCAAATATTTAATGAAGGTGTGCTTGTGTT
TGTTATCCCTTGATATAACGGGAAGCCACTTGACAAGTTTATTGTTTCTAAGTGAGATAC
ACCGCCTAATTCTGCTAATTTTTCAGCAAGTGCGTAAACCAAATTATTAAATGATGTTGT
TTTGTCGCTTGCATTGTATGATACTGTCACATTTGCGCTTTTTACATAAGCCATAGTTTT
AAACTCCTACTCTATAATTTTAAATGTTGATAAAACACTGTCTAGATCTTCATCAATAGT
AACCTTTGCCCCGCTCTGTTCTATTTGACGTGATTTTATACCGCTAGAGAACTCATACTC
GGGGGCGTCTGCTGGTGGGGTTGGTATCGGTTGATAAGGGGGGGCGTACTGTATACCATA
AATATTGCAAATTACACTATCTTCCTCTATTGTTTTTAAAACTGTATAAGTGCTCCCTTT
TTTTAGGGTGCCTATTTCCCAGTAATGAGTAACATTATTTTGACAAATATTTAAATCTGC
TTTGTAGTTTTGCATTGCTCTGGAAAATAACCACATCGGAATTAAACTATAGTCTATATC
GTCCATTGCGTCATTACTGCATTCAAATAATAAAGCGTCATAATTATCATAACGTTCAGT
TAAATATATAAAAGGTGCTTTATTAAAACCGCTGATCCCACTGTCTGTGTTTTGATAAAA
ATCTACATCTCCTAGTTGTTTTTTTGTTTTATCAAAATCTAGAATACTTTTTATTTTGTA
TTTTGGCCCATCCCCTATTGCTGCTTTTATAACTTCGTGAACAAAACCAGTACTAGCAAT
AGTTAAATTATTAGTGGTGTAAGGTTTTTCTATTGTGTTATAGGCAAAATTTGACTGTTC
AACCTTATTTATTTTTAAATATTTTACATTGCCGTACCCGTCCGATACTGTCAAGCTAAC
ATTCTCATAGCCTAAACTTTTTACGTAAGTTCTTAAGTCGTTGTTATTGAGATCTGTCTG
CGCTTTTATTGCCGTTTCTGCGGTTGTTGCATTATTTGCTTTAGTTGCTAAATCTGCCCT
TGTCGCACGGTTTGCACGTGTTGCATTATCTGCGGTTGTTGCATGATTTGCATTAGTCGC
ATTTGTAGCACTTTGAGCAATACCAGCACGGTTTGCATATGTGGCATTACTTGCTAAATC
TGCGGTTGTTGCTCTGTTTGCACTTGTTGCAATTCCATTGAAAATTAAATTATTTTCGTT
GTTTAATGTTAAGATTAACTTCCAATAATTAGGATCGGTCGGTTCCTTAATAACGCTTGA
TACACCATTATTAGCAATACAAATATAAAAATTAAAAACATCGTTATTTGTCTTAGTTGC
AATAATGTTGCCTATTACATAATCAAGCGTATTCTTATAAAAATATAGCCCCCCACACTG
ATCCCAGAACATTTTGGCGCCTATTAATTTAAATAGACCGTTCATGTCTAATCTTTCGGG
TGGAATACCGCCTGCATCAAGTGGGATCTGAGTTATCGGTGGGAATAAGCTATTTATCGT
CACTTGCCCTTCTTCTGCACTTGCTTCTGAAAGTGGTAAATCGTTTACTTCGGCGTTATT
GCCTAGTGGTATTGTTAAGTACTGCGGTTCGGTTGGTTGTACCATGTTTTTAAATCTCCC
ATGCTATTTGTTCAACTTCTGTAAGTGTTTCACATTTATATAATTTGTCTTTTAACGTCC
AATATTTTAAATATAAATTTTGCACTGCATTAACCATAATTAAACTTAGTTCATTTAATT
GTTCAAGATTAAAAACGTGTGTTTTTTCTGTCGCTGATCTAATATATGTTTTTTCTTGTT
TTGCACTTAATAATACTAGCATGTTATTTTGCGCTGTTTCACCAAAATTAAACTCATCAT
TATCATAATTGCAAGTATCGTTATTACGTTTATATTCCATGATATTTTTTAATTCTTGAT
GTTTTGCTTTTATCGCTTTTTGTATAATCTCGTTTGTTTCTTTATAAGCTTTAATTTTAA
TGTTGTTATCAGTAACATATTTTAAAATTAAATCATTTCTCTTTGATGTTTCGTTTTTAT
CTAAGGTATAAGGTAATACCACGTTAAAATCGCTAAATTTTACATCACATGTAAAAATAG
TTTTCTCTTTATTGTTGTATTGAGCATTCTCTAAACTTTCAACAATTAAAATATTTGTTG
TTTCTGTTTCTGTTTCGTTATTCTGTAAATTATCCACTTTAGCCCCCTTTAAGCTATACG
AATAAATAAACCTATGTTACATTTGCATATGTTGATGTTATGCCCGTATAGTACCATGAC
CCCGTAACTGTTTCCGTACTTACTATATAATTTACACTTGCGCCTGAGTTCTCTGCACGT
AAAAATACATTGCTTAATTCTGCCCCACTATATACTGTGTTATAATTTAATGGCCCTATT
TTTGCTAATAGTTTTATTTCTTGTTTTAATGCATTTTTATTAAAACTTAAGCCGTTGGAA
GTTGCATCTATATAAAATATAGGTTGCCAAAAATTAGGACTTGATGACGGTGTATTATTT
GAGTTATTTCCTTTAATTGATACATAAAAAGTACTATCAATTTGAATTATTGCGCCTAAA
CTGTAAATATAATCTTTGTTGTAGGTATAAGTGCCCCCGTGCTGATTAAACCACATATCC
GCCCCTAAAAGCTTGAATAATGCGTTTATGTCAAGTCTTTTAGGTGCAATGCCACCAGCT
TTAATAGGTAGGCTATTTATAGCACTAAAAAGTTTATTTATAGTAGCACGACCTTCTCGA
TCGGGGTTGGTGTCTGGTAATACGTTTACGTCCGCATTTTCACCGAGTGGACGTTTTAAA
AAATTAGGTTGAGCCATATTTTTATATATCCTTAATTTGCAAAATTGCCATTGTCAAAAG
TTTGTAGTTCCTGCCCGTCAAAACCGAAAGTGTCTGTGTCTACTTGATATATTTCAAGTT
CCACCCCCACTGGTAACCAATCCATATTATAAAGGGCTTGTTTTTCGGCTATGCTCAATT
TATCAAACATAACTAATCTTAAAATCATATTATCAACATGTATTATACTAATGTCACGAT
CCTTAAATAAAAATTTTAACATGTAGTTTAAACTTCCTAAGCTTCCATTACTAATATTTA
TTAAAGCTTTAAGCATTAGATAAGTATAATAAACATCGTCACTTAATAATACGTTACTAG
TTGCATTTTGATTATAAAAAGGCGCGTTTGTGAAAGTATCTAAACGGGGCTCGGGTGCAT
CATTAAGCATTTTAAAACCTAAAAAAGGTTGAGTGTCTGAAACGTCTGCATAGCCCCTAG
GCAATGCCAAAATACGCCCCCATACATCAAGCCCATAGCCCTTTGCCGTGTCAATATCAA
TCATATTTTTAAAAAGTGTATTAACATCATTTTCAATTTTTATTAAATTGTGAAAAGCTT
TAATAACGTTTTTAATATTAGGACTTGCGCTATATTGTGACTGAATAGTCTTATCAATAA
AAAAAGGTGTTTTGTTTCCTACTATATCCATAATTATTTACTCTCAATTACTGTAATATT
GATATGGTTAGCACTTAAAACGGGTGCTCTATTTATAGGAATATGCAAGAAAGTGTTTTC
GTCTACTGGATTAAATGAAAATGTCAATTTTGTAGTATTTTTAAAACCGTTTTTTAATAA
AGATACTATAAAGCGACTTATATATAAATCGTCATTCATTACAACTCGGGGATCTTCATC
AAGTCCGTAAAAATTATTTATTAAAATATCTTTTATTTGTTTTTCATAATCACTAGGTAG
TTCTTGATCTTGTATAGTGATATTCATGTATACGCTGATATCAGTAGGACGCCAAAAACC
TACAGTTTCAACGATTGACGTATAAGGATCTGTAATGCCTATGAAAGTGTTGCCAGTATA
CCCGCTTCCTGCGCTCATGGTGTTATAAATAGCGGTTGCTATTTGTTCATTATCTCCCCC
TAGAACACTTGCAAAAACTGAATGGGGCTCGATTAGCTGATTATCAATGTAAATATTTTC
GCTTGTTCTGTTTTGAGTTACAAAAACTGCAACCACGTTTTCTATCTGTTGTATTCGTGC
GGTTATTGCTTGAACGTTTGATCGGCTATTTAGTGCCACGCTTTCGTATCTGCGTTTTTC
GAATGCTGTTTGGCTCTCTTCCAATGTCCCGACTATAGCACTGTTTAAATTTGTGCAATT
ATCAAAACCTACAACAGTTGTAATAATTTTTGTCAAGGTGTTAGCACTTGCGGTTACTAG
TCCACTTTTTAAACAATTAAATTTTAAATCAATATAACCTTCTGTTTGTATGGTGCCTTC
TTGTTCGTTGCTCCATTGTGTGCCGTCCGTTGTAGATTGAATTATTGCATCTTTAGGGAT
AACAGTATTAACACGTCCAAAACATCTAACAACAGCATAGCTATTAATTGCCTTTTTACG
TTCTAGAAAATAGATTTTTGCTAGTGCGTCCTGCCATATTCCTGTAGCTGTTAAGGGATT
AAATTGATTTGCTAAATATGCGATCTCTGCGTCTTTTTGGACTATGCTAGCGGTTTGCGC
GTCTATTATTTGCCCTGCTGGTGTTTCTGCGTCTGTGTTAAGTTCAATCTGTGTATTTGC
TTTAAATGCGTTTTTCCATTCTGTAGCAACTTGTTCACGCACTTCTGTTACATCACTTAC
AGAAAACCCCGTATCTTTATTAAAAATTAACATCTATAACTTCCTTATTATCTAGCGTTA
AACTTGCCTTGCCATTCAAAACTCTGTCATCATCAATATTTATAAAATCGATCTTACAAT
CTGCAACCCCGTCAATATTTAAAGCGGCCTCTCTTAATCTAGCTTTTAAAATGTTTAAAT
ATGGGGACGCTTTTAATTCTATTAAAAAATGAGGAATCCCTTTTTCTTGATTATAATACG
CATCATTTGTGAAAAGTCTAAAAGCATTACAAACGTTTTGTGCAATTCCATAAGAATTAT
TACACGTTGCAATTTCTCCCCCATCATTCAAAAAAATATCCCATTCACTATTTAATAATA
AAGTATAATCTTTCATTTTTATTTTTCTCTATTAGGTTTATCTGTGGATCGTCCGTGAGT
ATGATTTTGAATACTTACATAACCGCTTGAATTATCACCGCTCTTAATATCTCCACTTGT
AAAAATTGAACCGTTAAACGTTGCTACACTTGAACTTGAACCGCTAGACCCTTGCGTAAT
TGTTCCACTTATATTTACATTCCCGTTTAAATTTATAATAGGGCTTGTTATGTCTGTTTT
TGTTTCTGCAACTATTTCACACTGTTTGCAAGTTATTTGAGCATTATTCTTACATTTTGC
AATTAAATTATTACATTCTATATTAACATCTTGATTTGTTTTAATGTTTATTCCCTGCGG
TGCTATGATGTTTATAATCTCGTTCTGTGTTACTTCTATATACACAGTAGGATCTTTCGT
GTGTATGGTGCCAATCATAACTGCATCTGCTAAATTATAACGTCTATAACTTGCGGGCGG
TTCGCTTGTTTTAGTATCTTTGTTTATGTTGCTTATATCTTGCTTAGCACATACAAAGAC
CCCTATGTCACCTACTACGGGATTAATAATAAATGCCCCTATGCCTGCTTGTACTCTGTA
ATGTGGTAATTCTATGTATTGTGGTGTTTCTTGTGCGTTGCCGTTCCCGTCTATGTCTGC
AATTAATGGTATTGCCGTTACTGTTTTAGTCCCTTTTATAGTATCAGTATTACAAGATAT
TATTCTCGCTAAAAAACACGTATTTATATAATTATCTATTCTTGTTTTTATTTGACTATC
CACAGAATTAAAAAATGTTTGATTTGCGTATGCATTCTGTATCGGTCGTTTATTATTGTT
GTTTATCTGTTGCATAAATAGCACTCTTATAAAATCATATGTTTATTATATAAATTTGCC
CGTGATACCGCTCATTTCTGGATAGTATGCGGTTATTTGTGATGTCCATTCCCCATTATT
TGGCAAATTTGCACTCAAATGATGAGAGAGTTTTATAATTCGCCATTGCCCCGATACCTT
TGGAATAATGCTCTTTAACTCTACAAGACCTGCGAATGTATAATTAGGATTAAAAATAGT
CCTAAAATCGATCCCGTTCTGTGTCATTGTTGGATAGCCTAATAAACCACTATCTGCAGA
TATTAAAGGAATATACCCACTTTTACGCACTGCACCGCTATTTATTAAAATCGCTTTATC
ATCATCAAGTATTAACTCGGCTCCTATTTGTGCGCTTGCTTGCCGTGCTTGTTCTATAGG
CGAACCAAAGAAAACTGCATTTTTTAAAGTTGCTTGTACATTTTGATTTTCAAAAGTAAA
ACCACATTTTTTTACTTGATTTGATATAAATATACTTGCATCTTGTACCCCGTTTATAAC
GTTTTCCCCTTGTGCGGTAACACTGCCATAAAAACCCACTCTCGCCTCGATCTTGAACTT
TACATCGGGGGCGGTGTTAAAATCTGCATTTGCTCCAGTTATAGCCCCTTTAAAAATTAG
GTTATAGCCGTGTACATTATCCCCAGCATATATATTTATATAATTCTGTTTTATAAATAA
TGGGTGCATGTTTAAAGTTGTTAAACGTTGCATTTTTTCAAGAGATAAATTATAAATTTC
TACGCTTGCCTTTGAAAAATCGGGCGGTGGTAATTTATCAACAATAACATTCATGCCTAG
GTCTTCGATCTCTATACTGTTAGAACCTTGCTTAAATTCCCCTTTTTCAAGCGTAATAAT
GATTTTTAATTTTCTTTGTAAGTAGTTATTCTGTGACATAATATAATTTAAACCGTTCAT
TAAATTGAGTATAGTCTAGGTCTTGTTCATAGCCTAATGGTGCGTAAGTATCTAATATGT
AAAAATTACCATTAAAGGATCTTTGTTTAGTTCCTTGTAATATTTGACGTCCTACAATGA
TTATTTTATTTTCACAAATTAAATCATTGTCTAAATACAACGTAAAATAAAAATTATCTG
CTAATTGTCTGATTTGAATCGTGCAATTTTGCTCATTTAGTACACATAAAAATTCTTGAT
TTGGCTCTTTAATTAAGCTTAATTCTTGAAAAGTTTTTATATTATCTTTGTTTACATCTG
ACATTTAAAAAAGTAACTCCTTTACACCTTGCAATAAACTTTTTTCTGTTGGTTGTTGTC
TGCCCCGTCCAACTTTTTTATTAAGTCTTACGTTTGTATATGCGTTATTCACTTGTTTGA
CTTCTAAGAAAGATAATTCTGCATATATTTGATCGATCCCATCGTCCGTGTTTCTGTCAA
AGGTCACTTTTTCAAGGTGCATATTTTTATATTCTTTCTCGGGTGTTATAACACTTAATA
ATTTGTTACTTTTTGCATAGTTCAAAAATGTATCTATGATTAGTTGGAGGTCGTATGGTT
CCCCCCTTTTATTCAAAATGACATTTATTTCTTTAGGACTGTTTACGACTGAATAACTAA
CAAACGATCCATTTTCTATGGGTGCGAAGGTTGTTTTACTTTCAGCTTTAAAGCTTGCAC
CAACAAAACTGTAAAATTAAAGGCTCTTTGTCCTTTTTCGTCTAATATAGCCCACTCTTC
AGCCTTAACCTTATTTACATTTAAATTTATTGCCATATATTGAACCGCCTTAATTTAGAA
CGCCAGTACTCATGCTAGTAAAAGACATTTGAGAATTAAATAAATTTTCACTTTGTCGTG
TTGCCATGGTGCCATTATTAGTAATTATACTCATGTTTTGAGTTCTATTATCTGAATAAC
TTATGTTACTTGTTTTCTTTGTCATACTTGAATTATTAAATGTTTTTATTTGCTCCGTTG
TTGGTGTCTTTGTTCCTTGTCCTTTTTCATTACTTGCAAATAATTTAATCGCCCACTCGG
GAATAATTGACATAAATGTATCTTTTATCCAATCTTTAGAACTATTAAACACATTAACCA
TTTCATCCCATAAACTAGACCATAACTTTCCGATGTTATCAAAACTTGATTTAAACCAAT
CTTTTAAATCGTCCCATTTGGTTTTAATTTCGTTTATAGCGCTATCTATTCCACCGCCTA
AAAATATAATTAAATCAGACCATGCATCACTTATCCCCTGCACAACTGTTTCGCATAAAT
TGCCGAGATCGTTCCATTTATTTTTAATTTCGTTTATAGCGCTATCTATTCCACCACCTA
AAAATATAATTAAATCAGACCATGCATCACTTATCCCCTGCACAACTGTTTCGCATAAAT
TGCCGAGATCGTTCCATTTATTTTTTATCCAGTCTTTAGAACTATTGAAAACATTTACCA
TTTTATCCCATAAACTAGACCATAACTCTCCGATGTTATCAAAACTTGATTTAAACCATT
CTTTTAAATCATTCCATTTATTTTTTATCTTGTTTATTGCCTTTGTGATATTCTCACCTA
AAAATATCACTAAATCGCCCCATTTTTCGTGTATGCTACTTGCTAAACTTGTTACAACTC
CAACAAGATCTTCCCATAGCATTTTAGCCCCTAGGACTACTTGATCCCACTTAGTATAAA
GTAATGTTAAAGCGGTAATAATCAAAGTAATAGCAAGTCCAATCGGGTTTAAAAGCATTG
CACTTGCTACAGTTCTAAAAGCTATCAATAAAGCATTAAAGACCCATGTCCCCACGCTAA
ACAACATTTTTAATACTGCAATAGTTAATAAAACACTGTTTTTTATCCATGTAAAAATTT
TAATAATAGGAAAAATCAAAGTAATTAAACTTCTAATCAATGCAAAACTTGTTATAAAAA
TTAGTGCATATTTTGCAAGATTTTTTAATATGTTTTGTAGTTTTGTAGTATCACCAAATA
AAAATTTGAATAAACTTTCTAATTTTGCTTTAACTTCTTCCTGCGTACCAAACATGCGCC
AAAAACCAGAAAGTGCACTTTCGCCATTTTTCAGCCATACGACAAAATCATCAATTAAAA
CAACAATAGCCCCCAGAATAACCAAAAATGCGCCTAAAGGTGATTTTAAAAACGCTATAG
CCGTTTTAGCCCACTGCGCCCCTAGTTTTATCAATATAGGCAATAATACAATACTTAAAA
CACTTGCTAAGATTGTCACAAAACGAATTATATTATTTGAATTTCTATCTATCCAATCAC
TGAACCCGTCCAAAATTTCAAGGAATTTTTTTATAACTGGACTAACAAATCGCATGACTT
TAGTGGCAAAATCTGCCATAGTCA
>2013338001_____MeugFOFF_C2874
ATAAAACCACCGATCCCCGCTTGTACTCTGTAATGTGGTAATTCTATGTATTGTGGTGTT
TCTTGTGCGTTGCCGTTTCCGTCTATGTCTGCAATTAATGGTATTGCCGTTACTGTTTTA
GTCCCTTTTATAGTATCAGTATTACAAGATATTATTCTCGCTAAAAAACACGTATTTATA
TAATTATCTATTCTTGTTTTTATTTGACTATCCACAGAATTAAAAAATGTTTGATTTGCG
TATGCATTCTGTATCGGTCGTTTATTATTGTTGTTTATCTGTTGCATATATAGCACTCTT
ATAAAATCATATGTTTATTATATGAATTTGCCCGTGATACCGCTCATTTCTGGATAGTAT
GCGGTTATTTGTGATGTCCATTCCCCATTATTTGGCAAATTTGCACTCAAATGATGAGAA
AGTTTTATAATTCGCCATTGCCCCGATACTTTTGGAATAATGCTCTTTAATTCTACAAGA
CCCGCGAATGTATAATTAGGGTTGAATATAGTTCTAAAGTCGATCCCGTTCTGCGTCATA
GTTGGATAACCTAAAAGCCCACTATCTGCGCTAATTAAAGGTATAAAACCGCTTTTTCGT
ACTGCGCCACTATTTATTAAAATCGCTTTATCATCATCAAGTATTAACTCGGCTCCTATT
TGTGCGCTTGCTTGTCGTGCTTGTTCTATAGGTGAACCAAAGAAAACTGCATTTTTTAAA
GTTGCTTTTACATTTTGATTTTCAAAAGTAAAACCACATTTTTTTACTTGATTTGATATA
AATATACTTGCATCTTGTACCCCGTTTATAACGTTTTCCCCTTGTGCGGTAACACTGCCA
TAAAAACCCACTCTCGCCTCGATCTTGAACTTTACATCGGGGGCGGTGTTAAAATCTGCA
TTTGCTCCAGTTATAGCCCCTTTAAAAATTAGGTTATAGCCGTGTACATTATCTCCTGCA
TATATATTTATATAATTCTGTTTTATAAATAATGGGTGCATGTTTAAAGTTGTTAAACGT
TGCATTTTTTCAAGAGATAAATTATAAATTTCTACGCTTGCCTTTGAAAAATCGGGCGGT
GGTAATTTATCAACAATAACATTCATACCTAGATCTTCGATCTCAATACTGTTAGAACCT
TGCTTAAATTCCCCTTTTTCAAGCGTAATAATTATTTTTAATTTTCTTTGCAAGTAGTTA
TTCTGTGACATAATATAATTTAAACCGTTCATTAAATTGAGTATAGTCTAGGTCTTGTTC
ATATCCTAGGGGTGCATAAGTATCTAATATGTAAAAATTACCATTAAAGGATCTTTGTTT
AGTTCCTTGTAATATTTGCCGTCCTACAATGATTATTTTATTTTCACAAATTAAATCATT
GTCTAAATACAACGTAAAATAAAAATTATCTGCTAATTGTCTGATTTGAATCGTGCAATT
TTGCTCATTTAGTACACATAAAAATTCTTGATTTGGCTCTTTAATTAAGCTTAATTCTTG
AAAAGTTTTTATATTATCTTTGTTTACATCTGACATTTAAAAAAGTAACTCCTTTACACC
TTGCAATAAACTTTTTTCTGTTGGTTGTTGTCTGCCCCGTCCAACTTTTTTATTAAGTCT
TACGTTTGTATATGCGTTATTCACTTGTTTGACTTCTAAGAAAGATAATTCTGCATATAT
TTGATCGATCCCATCGTCCGTGTTTCTGTCAAAGGTCACTTTTTCAAGGTGCATATTTTT
ATATTCTTTCTCGGGTGTTATAACACTTAATAATTTGTTACTTTTTGCATAGTTCAAAAA
TGTATCTATGATTAGTTGGAGGTCGTATGGTTCCCCCCTTTTATTCAAAATGACGTTTAT
CTCTTTTGGACTGTTTACAACTGAATAACTTACAAACGATCCGTTTTCTATGGGTGCAAA
TGTTGTTTTGCTCTCTGCTTTAAAGCTTGCACCAACAAAAACTGTAAAATTAAAGGCTCT
TTGTCCTTTTTCGTCTAATATAGACCACTCTTCACTTTTAACTTTGTTAACATTTAAATT
TATTGCCATATATTAAACCGCCTTTAATTTAAAACGCCCGTACTCATGCTAGTGAATGAC
ATTTGAGAATTAAATAAATTTTCACTTTGTCGTGTTGCCATGGTGCCATTATTAGTAATT
ATACTCATGTTTTGAGTTCTATTATCTGAATAACTTATGTTACTTGTTTTCTTTGTCATA
CTTGAATTATTAAATGTTTTTATTTGCTCCGTTGTTGGTGTCTTTGTTCCTTGTCCTTTT
TCATTACTTGCAAATAATTTAATCGCCCAATCGGGAATAATTGACATAAATGTATCTTTT
ATCCAATCTTTAGAACTATTAAACACATTAACCATTTCATCCCATAAACTAGACCATAAC
TTTCCGATGTTATCAAAACTTGATTTAAACCAATCTTTTAAATCGTCCCATTTGGTTTTA
ATTTCGTTTATAGCGCTATCTATTCCACCGCCTAAAAATATAATTAAATCAGACCATGCA
TCACTTATCCCCTGCGCAACTGTTTCGCATAAATTGCCGAGATCTTCCCATAGCATTTTA
GCCCCTAGGACTACTTGATCCCACTTAGTATAAAGTAATGTTAAAGCGGTAATAATCAAA
GTAATAGCAAGTCCAATCGGGTTTAAAAGCATTGCACTTGCTACAGTTCTAAAAGCTATC
AATAACCCATTAAAAACCCATGTCCCCACGCTAAACAACATTTTTAATACTGCAATAGTT
AATAAAACACTGTTTTTTATCCATGTAAAAATTTTAATAATAGGAAAAATCAAAGTAATT
AAACTTCTAATTAATGCAAAACTTGTTATAAAAATCAGTGCATATTTTGCAAGATTTTTT
AATATGTTTTGTAGTTTTGTAGTATCACCAAATAAAAATTTGAATAAACTTTCTAATTTT
GCTTTAACTTCTTCCTGCGTACCAAACATGCGCCAAAAACCAGAAAGTGCACTTTCGCCA
TTTTTCAGCCATACGACAAAATCATCAATTAAAACAACAATAGCCCCCAGAATAACCAAA
AATGCGCCTAAAGGTGATTTTAAAAACGCTATAGCCGTTTTAGCCCACTGCGCCCCTAGT
TTTATCAATATAGGCAATAATACAATACTTAAAACACTTGCTAAGATTGTCACAAAACGA
ATTATATTATTTGAATTTCTATCTATCCAATCACTGAACCCGTCCAAAATTTCAAGGAAT
TTTTTTATAACTGGACTAACAAATCGCATGACTTTAGTGGCAAAATCTGCCATAGTCATT
TGGAATTTAAACAAACTTTCTCTCATTTGTTTATATAGTTTTATATCGTCTTTATTTACA
CGTTGTAATAATTCTCTTTTTTTTCTCCATTCGTCCATAACTGGGTTATATGCGCCCGTT
AATTTTGCAACTTCTGCCACACCGCTAAAATAGGACTTGATCATACTCCCTACAGTTAAT
AACCCAGTCACGGGGGCGATCAAGTGTTTAGCAAAAGACAGTAATTTATTACCGCCTTTT
TTTGTCATTTCGTCAATCGCATTAGTATTTTTTTTAGTTGCTTGTTCTGTGCTATTATTT
AGCCGATTTAATTGTGTTTTAAAGTCGTCAATATCTAAACCTACACTAATTAAAAACTGC
GTCAATATGTTGCTTTCCATCTCCACACCCCTATATTTTTACTTTTGATTAAATTATAAA
ATAAAAAAAGCGTAATTATTAAAAATTACGCTTTATTACCTTATTTTAATTTTTTTTCTA
TTTCTTGATTAGCAATGTATTCATTACTAGCATTTACAGCCCATATTTCTAACATGTTTA
AAGCATCTTCATAACTGTAATATGTTTCTAGTTCTTTAATTGTGCAGTAATGGTTAGCAA
TTAATGGCGCAAATGTGGCACTGAAGTTTTTAACACTTATATATTTAGTGTTATTTTCTT
TTATTGTTGGATAATTGATTGATTGCCTTTCAGCATAAAAGAAAAATTTATTTTAAAAAC
TTCCTTTTCAAGTTCAATTAATGCCTTAATATCTGTAAAAGTATTATCTAGTTCCTTCTC
ATTTAGTTGAGTGATCATTTTGCCGTTTAGTAGCTGAGTACAATCGCAAACTAAGTTAAT
AATTAAGTCGTTTACTTTTTCATCGTTTAAATTGCCTAAAAAAGAAAGACCTTTTTTTGA
GATAGCACTTAAAATAGCATTTACATCAAGATTAGAAACGTTTACTTCTAAAAGTCCGCT
ACTTGATAAAATTACACCTGCTTTAATTATCCACTTTTGCAAGCTTAAAGCGCTTAATGC
GGTTAATCTGAATTTTAATTCATTGTTATTGTCAATAATTGTAATGTCTTTTGTTTCTCG
CATTTTTTAAACCTTAAAAAAAATACTAACTAAATTAAATATAACTTAGTTAGTATTATA
TATTATTTAATACGTTTATTTGTGATTAAATACTTGAAACTCTAACGCTTTCAAATGTAA
AGCTCCAATTAGTAGGATCTAAAACCTTTTTTGCATCTGGAATTAAATGACCACCATTTA
AGCACCCATTATTCAAACTGTATTCTTTGCCGATACTAGGGATAGTAATTTGAATATCAC
ATAAATATACCTTTTTATTGATATATTCAGCACGTGCAATTCTTTCAAATATAGGACGGC
TCGGACTTGATGCCTCAAGGCTGATGGTTAAACCAATCGGGGCGGGTGTAAAACCCATGC
ATAGCTTACCGTCTACCCCCATACGACTTTCAGACAATGTAAGATCTTCAGTCGTAAACA
TTGTATCAGTGCTAAATTGCTCAATTCTAACCCCGTTAGGATAAAGATCTGCAACTGTTA
AAATAATAATCGCGTCTGTACTTGTAATGTTTCTATTATCTGCCATTTTTTAAAACTCCT
TATCTTAAACAACTGCGACAACTGGTAAATTTAATTTTTGCACACTTCCAGCATAACAAT
AAATTAAATTACATTTAGGGCTCTCTCTGTGTTGTCTTTCTGTTGCGCTAACGTCTACAA
CTTGTAAATAATAGCCGTTGTTTGTGATTTCGTCTGAATAATCACCGCCTAATTCTTGAA
TTAAGTTTGTTTTTTGTGTTTCTGATAATGACATACCCGTATCAATTACACCGTTATTTA
GACCTCGGTTTATTACATCTCTACACCAAGATCTAATAATTGAATAACCACTTTCAGTGT
ATGGTACACGTCTGTTGGCTTTAAAACCCGCCATAATTTGAACTTGCAAAGCATTACATA
ACCACACAGCATTTAAATATGCGTCTATCCAGGCCCATTCGCCTAACATCTGCCCGTTAT
ATAAAAATACAAATTGATCGTTTCTAGTTGCATAATTACCAATAAAGTTTAAACCACGAT
TTAATAAAGTATCATGATCGGTAGTATCGTTAATAGTTGCGCCTAGTCCGTTTTGAGCTT
TAAATGCGAAAGTAATTGTGCCATTAGTTTGAGAATAATCTACGCTAGCAGCCGCCCCCA
TAATAAAAGCGCATTCTTTATAGGTGCCAAATGTAACAGTAGTAGCTCCAATATTTAACG
CTTTTAGTTTGTCTGTGATTGTATCGTTATAAGATTGAACAAGGTTATTAGGATCGCTAT
CCCAACACACATATAAATACATTGTGCCTTGATTTGCGTTATTTGATGCCCATGTCCCCA
TTTCAACCGCTTGATCGTCTGTAGGCTCAAATAATGATGTGAAAGTTACAAAGTTTTGGA
ATTTTTGAGTAATTGTATTTAAACAATTTGTTAAAGTATTATTTGCGTTTTCTCCTGCTG
ATAATGTCGCTCCGCTTGATTTAGTCAAGTTCATAATTTCAGCAATAGAACCATCAGCAA
AAGAAACAGATCCTTCTTCTCCAACTGTGCCACTAGTAATAGTAAAAGTATTATTTACGC
TTGAAAATTCCACAGTTAAATTTGTGATTGCATCATCACCGCCGATCGCTCTTAAATTAT
TTTGTAAAGTATCTGCGATATTTGATAAACTTGTGCATTTGTTAGATCTTGATCTTCTAG
TGATAAAGTTGTGCCATTAATAGACACTGTAAAAGTACCTTTGTTAATTTGTTTTAAGTT
TGCTAGTGTTGTGTTAGCTACCACCTTAGAACCTTGTAAAAAAGGTGCTGACCCATTTTC
TGCAAACTTATAAAAATATAAAGCACTAGGTTTTAATTGTGATCCACTAAAACCTCCAAA
ATACACATTTGCAAACATGTATTCATCACTATCAACCCCAAAAAAATCACCCACTGCCGT
TGCATTAGAAAAGGCGGTTACATCTCCACTTATTAAAGTTTTATTAGTTGTAAATACTAA
ACCATTAAAAACAAGATCCGCACCGGTTCCACTTAAAATGCGTGGATTCACAGATACGAT
TTTACTAGCTTGAATTGCCATGTTTAAAAACTCCTATAAATAATTATTTATATTTTACGT
CAACGTCTTTTATACCTACATTTACATGTGTAAATGTATCTATTTGTTTATTATATTCAA
AATTGCCTGCTAAATGACAAATTACAGTGTATTTATTTAAAAACGTATTGCTTTCGCTTG
TAATAGTGGTGTTTCTTATATCTTCTGCGTATAGAGTGCATAAATTATATTTTTTTAAAA
ACTGCGTTCCTAGTTCACTTCTAAAAGCTATCTCTAAGCTTTTCGCCATTGTGTAGGCTC
TGCTATCGTCTAGTCCGTTGTTACTGTCACAATAACAATCAATTTGTGCGACAATCTCGT
TATTTTCAATCATTGAATAACTTTCTGTTGCATCTTGATATCGTTCAATGTTTGTGCCGT
GTCTGATAATGTTTTGGATATAAAAAATAATATAATTATCTGTTTCAGTAGGCAAAGATA
CATTATTTTGATTACCTAAAATTATACATTCATTATTTACTTTAGGTTCGCAAAACTCAC
TAATAAAATCATATAAAGCTATTCGAATATTAGGAATGTTTATGCTCATATCTAATCACC
TTTTATATTTAAATTTAATTTTGCGCCTTGATATAACGTACATCTTAAGCACTCCCACCC
GCACTCACTGAAATCTTCGATCACTGCGACAACGCTCCAAAAATTCCCGTCCATATCTTG
CACAAAATCACCGCCCCTTGATAATGGTCTGTATAACGTCCACGGTCTTTTCTCTGTGTC
ATTTTCTGCATATATGTATAATTTGCGTGTTGTCGTGTTCTTTCCGCTCATATCTGCAAA
ATTAAGAGTGCTATCGTTTTCAGATTGCCAAGAACCTTTTATGTTTATTTTTTCGTATTG
TTGTGTTTTAATACCTTTCTCAAAAATCAACTCACTAGCACGATATAATATTAAATCAGT
ATCTTGTTTATTAAAATTTATCGCACTTCTTACAATGTTATGCAAATTTAATGACATAGT
TATTTATTCTCCGTTGCCATTTCAAAATTGATGCTATTAAATAAACGCCCCGTATCTTCT
AGCGGCTTCGTGCCACCCCCGATCGGTTTACCATGTCTAAAAGTTGACATAATCGTAATA
GTTAAATTTGACCTTTGTGGATAACCAAACTCTACACCGCCACTACCTATAGTAGCTTGC
AAACCGTTTTTTCCTAGTCGTCCGATACTCTCTAAATACTTAAAACTTGCATTCCCTATA
TTTAACGGATCGCTTTTAACTTCTGCTTTATAGTTGTATATACCTACTTTACACCATAAG
CCTAGATATTTATTTATTGTATCTCTGAAAAAAGGACGGGGGGGATTAATCAGTAAACTA
TTTACTTTTAAATCTATACCTTGATTAAAGAAAAAGTTATGTTGTCTTTGTGTTACACGT
TGTGCCCAACCATACTCAACAAAACTAGCATATTCTGCGACATCTTTATCCATAACACCT
AAAACAACCTTTATTTTGGAAACTTCTTTTATCGCTTTCTCGAATTGTTTCATGAGTTTG
TTATCTATGTGTAATCTAACTGACATAATTATCCCCACGGATGATAATGCTTATTTGTGT
ATAATCTACCACCTACAATAAGCTTTTTTAAATATTGTTGATAAAATATATTACCGCATG
GTGTCTGTAGCCAAAAATCAACGCTAGGTTTATTTGATTTTATTAAATCAAAACTTGTGC
TTACACTTCCTTGACTTGCACTTGTTAAACGTCCGTTTTGTCCGTTCTTTGCCCATTCTT
GCAATGTCAACATATGACAAACATAATAAAACATTGCATATTTTAAAGTGTATATATTAT
TATCGGGATCGTATTTGAATATGTTCCCGTAAACGGATAAACCTTGATCCGCAAAACTTA
AGATCGTCACGTCTGCAACGTTATCAAACTGTGTAAACATTCCTTTAAATTCTTCAACCT
TAAAAATAAACTTTGTAGCCATTTATCGCCCCTTTAAATGATTTTTATTCATTATATTAT
CATTTTTAAACAAACAATAAAAAAAGCACTCTTATAATTAAATAAAAGTGCTTTTAAATA
CAGTAGTACTAATAATTTTTTTTTAAAACATGAATTGTAAAACGTTGTAAAAAAAATAAA
AATTTCTTTTCTTGATAACAAGAAAATCAATAAAATTATAATAGTTTTATTTATTAGTTT
CTACTACATTTTGACTGTTCATACTTACGGGTGCTAGTCCTGTTGTCATTGCGCTTATTT
CGTCTTTATGTGCTTTAAATTCATTCTTTGCGTTTTCAGTGCTACCAATTGCAAAAACTA
AAGCTTGACCATTGCGACCACCAACAAACATACGCTCGCGGCCGTGTTTTGCTAAAATGT
CAGTCCAATCTGATTTTTTCATTGTAAACATGATGGCGTTGCCGTCTGCACTTAAAACCC
CGTCACGTGCGCCTCGTAAATGATCGTCAATACCCGGGATAATAACGATACCACGATTTG
AAGGTCCTACATCATCAAACTTATGACCATTGCGTAAACCACTAACGACTGTGATCACGT
CTGCCCCGTGTAAATCTTGAGATTTGTCTTTCTGTTCTTGTTCAATAGTTGAACCGATAA
TATTTACAGTGTTTTCTGTCTTTTGTTCTGCTACTTGCTTTTTAGGTCGTGCCATTCTTT
CACCTTTTTATTTTTAACGTTATAAATAAAAGTAAAACAATTATAACAAAATAAATTTAT
TTATGAGTAATAAAAAAGTGATAACTTAATAAGCTATCACTTTTTTTACTCTCAATATCT
ATCTAACAAGTATTATATTAGATACCACTCATTCTTGCAATTAACGAAGGGCGTCTCACA
ATACAGCCGAAAGTCGTAGAAGTTGCTTTTTGTTTATAGCTTGATAAGTCCGGAATTAAA
CGACCTAAAACTAATTTATCCGAATAAACATTTGATGCTGTTTGTACGCCCATTAATTCG
GGTGCGGTTAAGTATAACTGTTCGCCCTGCTCAGTTGACAATTGAGGTAATTGTACAATT
TCTAAATTAGGGTAGTTATTATTTAGCATTTGTTTAGCTGTGATACCATATGAATTAGGA
ATTAATAAATATGACATCATAGTATTAGAGATCGCTAATTTCATCGGTGTATTAGGGTCA
ATGTTACCACCGTTATTTGCTGATAATTCATTTACTAACTTTGTAATATCGTTATAAGCA
ATATTTGCAAAAGTTGCTGAATTGTCTGCAAGCTTTTCAGCCCATGTAGACTTACCACCA
ATAGAGATCGGGCTGATTGTAGGGTTAAGGTTAGGGTCATTTAATAAACCATAAGTCTTT
TTGCCTGCTACACCAAATAAATAAAAGTTGTTTGATGCTCTAGCAATAACTTCACTCGCC
CATACTTGCTTACGACTAGCAAGTGCGATTTTTGCACTTTCTGCCTTTGCATTTTCTAAA
TCACCGTATTTAATCACAGTCTGAAAACGTACATTTTCTCGCACTGGGAATTCGTAATTT
AAATCGCTTGATACTGCATTACCATAATCTGAATAATTTGAAACAGAACCAACGCCTTCT
TCTACTGGGAATGTAGCAAAGTCATCAGTCCATGATCCTTGTTTTTCTTCATTGAAAATA
GCGGTTGCATTATTAACGCTGAATAAAATTTCAACAATACGGGGATCTAAATATGTTGCA
TATGCTGACGGATAACCAACATTATTAGATGTGATTTGTGCATCTTGTGCTAGCATGCGC
GCTGTTTGTTCATAATTAACATTAACATGACCGTTGATGTCATCAAACGCCATAAAACCT
TTAGACTGTGGTGCAATAATTCCCTTTGCTTTTGCATTTAAAAAATCGTTGTTTGTCATA
GTTCTTTATTCCTTAATATTAAAACTTCTCATAGATTACAATGTCATTCTGTGCAAAGTC
TGCACCGCCATTCACTGCGCTAACAGTCCAACCAGTAGCAACCGCACCCCCACTAGGTTC
GCCATAGGTAATAGTTGCATCAGTTGGAATAATATTTACACCTTGACCGCTTGTTCCTGC
TGATTTAGCAATAGCATAAAATTGACCACGAATAGCCACTGTAACAGCAGTTCCTTCGGG
ATATGTTTCATTAGTTGCATTTAAAACATTTTCAATGCTTGAAGTCAAAGTTCTTTCAAC
AATACCAATAGGCACACCAGTGCCAACATTAGACACTAAGCCTAGAGATACACCATCCTC
CACATTTGCCTTTCTAAAAGCAAAATCACCTGCTCCAAGTGTGCCATCGGTTAACGGGTT
AAAGCTTGCATAGATAGCTTGACCTACTACAACTTCTTGACCTACTGTGCCAACTACTGG
CATTAAATTAACATTCTTTTGTAACATATTGAAGATCCTTAATAATTAGTTTTAATTTTA
GATAAAAGTTTGTTTAAAGTTGAATTTGTATAAACTGTCTTTTTGTCTTGTGCTAGAACT
GAACGCTTTTGGCCTTTGCTTGAACCTAATTTAAAACCTTGATATGCTGATCGGCATGCG
TCATTGCTTAAATATGTTGTATTGATACCTACTTGTTTACATGCGTATCTGTATACATCA
CCTGCACTGTCAAAAGTTTGTGCTTTAAGTTTGCCACAATCGCCCTTTACATCTTCGATA
GCGTCAAGCTTTTCGTCTACAATTTCATTAACTCGTTTATTTACAATTTGAGTAATTTTT
TCAAGCAATTCGTCACTAATAGGTAATTCATCATCTTCTGCAAGATCTTCCTCGTCATCA
ATTTCGACTTCTTCGTCGTCTTCTTCTTGATCGTCTTCTGTGATGTAGTCGTCTTGTTCT
TCTTCCTGCTCAACAACTTTTTTAGGCTCGTCCTTTTGACCGTCTGCTTGTTCTGCTACT
TCTTGTTCATCATCAGTAACAACTTCCTTCTTTTCGTCAATTTGCTTAATTTTCAAAACA
TCATCATGATCTAGTTTTGATAAATCTAAGCCCGCACTTTTTAACTTATCTAATAATGAT
AGTTCTTGATCTTCTGTGGTTTCGTCCTTGTCTACCACTTCCCCGTTTTTGTTAGGTCTA
TGAAGATCGATAATTTGTTGTGCAAGTTCAACTTCCTTTTTTTCTATGTCTTTATTATCC
ATTTTTTTAAAGTTCTCCATGCTATCGTTTACACACACATTGCGACCAGCGCGCCCTTCT
TCAACTAGTGCAACATGGTTGCATCTAATATTTGACATTTTAATGTCATAAGATTGTCCA
TTAAAAGTGCCTTGTTCTACAATAGGATCGTAAATATATCCTAAACTTAACTCTTTCATT
GAGCCGTCTTGTATTCTTGATATAGCACCTTTATTTAAAAAATGCAAACTATTGCATAAA
TACGGCGCTTTAAATTCTGCATCTGTTCCAGTGGCTCCGATTCTTGTTTCTATCGCTGGA
TTATCTGCAAAATCTTCATGATGTTTAAACTGAATAGGGATCCCGTTTAATGATTTTATA
GTTTCTTCTTTTTTGAGTTCTTCGGCGGGTCTATATACATTGTATATTTTATCAGCTTTT
AGACCTAATTTATCATAATTAGGAATCTCGTTCCCGTAATATGGTGCAACTTGTTCGCAT
GTGATATTACAGTTAGTCACATGTAAAAAACCGTTCTCGTCTATCCGTCTGTTACTTTGA
CTGTCAAAAGTTAAAAACATATTCTCTTTAACTCCATATAAAAATTTTTTATATTAAACA
TTATATATATAAATTTTGCTTAGTAGTAAAAAACATTACTTTTTATTATTTTTTTACATT
ATCAGCATATGGCATAAACCATACATCGGGGAATCTAGCTTGTTGAATGTTTAATAATTG
CGTATATTGATCTTTTCCTACTAGTTCAAGTAGTGCCTTTTTCCATGTTGCAGTAAAATC
ATCGGGGCGCCCGATATATGTTAAAAAGTCCTTTGTTTTATATCCTAGATTAAATAATTT
TTCTCTTTGTTGTTTAGTAGGAATATAAGAAAAGTTTATTCTTCTTGTACTGTTTTTATC
CGTGTTATCAATGTCAACTCTTCCAATGTTTGGAATATCAAAGCTTAAAATTTCTCCTGC
GTCTATGACATCAAAATCTAATGACATGTTTTTTAATTTGTCTTTTACTTGCTGCTTTTC
ATTTAATAGATCGTTCTTTAACTGATTAGTTGGTGACATTTCAGCAAACACATTTTTATT
TAATTCATTTTGAGTTTTGTTATCAAGCAAGTAATTTTTTAACGCTTGATTTATTTCTCC
ATCTCTGTTGTCAAAGTACCATTTTTTATTATATTGATCCCATTCTGCCCCATTCTCTTT
GGCAAATTCTTTCATACTGTAGCCAATATCTAAATATTGTCTTTGATTGTCTTTGTTTAA
TGGTTCGTTATTTAGATCTTTTGGTGCATCATTCTTTTTTAATGGTTCGTTTAGTTTTAT
TTGCTCACTTTCTGCTAATAAATAAGGTTTATAAGCGTCTAAAACTAATCTTTTACTTAT
GTTCATATATAAAATCTCTCTTACTCATCATTTAACATATAACTAGGAATTATCGCTCTA
TAGCAACAACGACAATAAGGTAATTCTCCGCATAAAACATTTTTTTTAACATCGGGATCG
TATAAACCTATAGACAAATTAAACACTTTACCATTCATTTTTTTATGTGTTTCTCTACTT
GTAAATTTGCCCGCAACATGGATCCATGTGCCCTCAGTAATTCCAATAGATTTTAAATTA
TCTTTTTGACATAGATTTGACGCGTGATTATTAACACTTTCAGAAAAACGATCTATTTTT
GATTTATCAACTTTTTTTATTATCTGTTCTTTGTTTTCTGCTACTGTTTCATTCAAAAAT
AAATCGTTTATATCGTTCTTTATATTTTTAGCTTGATTAAACTAAACTTTGTGTAATATC
GTTCTCAATGTCTAAACCATATTTTTTTTAATGTGTCATAAGCCTCCCGAGTTATGCGTG
TTGTATTGTTTACTGTGGGTATTGTAAACTGCATATCTATAACACGTTTAGAGATCCCAT
TTGTTCAAATTGGTTGTCTTTGTGGCGGTGCTAGTGGTAGATCTACATTAACTGTAACCA
TGTATTAACCTTTTGATTTGTCGTGGTTAATTACATTGTTTGACTTT
>2013338001_____MeugFOFF_C3211
CGAGCAGGAGCAAAGAGCGATGCTACAAGAGGATGCGGAGTACACATTCACATTGGCGCC
AAAGGCCACACCCCAAGCACCTTAAGAAACCTAGCAAACATAATGGCAAGCCACGAAGAA
CTTTTAGCAACAGCCTTAAAGCTTGACAGAAGAAGAATCAACCGCTACTGCCGCACAGTT
GATCCAAACTTCCTTCAGCAACTAAACAAACAAAAACCACAAACAATGGCAAAGCTTGCA
GATGTTTGGTACGAAAGCCAGGGCGAGAATTACGGTAGAGACCAACATTACAATAGCTCA
AGATACAGAATGCTAAACTACCACGCAACTTTTACCAAGGGCACAATTGAATTTAGACTT
TTTCAATTTGACGCACCTTGCGGTAACAAACAAAACGGCATTCACGCAGGTCAACTAAAG
AGCTACATTCAACTTTGCCTAGCATTAAGCGAATTGGCCAAGGAATTAAAAACCGCAAGT
CCTAAACCACAGCAAAACGAAAATCCCAAGTACGCGATGAGAACTTGGCTTTTAAGATTA
GGTTTTATTGGGGCAGAGTTTGCAACAGCAAGAGAGATCCTAACAAGAAACCTAAGCGGT
GACACTGCTTTCCGCTACGGAAGAGCCGCTTAAGAAAAGGGGGAAGACTTAGTCTTCTCC
TTCCGAGGCCCACAATGGTGGGTTTTCGGTGGTAGAAGAGTAAGCCTTCAACCATGAGGA
TTTTGATTATGAGTAAAAGATTTTATGTTGCCTACGGTAGCAATTTAAACGTGATTCAAA
TGCACTTCCGTTGTCCTTGTTCCAAGGTGGTGGGAACCGCAGAAATTCCTGATTACCAAC
TTTTATTTAAGGGGAGTCAAACAGGTGCTTACCTAACAATTGAGCCTTGCAAAGGTAAAA
GTGTGCCAGTGGCAATTTGGGAAGTAACAGCTAAGGATGAATTAGCACTAGACCGCTATG
AAGGCTTCCCAACATTTTATTATAAGGCCAACCTAACACTTCCTATTAAGGGTATAAAAA
GTGGTCAAACGCTAATTAAAGAGGCTTTTGCTTACATCATGGATGAATCAAGAACAATTG
AGATGCCATCAGAAAGGTATGTAAAGATATGTCTTGATGGGTATAAGGCTTTTGGATTTG
ATGAAAATAAATTATTTGATGCGTTAAATATAAGCTTGGAGAAGAGTAGAAATGAAGAAT
AAAGAAACCCCAAGAGAAAGTAGAGTATGCCCAATTTGTGGTAAGGTTTATAAAGAAATT
CCAGCGCTTTCAAGAGTAGATAATAAAACCTATATCTGTCCTGACTGTGGCACAAGACAA
GCTTTGGAAAGCATTGGTATTTCTCCAAAAGAACAAGAAGAGATTATCGAAATTCTCCAC
AAAAATTACAAATAACATTTTAATAGAGTTTGGTTGTAAAGATCGCTTCGGCGGTCTTTT
TTTTATACCTAGAGGAATTTAAACATGGCTATGAGGAAACTTAAGGAATATAAGCCCACA
AAATTTAAGGCTAAAAATTCTAAATACGATAAAGCCACCGCAGATTATGCTGTTAACTTT
ATTGAATGCCTCTGCCACACCAAAGGAACATGGGCAGGAAAGCCGTTTGAACTTATTGAT
TGGCAAGAACAAATAATCAGAGATTTATTTGGAACCTTAAAAACAAACGGCTACCGTCAG
TTTAATACCGCTTATATTGAAATTCCTAAAAAGCAAGGTAAGTCAGAGCTTGCTGCTGCG
GTGGCCTTACTACTTACTTGCGGTGATGGAGAAGAAAGAGCGGAAGTTTATGGCTGCGCT
GCTGATCGTCAGCAAGCAACAATTGTGTTTGACGTAGCTGCGGATATGGTACGAATGTGT
CCTGCTTTAAACAGACGTGTAAAAATTTTAACTTCTCAGAAACGCATTATTTATGAGCCT
ACAAACAGTTTTTATCAAGTATTGTCTGCCGAGGCTTATTCAAAACACGGTTTCAATATT
CATGGTGTAGTTTTTGATGAACTTCATACCCAGCCAGATAGAAAACTTTTTGATGTAATG
ACTAAGGGGTCAGGGGACGCAAGAACTCAGCCATTATATTTTTTAATAACAACTGCAGGA
ACTGATACTCATAGCATTTGCTATGAAACCCATCAGAAGGCCAAAGACATACTTGAAGGT
AGAAAAATAGATCCAACTTTCTACCCGGTAATTTATGGTGCAGACGAAGCTGACGATTGG
ACTGATCCCAAGGTATGGCAGAAAGCTAACCCTTCTTTAGGTATAACTGTTGGTATCGAT
AAAGTTCACGCTGCGTGTGATTCTGCCAAGCAAAATCCTGGCGAGGAAAACTCGTTTAGA
CAACTTCGTTTAAATCAATGGGTGAAACAGGCTATTCGTTGGATGCCAATGGAAAAATGG
GATGCGTGTTCTTTTAGAGTTTCAGAAGATGAATTAAAAGGTCGCGTGTGTTATGGCGGT
TTAGACCTTTCAAGTACAACTGATATTACAGCTTTTGTGCTGGTATTTCCTCCAAGAGAT
GAAACAGATAAGTTCTGTATTTTGCCATACTTTTGGATCCCTGAAGAAACGTTAGATTTA
AGAGTTAAGCGTGACCATGTTCCTTATGACGTTTGGCATAAACAAGGGTTCGTTGAAACC
ACCGAAGGTAACGTAGTTCACTACGGTTATATTGAAAAATTTATCGAAAGTTTAGGCGAG
CGTTACAACATTCGTGAGATTGCTTTTGACCGCTGGGGAGCTGTTCAAATGGTACAAAAT
CTTGAAGGTATGGGGTTTACAGTGGTGCCGTTTGGTCAAGGTTTTAAGGATATGTCTCCA
CCAACCAAAGAACTTATGAAACTTACTTTAGAGCAAAAACTCGCACATGCAGGACACCCT
GTGTTGCGTTGGATGATGGATAACATCTACATAAGAACAGATCCTGCAGGCAATATCAAA
GCTGATAAAGAAAAATCTACAGAGAAGATTGATGGGGCTATTGCCACCATTATGGCTTTA
GACCGAGCAATCCGCTGCGGTAACGACGCTGGGGCTTCTGTTTACGATGAACGTGGAATT
TTATTTATTTAGTATAAATTGGGAGAATCTATTTGTATTTAAATAATACAATATGCAATT
ATTGCGTATCAAATGTTTAATGTATACGCAATTATTGCGTATCAAATGTTTAATGTATAC
GCAATTATTGCGTATCAAATATTCAATATATACGCTATTATTGCGTGTTATATATTTGAT
GTATATGCAAATTTTGCATATTTAATCTTTATATTTTGCTTGTTTTATGTTGTAATGTCC
TTGAGGTGATAAAATGAAACTCAAAGAATTACGAATACAAAAAGGATTAACACAAATTGA
ATGTGCCAAATATCTCGGACTGCCTGTTCGAACATACCAAAATTATGAAAATAATAAAAG
TAAATCTTCGTCAATAAAGTACCTGTATATGATAAATAAACTAAAAGAGTATGGTTATAT
TGATGAAATACATGGCATTCTTTCTGTTGATAGAATAAAAGAAATATGCACTAAAATTTT
TGAGAATAAGCCAGTTTCTTTTTGTTATCTCTTCGGCTCTTATGCAAAAGGAAAAGCAAC
AGAAACAAGTGATGTGGATCTTCTAGTATCAACTTCCATTACTGGGGTTATGTTTTATGA
TTTAGTTGAGGAATTACGCGAAGAACTAAGAAAAAAGGTTGATGTCTTAAATATTGAACA
GCTTAAAAATAATATAGATCTGACAAGTGAAATACTAAAAGACGGGATTAAGATTTATGG
ATAAAAATAAAGGTAATAACTACTATTTAAAAAAAGTAATTACAGATCTTGAATTTATTG
TTAATCACACGGAAGGTCTTATTTATGAAGATTTATATTCAAATGAACTATTGATCGACT
CAATTATGTTTCGCCTAATTCAGATTTCGGAAAATTCTGATAAATTGACTGATGCATTTA
AGACCTCATACAATTCTATTCCATGGAGAGCCTTAAAAGGTATGCGCAACCGCATTGTTC
ATGAGTATGGCAATGTAGATCTTGAAGTTATTTATGAGACTGTGATTTCAGATATTCCTC
GTCTGTTGAAAACTTTGTCTGATGCATTTGGGAATCAGTTATGAAGTACTATGTAACATC
TGATATTCATGGTTATTTCTCTGAACTAAAATCAGCACTTGCAGAAAAAGGATTCTTTTC
TGAAACTTCTGAACATAAACTTATTATATGTGGCGATCTTTTTGATCGTGGTTCAGAAGC
TCAAAAACTGCAGGAATTTATACTAAGTCTTATAGAAAAAGATGAAGTGATTCTTATTCG
AGGCAACCATGAGGATCTTTTGGTGCAGCTACTTAATGATTGGAATCAACATAGTTACAA
TGCACAACATCATATATCCAATATGACTGTCGATACTGTGTTACAGTTAACAAGATGTTC
AAAGTCAGATTTACTCATAAATGCAGATGCCGTAAAAATAAAAATGTTACATAGCCCTTG
TATTAGGAAAATTATACCATCAATGCTTAACTATTATGAAACTGAACATTACATATTTGT
ACATGGTTGGATTCCTTCTAGTCAAATTCGTATTTCGGCATATAAAAAGCATTTTAACTT
GATTGATGATTGGCGAAACGCAAACTCAGCCTTATGGAATGCTGCAAGATGGTTAAATGG
AATGGAAGCTGCTCACGAAGGGATTATTATTCCAGGAAAAACTATTGTTTGCGGTCACTG
GCACTGTTCATTTGGTCATGCTCGTTATGAAAGAAAAGGAGGTGAGTTTGATAATAATCC
TGTCTTTACGCCTTATATAGCAGAAGGAATTATAGCTCTTGATGCATGTACTGTAAAATC
TGGTTTTGTAAACTGTATAGTCATCGAAGATGATGTTGTATAATTTAAAATAATTCAATT
TTTTATTTTTAGCACTTGTCAAATCATGATAGGTGCTTTTTTTTCTAAAAAGGATAGAAA
TGAATATCTTTTCTAGTTTGTTTAATCACAATAAAAAAGCAACTAACAGTCTTAATGGTT
CTAGCTACCGCTTTACGCTTGGTGGTAGCACTTCTGGTAAAGCTGTAAATGAACGTTCCG
CGATGCAAATGACAGCGGTGTATGCCTGCGTACGAATTCTTTCTGAATCAATTGCAAGTA
TGCCAATACATCTTTATCAGCAGAAAAAACAAGGCAATAAGATAAAGGCATTTAAACATC
CGCTTTACCGACTATTACATGATGAGCCAAATGCTGAAATGACATCATTTGTATTTCGTG
AAACGTTAATGACACATCTGTTACTTTAGGGGAATGCTTATGCGCAGATTATTCGTAATG
GTAAAGGTGAAGTTATAGGTCTGTTTACGAGAAACACAGAACGATTAGTAGAGCTCATAA
AACGTAAGAATAGACCTGCTATTCAACGAGGCAAAGTTGTAAAAGGAATTACAGCTCATC
ATTTTATGGAAAAAATTCAACAAAACGTAGATTCCAAAGCTGTAGCAATAGTTTTAGACA
TGGTGCAGGAATCGGTAACAGACCTAATGAAACAGTAGAGGTAAGAAATGTCATATACAG
ATCTTTATGATTATAAAGCAAGTGAGCCAGTATTACTTGGTGGGACACACTCACAATTTT
CAAGAGACTTAGGGAAAAACTGGCAAGCATTAAAAGGAGCTCAGGAACTAGGGGATATTG
GTGATATTGCAGAGTCTCAGGAATGCACAACCATTGATGATAAAAGAAAAATGTATACAG
GTGGACTTAAGGATGCATCAGAGCGAGAACTAACATTGTATTTTTATGATGATGATTTAG
ATCAGAAAGACTTAATTACAGCTGCCCAAGAACACCAAACAATCTCATTAAAACATCAGT
GGCCCAATGGCACGATTGCAACATATGACTTAAAGCTTCTTGGTTATCAGATAGTCTCAG
GAAGTGCTGATGGTTTTATGCAACTAAAGATAACAGGCAGACAAGCAACTGATGTAGTTT
GGTCTAGGGCAACTGAAAAAACTGAAAGCGAAAATAAGGAGTAAAAAATGTCATATTTAG
ATCTTGCTAAGAACTTAAAATTTAAGATTAAAAAGGTAGAAATTGATGGTGTTTCATTTT
TCATTAGAGAGCTTTCTGGGAAGACAAGACTTGAATTTGAAAATGAGAAAGATTTGGAAA
AACGAGTTCTAAAAATGATGCATGCATCTTTGTGTGATGAAAAAGGAATTCTTACAGAAA
ACGAAAAAGACTTTAATAGTTTTATGGAAGCAATGCCAAATAATGTCATCAACATTTTAG
TAAAAGAGTTCTCAGAACTTAACACTACCAAAGAAAATGAACTAAAAAACTAATTAAGGG
CAGTTTCATATTTAGACTGGCGGTGAGAATTGCCCGAGAAATTCACTGCCCAATTTCAGA
AGTATTAGAGTTTCCAACAACGGAGTTCAACTATTGGTCGATAGTTTTTGAGGAAGAGTA
CTTAGAACACCACCCACACGAACGCTATAGAAACGGCATGAATGAGCAAGACTGCAACCA
CGAAATAGAAAAGATGAAAGCATTGATGATCAAAACGACTTGTTAATAATGTGACTTAAT
ATACAAACATTTAATTGATTTAGTGCGTTTTTTTTTTATACTAATATAAATTCGTTTATA
AAATTTTAGTTTACATTTGAGATTAATTATATGACAAAAGATACACAATGGTTACAGAAT
TATTTTAAAAATAATCCTAAGTTAATCAATGATTTATTAGATGAAGTTCCTGTTGATGAT
AATGAAAAAATTTATCCCGTAGATCCATTTATCGAAATTACATATCAAAACGAACGTGTT
GTAATATGCCGTGTTGTGTTAGCTACTGTAGCTGAAAAGACTTTAACAGATGGTGATACA
CGATCAAGAAATGTCTATATAAGTGCTGTTATAAGAATAGAACTTAATGCTGAAATTGAA
GAAAATACTTTTGACTATGCATTTAGTGAAAACAATTATACTTATTCTAGCTCTATAGGA
GATCATTATGAATAAAGTTTTATTACTTTTAGTTATATGTGTTTTTATGGTTGTAGGTAA
TATTTCGTATGCATCTTCTAATTGTTTGTTAGTAAATGATGTAGCTTGTCAAAATGAAGA
AAAATTGAATAAAACTTTAAAAGAGATGGAAATTTTAAGAAACAGTTGTAGCAGGTATAT
AGAATGTTTAAATGATAACGGTGAAGATTACTGCAATTCAAGTTACAAAGATAATTTTAA
TGATTGCAGAAAATTAAAGATGTTATATTAATTTATAATTATTTCATTAAATCTTTCAGA
AAACTCCATTCATTTTTGAATGGGGGTTTTGTTTTTATGGAGCCAAAAAATGAATAGCAC
AATTTCTCTTTCTGCTGAAAATTCTGAGATGTAAATTAGGTTTGGCATAATGAATTAATA
ATATGAAAGTTTTAAATAAGTAAATCACATTTATAACAATACAATCTATTAATAATTGAT
TTGATGTATTCTTTTTTTTTATACTAGCTGAGTTTCTGAAATTTTTATTTTTGTGGTTAA
TACTTATGTCTGAAATAAATGAATTTTCCTTACGCAATGAAATTGTTAATTTTCTTAGTA
GTCATAAAAATTGCGAGTATACAGCAAGAGAATTAGCTAGATATATTGCTGATAATTTTG
AAGAAGCAATGTATAAAAAGATACAAAATTCTAAGAATACAAAATTAAAAACAAAAGAAG
ATTGTATTGATCAGTGGTGTGCTGAAATAGCTACCAATAAACAATATTGGGAGAAACAAG
GGATCTGTATTTCAGGTAAACCTAAAAGATATTCTATTTTAGAAAAAACTTCAGTAGAAA
CAGAAACTAAAAAAATTGATGAAACAGATAAAATTACTTTTTCAGAAAAGGAGTTATATC
CAATTCTTGCTAAATTTTGTAAAGCTCATAATATAGAAACGCTTAGAATAAATGAAAAAA
CATCAAAAAGTTTAAAATCAGGAGGCAACGTTTGGCTTCATGCAGATGTTGTGGGGTTTC
AGGATTTGACAAAATCATTTAAAGAAGAAACAAAAGAATGTTTAATAGAGTATTCTGATA
AAAGAAGCTATTTATATTCGTTTGAAGTAAAGCTTGGAACAATAAAAAGTGGGGATTTAA
GAAAAAATTTTTTCCAAACTGTATCTAATTCCTCATGGGCCAACTTTTCATATTTAGTTG
CAGAAGGTATAGATGAAGAAGCTTTATCTGAACTTCAACTACTCTGCTCTAGTTTTAACA
TCGGTTTTATTCAAATAAATAGAGCAAATCCTTTAGAAAGTAAATTTTTGATAAAGGCTC
CTGAAACCGAATTAGATTGGAATATGATGAATAGGATTGCTTCAGTAAATAGTGATTTCT
CTAAATTTTTAAACAATATAACTTTATCCTATAAAGGTCACTCAGATCCATTTATAGCCA
AACCTGAATGGGATATTCCTGATAAATAATAAATTTTACTAATTTCTGTTATAAAAACCC
CATTCATTTTTGAATGGGGTTTTTGTTTTTATGGAGTCAAAAAAAAAATGAATAGCACAA
TTTCTCTTTCTGCTGATACGTCTGAGTTGATGAAGTCATTTTCTAGTGTGGTTGACTCCG
TAGCTCAAATTAAATCTGCGGTTATTTCCAATACAGAGGCCGTCAATAATTTAGGTAGCT
CTTTTGCAAATTCTGCCAAAATTGCAGAGCAAGCTAATAGTTCAATTACGAGTGGTGCTG
CAGATATTTCTGCAAAAATTTCTGAACAAACTAAAACAGTAAAGGATTTTGGTAACGAGC
AAAGCAAGGTTTCAAAGGAAATTAGTAAGGCCTTAGGAACACAAAATTCTCAGCAAAAAG
ATGCCAACACCACCTTAAATGAACAAAAGAAGATTCTAAAAGAACAGGAAAAAGAAATAC
GCAAGGTCTCAAAGGCTGTTGATGACCAAACTAGCATTATTAAGAAATATGCGAGTGGGT
GGCAGAAACTTTTAAATGGTTTCATTATAAAGTTTGCCTTTGAAGCAGTGGACGCTTTAA
AAAACTTAATAGCAACAGGTATAGATGCTGCGTGTGTATATGAAGATATGTCTGCGAAGC
TTACGCCTCTTTTAGGCGATTCTGAAACAGCAAGAGCAACATTCTGGAGTTTAAACGTTC
TTGAAGATGAAACAGCTACAGCAACAGACAAACTTGCTAAGTCTTTTATTGATTTAGCAA
ACAATGGTCTTACTAACTCCAATGCCATGCTAAAAACTTATGCCACCATTGCTCATGGTA
CTGGAACTGATATCAATTCTTTAACTAATGCTGTTATTGCTTTTAATCAAGGCTCTATAA
AGTCTTTACGTCAATTTGGTATTACTGCCAAAGATAATGGTGATACCATTTCTTTAACGT
ATAAAGGCACCACTTCTGAAATTGAAAAAAACAGTAAAGCACTTGATGAATATTTAAGTT
TACTTGCTACTAATAACTTTGATGGAGTTTTAGAGGAAAAACTAAATACAGTTTCTGCTG
CCACAGGAAGACTTGATAATGCATGGGGGACTTTTTGTACTCGCATTATGCAATCAAATG
GTGGATTTGGCGAGTTAATTATTCTAGGTAAAGACTTTCTTGCAAACATCTTAAATGGCA
TTTCAGACTGGTTAACTGATCCTACTATAGCTGAATGGTTTCATAACTTAACCAAGCTTG
CTAAAGATACCTTTGATGGTTTTAAAACAGGACTTGAAGATTTAGGTGACATTTTTGAAA
GTACCATAAACCTTATAGGGTTAGATTTTGAGAATGGCACTAGTAGTTGGAAGTTAT
>2013338001_____MeugFOFF_C3227
GCATTTTAGATGTTAATAACCTCTATTAAAAGACGCTGATTGCTAATACGCTTACTATCT
AACGTCATACCCACTTTATATACTGTACCTTTATCTGTTCGTTGTATCAGACTAACGTTT
AATGCTCCATTCTGAATACGTGCATATTGATAAGTTATTTCTTTTACTTCTTTTTCGTTT
TCGTCATAGTCATTATTAAGTAATGGCATAACGAACCAATTGGTACCACTTACTAACTCT
GTTTTATACCATGCCAACATTTCACGCCATTGCGAACCTGTTAACTGAACTGTACAAGAT
AACGAATAAGGTGCACCTTGATTAACTAGTCTTTGACGTGTATAGCCGTCTGCCATAGTT
GTACGTAATATATTAGGTTTAACGCTCAACGAATAGCCATCTTGAAGTGGCATAGGGAGT
ACTGTGGGATAGAATATCATTGTTACGCTCCTACTCTGTTAAGATTAAAAGTATTCTGTA
ATGTGCTTGCCATCTGTCCACCTTTTCTAATATCAGCAACAAATACGTTAATAATAGTCT
GTTCTTTATCTTCTCGGCTCTCAACAGTGCCCTGATTATCAGCACTTTCTATTAAGTTAA
CGACAATATTAGTGTTGTTATTGCTCTTAGATAGTAAGTCAGCAGTATCTTTACGACTTG
TTACGTTAGTCGGTCCGCTGATTAACTCAGGACCATATTCACCAACGATACCAACTTGAC
CACTAGGAATATAGCCACCTTTGTCATACATACTAATAGATCCTAATTGTGACATTACCT
GAGTTGTAAGAGCGATAGCACTTGCATAATTAGCTAACTTTTGAGGCCATGTAACCGCTG
TCGGGTCTGATAATGCTTGAGCCCATGCTTGAATACAGTTCAAGGTCGCACTTGCTACAC
TGAAAGACTTCTGAATTGCAAACATAGCTTTATACGCTCCAGATGATTCACTCATATTTG
TAGTTAAGTTGCCAAAAGCATCGCCCATTGTTAATAAACTTGATGTTATAGAGTTAAAGT
CATCGGCATTCATACCTAAAGCGTTATTTGATTTACTGCTTTTTTTATTAGCGTTAATCT
GCGCTTGAATATTAGCAAGATTATTAACGTGTTCTGTTTCTAAGTTCTCTAATGCTAGTT
TGTACTCTTGCTCTTTAGCTAGTCCTTGAGCATGGTATTCATCTATAAGCTAATTGGCTG
TTATAACGTTCATTTTCTTTTTCAACGTCACTAAGTCCAATTTGTCTAATATTCTCATAA
AATTGCACCCATTTAGCTTGCATCTGTTGGAGCATGTTGTCAGTTGCTTTACTTACACCA
CTATTGTTACCAGGTGAACCAATAGCCATGCCTTTAATTTTTTCAGCTTTAGTATCAAGT
AACTTTATTTCTTCGTTTTGTACTTTTAAGCTTTCTTTGTATTTGATATTTGCACTTGCG
ACAGTATCTTCAGAAAGTTTTAATGCTTTGTTTATTTCTTGGTGCTTGCTCTCTAGTTCG
TCATAAGTATTAGAAATAGAGTTATTTAAGCTTTCAATTTGCTTTAATGGGTTAATAGCA
TCTAGTAATTCACCGTTTAAAGCTTTATATACTTGAGAGCCTAAATATTCTCCCGCAGCC
TTTAAAGGTGCATTCATATAATTGAGAGTTTTCTCAATTGCACTCACGCACCATACTAAT
TTATCTTGAAACCATACAAACCAATTTCCCCAGGTTAACTCTAAATCTTTTGTTGTTTCT
GATGAGTTAGCATTCAACCAACTAAATAACGTTGTAAAGGTTTTGCTTACACTTGTTGCG
AATTGTGAAACACCTTGATTTACTGAGTTTATAAAAGTTTCTATTTGCTTTTTAACTTGC
CCATTCTGAAATTTGCCGACTAAATCGTTAATAAAATCAGCAAATTTATTACTCATTCTT
GCTAAAAATTGGCCAATAGGTGCATCACTTGCAAATATAACAGTTTGCAAACTTCCCCAA
GCATTACCAACACGACCTATAGCACCAGCTAAGGTCTGTGTTTTAGCTTCTAGCACGCTA
TCAAATTTTGAGTTTGCTAAATTATCAAAGTATTTTTGTAATTCAGCAGTATTAGCTTGG
ATTGTTTGTGTTTGCCCTTGGTAAGTTAGCTTAATCTTATCGCCGACTTGCTCAGCTTGA
ATACCTAGCTGTTTAAGTGATTTAAATTGACCTTGAGAAGCTTTATCTAAGCTGTCTACA
ACTGTGCTTAAGTCTACATTTAAACCAGTTGCTACTTTAGCAAGGTTCTTAATGCTCTCA
CTTGAATTATTTAAATTAAAGTTACCTAGTTTAATATATGCTTGTGCTAATTTATCTGTT
GCTATTAAAGTTTCATCTTCTAAAGCGTTTAGTTCCCAAAATTTAGCTTTGGCTGTCTCC
ATGCTTCCAGTCCAAACACTTAAAGACGCACTTGTTTTCTCAAAAGCTGATGCAGACTCT
AAAGCTCCTGCTGTTAAATTAGCAAAAAGTTTACTTATATAACCCGCTACTAATAACCTA
AATTGATTAGCAGACGCATTTATATTTCTAATACTTGCTGTTAAATGTTGTAAATGTGTG
TTAGTAGTATTTGTTGTATTAGAAATTCTAGTTAAATTAGTCTCAAAAATTCGTGCAAAA
GTTGTTGTAGACCTTTGTGACATTCTGATCTGATTATTAAAACTATTAACAACATTACCA
TTAAAAGATTTTTTAATGTGAACTTGCAATGTATTAAAATTTTGAGTCAAAGTATTTATT
TGAGCTAAAATTTGCTTAACATCAATAGTTGCATTAATGGTAGCCATATTTTCTCCAATA
AAAAAACGCTACCAATTTACATTGATAGCGTTCTTTCTTATTTTATAAAATTAATTAAAA
AATCTTTATCTTTAACAACCTAGAAATAGGAGTATTGAATATATAAAAATACTTATGTAT
TAAGTATATTGGTATATATAAATTCATCGCAAGAAGAGGACTTACACCCAAAGGCAGTAG
GAAAAATAAACCTGCAACACCAAAGATTACATACAGTGTAGTATGGATTAAAAAAGCGTA
AAAGTAATCAAATAAGCTCTTGCCATTTTCTACTTCATAATCATCTTTTAACTCTTTTAG
AGTTGTATAATCATTATTTTTTCTACTCATTTTTATTTGTCCTAAATATAAGATATATTT
ATACTATAATACTATTTAGAACGATTTTTCAAATGTTTTTTAAAGTTAGCTATATTCTGC
TCACATTCTTTTTCTGTCATACCGTATTTTTCAGTAAATTTTATATCGTCTTCTAATCTT
TGCTCAGGATGTTCAATATAATACTCTTCTGAATAAACCGCATACCAATAATTTAATTCA
GTTGTAGGCAAATTTAAAACTTCAAGTATCGGTTTATGTAACTCTCTTGCTACTCTAACA
ACGAGTCTAAAATCATTGTTAGAGCTAACTAGTTTTTTACTTCTGCTTGAGTATCTACAG
TTAAGTTGTTAATCTTTAATACTCTGTCAAATAATCGATTAATCAGTTCTTGAGGCATGA
TTTTTACTGTTTCAACATCGACAACATTATTAAACAAGTCTTCTTTATCACATAAAGAAC
AAGCTAACACTTTAAAAACATTATCAACATCTGAATTAACATCTTTGAATAGGCTTATTT
TTTCACCTGCTGATAATTCTCTAATGTAAAGATATTCACCTTCTCCCAATTCTGGAGCTT
CAACTTGTTCACTTTTAAATAATGATTTTGCACGAGCTTTTAATTCTGATAACTTCATTT
TTTACCCTTCAAATAAAAAGGGGTTTCCCCCTTTTATTAAAATAAATTAAGCAGCTTTAG
ACCAAACTACATCACCATTTAGCTTCATAGAAACACTAAACTTCATTAAATCTTCAACAC
CGCCACTAGTCATTTTCCAACCTAATAAAGTCGCTTCATAAGTTGCAATTTCACCTGATG
GCCATTGATGCTTAAATTTCACAATTTGAGTAGCATTAGCTGCATCTTTTAATGCTTGTT
GATTTTCATCATCAGGATAAGACACAAATTCTAAAGACTGATCAGCGCCATCTTTAATAC
CACCAATGTAACGCTTAGCAGTATCTTCAATAGTTGTCTGATCAATAGTTGATGCTTCAT
TACCAATTTCAATCATTGACTGAATACCTTGAATTGATTTCCATTCAGTGCCGTCAGTAG
AAAATTGAGTTAAAGTACCAGCTAATTTAACACCATTCTTAGCAGTATAATCATATAAAG
GATTTGCCATTTACATTCTCCAAATTATTTACTAGATTGTTTTAAATAATCACCAATAAA
CAATGATATTTGTTTATCCATTTCTTCTGAAAATTTTTCTCTTAATTTTTTCTGTGCATT
TGGTAAGAAATTATCAGCGGTTATACCACGGCCCTTTTTAGGGTTAGTCCCATAAGATAA
CCAATGTGCTATGGTTCCTGGTGCTGGTCTTTCTCCACTAACCCCCCATTCTTTCTTTAA
CATGTGATCGTTTTTAAAATAGAAAAAACCTATTAAACCACCTTTATTTGTTCCTTTACG
TATCTCTTTAGCTTTTACTGTTGTTACGCTTTTAAAAAGACGTCTAGGATCTTTTTTAGG
TTTGTATGACTTACCATAAGTTGTCTTAATGTAATTTCTTAACTCATTTCTTGATGATCT
TATTGATGATTTTAAAATCATCAGTCCCATTTTTTTTTGCATAGATGGAACTAATAAGCT
TAGGTTCTTTTTTAGCTTTTCTAGTTCTTTTGCTTCAATATTAAAAAAATCATCCATAGT
TAAATAATAAATTTAGAAGTTATTAACGTAGCATATACACCTGAATCTTTGTCATATTCC
ATATTTTCAACTTCATCTACTGTTATAAGTTGAAAATCTGAACTACTTTTAGCATCAATT
GCAGAAATAACCACATCCGCTATTTCATCTGTTTTTTGTCTTGATGCAAAGCTAAAAGCA
AGAATTTTTACCTTTAATTCATAGCTAGAAGGTGTTTTATCGATCGTACGGTCTAAAATT
GCTAAATCTGAGAAATGACAAACAATACCTAACTCTTCACCAATAGGTGCAAATTCTCTA
AAAACTTTAAATTTTTGCTCTATTGCATTAAAAATTGTCTCTTCTATTAAATCTCTTGTA
CTTTTTAAAGAAATCATGAAGTCATCACCTTATTACGCATGTATTGTGAATCATAAGATA
TAGCTAGAATTATGTAATCTTCATTTGGTCCTAGTTCTATTGAATCAATTAAATAACGTA
AACCTTTGTAAATAACGTAGTCTTGTTGCGTAATTCCTGACGTGTATCTAATTAAGACTG
TGAAGTTTAAACTTTGCACTTCTAACTGATTACGCATCTGTTCACGTGCTGTAATTGGTC
GAATATTTGCCCATACTTCCTTGTATACTTCACCTTCTTCACTTGGAATAACGATACCTG
AACTATTAAGCTTTGGGATGTAGTAGCTTAATTTT
>2013338001_____MeugFOFF_C3886
TTGGTGCAGTTTATATTTATAAAGGAACTTCTACTGCTGGACTCCAAAGTGGTCAGTTAG
TTGTAGGTTCGACTAATAGTGCCTATAATGGATCTACAGGCGGTGGAGATGTTGCTATTG
AGCTATGGAGAGGTAAAAACACTTCTTGGCAAGTGTTAAACACTGGCGGAACTTTAAAAT
TTAGAAATAATTATACGGCTGCGGCACAAAGTTCATATTCTCGAGATAGTTTACAGTTAG
ATTATAATACTGGAGCTGGATATATTCCAAATTTAAAAATTGCTGACACTGATAAAATTG
GATTTAATACTAATTATAAATTATATGTAGATGGAACAACTTATACTACAAATCAAGTTC
ATATTGATACTAATCAAGATGTAGGATTGGATCAAAATGGATCTCTTATAATTGGAAGTA
AAACTGGCGAAAATATCGGTATTGATGGCAATGAAATTATGGCTAGAAATAATGGTAAAG
CTTCTATTCTTTATTTAAATAATGATGGAGGTCTTGTTTGTATTGGTGCAGGTGGATTAG
AATCTGGCGGAAATATATATCCAAAAACCAATAATTCAAATACTTTAGGCACGAGTACTA
AAAAGTGGAAAGCTTTATATATCGGTACAGCAGATAGTTATGGTTCTGCTACTCAACCTA
TTTATTGGAGTAATGGGGTTCCTACAGCTAGTACATCAACTGTTGGTTCTACAACAAAAC
CGGTCTACTTAAATGCTGGAACAGTTACTGCTTCAAACGCTACAGTTGGTTCTGCAACTA
AACCAGTATATATGAACAGAGGAACTATTACAGTTGGTACTTATGAATTAAAAGCAACTG
TTAATAATGGTACAAGTGGTAAATTAGCTTATTATAGTGGAAATAATGCAGTTAGTAGCT
ATACATCTACAGTTGGTTCTGCTACTAAACCTATATATATAAACGCAGGAGTACCTACTG
CTAGTACATCGACAGTAGGATCTAATACAAAACCTATTTATTTAAATGCTGGAACTATGA
CTGCGTCTAATGCTACTGTTGGAACAAGCACAAAACCTGTTTATATTAGTAATGGAGAAT
TTAAAGCTACTGATGTAGATTTAGAGGCTTATTCAGATGTAGTTGCGTTGCCGGCTTCCA
ATATTTTGACTACAGATTGGGTAAATACTGGAAACGGCGATTATCCTTGGCGCGCAAGTG
TCTCAAATGAAATAATTAATATTACTGATTTTATTGAAGTGGTTTTAGATGATGAAGCTA
GTAAATTAAATATTTTTGATGATCTTTGCGAGACTTATAATGGCGGATATTATATTTATG
CTATGAGCCAGCCTACTATTACAGTCAAGATTGTTAATGGTATATTACATAAACCTAGAT
TTGGGGCAAATGTTACAACAGATGAGCAAAAGACTAATTCAATAATTGAACAAATTACAA
GTTCAATAACTGAACAAACTAATTTAAAGATTGAACAAACTGATTCAAAGATTGAAAAAA
CTAATTCAAAGATTGAAAAAACTAATTCAAAGATTGAACAAACTAATTTAAAGATTGAAC
AAACTAATTCAAAGATTGAACAAACTAATTCAAAGATTGAACAAACTATAGCCGGTCTTG
TTGATTTAATTTATCCTATTGGAAGTATTTATATGAGTGTGAATTCAACTTCACCTGCTA
CTCTATTTGGTGGAAGTTGGGAACGTATTCAGGACAGATTTCTTCTTGCTTCTGGATCTT
CACATTTGCCTGGTTCTACTGGCGGTGAAGAAAATGTAACGCTTACGGTTGATACTATTC
CGTCACATAGTCATGCAGAAAATCTTAGAGCGTTTGGATATGACGGTTGGTCTAACTATA
CGATGAATACTTGGGGTGTAATGTTTAATAGTAGTTGGGATGGCTATTATAATCCTGGGA
AAACTGTTAAGTCTGCTATTGTCAGCGCATACACAAGCACAGATTCGACTGGTGATGGTA
AGGCTCATAACAATATGCCACCATATCTGTCTGTATATGTTTGGAAAAGAACTGCTTAAA
GAAAGGAGGTTATAAAACAATATGGCAAAGGGAGTATTACATATTAGAAGTAATAATGTT
GATGCTATAGCTTCTACTTCATTAAAAGAAATTTTAGTACCATATGGTACAATTTTTACG
GATTTTTTAAATTTAAAAGATAATATTCACAAAACTGATTTAACACAAGAATTAAATTTA
TATCGTTTTTATTCTAGAGAAAGTGATACTGAAAGTGGAAATGAATATTTAGCGCATGAA
TTACCAGCGATTGATAATCATGTAATGGTTTTTAGTGTAGATAATGATACCCAGCGGGAA
AGAGTTTTAAGTTTTGATATTAGATCAACAAACATATATACTAGACTTAAAGAAAATTAT
GTTTGGGGAGATTGGGTTAAACTTCTTGATTCTTCAAATTATAGCAGTGTATTAGATACT
AGTTATGTTAAAAAAGCTGGAGATACTATGACTGGCTCATTAACTGTTCAGAAAACTATT
AATGGAACCTCTATCGCTACTTCTTGGCGACAGGGAATGAAGAATACGGAATATTCAGCA
CTTAATATAAGTGATTTAAATAATAATACTGGCTATTGTTCATGGATTAGACAAACAAAT
CCTTTTGAGCAGAAATGGTTTAGTATGGGTATATATAAAACATCATTTTACTTAATAGGT
TCTAATACTGAGAGGACTGAAGATGGTTATGATCATGGACTCTATTTTAATATTGATGAT
GGCAATTTAAAAGCTCCATGGTTTGATGGACCTGTAACCCATTTAGGTAACTATTATAGA
AGTGGTAACAACAGGCCTACTTCTTGTGATTTTCCAATACTCGGTAAAGGAGTATCATAT
TTTTTAGCGACTTCATCAATGACTACAAATAAGCCTCCTAATGATGCTCATTGTCTCCAT
CTCGGATGGGATCATGACGATGGCTATGACGTGCAAATGGGTATTTCGCATGGTCAACAC
CCGCATATATATTTGCGTGCTCAAAGTAGTGGAACATGGTATCCTTGGCGAGATGTTCCT
TGTGTATACTCTGGTACTAGTGCTCCATCAAATAGCACAGGCTCAAATGGTGATATTTAT
ATAAAATATAGTTAAAAGGAAGATAAAATAAATGGCAACAAAAACTTATGTTTACAATCC
ACCTCCTGATACAAAAGGAGTTGCGACTGGATGGTCAAATCATGGGGGTTATGGAGCTTT
AGTAGCTCGCATAACCCAGCGATTTGATACTTCAAGAGCGGCGAATGGTAAAAATAAAAT
ATCAGAAATTAAAATTGAAATGGAACTAAGGAATAGATCGAATGAAGCGGGAGTAAATAG
TAATTTAACAGTCTTTAATGCAAGTTCTCTGCAAACTGGTACTCTTAAAGTAATTGATAA
TTTAAGCGGTGGTGTTGTATATAGTACAACATTTAATTATACATTTCCAATTGGAACAGC
CATTGGACCCGGTCAAACATGGGGTGGCGCTCTCCATACTATGGATTGGAGAGCTATTAA
TCATAATGATAATGGAGAGGCTAATATTACTGTGCAAATAACTGCGACTTGGAATAATTG
GGCTTCAGGATCTGGTACTGAATCTGTTTCAAAAAATATAACTGATTTAAAAAAGACTAA
AATGAATATTAATTTTAATGCCAATGGAGGAAGTGGTGGACCAACAACTGCATTATCTCA
TTTTTATGGAGCTCCAACAACACTTCCAACTACAATTCCAACACGTCCTGGCTATAAATT
TTTAGGATGGACAACAAGAAACAATTCTCCAGCTGCGACTTTTACTCAAAACAATAAAAA
CATTAATCTTAATGGCACATATATTAAAAAGGCAAAAAGAACAATTAATAATACTGGTTA
TTTTGAACTTTTAGTAAATTCAACAAGCCCATCAATGAGAGCGCCACATTGGAATGATTA
TAATGAACAAGATGATTTAAAAACTCCATGGCAAGATTTATGGTCTGGCTCGTGGGGTGA
TAGCAGTGGAGGAAATAATACCTACAATTTTGGCTATGCTCGTACCAATGAAAATTTTGA
TGTAGATCATATAAAAATAGATAATTATGGAAATCAACATTTTCAAAATTATAATATTCA
TTTATATGCATATAATAGTTCTGGTAGCCAAATAGACTTCAACGGTAGTATTCCTAAATT
TGATATACCATTTTTCTCGGGGGGAGTTTTTAATTACTTTACAGGAAATAATATTACTTT
ATATGCCAATTGGGAAAAAATTCCCGGAACAATATATATAAGAGTAAATGGTGTTTGGAA
ACCTGGAGTTGCTTATATAAAAGTAAATGATGTTTGGAAAGAAGGATCTGCATATATTAT
GAATAGTAATACTTGGAAAACAGGTTCAACATAAAAAAATCCCTAATATAATTTGAAATT
ATATTAGGGATTTTTATTTTTTTTTATCCTCGTATCTTTGAGAAAATTAAATTAGTTTTA
TCAATTATTTCATTTCCATAAGTACTAAGAACATTTGCTACTAATTCCTCTTGATCATTA
GTAAGCATTATACCATAACTAAACATTGCAGCATGTGTAAGCTCGTGACAGAGAACTTTT
CTCAAGAAATCCCCGCCAAGATTTTCATTGATAAAAATTGTTCTCAAATTAGAGTCACAC
ATACCCACAGTTAGACTCCCATCATTTCTAAATAAATTGGAGTCATAGGGGTTGACGAAT
TTAAGTTTCCAATCAACCCCATTTAAAGTAATCATTGAATTTTATTTGCGAGGGTAGTTA
ATTTCTGATATAGAAGTTGTTCCTCTTCTGGAGAGGAATCAGAGGTCATTTCCACAATAT
CATTAGTTAATTCATTTACATATTTTTCTAATTTATGTAATTGTGTACTTTGATCCTGAT
GCATCTCTTTAGATTCCATATATCCTCTTCGACTAGCAGGACTTCTACCTTCGCGATAAT
CTCTCATTTCTGGCGGATAATATGATCGATTCTAGTCTGAGAACCCTCTAGCATTAGAGC
CTGCGCTATTACCTCCATTCATATTTCCTCCACTAGATGAAGAAG
>2013338001_____MeugFOFF_C4026
TGTATGCCAAGTCACCTGCAACTGCTTCTTCAGCACGTTGTTTTAACACTTCGAATGGTA
ATTCAACACCTGCGAATTCAGACCAGTTTCTTCTAGCGACGTGCTTAGTAAATACAACAG
CATCCGTGAAGTGAGCAGAGCTCAATACTGAGGTATCGTATCTATAAACAGAACGCATTG
CTGGCCAGTGTACGCTAGTCATGTCGTAATACTGGAAGTAGTTCAAACCATTATCCCATG
AACGTTGCTTGTGATCAGCGTCGCATGGAGTCCAGTTCCATTCCTTGAAGATTGAAATTT
CTGAACGTGGTAAACCAGTAGGAGTACCAGTAATCAACTGGGTTGAATTGTACAATGATT
TCTTAGCGCAGATATCAAGTGTAGATGGAATGATACCCTTGTAAGTGCTGTTAGCTAAGT
AACCAGATTGCTGATAGATTTCAGCACGGCAGCATTCAGTACCCTTAATTACTGATTCAG
GATTTAACAAGCAGCGAGCATATAAAGCAGAGCCAGTTGATAAATCTTCAGCCTTGGTAT
TGAAACGACCTAAGTTAGCATTCTGAGTAGATAAGATAACCTTAAATGCATCATGCACAC
CTAAGAAATCGATATAAGCATACTTGGTTTCAATAGATACACCAGTATCGATAATGTGTG
TGAATGGATAACGTGGCTGATCTAACAATTCAGGATAAACAAGATCCTTAAGATACTGTC
TAGTTAAAGTTTCAACTGCATCATCAGAGATATCACCATCTTCGCCGCCTTCCATGTATA
CAATACGGGAATCGTTTAGTGTGATAGCGTCATCATCTTCACTCATAACAACGTGAGCAT
ACGGAACACCATTTACGTTGTATGGTTCAGTTAAATTAACTAAATATGGATCAGTTAAAG
TATCATCATCTTCTACAGCCTGAACTAATTCACCAACTGCCTTGATGTTGTCAGAGTAAA
GCTGAACATCGAAAGGTAAGTTATCGTAATAGTTACCAATGATATCATCAAAAGATACAT
TGCGTGCAACACGAGTATCTTGCTGATTTTCTTTAGCAACGAAAGTTTCAGAGTTATTCT
GTAAATTAGAAAGAATAGGAGAAACAGTATCCTGTCCATAAGTTTTCTTAACAGCACCGA
AGGTGTATGGAATAGATGCGACGTTTGCAGCTAATACATCATCCATGTTGTCTAAATCGA
CAAATAACTTGATACCGATATCGTTAGCAAAAGCACCAACAGAAGAAGATTCAGCTGCTA
AAATAGGATATACAGTATAAGAAGTAGCACCTTGACCAATAGTCTTAACCTTAAGATTCT
TGATGGTTTCACCTTCTTCTAATTTGCGAGCAACCCACTTTAACTCTACTCCTGATTCCT
TAATAGCAACTCCGTCGTTATCTACTAAAGGAATACGATCACCGTCTTCAGTCAACACGA
ATTGACCATCAGTGTCTGTTTCATACTGAGCAACTTCTGCGTCTTTTACTTGTAGTTCTA
AAACTACTGAGCCTTTAGAAGCAGTTGAGTCAGCCATACGAACAACGAATGCACCTTGAC
GTGCAAATAAAGTTGATAAGTAGATTGACTCTCTTGAATAGTATTGTGTGTTACTATCCA
AAGTTCCTTCACCGAAGATAGACTTAAACGTAGTTGAGCTATCTACCCACACAGGTACAC
CAGCTGGGCCCTGTTGTGCCTTCATAAAGAAGATAGGACGGAACAAAGGAAGTATTTCAT
TTACGAGTGGAGTGTAAATCGAATTATCGATAACACTAGTCTCCCAATGAGGATAAGTGT
AAACTTTCGCCATGGTTAAATTCCTCAATAAAAGTTAGAAATACGAATTAATGTTATCTT
TGTAATGCTATAGAACCCAAAATACGGGCAGTATGATTTCACCAAATCGGAGAAAATAAG
TAGTATGAAGAGAAATTTTTTTGACACAGGAATGGTTACTTGGGCAGGGATTCAAGACCA
GATTCCTAGAGTACTCAAGTATGTCGTAGCTAACCGTGACATTGTGCTTCCTACGGAAAC
TACTCGTGTCTTGGCTCAGACAATACGCACAATACTTAAAAATCCCATGGCGGAGTTCTT
CAGCAGAATTCTGTCCGAAGATCAACTCAGTAACTTCGCTACTATCTACATACAACCATC
AGAAATATCCATTCCTGAGGTTATCGCATCACAAAATATAACAATGGATTTAAAACAAGT
TCGTGGAACTGATGTGTTACGTTCATTACCAGAATTGTACAATAAACCAATAATCAATCT
TACAACTGCTCTCAAACCAGATAGAACATATGGCGGACTAACAGTAAGTGCTGCTGATTC
TTTTCAGCAGATGTTCTGTAGAGCCCAAATGGTTGCATCGTATTACGATAACGATGTGTG
GTTATCACCATATCTAGGAGAATTTGTTGTACGAACCTATAGCATGATTATATCTTCCAT
TATTTCTAAGCTATTTAGTTTATCACTTGATGAAACAATGAAAGTGATGGGCGTGTGTGC
TATCTTCATGGCTCAGTTATTGGATCCAGATGAAGGTAACCCAACAATGCCTTCAATCTA
TAATAGATGTACATTTATAGGAAGTAGATCTGAACTAGAAGCTATCGCTAATGAAGTTAG
TGATATAACAGCTGGAGGCGTTAATATTGATAAACTACCTGAGATGATAAAACGTGTCGG
ACCAGATAGAATGAAATCATTCAATTTACAGATGTTGTTTTCAACATGTGGTAATCTTGG
TCCTGAAGTCGTAACAGGACGTATTGCATTAGAATATCCACCATACTGGACATATTGTCT
GCTGTTGGCTCTGTCTGGTGTGAAAACACCTATGATCTACCAACTTAATAATTGTAGATT
GTCCAATGAAGGTAGAAGTAAATTCCTATCATCTTTATTAACATATGAAAAAATGTTTGA
CTTAAGGAGATAACATATGCCTGTCTCTAATTCTAAGAGAGATGAAATATGTTGTGAAGT
ATTGAGACAGTATTTATTTGACAATGTGTGGAATGAACCTGAATCTGAATACAGAATCAA
TGTACATCCTCAAGTTCTTCGCAACAAGTCATGCGTGGGTAGTTTCACTGTATTGGATGC
GAACATATACTTACCTAAGGTAGGCGAATCGTACTTTTTGTGGTATATGAAAAGTAACGA
TATCAACATCGGTCTAGATCTAAAACCATGTGTCTGGTACGATTTGACTACGGTGTGTAA
TGAATATAGAACGCTAGTTCATGCGTATACCGAATCAGGTTGTATGTTACCAAAATGTAG
TGTGTTTATCAGATATAATCAAAGTAAGACAATAATATACATAGCTGTTAAAAAACGAGC
ATATAATTTATGCACGCCTTATCCAAAATTGGATGATCTGTATCTGACATTCTACTACGA
TAGTGATGTTGTTAATGATATTAGAATATATAGTGTTGAAGTTAAGAGTACTCGTGGGTA
TGCATCAATATTAAGTCAGATGACTAAAGTACTCAACACTGCTAATAGTAATGATTGTAT
ACTAGAATTCTGTAACGGAATGGAGATTACAGACCCAGACAACACACCGGAATTAGAATA
CGGTAATTTTTACGATATAATAATAGATAACAACATAATTGGTAGTTTTGAAATTGATCT
AACAAACAATAATGAGAGTCCTGTATTTTTAAGTACTAAGGATAAAGTATGGAAACAAAT
AATTCACATACCTAAATCAGTTAATCCTGACAATTACGTGATAACTCACAATACCTGTGA
TTTGTTTGTTAGAATAAAAGGTACCCATACTGGTAGATATATCCACAGAGCAACTAACGG
TAGAACTGTTGGACAAATAACTCATAATGATTTATCTATTCCTTTGTTTGTTCTAGATGC
ATATCGTGATTACTTACATGACCAGAATATTGTTGTTCACGGTGTTATACGTAAACACGA
CAAAGACAATGTATTAATACGTGATAGTAATTACATTGATCTATTGTACAACGAAGCTCA
CAGTGATGACGATATTATCAAATTCCTCAGTAATGAAAACAAGAGTGAGATGACTTTCTG
GAAAGCAGAAAATCTTGAATCTTCTAAATATGTGGAATTGATGTTTGATAGTCCTAACGG
TACTTCTACTGATATTGTATCTGATTGTATATTAGGTTTAGGTTATTATAGCACTGTGAA
TCTTTTATGTAAGAGAACAGTTTCTAAAAAGATAACAAAGAGTTTCGATGGAACTATTCG
TTTTAACTTACCGCTTATATTTGCAGATTCAAAAGTATTACCTGTGATATACATAAATGG
TAAGCAACTGAAATTCAAGTATTATTCATACGTTTCTAATGCGGTTGATAATGTCTGCGA
TGTTATTATAGACAAGGATGTGTACACTCCTGCTGGGTCAACAATATCTGCTGTGTTCTC
CATAACAGATAATGATAGTGTATACACATTTTCTCCTAGTGAAGATAATCTGAATGTTGA
AGTACCATACAAGAACCCTGTAGTTTATCAGAAGATGAAATTAGGTAAATCTGTTGTTGG
TATAAATAAGAGTTCAAACTATTCGTACACAAGAATAGAATACGGTAACAATATTTATAT
GTCAACAGACACAGATAAAGGTGTGAAACTAACATTCAACTCATCATTATCGGATACTGA
ATTTGTTATACAGAACCCGCATAGTAGTTATGTCAGAACATATGATCTGAAGAACTACAC
TAAAACAGGTAAGAGTATTGCTATACCAATAAACACAAATGAAGATACGCCATTATTAGA
TATAACCAATTTATTTGTTTTCTTCAACGGTGATTATCTTGTTAAAAATGTTGACTATTT
TGTTAACACAATAAGAGATAGTTCAGGTAAAGAATCTTTCAGTGAATTAGTTATTCAATC
AATGGACCACTTCAGTGAAAATGGTGATAACAGCATTGACGTTGTTTATAGTATTGTAAA
CACAGAAGAATATAGTTCTGGTTTCACTGTAAACAATAGAATAGCTGATGAAACTCCAGT
TAATTTATTCTTTCCTGGTATAACAAACACACATGTGAATGGGCTACTTGAGTTGGAAGG
TGAGTATCATGGTACATATATAAAGGTAAAAGATGGTAAGTATCCAGAAGGTAGTGTGTT
TGAAATACAGACTGCTGTACCTCATCTTGTCACTGAATTTCTATCTAACTATGGAAGAAA
TAGTGATTTAGAAAAACTCAATATTCTGAATAGATATTTTTACAAGTCTATTAACTTATC
ACCTGACTATCTAGTAATGGAATCAAAACACCGCATCTACTCCGTGTTCATGAACAATTT
CATCAATGATGTTGTGAACGGTGTTGTTCCTGTGATAGACGACCCTGATACGAAACGCTT
TAATGATTTAATAAAACCGTATTTGTATCTACAGAAAATGGATTTGTGTTTTACTGGTAT
AGATGGTAGATTTGTTGATCTATATCCACAGTATATAAATTACGACATATCACCTGAGGT
AAAACATTTCATAGATAGATACATAGCTTCTCTAATGCCAGAGAACACCAATCCTACGAT
GGAGGTAGTATATGGCTAATACAACTGATATTGTACAACAATCAGTTACTATAGATGGTA
ATACTATCATCATTTACAATAACAGAAAACCAGATTCATATCTAGAATCAGATATATTTG
ATCCTAACAATCCGTCTAGCGGTAAATACTTCCCATCTCTGTATTCGATTGTTATTAAAC
CAGACGGTAGCTTATGGTATGTGTCGGCAAGAAATGAATACACATATGCTGTAACGTTGA
CAGCTTGTAACATCGTTACTGCAGAAGATGCTGAAACAGCAGCTAAGATTGTTTCATATG
GAAACGATAAGTATTGTCTATACATGGATACCCGTGTATCACCATACAAACTTATAGTTG
ATGCTAAAGTTTTATTCTACGGAAATAGTTTAAAAGAATACACATTAACTGTTGCGAATG
AAGATGGTGAAAATAGTATCATCTCAATGTATTTGGATAGTACTGATAAATTCGTAAGTG
ATAGAATTCCTATGACTTCAATTAGTCCGGATCTTAAAGCTTACAAGTTCCCTACCAATT
GTCACACTACAGCCAACTTAACAGAAGGCGATGTTGTTACATTGACTGTCTATAACAACC
TAGGCAATGTTGCGGCAACACTCAACCTATATGTTAGAAATGCTGTTTGGTTGAATGACC
TAAATAGTTGGACTAATCCTATTGTTGAATTTGGTGTTGATTGTTTACAAACTAGAGGTA
ATGAGTTCTATATAAAGGAAAGACAAGACCCTTCACATCTTAACATAGTTCCTTATTTGA
TCTATGCGGATGGTAGTAAAGTTAATGTCAACATAGATAATACTCAATGTTTCATGTATG
GGTTAGATGATTTTCTTCCTTCATATCCTGGCTATAGTCAATCATTAGTATTCAAATACT
TCTTGGGTAAGAATGAGACTGCTTTAGGTACAACTGAGAAATTCTTAGTATGTTCTAAAG
AATTAGTTGTTGTGAAGGAAAGAAGTAGTTATAGCTTCAAGGTGAGTGTTATCCCACTAT
ACAACGCAACATTGAGTAAATGGTATCTGAAATTCTTCTTATATACAGATGAACGAGATG
CTTGTTACGATCTAACAGATTATGTGAAGTATGATAAAGATTTCACATTCGATGGAAGTT
ATGATAAGTGGGGTATAGAACAACACGTTGTTATTGACTATGATGTTAGTAAAGTACTGA
ACTTGAATGAAGAAGTTCCTGGTTCTCAGGGATTCTGGATAACAGTATGGGATCCTAAAT
CACATGAAAGATACACATTCAGAGATGCTGCTGATAGTGACATCATCTATGGTGTTGATG
GTAGTGTAACTAGAAGACCAGTTCTTCACTACGACAGAACATTGGATATTTATTATATCC
CGACAAGTGTGTTCCATAACAAGGAAGCAGTGATCGAGAGCTTCTATACTCTCGCTAGAC
CTTTCTATGATACTAGAACAGAATCAGTTGCTCCTACCCCAACTCACTTCATAATACGTG
ATAGCCAGAATGGTCAACAACTAATATCTAGTCCTGTTGATCTGAATAATTTCGGAAAGG
CAATGAATGTTGTTGGTACAGATAGACTACCTAGTGGTGGTACTGTTATTGTTGAATTCT
TAGAACTCATAAAAGATACTTATGTTGTTTTATATGGCGTACCAGTTGATGTTTATGTAG
GAACCTACAATACTGAAAACAACTAACAAAATATTTTTATGTTATATACCACCCTCAATT
GAGGGTGGTATATATTGTGTTGTTTTTTCAATCAGAAGATAAGTATATATTACTAAAAAG
GTACTAGTTGTAGTATCATAGGGTGTCAGAGTAATCTGACTTATATTTGTTCATTACAGT
TGGGATTCAAAATGTTCGAGGAAAGTAGTAGTAAAATTAATCTAACTCCCATTCGGGAGA
AGGTTATTGAGGTATGGGACTCTATGAGTCCTGAAGATAAAGAATTTTGGTACAGTTCAG
ATAACTTAATGAGTAGTGTTGATAATTACATTGACTTAATCCCATATGTGTACTCGTTGA
AGGAAAGAGAATATATTGATACTATTGTCGATATAGGTTGTTCATTCGGACCTCAGTCGT
TTCTATTTCATCAAATTGGTGTCAAATACGTAGGGTTCGATCCTTCTTGTGTATGTGGTT
TGTGCGGAATAGAAGCTGAAGGTGTTACGTTCCTCGATGCATGTTTCGAAGAATTCGATA
TTGAGACTATCAAAGAATACTTTGGAATTGATCCTGAAAGAACATTAGTTCTTGCGTTAC
ATGTTCCAGTGTTCCACTGTAACAGCTTAAGTTATCAGTCTAAATTCATTTCATATGTGT
TAAGTGAATTTTCCAGAATAATAACCAACTAAATATCTGTAATACAGAATACAGATATAG
ATTTTTAAATAACCTTTCTCATAATAAAAGAAAGGTGACCACCAAACGTCATTTCAAATA
AAATGGAGTAACGAAATGAAAAAGCAACGAAACAAAAACAAGAGTTTGATTACTCAGCAG
AGTATGAGAAACTCGCTAAAAACGTCCAGAATATCGTAACTGATATTGTAAAAGAATTAA
AACTTGAGGAAGATTTCTCTCCTGTAACAGCAACTGAATTCGAAGATACTAATGACGACA
TACCGGTAATCATAGTACCCGTACAAGATTACGCAAATTCTATCGCAATAAAGGGAAGAT
ACTGTAGTCATTTGTTTTCTACAGACGATGCTTTTAAGAAAGAACTCATGTTCTGTTTAA
AATTCGCATTGAAACTAAAGGAAAACATCACTGAAACCAACTATTATTCAATGGACTATT
TACCATTGGAACATACATTCGTATGCAATATGTACCGTCGAGGTGCTGTTGGTCGACGTG
GTACATATTTTGAAGTAAAATTCGATCCATATGGTGAGACGTTATCTGGAGAAGTTGAAT
ATGGGTATATATCACCAGAGTTACATTGTAAGGAATACAGATACAGAACTGGTTTCAGAG
TTGGTGAGTTACTACCTGTCATAGAAACAGATATCATCTCGCAGCTGGTAGAAAATACCA
AATCTACTGAGGGTATATCATCGTATACTATGGGTAAAACAGCCATAGACTGCACGCGCA
TGTGGTTGTCAACTCAACTCACACACAACGACGTCTGTGCTGAAGCACGCACTATTCTTC
TACTGGCTTTGGAGAAAATGGACGTAAAATCATCACCTATCGAACGTTACATTGATATGA
CTATGAGTCCTATAGAGCAAAATCCGGCATACACACCTTCTGACCGTAATGCAATAATAA
GATTCATACTGGCATACAAAGATACCGAGGTATTTGATGTATTAATATTCCAAAAAGATT
ATGAAAAACGGTTATTGATTATTGACAGATGTTATAACAGACTAACGATCAACCTGAGCA
GTGTTCTTAATTATCACCAGTCAATAGAAATGGTGGTCAACTTCATCTGTAGATAAAACC
GAAATTACTTTATACAGCAACACAGTGAGTTTCATACTCACTGTGTTATTCATATTTCAA
TGAGGTGACAATGGATGATTATATAGAAAGGAAGATAAACAGATCATGGAATTTTGAAGA
ACGAAAGAAATTTCTTGAAGAAATGATAGAGGAATGCCCTCTAAAGACAGCACACTTCTG
TAGAGAATTATCAACTAACGAATACACTTTCAAAGTTAAATACAAAAACGTTGAAAGAGT
TCGCAAGGCATATTTAGAAGTGACAGAATTATCAACACACTAACATATATATAATCTGAT
TGATATGTGGATAACTAGATTAACATATCGATAGTTTAAATTATATTCTAGTCAAAGGAA
AATTAAAATGAAAATTAATGTGTCCAAAACCAAATCTAATTTACCGTGCCTCTGGGAAAG
AGGTGGTGGCTGCCGAAACACAGGCAATGCAAGAGTTATTTGCGGAGCAGATGGCTCTAA
GAAAGTTGCTATTGCAATAGGTCATTGGTCAAACGACGATCATGCTTTATTCGTATTACA
TGACGGTGATCTAATCATCTCCGTTTTCGAGAGCAGAAGTAGTGGTCTAGAAATAGATAT
TACTGAAGTTAAATTATCTCAGATAAAAGATGATCTATGGTGTGACTCCTATGGGGTCTA
CAAAGATGTGGATTTCAAGACAGTGATGTCATACTCAGATGGTGAATGGGATAATGAACC
ATCCCCTGGCGTAGAAGAAGCAATACAATCTGCCGTTGACAAGGCAAGATGCTATCATTG
TAGAGAACCGTATTGGTATCTACCACCGAAGAAGAGATACTAATAAAGTAGTTTCAACGT
GAATAATATAACACTCCCACAAATGCGGGAGTGTTATATTTTTTATTTTTTGAGATATAA
TTCACCGCTCCAGGCTATCTTGTTATCTTCTGTCACAACATAATCATACCAATTTCTATA
GAACGACATCGGTACTTCGCTACCGTTGATGTAGATTTGATTATCTTCTAGATACTTGTA
CAGTGCTCTAGAAGGTATGACACAAGAATAACCTACAACTTTGTTAACTTTAAGTTCAGA
ATCATACTCGTAGGTTATTTTAAGTTTCATAGAAATTATCTCTTACAGAAATACTACCAA
ATCACGAAGAACTAATTCGTTAGATGCAGTACCTGCAGTAATGTCGTAGTTCAATCTAAC
TCTGATAGTACCATCATCTAATTTAGATATTTCAGCGTTTACATATGCAGGCTGATCCTG
ATGAGTGAACGATGAGTGACCTTTCAGTATCCCACTTCTCGAATTGAAATTAATATCAAC
AGGGAATTGGAATCCATCAATTTCTTCTATATCTAATCTAAGCTTACTAAACTTAGTTAT
GTCAGTATCAGCATCCAATATAAGATCTGTTGTTATGTCGAAATACTGCCAACCATCGAC
TGGTCTATTCATTGATTTTGATCCAGCCCAGATGATGTGACCATTCTTAAATGGAACCAA
CATTGTTTCAGACTGAGACTTACTTAGTTTAGATGACCAAGTAGAAGTACCATCTGGTAA
CATAAACAAATCGTCTTGTGGTAATGTTACTGTAGAAACTTCATCAACCAACTTCCAACA
AGATTCATGTCCAGACATATCTTCAATTGAGATTGTTTCTTCTAACATATTTGTTAAAGT
GAAACCTAATTGTAGATATGCACCAGATAACTGATCCTGATCATTCCATACTAATCTCAA
CTGTGGTCTGATTATGTTTGCTATTTCACCGTAATCAATGAAAGGAACATAACCTCTAGG
ATAATTCTCAGCAATAACATTAACATTGAATCTATCCGTACCTTTGTTATTCAAATCAAC
AGAAACTGCAACTGTGAATTGTATATGAGACAATTGAGTCTGTAATCTGAACACGAATGT
ATCTGCTGAACATGGTACAACGTTTGTTCCATTTGTAGTAAATAACTTAGCAATTGTATA
CCAATGCAATCCGGCAGTGTCACTGAATAATTTCATCAGTGTGCATTTTCCGGATGTAAT
ATCTCCATAAGCAGGAGAGCCTTGTAATCTGCGCATTTCTTTCTCCAGAGTTTCAACTCG
TTCAAATAAAGATGTCATAACTGATGTGGAACCTAATGATTCTTCAGTTACGGTTTTAGC
ATCGTTGATGTAGTTAACGAGATTGTTATAAATGCGATAAAAGTTCTTTGTAGTTATCCA
ATGTTGGATCACCACCAAAAGCATGATAACTGACTAATATTTTACCTGGTGAGTTGTTTG
GGGGATCATTATGAAATTGTACACAGGTGGCTGGTGAAGATGTGCTTTTGGTTTT
>2013338001_____MeugFOFF_C4295
ATTACGGAGATGTGTCAGTGCTAAATGGCGCAGACCTTCCTCCGGTTGATATCATCACAT
TTGGAAGTCCCTGTCAGGATATGAGCATTGCCGGAAAGAGAAGCGGTCTGGACGGCAGCC
GTTCTTCCCTGTTTTATGAGGCTGTCCGAATCGTGAAAGAAATGAGGTGTGCAAGCAATG
GACAATATCCAAGATTTATCGTTTGGGAAAACGTGCCCGGAGCATTCTCCTCCAACAAAG
GAGAAGATTTCCGATGCGTCCTCGAAGAAATTTGCAAAGTCAAAGATCCAGACTTTTCAG
TTCCTGCATCCGGGAAATGGTCAAACGCAGGAGAGATTCTGGGAGAAGATTTCTCAGTTG
TCTGGAGACTCTTCGATGCGCAGTTTTGGGGAGTACCCCAACGAAGAAAACGTATCTACC
TTGTCGCAGATTTTGCAGACAGGAGTGCCGGAAAAATACTATTTGAGTCAGAAGGCCTGT
CAGGGTATTCTCCGCAGGGCTTCCGCTCGTGGCAAACAGCTGCCGGAAATTCTCCGAAAG
GCTCTGGAAAAACAGGCTGTCTCTGCCTGAATGATCAGGGCGGAGAGCGCATGGATGTGA
CAGAGGATGTCACTTGCACCTTGCGTGCAGAAAGCCATCATCCTCCAATTGTTCCGGTGG
AAAATCATCCGACTGACAGCAGGATTCGTATTGCAGAGGATGGTGTGGTACAGACGCTGA
CAGAGCGGATGGGAACCGGCGGAGGGAACGTTCCGCTGATTATGCAGAGACCAAAGACAC
TGAAAATCCGTAGCGGATGTGAAGGCGGTGGAAAGGGGGCTCTGGTGCAGGAAGACTTGT
CCGCTACCCTCGGAACGCATAACGATCAGACCTTGTTTGTTCCGAAGGCTTACGGCATCT
GCGCCAAGGCAAGCCACTCGATGCAGTCGGATAATCCGCACAGCGGATTTTACGAAGCGG
ACACTTCCCGTTGTTTGGATGCCAATGGCGGCAATCCCAACTGCAATCAAGGAGGGATTG
CTGTGGTGGCTGTGCAGGGATCGATGATCGGAAGGTCTGATAAGAATGGTCCGCAGGGCA
GCGGTATCGGAGAGGATGTCTCGTTTACTTTGAATACAGCAGACAGACATGCGGTAGCCT
TCTGTGAAAAAGCTGCGACTCTCTCAGCAAATGACGGACCGAAAGGGCCATCCAGTCAGC
AGCTGAAGAATCCAGAGTCAAATTTTGTTTGCGAGAAAGGTAAGAGCGAAGAAACACATT
ATTCTTCCAGTAAAGCCTCATTCTTTACCTATGCGGAGGAAGAACTGGCAAATACACTGG
TTGCTACAGATTACAAAGATCCTCCAATCGTAAATGATGAAGACGAGACAGAGTATATCG
TACGCAGACTGACTCCGACCGAATGCGCAAGACTGCAGGGATTTCCGGATTGGTGGTGTG
CTGACCTTGGAACAGAAGAACCGTCTGCAGAGGAGATTGCATGGTGGGGCGAAGTATTCG
AGACACATCGAAGAATCAACAATCCGTCGGGCAAGGCAAAGACAGAGAAACAGATCATCA
AATGGCTGAAAAATCCCCATTCCGACTCCGCAGAATATAAGATGTGGGGCAACGGCGTGG
CTCTTCCCAACGTGGTATTTGTTCTCTCCGGCATTGTGTACTTCTCACAGAGATCGGCTC
AGATTTGAGCCGATTATTCTGCAGAGAATATCACAGATACAAGTTGCTATTATCTGCAGA
CAGAGTGATTAATGCAGTACCACGAAGAAAGGATGGTACTTATTATGAGATACGAATTTC
ACAGAACAGGCACAGAGAGAAAACCGCTGGTTGCAGCCATTGCAGAGATCACCGGAACAG
AGGCGAAATACCTCAAAGTTCCGACTTGCAATTACCAGATCGGAGATATCATTGTCGACA
AGGAAGGTGTAGTCGAGATTCCGGATTTTATTTTTCCAAAGGATACGACTGAATTGCTCC
GACAGCTTGCCGACAGAGGCTTTGTGCCGGAGAACATGGAAACGGCCGAAGAAGAAAACG
AAGAGCCGGAGGAAACGGCTGAGAGCGAAGACGTGGCACTTACGGTGGCGATTCCGCTCG
ATAAGGTCAAGGTCGGAAATCTCACCAACCTTCTGGAAGCGAAAGGCTACTTGATTAAGA
AGGCTTTAGGAATCGAGGACATCCGCATTGAACTGGATGAGGAAAAGGTTTCCTTCCCTT
GGTTTTCACAGCTGCCGGATGCAGAAGAAATCAAAGCCTACCAGAATTTCATCGCAGCCC
TTTGCCGGATGAGCCTGGAGCAGAAGAGAATCAATGCCACCGAGAAGAAAGCGGAAAATG
AAAAATACGCATTCCGGTGTTTCCTTTTAAGACTTGGCTTTATCGGAGAAGCGTACAAGC
AGGACAGAAAGATCCTTCTGAAGAACTTAAACGGCTCATCCGCTTTCAAAGCCGGAGCAA
AGAAGACTTACCGTGTGGAACTGGACGATGACAATTTTAAGACCTTCAAGGCAAAGGATG
ACTTGGAGGCACAGATCATTGCCGACCGAATTGCAGAAGAATACGGCAGTGAATTTTGCG
ACGTGATGGAGGAGGAAGCATGATGAGATTTCCGAGTAAAGAGATTGTGGACAGGGTACG
GAGAGAGTACCCTGCCGGATGCCGAGTAGAACTTCGCAAGATGAATGATGTACAAGCACC
TCCGATTGGAACCAAGGGAACTGTCATTGCAGTGGATGATTGTGCAAGTTTGATCGTTGC
GTGGGATAACGGCAGCGGATTGAACGTGGTCTACGGAGAAGATTATGCGGTGAAGATTTC
CGAATAATTACACAATGTACCTATTACTTCTTTGTGTACTATATGTTGTGGAAATGACTT
GCTATTATGTGCTTTTAGCGGCATATATAGTACTACCGAAAGGAAAAACAACCACACAAG
GAGGAACACACAATGAAGGAAATCAAGAGATTCGAGGACATCATCGCAAGAACAGCCGCA
GGCGAAAAGGTCGGCAAGGACGAAACCAACTACACCATGTTCTGGGCTTACAAAATCCAA
AAGGAAACAGGCAACGAGCTGTTGGACTTCCCGGAGATCATTTGGGAATACGACATCGAG
CCAATCGCTCAGATCTTAAAGGAAGAAGGCATCAAGGCGTTCACCATTTCCTGCGCAGCC
ACAAGCCTGATGGAAACCTTAGCCGGATTTGACAAGCTGGGGATTACGATGGCAGGGATG
ACAACAGTAAAAGCCAGATACCTGAATTGGCAGACACAGACAAACGACATCATTCCGGCG
ATCCGGATGATCGTAAAATAAGCAAACCTTCCCACCAGAAGGAAGCAGGCCAAACGGCCT
GTTTTCCTCGTACTTCCGACTCAAATATACACACATTTTTTCTCCAATATTTGTGTAGTT
TATGGCTCTGAATTGACTTGATATATATCGGTATCAGAGCGAATATGTACCTACCGAAGG
GAAAACAAACCACACAAGGAGGAAAACACAATGGCAAACGGATGGAAACAGGGAATCATC
GGAGTTCCGAAAAAGGACGGAGAATACAAAAAGGTACAGTATTGGGTGAAAGCCTACGAA
GAGCCGAGCGAAGACTACGGCATTAACGGCGGGAAGATCAGCAAGCTGAGCCTCAAGATG
GATGGCGAATGGATCGCCAACTATGACAGGGGCTGGGACATCCGCCCAACCTGCGAGGAG
GCAGAAATCGCCCTTTGCATTCTCTTAAACGACCACAACTAACCTCCTGAGAAAAAACTC
AGGCAGGACGGTCCCTTAAAAGGGCTGTTCCTCGTTACACGAAAATTATGACGAAGTCGC
ACCAATTCGGTGACGGCTTATTTTATTGCGATTTTGGAGGTGAGCCTTTGAAAAAACTGA
AGAAATACAAGCCAACGAAATATATGGCAAAGGGCTCCCATTACGATAAGGAGAGCGCCG
ATTTTGCGGTAGCCTTCATCGAGGAGCTTTGCCATACGAAGGGCACATGGGCAGGGAAGA
AGTTCCAGCTTCTCGACTGGCAGGAGCAGATCATCCGGGATGTTTTCGGAACACTGAAGC
CAAACGGATACCGTCAGTTCAATACCGCCTACATCGAGATCCCAAAGAAGAACGGGAAAT
CAGAACTGGCAGCTGCCGTGGCTCTTCTTCTCCTCTGCGGAGATGGAGAGCAAAGAGCAG
AAATCTACGGATGTGCTGCTGACCGAAATCAGGCAAAAATCGTCTACGATGTGGCAGCCG
ATATGGTGCGGTTTTGTCCAGCATTGGAGAAGAGAGTCAAGATTCTGGAGTCAGCCAAGA
AGCTGATCTACCTTCCGACCAACTCTACTTACCAAGTGCTCTCAGCGGATGTGGCCAACA
AGCACGGATTCAATACCCACGGGGTAATTTTTGATGAGCTGCACACTCAGCCAAACCGGA
AACTCTATGATGTTATGGTGCAGGGTTCCGGTGATGCGAGGATGCAGCCATTGTATTTTC
TCATTACCACAGCCGGAAACAATACCGAGAGCATCTGCTATGAAGTGCATCAGAAAGCAC
TGGATATCATGTCCGGCAGAAAGAACGATCCGACCTTCTATCCGGTCATTTATGGTGTTG
GCACAGAGGAGGACTGGACTGATCCGAAAGTGTGGAAGAAAGCGAATCCGTCCATTGGTG
AGACGATTGGAATCGATAAGGTAAAGGCGGCCTGTGAGTCGGCAAAGCAGAATCCGGGAG
AAGAGAACTCTTTCCGACAACTCCGTTTGAACCAATGGGTGAAACAGTCCATCCGTTGGA
TGCCGATGGACAAGTGGGATGCCTGTGCCTTTCCGGTACGACCAGAGGACTTGGAAGGTC
GTGTCTGCTATGGCGGTCTTGACCTTTCCAGTACCACCGATCTTACTTCCTTCTGCTTGG
TATTTCCGCCGGAAGATGAGGAAGAGCCATACTACGTGCTTCCGTATTTCTGGCTGCCGG
AAGAAACATTGGATCTTCGAGTGAGTAGAGATCATGTTCCCTATGATACATGGGAGAGAC
AAGGATTTATCCAGACCACAGAGGGCAACGTGGTACATTACGGTTTTATCGAAAAATTCA
TCGAGCAGCTCGGTGAAATCTATAACATTCGTGAGATAGCCTTCGACCGATGGGGAGCAG
TGCAGATGGTGCAGAATCTGGAGGGCATGGGATTTACCGTTGTGCCTATGGGACAGGGTT
TTGCATCCATGTCTCCTCCGACCAAGGAACTCATGAAACTGACGCTGGAGAAGAAAATCG
CACATGGCGGTCATCCTGTACTTCGTTGGAACATGGACAACATCTTCATCCGTACAGATC
CTGCCGGAAATATCAAGGCAGATAAGGCAAAGAGTACGGAGAAGATTGACGGAGCGATTG
CCTGCATTATGGCACTGGATCGAGCTATTCGATGCGGCAACGATACAAGCGAGAGCGTCT
ACGACAGTCGTGGACTCATCGTATTTTAGCAGAAAGGATGGTGATCCGATATGGGAATCT
TGAGTGGTATCTTTCGGAGCAGAGATGCTCCCACGAATAGAACGGCCGGCAGTGCCTACA
GCTTTTTCCTAGGGCAGAGCAGTTCTGGTAAAAGGGTAAATGAGCGAACAGCGATGCAGA
TGACGGCGGTGTATTCCTGTGTTCGTATCTTATCGGAGGCAATCGCAAGCCTTCCGGTAC
ATGTGTACCGTTATAACGAAAACGGTGGCAAAGAGAAAGCACTGGATCATCCGCTGTATT
ATCTGCTCCATGATGAGCCGAATCCGGAGATGACATCCTTTGCATTCCGGGAAACGCTGA
TGACACATCTGACGCTTTTCGGTAATGCCTATGCACAGATCATTCGAAATGGAAAAGGTG
AGGTCATTGCCCTGTATCCGCTGATGCCGGATCGAATGACAGTAGACCGAGATGATAAAG
GACAGCTTTATTATGAATACAACACTTCATCCGATGATGCCAAGACGATGAAAGGCAGTA
CCGTAAAGCTGAAGCCATCCGATGTCCTGCACATTCCGGGACTTGGATTTGACGGACTGG
TTGGCTATTCACCGATTGCGATGGCGAAGAACTCCATCGGTCTTGCGATTGCAGCCGAGG
AGTATGGCAGTAAGTTCTATGCCAATGGAGCTGCACCGAGTGGTGTTCTGGAACATCCGG
GAACGATTAAAGATCCGTCCAAGGTGCGAGAGTCCTGGACACAGACCTTCGGTGGCAGTG
CCAATGCGAATAAGGTAGCTGTTTTAGAGGAGGGCATGAAATATACGCCTATCTCCATCA
GTCCCAACGAGGCACAGTTCCTCGAAACCAGAAAATTTCAGATCAATGAGATTGCTCGAA
TTTTCCGAGTCCCTCCACATATGGTGGGAGATTTGGAGAAGTCGAGCTTTTCTAATATTG
AGCAGCAGTCCTTAGAGTTTGTGAAATACACGCTCGATCCGTGGGTATCACGCTGGGAGC
AGAACCTTGTTCGTTCCCTCATGACCCCGGAAGAAAAATCCACCTACTTTATCAAGTTCA
ACGTGGACGGATTGCTCCGAGGGGATTATCAGAGTCGCATGAACGGATATGCCACAGCAA
GGCAGAACGGATGGATGTCGGCTAATGATATCCGGGAACTTGAAAACCTAGACCGTATCC
CGGAAGAACTGGGCGGAGATTTATATCTCATCAACGGCAACATGACCAAGCTTCAGGATG
CGGGATTATTTGCAGACAGCGGAAAGGAGGAAGATTCCGATGAAGAAGTTCTGGAACTGG
AAGAATCAGGCGGAGATGGAGAGTCAGCCGAGCCAGAGGATTCTGACGTTAAACGGAACC
ATCGCAGAGGAAAGTTGGTTTGATGATGATGTGACACCACAGCTGTTTAAAGACGAATTA
AATGCAGGAAGCGGTGATATTACGCTCTGGATCAACTCGCCTGGTGGTGACTGCATCGCT
GCGGCACAGATTTTCAACATGCTCTCGGATTATCCGGGACATATCACGGTGAAGATTGAC
GGCATCGCAGCATCGGCAGCATCCGTCATTGCGATGGCAGGAGATGAAGTTCTCATGTCT
CCGGTTTCGATGATGATGATCCATAATCCGGCAACAGGTGCATTCGGTGACCACACCGAT
ATGCAGAAAGCGATTGATATGCTCTCTGAAGTAAAAGAGTCCATTATCAACGCTTATGTG
AGAAAGACAGGGCAGTCAAGAGCCAAGCTTTCCCATCTGATGGATGCGGTCACTTGGATG
AATGCCGGAAAGGCTGTGGAACTCGGCTTTGCGGATGGAGTGATCGAAAGAGCAGTAAGC
GATGCTGCAGCACCCGATGTGGCAGTGAGGGATGTTCTTTTTTCACAGACAGCCGTAAAC
AATGCTCTGATGAATAAGATCATCGCAAAGTTCAAATCAAAGAAGAAAACACCGGAACAG
CAGGCAAGAATCCCTGCACCGGAAGAAGCTGGCGTATGCGCAAAGGAACTGCGCAATCGC
CTTGATGTCATGAAAAAGTTAATTTGAGGAGGATTTCGATTATGAATATCAATGAACTGA
TGAAAAGACGTGCTGACCTGGTAGGTCAGATGAGAAACTTTGTGGACACTCACGAGGATC
AGAACGGCAAGCTGTCTGCTGAAGATACACAGACTTATACCAACATGGAAGCGGAATTTG
ATCAGCTGTCCGATGCCATTTCCCGTCAGCAGAGAGCAGACGCGAGAGAGGCGGAACTTG
CCAAGCCTGTGAATTCTCCGATTACCGGAAAGCCTTATGCAGGAAATATGCCGGAGGAGA
AGAAAGGCCGTGCCTCCGATGCATACAGACAGGCAATGCTGACTGCTATGCGTTCTAACT
TCCGTCAGATCTCCAATGTTCTGCAGGAAGGCGTGGACTCTGACGGTGGTTACCTTGTAC
CGGAGGAGTATGACCGCAGACTTATCGATGTGCTGGATGAAGAGAACATCATGCGTGGTC
TTGGTACGAAGATCACCACTTCCGGTCAGCATAAGATCAATATCGCAGCCACCAAGCCTG
CCGCTGCATGGATCGAGGAAGGCGGTGCGCTGACTTTCGGTGACGCAACCTTTGATCAGA
TCTACATGGATGCCTTCAAGCTTCATGTGGCAATTAAGATCACGGAGGAACTGCTCTACG
ATAATGCTTTCAATCTGGAGAGTTATATCATCACTCAGTTCGGCAAGGCACTGGCCAATG
CCGAGGAGGATGCGTTCCTTAACGGTGACGGTGTAGGCAAGCCTACCGGACTTTTTGATG
CAGCAAAGGGCGGACAGGTGCTCAGTACACTGACCGCAGCCATCAAGTCTGATGACATGC
TTGATCTGGTCTATGGTCTGAAACGTCCGTACCGTAAGAAGGCATCCTTCATCATGAACG
ATGCAACCCTTGCCTCTCTTCGTAAGCTAAAGGATAACAACGGTGCCTATATCTGGCAGC
CTTCCTATCAGGCAGGAGAGCCGGACAGAGTACTTGGTTATTCCGTACACACTTCTGCTT
ACGCTCCGACCGATGCGATTGCCTTTGGTGATTACAGCTACTACAACATCGGTGACCGTG
GCAGCCGTTCCTTCAAGCAGCTCAATGAACTGTTCGCCGGAAACGGTATGATCGGTTATG
TTGCGAAGGAACGTGTGGATGGCAAGCTGATTCTTCCGGAAGCGGTGAAGATCCTGAAAC
TGAAAGGTGAGTAAGAAAACGGGTGGGGAGAAATCTTCACCCTATTCTGTGAAGGGAGGT
GCGAGGAATGTTCGTAACTTTGGAAGAAATGAAACAGTATCTGCGAGTTGATTTTTTCCG
AGGATGACGTGCTGATTGAGACACTGATCAAACTTCAGAAGCTGTGCATGGATATCTTCG
GCACCGATGCAAGG
>2013338001_____MeugFOFF_C4795
GAGAGTTTGCCCCCAGGAGAGACAAAACGTGTTCCTTTTGGAGAACTTAGAGAAACTTAC
TTATCAGCCAGGTGGGCGTGAATTACTTGAGAACTTTTTACAGATTATTGATGAAGCTGT
CACCTCTGACTTAAATATTCACCGTGAGGCTGAATATAATATGTCTGAAGCACAGATTAG
AGATTTACTTTTAACAGGTTCTCTTGATGTTTTCTTAGATGCGTTAGATTTTGCTCCAGT
AGGAGTTATTGATTTAATTAAGAGTATGTCAGTTAGTCTTCCTTTAACAGATCTTAATAA
GAGGATGGCATTAAAGGAAAAGACTGGATTTGATGTCGATAAAGCTCTTATGCATGTAAT
GGAAGAAAAAGAAGCTGAGAATGCGGACAAGGCTCCTCAGGCAGCTCCACAGAGACGCGT
TCAGCAGACCGCCACACCACAGGGACGTAGAACCGCAGCTAATTATAAAACAGAAGAAGA
GAAACCAGTTGTAGAGGAAACTTCAGCAGTTGAACTTCCAAAGTATAATAAGGTTGTTAA
GACTGGTAAGTTAGAAACTAATGAGTAATAAATAGAATAGGAGGACATTATAATGGCTGA
TGATGTCAAAAAGATTGATGCGCCTGATGAAGATGCGTCATTCGTAAGAGAGACAGAAGA
TGGTAAAGAAGTAGAATATACTGGAACACCATTCTCAGTTATTTATAATCGCTTTCTTGA
GAAAATTACTGATGATATGTACATGGAACTCACCCCAGAGGATACAGTTAAGGATTTGCA
AAATCTATTGATTGATGCAATCCCAGGTTTTGAATTTCCTAGAGTTTGTCTTGATGATTA
TCTCCCTAGAACAGAAATTATCAATGAAGCAGATGCAAAACCTGGAGATTTTATCTTAGC
TGTATTATGGGGTGAACTTCCAGAAGATGGTGAAATGCAAGCGCCTAATGTTCTAATTGA
ACGATCTTCTTTTAAAGCTACACTTTCCTCAGAGGAAATAAATATCTTGGCGTTATTAAT
GAAACAAGGTTGGGTTCAACGCCAAGTGACCTCAATCGAGAATACTCGAATGAAATATTC
TGGTTCAGATTTTAAGATGACTTCACAAGCAAACCATTTATCTAAGTTGCTTAGTCTATT
GGAAGAGTCTCGTAGAGATGCTTTTCATATGCAAAGATTATATAAACGTAGAAAGAAGGA
CGAGAATGGAGTATATCAATCCAACTGGTCAGTTTTACGAGAAAAAAGCGCCCTTAGATA
ATAAGTATGGAGTCTTAATTACGATACAGGATATTAAAAGAAATTCTCAACGCTTAACCA
ACCAATTATGGAAACTTATTCCAATGCGTGAGAATGAAGAAGATTGGCAAAAACAATTAG
ATACAGTTACTTTAGAAATTGCGGGCTTGAAGGAGATTTTTCCAGATGGGGCCGCAATTT
TACAATTATTAAGTAAATTAGAAGGATTACGTGTTACAGAGAGTAGTTTTGAGCTATACC
GTAAAACAATATTTGAATGTATTAGTTTGTTACAGGGGCTGAGTTGATGGGAGATTATAA
ACCAAAAGATAACCGTAATACTTCTTTAAATTTAATGGGTAGAAGATTAGGTCTGCATCC
ATACCATGTTCCGCACAAAGCAAATGTAAAGACTGAAGAAGAGAGGGAAAAAGTTGAAAT
TTGGATTAATGATAAAATTAAAGAACCTCAAGAAAAAATAGATTTACATTTGGATGGCGT
TGATAGTCAAAAAAGATTTTTAGATGCCAATGGCGGAACTTTTCAACAAGAAAGAATGAT
TTTTGATAAACGCAGAACTCTCGATCGCGCAGTTTTATATTCATATCAAGGCGCAGTAAT
TAAAGGAATTAAATCAGAGAGATCTATTAGAGCGTTAATCAATCCAAATAAAAATAAAGT
AGACTATGATGATAAGGTGCTATCAGTTCAGTATGAATACGGCTTGACTGTTGGAGATGT
TTTTGAATGGGAGGGCACTAATACTTATTGGTTAATTTATCTTCAAGATCTTACTGAATT
AGCTTATTTTAGAGGGGATATTAGAAGATGCTCATATGAAATTAACTGGGAAGATGAAGA
TGGAAATAAGCACTCTACCTATGCGGCAGTTCGTGGCCCAGTAGAAACTAAGATTAATTA
TATTCAAAAAAATGGTATTAGTGTAGATGAACCAAATCATTCACTTCATATCTTAATGCC
ACGAAATAAAGAAACTCTTGAATATTTTAGACGTTATTCTAAGTTTTATTTACGTGGAGA
GGATGAGGGATCACCTCAGATATGTTGGAGAGTAGAGGCTACAGATTGGATTAGTACTCC
TGGAATTTTAGAAATTACTGCGGTTGAGTATTATATAAATAAAGATAAGGATGATCCTGA
GGAAGGTGTTGCAGGTGGATTAATTGCTAAACCAATAAATCCAAATACTGAAACAGTTGA
AGCTGCAATTGTAGGTGAAACATTTATTAAACCTAAAATGACATATTCTTATCATTATGA
AGGACCAAAATTACCTTCTAATACTCAATGGAGAATGGATAAGAAATATCCAGTTGAAGT
TATAGTCGATGATAGTGATCGAACTAAGTTGACTTTAAAGTGGACTAGTAATTATAGTGG
TCAAATACTTTTGAGTTATGGAGAGTATTCTAAGACTATTGTAATAGAATCATTATTTTA
AGAGTATGGAGTTAAAGGAGAATAGAATATGAGAATTACATCACCTACACCAAAATCAAG
TTTTTTATCTGTTGAGAAAGATATAAATTTGATTATAAATAAAATGCTTAATGATGAACG
CTTAAAACGTTTATTATATTATAATACACCAGATTGTTTAGATAAAGAGAATCTTACAGA
GAAAGAAACTTATCATTTAATTGGTCGCAATATTAAAAATGTACCGAAATTAAAAATTGA
TAGTGATATATTAAATTATGTAATTATTAATTTTGATAGTTTTAAACCAAGCGGTAATCC
TGAATTTCGAGATAACGTTGTTATTTTTGACATTATATGTCACTTTGATCAATGGTCTTT
AAATGATATGCAGTTAAGACCTTATAAAATTGCAGGAGAAATTGATTCTCTCTTTAATAA
TGAACATCTTTCTGGTATTGGTACTTTAAAATTTGTTAGTGCAAATCAAATTGTATTAAA
TGATGAATTGGGTGGAATAGCTTTATGTTATCAAGCTGTGCATGGTGGAGAAGATAAAAA
ATTTATGCAAACAGAAAAGCAAGAAATTCAATTCATTAAAGATTTTGAGGATATGGTTAG
AAAATAATTATGGATATTAGACTTGCTTTAATAACAGGTTCAGATATTCCTATACCAGAG
TGCCAATTAACTATTCATCAACCAACTATTGAAGAAATAAGTATGATAGGTGAAGATATA
TTTTTTAAAGCGGTTCAATGCTTAACACTTAACAAGAGCATGTTTGTACAGGACAAAGGT
GTTCTAGAAGATATAAATAATTTTCAGATATTTATGACGATGATGGGCGAAAAGGAAACC
GTAGATAAAAAAGAAGCTGTGAAACAACTTTTTTTAATCACGTTTCCGCAGTCCAAAGTC
ATGTTTACACCACGTTCATTAGTGTTTCAAAGTGATAATAATAGCACAATAACGGTTGAT
GAGTCTAACTTTGAATTTTTACAAATTGCTATGCGAGCTGTATTTTGTTCAAAAGAAGGG
CCAATGGATCAACAAGCATTTAACCCAGCAAATGCAAAAGCTAAAGAAATTGCGGAAAAA
TTAATGCGTGGTAGACAAAGAGTCGCTGAGCAGAATGGTTCAGCGAACACTTGTATTTTT
AGTCAATATCTTTCATCCCTTTCAATAGGATTACAACTCTCTCTTATTGAATTAAAACAA
TATACAATGTATCAATTATTTGATGCAATGGAAAGATATTCACTATATACTGCATGGGAT
ATAGATATTCGATCTAGATTGGCAGGTGCGAAACCAGATTCTAAACCTGACAATTGGATG
AAAAATATCCATCAATAAAAGAAGGAGGAAGACACACTATGAAATTTGGTGTTCGTGAGA
TTTGTGACGTTGTATTAAAAGCTAAGGCAGCGCAGAAGATTGGTAATAAAATCTTTTATA
AAAACGAACCAGTTATCTATTTCGATACATTAAAAACTTCTAGTTTGGAAGGCGCAGCTA
CTACTGTATATGCACAGGGTGGCCGTGGTAACTCTCGTTTGGTTGCTTGGGAAGGTGAGC
GTACAGTTACTTTCACAATGGAGGATGCTCTTATCTCTCCAGAAGGATTTATGATTCTTT
CTGGTGCAGGATTAGTAGAAGCTTCTTCTGCCCAGACTATTAAACAGCATATCACTGAGA
CAGTTGATGCAAGTAATGTAACTGTTGAAGCAAATGGTTATACTATTAAATTGAGCAATG
AGCCTTATCTTCCAGAAGATCAGGGAGATAATTTTGCTTATGTAATGTTTGTAAAAGAGG
GAGAAATTATTTCTGAGCCATACATTCCTACTCATGGAAGTACTGCTGTAACAGATAATG
GAGATGGAACTTTTACAATCACTGTTGAAAACCATAAAAACTATGCAAATAAGCTTTCTG
AGACTGAAGAGAAGAATCTAGGGATTGCTTCTGATGATGAATATGCTGTTCAGGGTGAAA
AAACTGAAGCTGGAGCTTATTCAATCTTAACAAAGAAAAACTTTGATAGTGTAATTGTTG
ACTATTATATAGAGAAGGCTTCTGGAGCACAACAGATTGAAATTACACCTGATAAATTCG
GTGGAAACTACTATCTTGAGGCTTCTACTTTGTTTAGAGATCAGAATGGTGTAGATATGC
CTGCTGAATTCATTATTCCTAACTGTAAGATTCAGTCTAACTTTACTTTCACTATGGCAT
CTTCTGGAGATCCAAGTACATTTACATTTACTATGGATGCATTCCCAGATTATACAAGAT
TCGATCATAGTAAGAAAGTTCTAGCTGCAATTCAGATTATTGAAGAGGCTGGTAGTCAGG
ATCTTTCTAGAACAAAGAGTGCTCATGATGCAGGTCATGAAATGTTGTTTTAATTTGCGG
TTTGGCAAATAATTACTAAAATTTTAGGGGAAATGTGGAAACC
>2013338001_____MeugFOFF_C5216
TTACAGATCCTTATACGTCAATCGTTGAAACTGTAGGTTTTTGGCGTCCTACTGATATCA
GCGTATACATGAATATCACTATACAAGATCAAGAACTACCTAGTGATTATGAAAAACAAA
TAAAAGATATTTTAATAAATAATTTTTACGGACTTGATGAAGATCCCCGAGTTGTAATGA
ATGACGATTTATATATAAGTCGCTTTATAGTATCTTTATTAAAAAACGGTTTTAAAAATA
CTACAAAATTGACATTTTCATTTAATCCAGTAGACGAAAACACTTTCTTGCATATTCCTA
TAAATAGAGCACCAGTTTTAAGTGCTAACCATATCAATATTACAGTAATTGAGAGTAAAT
AATTATGGATATAGTAGGAAACAAAACACCTTTTTTTATTGATAAGACTATTCAGTCACA
ATATAGTGCAAGCCCTAATATTAAAAACGTGATTAAAGCTTTTCACAATTTAATAAAAAT
TGAAAATGATGTTAATACACTTTTTAAAAATATGATTGATATAGACACAGCAAAGGGCTA
CGGGCTTGATGTATGGGGGCGTATTTTGGCATTGCCTAGGGGCTATGCAGACGTTTCAGA
CACTCAACCTTTTTTAGGTTTTAAAATGCTTAATGATGCACCCGAGCCCCGTTTAGATAC
TTTCACAAACGCACCTTTTTATAATCAAAATGCAACTAGTAACGTATTATTAAGTGACGA
TGTTTATTATACTTATCTAATGCTTAAAGCTTTAATAAATATTAGTAATGGAAGCTTAGG
AAGTCTAAACTACATGTTAAAATTTTTATTTAAGGATCGTGACATTAGTATAATACATGT
TGATAATATGATTTTAAGATTAGTGATGTTTGATAAATTGAGCATAGCCGAAAAACAAGC
CCTATATAATATGGATTGGTTACCCGTGGGGGTAGAACTTGAAATATATCAAGTAGATAC
AGACACTTTCGGTTTTGACGGGCAGGAACTACAAACTTTTGACAATGGCAATTTTGCAAA
TTAAGGATATATAAAAATATGGCTCAACCTAATTTTTTAAAACGTCCACTAGGTGAAAAT
GCGGACGTAAACGTATTACCAGACACCAACCCCGATCGAGAAGGTCGTGCTACTATAAAT
AAACTTTTTAGTGCTATAAATAGCCTACCTATTAAAGCTGGTGGCATTGCACCTAAAAGA
CTTGACATAAACGCATTATTCAAGCTTTTAGGGGCGGATATGTGGTTTAATCAGCACGGG
GGCACTTATACCTACAACAAAGATTATATTTACAGTTTAGGCGCAATAATTCAAATTGAT
AGTACTTTTTATGTATCAATTAAAGGAAATAACTCAAATAATACACCGTCATCAAGTCCT
AATTTTTGGCAGAAATTATTCACAATCGAGAATAATTCAATCGTATTAAATAATGTTGTA
ACATTAGACACAAATCAAACAATAAACGCAGAGAAAACTATCACTAAAAATTTTTATTTG
GACGGGAGCAGTTCGATAACAAGAACCGCAAATGTGGTTAAAGGTGAAACAGTAGACACC
GATACATGGGCATTATATGGAGTTGCACAAAACAAGGCTACTTTAACAAATGCGACAAGT
TATGCACGAGTAGGCGCAGGAGTTATGAGTAACGGCAGCACTAGAGCACGTATTGAAGTA
ATGCGCAATGTTACGGGGGCTACAACTGGCAACAGTAGGATCGAGATCATCTGGGATAAA
GAAACAGACACTTATACAACATACGCACCGCACCCACAACAAGTAGATAATAGTAATTGT
ATAGCTACTACACAATGGACTAATAACAGAAGTATTTTAATGTGCAGAAATACGACAACA
TCAACCATAGCACAAAGTGCAACAGTAAGCGGATCAGTGTTAGAAAGTGGTGCATTCGGT
TTCAGCGGTTCTAATGTGACATGGCAAGCTTTAAGCACCTTAAATGGCACCTGGAAAAGC
TTTTTTTCGGTTGCATCAAATAACATAGGTTTATTTATTCGAATAGCTTAAAGGGGGCTA
AAGTGGATAATTTACAGAATAACGAAGTAGAAACAGAAACAACAAATATTTTAATTGTTG
AAAGTTTAGAGAATGCTCAATACAACAATAAAGAGAAAACTATTTTTACATGTGATGTAA
AATTTAGCGATTTTAATATTGTTTTACCTTATACCCTAGATAAAAACGAAACATCAAAGA
GAAATGATTTAATTTTAAAATATGTTACTGATAACAACATTAAAATTAAAGCTTATAAAG
AAACAAACGAGATTATACAAAAAGCGATAAAAGCAAAACATCAAGAATTAAAAAATATCA
TGGAATATAAACGTAATAACGATACTTGCAATTATGATAATGATGAGTTTAATTTTGGTG
AAACAGCGCAAAATAACATGCTAGTATTATTAAGTGCAAAACAAGAAAAAACATATATTA
GATCAGCGACAGAAAAAACACACGTTTTTAATCTTGAACAATTAAATGAACTAAGTTTAA
TTATGGTTAATGCAGTGCAAAATTTATATTTAAAATATTGGACGTTAAAAGACAAATTAT
ATAAATGTGAAACACTTACAGAAGTTGAACAAATAGCATGGGAGATTTAAAAACATGGTA
CAACCAACCGAACCGCAGTACTTAACAATACCACTAGGCAATAACGCCGAAGTAAACGAT
TTACCACTTTCAGAAGCAAGTGCAGAAGAAGGGCAAGTGACGATAAATAGCTTATTCCCA
CCGATAACTCAAATCCCTTTAGATGCAGGAGGAATTCCACCCGAACGTTTGGATATGAAC
GGCTTATTTAAGTTAATAGGTGCCAAAATGTTCTGGGATCAGTGTGGGGGGCTATATTTT
TATAAGAATACGCTTGATTATGTAATAGGCAACATTATTGCAACTAAGACAAATAACGAT
GTTTTTAATTTTTATATTTGTATTGCTAATAATGGTGTATCAAGCGTTATTAAGGAACCG
ACCGATCCTAATTATTGGAAGTTAATCTTAACATTAAACAACGAAAATAATTTAATTTTC
AATGGAATTGCAACAAGTGCAAACAGAGCGACAACAGCAGACCTAGCAAGCAATGCAACA
TATGCAAACCGTGCAGGTATTGCTCAAAGTGCTACAAATGCGACTAATGCAAATCATGCA
ACAACCGCAGATAATGCAACACGTGCAAACCGTGCGACAAGGGCAGATTTAGCAACTAAA
GCAAATAATGCAACAACCGCAGAAACGGCAATAAAAGCGCAGACAGATCTCAATAACAAC
GACTTAAGAACTTACGTAAAAAGTTTAGGCTATGAGAATGTTAGCTTGACAGTATCGGAC
GGGTACGGCAATGTAAATTTTTTAAAAATAAATAAAGTAGAACAGTCAAATTTTGCCTAT
AACACAGTAGAAAAGCCACACAATACAAATAATTTAACTATTGCTAGCACTGGTTTTGTG
CAAGAACAGTTAAAGCATATTCTAGGCGGTAAATCATTTTATAAAATTAATCAACTTATT
GATAAACCTACTACAACCGCAAAAACGGGGGAACAGTGGATCAGAAATGCAAGTACGGGG
CTATCGGGGGTTAATCGTGGTGATTTATATTTGTATGATGATGTTACAAATTATGACGCT
ATTTTAGTTACATATGCAAATGATGGACTTGAATATTTTAGTAGCAGATTTATTCCTACA
TGGGAATTTTTATATATGATTGGATCCCCTTTATCGCAGTTTTGGGGGGGATCAGCACCG
CTTTTAGGGAGAACATCATTAGTTGATGATAATACAGAATATTGGGATATTTATTGCGTA
CGTGAAGGTACAACTACTAGATATTTAAGGTTCTTTAGAGATAACGGTATCCGTATCATG
GATATTTACGGAATTAAATATTCTGCTGATTATCAACCGATACCAACCCCACCAGCAGAC
GCCCCCGAGTATGAGTTCTCTAGCGGTATAAAATCACGTCAAATAGAACAGAGCGGGGCA
AAGGTTACTATTGATGAAGATCTAGACAGTGTTTTATCAACATTTAAAATTATAGAGTAG
GAGTTTAAAACTATGGCTTATGTAAAAAGCGCAAATGTGACAGTATCATATAATGCAGCG
ACAAAACAACATCATTTAATAATTTGGTTTATGCACTAGCTGAAAAATTAGCAGAATTAG
GCGGTGTATCTCACTTAGAAACAATAAACTTGTCAAGTGGCTTCCCGTTATATCAAGGGA
TAACAAATACAAGCACACCTTCATTAAATATTTATAGTTCAACACAAGATATTTATTCTA
ATTTTGAAATTTTAGGCACAGATAAAAATAATTATTGTGTAGGTTTAGGTGTGAGTGCTT
TACGTCAAAATCCGACAGACTATTTTTTACATTTTTCTTTAGCTATATCAAGCGATAAGA
ATCAAGAAATTAAAAACGATATTCCAACTTCAACACAAAGCTCATATAAAGATCGAAATG
ATAGTATTTTAAGTTATTTATGCAGAAAAAATTATGATAAATATGATCAAAAATGTTTTA
CTTATGATTTACCTATTGTTATTAGTAATAATCAAATTAGCATAACAATTAATTATATAA
GTTCAGAAAATGGCACGTTTTTTAAATTTATTTTAAGTAATAGCTATAGCGATTATTACA
ACTTAGGTTTTTTTAAAAATGATAATGGAATGAGTGCGTTTATCAGTTCTAAATCGGTTA
ATTTTGGAACAGACACGGGAAACGCTTTTAACGGTTGTTTAATACCTTTATCTGAACGAG
TGCAACAAACTGGCGCAGAGTTTGGGCAACAAACTAACGCACAACTTAGAGAGTATATAA
CCACACCGACAACGCAAAATTTAAGTTTATATAAACCTTATATAATTTGTGCGAGCGGCC
CACGTTCGACTACGCAAGATGGGGGGCTAAGTAATACAACGAATTCATATTCTTATGGGA
TTTTTTCAACTATAAATTGGGCGATCGCTTTTTGTAATCAAAGCGGTATAGGTCAAGAAT
CTTATGGGTTATTAGCAACTACTTATTCGTCTTCGTCTTCGTCTTCGTCTTCGTCTTCGT
CTTCGTCTTCGTCTTCGGATTCGTATTTGTATTCGGATTCGTCTTCGTATTCGTCTCTAA
ACATGGCTTTGTCAGGTTTTAATATGCCTTTACTAACTGGAGCGGATCAAATCTTTTTAA
GACGTCAATATCAACCTTTAACCAACTATAGAACAAGTTTATATGTTGGCTTATTCCCTA
GCATAGAAACACCAACAAGTGGATCAATTTTTGAGCTAAGCAATGGTAAAAAATACATGT
TAATAACACCGAGCATCCTAGGCTTATTTATGGAACTAGACAGTTAAAAAATATTGCTTA
AAAACGTTATTTATAATAAAATTATAAGTAACGGAAAGCAAAAAAAATCAATTGTA
>2013338002_____MeugFWYF_C6159
NNNNNNNNNNNNNNNNTAGGTGGAGTCTATCTTTTGACGTCATTCAAAAATCGTTCGAAC
GGCTTTCTTTCGCCATTCTCATCGAGCAGTGAGGGGAACGCCTCGTTAAGTTCGTGGAAG
GTCTTGATGCCCGAGAATATATAGTTGGACCGCTGGAGTCGCTTGCGCATACCTTCGGAC
ATCTCCACCTTGGTAAATGATGAATCCAGGGCAGAGCTGTGCGTCTCAATGAAGTGCTGC
GCCTCGTCGGAGGCAAGGATGTTGATGTCGAGAGCAGCACCCTTCTGCTCGTAGAGCGCA
GACATCATGCCGTCAAAAGCCTCTGTCAGTTTTTTGCGGATGCTGCCCTCCACAGCTTTG
TCAAGCGTGAGCGGATGATGAGCTGCTGCCAGTATCTCCCCATATCTCTGGTGCAGCCCC
ACATAGTCGGTGGGGCTCAGTCGAAAAAAGGGCGAGCATTCTTTTGCTGCTTATCATCGT
CCTCCTCGCTCTCCTGGCCTTTTTTCTTTCCCTTTTTGTCGCCATCGGGATTATCCGGGG
CCGGTGTCATCACCACCAGTGGGCAGCATGGGAGCATTGTTGCGACGTTCGCCCAGTGTG
ATGCCATACTTCTCAATGAAGTATTCTGGATCCACCTCGAAGTTGTTGAGCAACATGGTC
TCGTATGCCACCTGCTGCTCGGGCGTGTAGTCGACGGAGTTATCCCAATCGAAGTGCAGA
CCTTTCAAAGGGAAGCCATGACGAATCATGCGAGGGATAAGCTGGTTGTTGATGACATCG
CGCAGCATATCGGCATCCTCCTCCACAAGGTTCTCAAACACCTTGAGGTGGGTCTGCGAC
TGTGAGAGGCTGCTGCCGTCCTCGATGGTCATGGTCTGTCCGATGATGAGCTTGGAGAGT
TCTGAGTTGGCTCGGTCGATGCGCTTGTCATACACATTGAAGGCATCGCCCTTGCCAGTC
TCCACAAGAGAAATCTCCGTGTCGAGCGGAGCCACCATGGAGAGGGCAGAACCCATGTTG
CGCAGCATGCTGTCGAGACGGTCAATCTCCTTCTTGTCGCGTGAGGCAGTCTTGGCAATG
CGCATGGGCATGCCGAACACCTCACCGAAGTTGTCCCAGAATGCCAGCATGTTTTTCTTT
GGGATGGTGTGCTGTGCAGCTTTGAGGAACAGACCGAGGTCGTCGGGCTGTCCAGCCTCT
ATGAGCCAGTCGGTGAATGGTGCCTCGTGATAGTCAAGCCCGCTCTGCCAGTCCGTTCCC
AGTTGTGGAATCACGCGGTGATACTCAGGAATGACATGCTTGCGCGGCACGAGGCGCACC
CCATCGTAGCAGGGGCAGCCATCGCCATCCTTGATGATGTTGCCCAGTTCGATGAGCGAG
TGCCCCCAGTCCACCGAGTCCAGCACATAACGACAAAGCTGCTTGAACCAAGCCTGGTCG
AAGTAGTGCATGGCTTCCTCGTTTTCATTACCCTTCATGTCGGAGATCTTAAAAGACTTT
GCCATGACAAAGCCCTTGCGCTGTCCCACACAACCCGTGAGGTGGGCGTCGGCATCTGTG
TCACGGTAGATGTCGTAGAGTCGCTGACGGTTGGGTGAGTCCACATTGATGGCCATCTGC
CATGCGGCACGCCAATCGGCAATGTCCTTGCGTGTGAGCGCGTCGGTGGTGCGCTGTATG
TCAAGAATGATATGCTTGAGTTTCTGGCGGTCTTTCTCCTTTGCGAGGTTGAAATCGCCA
TGAGGCGTGTGCAACACCTGAGCATCGCCACGCCCCAACATATTGTTGAAGAAGTTGCGT
ATATCCATATTCTTACCAATTAACGTTGTTGATTGTTGGCTGCATTCGGCATAGCCAAAA
TAAATTTTGCTCTGCTCTCATTTGCTCACCAATTATGTCTTAAAGGTTTCTGTGAATGCC
ATACCACGCCCAGTCCCGAAGGCTCACCGCTCTCGTCGACAGCAAGAGGCAGGTCGGGCA
CAATCTTGCCAGCCTGCACACCTTCCAGCCACTTGATGGCGCGGTCGTAGCGTTCTTTGC
GAATCTCGCTTCCCATCTTCTGCGGCATGGCCGAGACCATGTGGTATAGTGCGATGTCGC
AGGTGTACATCACGATGAGCCGATTGCGACTGTCCCCCTCGGCAGTAAATATAGCCTCGG
TGTCATAAGCGGGACGCAGATAGCTCGAAATCTCCTCACGCGCCTCAAGCTCGGCATTCG
TCCGATTCTCGGCTGTGGCTTGAGAAACCACCTTGAGGGCAGCATCGCCAATCACCACAC
GATAATCGTCCTCTGTAATAAACATGGCAACCTCCTTCCTATCGGGTTACAAACAAAGCC
AGCTTCTCAATATCACCAACAGTGACACCCTTACGGAAGCGGTGGCTGCGCACAAGCTCG
CGGATAGTCTTCTTAGGAACCACCTTGAGGGAGCCACCCAAGTTAATCACATAGTATTTC
AGTCCAAAGAGGCTGGACAGTTTCTTTGCCTGGCGCACGGCACGCTTGAATCGCCATGCC
CAAATGATGTCTTTTATGAGTTTGAACATATCACCATGAATTTTTAGCGGTCGGTCTTTT
GCCGAACACTGGTTGGAAAGTCTCTTGTCTTGAACACCGCTGCAGCATCCAGATCGCTCC
CTCGTCGGCATCGGGCGCATCATCATGCACACGGCTACCACGTTCAAGGGCGAGCGTCTG
CTCGATGCCAACCTGCATATCGGGGTTATCTTTAAGCGCCTCATTGTACCACACGAAACC
ACGCTCCCATAATGGGCTAACGGCTTCTATGCGCTGAATCTTCTCCGGCTTCTTGCGTTT
GTCTGGCATGATGGGCAACTGATATCCTCGCAGATTGCCCTCAGCCTCGAACTCATCAAG
GATGGTATCCTGCATGAAGTTCGCCTCCATATAGAACTGGATAGCAACCTTGTCGCGAGT
ACGCTCATAGAGGTCGTATTGCCAACGCACCATTTCGCTCACTGTGGCCTGGCGCACGAA
GCAATCAATCAGGTGCAGCTCATTGCCAATCTTTCCCCACAGGCGCGAAGCCTTGTAGTC
GTTGGCGGTGGTGGACTTGAACGACGGGTCGGTGTAGCATACCAGCATGTCGTATTTGGT
GAGCTTAGGCAGCTTCTTGTACCTTATCCAGTCGGCGCGGAAGATAGTGCCGTCAACAAT
GGGGTTGTGCATCATCTCTTTCTCCCAAGCGCGATAGCCAACGAAGTCACGATACTCCTG
CGCATCCTCCTTGGTCCATTTCTCTTTCCATACAGGCTCGCCGTTCTTGTCGACAGCCTG
CACCTTGGAAACGAACACGCCCCGGGTCTTGGCAATGTTTGCCAGCACCGAGGTCTTGGA
GATAAGGTTTCCCACCATGAGGAAACGTCCACGCCCCACATCAAGAGCACCGAAGAGTGC
CTCCTTCACCCAGTCGGTGAGGTCATGGACGCGCTTCTCGTTACGACAGAGCTCATCATC
GTCGAGGTCGTCGATGACGATGTAGTCGGGGCGAGCCTCACGGTCGCGCAAGCCACGCGG
CGACTGTCCACGTCCCACGGCGAGGAACTTTACACCTGAAGCCGACTTGAATTCGCCCTC
CGTCCACAAGCCTACGGACTTCTGTACGCCGTAGTCGGCGATGATGCGCTGGTTGTATTC
CAGTTCCGCCTGTATGTCGCCCAGCAGTCGGTTGGCCGAGTCCTGCGACTTGCCGACCAC
CACCATGAAATTGATGAGCCGTTTGGCGCGTAGCATCAGCCACAGTGGCATGAAGATATC
CATGTGTGTGGACTTGGCATGTCCACGGGGCCACATGAACACCGCCTTGAGGTTAGGCGT
GTCGTGTATCTAGCGCGCCGCCTGATTGTGGAACGGCGCGTTGTGGATGGTACGGATGAC
ATCCCCCGTCACCTTGTCGCGCAATGTGAGGAAGTGTGGGAAGTAATACTCGCAGAAAGC
GGCATAGTTGCTCTCCAGCCTTGCCTTGCGTTTGTCCTTCTGTGTGGCGGACTCCACGGC
AAGGATGGCCGTATCGGTGATGGACTGGATACGTTTGCAGTGTTCCTTCCAGTTGTCGAA
TGCCTGTTTCTGTTCTGCTGTGGCCATGCTTCACTATTTTATGCCCATCTTCTCGGTGAG
ATAGAGGTCCTGGTATTTGTTGAGTTTCTTGAGGAACTCAGGAGTAATCTCCGAATCGGT
AGTGGCGCGGAACTCCAGCCACTTGGTGAATGCGATGAAAGTGTCGATGTTGTCCACCAC
CGATGCCTTCTTGTCGAGTTTCTCGATGACCGATGAGAGCTTGGCCAGCTTGTCGCCAAG
CCCTGCCAGCAGTTCCGGGTCTTCCGAGTCGTTGACCTGCGAGATGAGCTTGTCGATGGC
GAGCAGCAGCTTGTTCACCAGTTCTGGTCGCGTGACGCTCTTTGCGGCACGCGCCCTCCC
CTTCCACGCCTCGGCAGTAGCCCATCGAGACACGGTAATGCGCGAGACACCAACTTTCTC
GGCTATCTCAGTCTGCTCCATGCCCGACATATATAGTGCGCGGGCAAGAGACTTCTTCTT
TTCGTTGTCTGCTTTTGTCATGTGTACTTGTTGTTATATATGACGTGCCGCAGTGACGCG
TTACACACTGCAAAATTGCGTGATTTCCAGGGCGCAGACAAAAAAGTATGCAATGCTTTC
ATAGAAGTGTGCAACCATTGCACACATATTTGGCGGTGCTTGTAGAAACCGCTAAAATTG
CACCAAAAATTCAAATCAACCGCACAAAATGGGAAAACGAGTAAGAATATCAAACAACAG
CCTGAACAGCTACGGAACACGAGTGCTGACAGCAGGCATGAACGTGGAGCAGTACAACCG
CAACCCCGTTCTCCTATACATGCACGAGCGTGGTCAGGTGATTGGCTATGTGAAGGACCT
CAAGGTCGAGGATGACGAGGTGACAGGTGAGCTTATGTTTGACTGCGCCACCGAGCTCAG
TCAGCGCTGCAAGAAGCAGTGGGAGTTCGGCAGTTTGAAGATGGTGAGTGCCGGGCTCGA
CATTCTGGAGATGAGCGAGGAGAAAGAGTTTCTTGTGGATGGGCAGACCANNNNNNNNNN
NNNNNNNNNNNNNNNNNNNNNNNNNNNNNNNNNNN
>2013338002_____MeugFWYF_C6321
NNNNNNNNNNNNNNNNNNNNNNNNNNNNNNNNNNNNNNNNNNNNNNNNNNNNNNNNNNNN
NNNNNNNNNNNNNNNNNNNNNNNNNNNNNNNNNNNNNNNNNNNNNNNNNNNNNNNNNNNN
NNNNNNNNNNNNNNNNNNNNNTGGCAGTAACTGCATCATCCACCAGCCTTTCCGGTTGTA
ATGATGGCGTCTGCCAGCTTTGCAGATGTAATGGCTGCATCCACAATTTTTGACGTAGAT
ACTGCCAGATCTGCCAGCTTTTCTGTGGTGATCGTTCCATCGCCAACATTTAAGGCCGTA
AGTGTACCATCATCAATGGCTTCTGCCAGCGCTCTTTTGAATGCTGCCGTGTTCAAGTCA
GGATTTGACACGTCATCATAGCACTGCTTGATAGCATCATGGATGGATTTTCTTACATCA
CGGCCATATACCGCAGAAAGGATCTGCGATAAATAGTTCTGAATATTACTCATCTACTTC
TGTACTCCCTTCCAGGTCTGTCACCCTCTGTTCCAATGCTTCAAAGTCTTCAGTAGTAAC
CAGTCCGGACAGATCTTGATGTTCTGTCAGATAGCTTGAATCATTTTCAAGCTGTGATAC
CCTTGTTGGGATGTCTGACTTAGTAGCATATCCGGACATCTGTGAAGATATATCACGCAC
AAAGGCAGTGAACACAGACGTCTTTACATAATCACCTTCAATTTCCGCAACAACATTGGC
TGCTGCCTGCACAGCTTCATTTGCACTATTGGCTGCTGCCTGCGCCACACTAATGGTGGA
TTGTGCTGCTGATTCAATGGTTGCCGTTGTCTTGGCTGTACTGGCATGCTTCTCTGTCAG
TGACTTGAATGTCACACCAAGGCTGTATTCAGACTGATCCGGATTGACCAGATCAAGCGT
GATCTTGGAACACAAGAAAAATTTATCCAGGGAATGTGGCAGGGATACCACCCTAATATA
ATCCCCCAGCTTGATTCTTTCCGTATCCACATCTATAAGATGCAGATCCACGGCTTTGAC
CGTAAGTGATACAGACATTTCAATGCCTGCACTCAGGAATGCATTTCCTTTGGTCAATAG
GTTACTTGGCAGCGTGACATCATCCCATTTTTCTGTACGCCAGATATATCCGAACAGTGC
CACGCCGGTATTACTGACAATGTAATCCTTCCCATCATTCACAGAAGCAATTGTCAGCCT
TCCGGAAGTATTTCCGTCTTCATCCTGCTGCTCTGCTCCAAGCGGAATCAGAACGGTGAA
TACCTCATCAGCAGAAATATAATCCGATATGTCCAGAAGATTCTTTCCAAATTCAATGAT
CTGTGTGGAATACTCTCCGTATTGCTCCACATAATCAAGATAGCGGACACCATCTTCTGC
CAGCCTTGGCCGTAGGTATCCGCCGTGTGTATTGATCAATTTGTCCCCAATTTCATCAAA
GGTCTTGGCATATTCAATATGGGACCTGTTAATGTAATTGTTTGGATCTGTTACTGTGAT
TTCTCCCAGCTTAAATTGCTTCATCTCTTCCACCTGGGAATTATGATTGTCCAGGAACTT
TTTGAACAGTTCCGGAATGTCCCCGGTGAATTCATATGGACGCACCACAGAATCAAGAAG
GAAGGATAATTCACCTTCACAGTAAACATCCTTCCTGTTGTAATAATCCTTTTCATCATG
CAGCACACGTCCCCGGAAGATTTCTTCCCTGTCCTGCTTCACAGTAATGATTGTTTTCAG
CTTCTGGATGCCGTCATACAGCGGATTTGTTGCAGGAAGAAGAAAGGATAATGATCCAGC
CTTATTCAGTTCCACTGTCATCTTTGGTGACAGCACCACATAGCCTTCATTGGCCAGTGT
TGGGGCATAGATCAGTTCATTATCTGCATAAATCGCATACACTATAACCTACCCCCTCTG
TAATCAATGGAAACTGTACCGTTCCCCGTAAAATACAATTTGTTGGTTCCTGCATGAAGC
TGAATATTAAGAACACGGTTGTTTCCATCCGGAAGTGTGTATGTCACACCATTGTACCGG
ACATTCAGACCGCTTCCATCATCAGATACCACCATGAAGGCAGGAACAACAGACTTTCTT
CCACCTTCAATGGTGAATTCCAGTTCATCATCTACACGCATATTGCCATAATCACGGATG
ATACCTGTTTCAAAATTGAATGGATCCCATTCCCAATCTTCCAGACTGCTGAAAGTTTCC
ATCTTGTACGGCTCCACTGTGCCTTCAATCACGATTTTTGCCGTCTTCTGACTACTCTTC
CATTCATTCACAGAAAGTCTTCCATAATAATAATATGTGGAATCTTCATCAAAGGTAATC
TTCATCTTCTGGCCGTGAAGGTAATCAAGAATGTCAGAATAGATATTTGACCAGCGGCTG
CGTGAATCAATCACATTAAAGTCACACTTGATCTGCCGGTCTTCAAAAGCAATTTCCCCG
GTCAGGGATTCGGACAGATCAAGACTGCCATCCGCTGCCGGGATATCAACATAATTTGTT
TTCGGTTTAGGGGGACTGATTACGGGACGTGATGCCAAGATCAGTCCCCAGTCATTGTAT
GAATGTTTCGTCCCAAACGTTACGCCGTTCAACGCCATGACTTAGTTCCCCCTTTCCTTA
TGACCTGAAATTCTTCCAAGTTCTCTATCAATTGCCGGTGTCAGTCTTCCAACCAATGTC
CCATCATCCAGTACAACCTGCATGTTCTGAAGTTCCGGAAGGAACTGTGACAGAATATCA
AGGATTCTATACAGAAGATCTACAAGATTTTCCATTTCTGAAGATACTGCATTACGGATC
ATTGACATCAGGCTTTCTGTACCAACTACAGTTTCTGATCCTGCTTCACCGCCGGCCATA
AGGCTATTAGTAGCCGGATTGAATCCGAATACTGTTGGCTGATTCATGATCATACCGTCT
TTCATAGCCTTTGCATACCAGTCAATACTAAAGTGTGGCACACTAGGTGGATTCAAGCTG
AAACTACCGGAAATCTTTGGATGTGGAAGTTTCAACTTAGGCAGGGACCAGCTAAAGTTA
AACTTGGACCTTATTGCACTGATTGCATTTCCTACAACATTTTTTGCCCCATTCATAACA
TTTGAAATGGTGTTCTTAATGCTATTGAAAATGTTTGTTACTGTAGATTTTGCGGAATTC
AGTCCGGATGATATTGTGGACTTAATTCCATTGATCACATTACTAATAGTGCTCTTAATT
CCATTCCAGATACTGCTGACAGTAGACTTTATAGAATTCATCACACTTGTGATCACGGAT
TTAATTGCATTCCAAACACTGGATATAACAGATTTCACTGCATTCATTACACTGGAAGTG
ATTGACTTCACACTGTTCCAAGCAGATGATACTGTTGATGAAATTGCTGATACAACAGAT
GAAATAAATGCCTTGATAGCATTCCAGATATTGGAAATCACTGTCTTCACCGCATTCATC
ACTGTACTGGTCACATTGCTGACCGTGTTCCAGGCATTTGTGATTCCTGTCTTAATAGCA
TTAACAATAGGCGTAAGTACAGCCAAGATGGCATTCCATACATTAGAAATCACAGTCCTG
ATAGCTTCCAACGCTGAAGAAAATGGTGCTCTTAATAGCTTCCCAGGCATCTGTCAAATA
GCTGCCAAAATTCTCCCAGATAAAGCGCCATGGCACAGTTAAAATCTGGAAAGCTGCAGA
TATGATTTCCTTTATCAGCAGAATGCCAACCTGCACAATATTCTGTATTGTCTGCCATGC
TGTAGAAATGGCGCTTGTGATTGCATCCCAAATACTGGTAAATGTATCTTTAATACCAGT
TAAGATGTTGCTGATCACAGATGTGATGGCATTCCATACTGTCTGTGTTACCGTCTTGAT
GGTGTTCCACACATTAGATATTGTATTCTGAATGCTTGTCATAAGACCGGAAATCAGATT
CACAATACCATTCCACACAGTTTCTGCTGTGCTCTTAATCGTGTTCCACGCACTAAGTAA
AAAGCTTTTGATTGCTTCCCATGCCTTGATAACTGCATTTCTGAAGTCTTCATTGGTATT
CCACAATACAATAATGGCAGCAACTACACCGGCAATCAGTGCTGCAATCAGAACAAATGG
ATTAGCCAACATCGTACTGTTCAATAATGCCTGTGCAACTGTCGCACCTTCATTTGCTGC
CCGGAACGCTTTAATTCCATTGGACACCGTACTGATCAGTGCAGATATGGCAAGGCCAGC
CTTAAACACGCCAAGTGCTGTGGCAACACCAATAATAACCGGCGCCAATTCTCCCATGTG
TGTGATTATCTTGGATACGTGCTGAATAAAGGAAACAGCATGTGGAATGAATTCTGCAAG
CCCAGTAATGAACTGCTGCAGTGTGTCAAATGCCGTTTCAAAAAATGATTCAAAATCTAC
CTGTTGCAACCAATCCAAGGCACTGCTGAATGCATCCCCTAAAGATTGTGCAAACTTATC
CCAATCAACCTTTTCAAGCCATACTGCCAACTGCTGCAGAAAATCCAAAATGGTTGGTGC
AAGCTGTCCGCCAACCTTCGTAAGAATGTTTTCAAACAGTGCCTGCACGGATCCCCAGGA
ACCGGAAATTGTGGTTCCGGCTTCCAGTGCCGTTGTTCCGGTAATTCCCATGTTATCCTG
AATCTTATGGATTGCCTGAATCATGGTATCAAAGGAAATTCCATCCAGTGATTCAATCTT
TTCATTCAGAACGCCAGAATCATTGATCAATCGGATCATTTCTGACTGTGTACCGCCATA
ACCAAGCTTTAAGTTATCCAGCATGGTATAGTTCTGCTTTGCAAATCCCTGATAAGCGTT
CTGGATATCACCCATAGATGTACCCATCTTATTAGCATTATCAGACATATCTGTGATTGC
AAGGTTTGCAATTTCAGCTGCCTTTGCAGTATCACCATTCAACCCCTGAAGCAGGGAAGC
AGAAAAGCTGGTTACTGTTTCCATGTACTCATTGGAACTTAAACCAGCAGTCTTATATGC
GCCTTCTGCATACTTGACAACCGTGTCTGCAGATTTTCCAAATAAGGTTTCTACACCACC
CACAAGCTGTTCATAATCGGCATAGTTACCAACGGCCTGCTTGGTCAGGTCAATCATCTT
ATTCCCAAGTTCTGCGCACTTAGCAATCAATCCCTGGATGGCTTTTGAAGTTAGATCTGA
AATAACACCCTTCCAGATTGTAAAGCCACCAGATGCACTTTCCGCATCCTTTCCGGACTG
CTTTGCACTATTACCAGCATCTTGTGCTGACTTATCAGTTTTATCAAGCGCTTCAGCTGT
GTCAGAAGCCTTTTCGCTAATGCTATCAAGACCTTTTACGGCATCACTATAATCAAGTGT
GATTTTTCCTACTAAAGAAAAAACATCTGCCATGATTTAGGTCTCCTTTCATACATGTGG
CACAAAGCCACCCAGAATGGATTCAGCCTGTGCCACACTCTCTTGTAATTGCTGTTCACT
CAGCCCATCTTCTGCTTCTTCCCCTGCAGGAGCACTATCCGGATCAATGATGGATTTCCG
GAAGCTGTCAAAAGACTTCATATCATCATTGATCATCAAAGGATTAGAAAGCATAGACAG
ATACAGTGACCATTCTGTTTCTTCTTCAATCTTGTCAAAGATAACATCTGTCACTTCATA
CAGCGAATTGTGTTTGATAGCGTGATTTATAAAGCTTTCAGCACCGCTGCCATATCTTCT
GTAGATGACGTCTCCGAATTTCCATCTTCCATACCCAAAAATTCGGCAACTTCCGAGAAA
AAATCTGTCAGATCCTCCCTTTGGAAGAAGTCACGCATCAGCTTCAAAGTGATTCCTGGC
TTAAACTTTGCCAGCTCTTCCGGTGTTACCGGCGTTCCGTTCTCCCATTCAAGCGTATTG
GCAAAAAACTGATAGATTGGCTTTCTTGCGGAACCAAGATTCCCAATCACAACAGCTGCA
AGCTTTGCACCTACCATAATGCCAATGGCTTTGTTGTCACCTTTATCCTTGGACGCAGAA
ACAATGGACTGCAGGTCAAGCGCCTTCACGGCATCAACAGCGCCAATGGCTCCAAGTACA
TCACAGAAATCAAACAAATTGTCTGTAGTAAGATCTTTGAACTTTGTGATCATAACAATT
ACACCTCTTTCTTATTTCGTTACTTATTCACCAGTCGGATAGTAGATTTCAAGATCCAGC
TTATCCAGAGTGTCATTCTGAAGGTCTGCTGTACACTCAAACTTCACCTTGTAAGTTGTC
TGGTTGTTGTTCTGCGGATTGATTTCAAATGCTTCTGTGCAGATAGCATTCGGAAGAATG
ATGATAACCTGTTTTCCGGAAGACAGTGTTCCAACATAAGCAATGTTTTCCAGGTAATCA
TCTTCTGTGATATTACTCTTGGTCACATACTTCACGTATTCCGCATCTTCAGATTCAGCT
TTTTCAAGATAAAGAGCATCTTCAAGGATTCCGTCTGTGATTTCCGTCATATTTCCTTCC
AAATATGCAGATTCACCAACTTTCTGTTTAGATACGCCCTTTACCAGAACTGTGGCGCCG
TCCACTTCAATATCCAGCCATGTCTTTTCATAGTTGAAAGTAATACCACCAGAAGTAGCG
CCAAGCACCTGACCAGTCCATCCGGATCCGGCAGTGTACTTTAAGTTTTTATAAATCACA
CCAGCATTCAGCAGCATCTTTTTGATGGTTTCTGTTGTGATTCCATGTCTTTTTAATGCC
ATAGTTTATTTTCCTTTCCACGTTTGCACGTTCAGCGTTATTGTGATTCTGTATAATCCG
TCCATCCCCGTTGGAATGTCCTGTGCTCCACCAGATGTAATATGCAGCAAAGTATCACCA
CGTATTACCTGGATGTCCAAGAAATCTTCATGAATTTTATCAGCCCATTCCATCAGTTCC
AGTCTGGATCCAGTTGTCCATCCGTTGATTTCAAACAATCCGGATGATGAATTGTCCTCA
AATCGTGTGTCTGTCTCAATGTAGCCACCAACAAAATAGGGGTACCTTAATGACTGGCTC
CATGAACCAAATTCATAAGGCATCCCCATTCCATGAAGGACTTCATTGATATACGATAAT
ACTTCAATCATTTAAGTCCCCCTAGTGAATCATTCAAGATTTTTGGTAATTTCGGTTTCA
CCATCTGCACAGCTTTGAATAGCGGCCTGTTCGGTGTTTTACCATATGTGAAATGCGTTT
CTCCATTTTTATCTTCATACAGCCATCCACCCTTTCGGCCATTGCCTTCCAGGGCATATT
CACCGGTTCCATATTCTTCCCAGATGGCATTTTCATAATCAGATCCAACGGATGCTGTTA
ATTCATTGCCTGATTCAACAACCTTATACTGATATGAATTCCGGGTTTGTCCTGTATCAA
AACGGCTGTTTTTGAATGTCTGGGACTGTATTTCACCAGCCAGTGTTTCCATTCCACCAC
GCAAGCCCTTCACAAATTCATTTCTGATCTTTGCAGTGTTATCCGTAAATTCAATTGACA
CCTAAACCACCCCCAAGAAATTCAAGGTAAATTTCAAGATGTTGATGCATTTCCATAGGA
TCATCAACATATAACAAAGCGTAAGGTTTCCCAGCAATAATAACCCTGCCATTGTCAGAA
GAAATACTTCCGGAAGGAATATCCAACTTCTTCCATTCTTTATAATCACAGAAAAATAAA
TGAGTGGAATTCTGCACTTTTGCCTGGTAAGCACTATTGCTTGCCTGCCCGGTGCTGTAA
TCAAGCCATCCTGTTAAGGTACCAACATCAGACCAGATGATCTCTTCTTCACCAATTGCA
TTCTTCCCATTACTGGACTTAATCTGCATAAGTGCCTGAATATTTCCGCCAACGCTTTTC
ATATCAGCACCTTACCTTTCTGTACTTCTTACAGCGTCCAAAAAGGGCAGCAGGATATCC
TTCCACAGTATTGGAAGCATCATTTGCAAAGTAAGTTACAGTATGTCTGCTTAATTGCTC
AGATGAAATTCCAACCTTTTCACGCATGGTGCTTTCCCATTCCAGAAGATCATAAGCAGA
ATCAATGATATCCGCCGGATATTCAATCTTCGTCACTGTCACCTGGTCTTCATCCGTAAG
TGAACGGTCCGGAACAAGCAGGCCGTCCACTTCTTCCAGTACATACAGACCATTGTTGTA
CTTTGATGCAGATATCTGTACTGTATCACCGGCCTTCATGACCTTATGAACATTGCACAG
GATCCCATCAACAATGGCTGTTGTGCATCGGATGTTCCGGTTCTGGAAGTTATTATTGCA
ATACTGGCGGATGGCTGCTTCAATGGAATCCAGCTTGCGCTTGATCTTGGAATCAGACCA
TCCATCCAGATTCATCTGTTCTTTTGCATCACTGATTGAAATAATCATCAGGGGCACCCC
CTTTCTTATTCCTCAGTGGCAGCTGCCGCCTTCTCAGTCACTTTATAACCGTGCTTCTTG
AACCACTCAAGCACCCATCCTTCACGGACTTCTGCCTTACCATAAGCAAACTGTACACCG
GCAGCACCAATTCCACAGAAGTTTTCCACAGGTGTTTCTACAATATACACTTTTGGTTCT
TTATTTCTTGCATTAGCCATGATCATACCTGCCTTTCTTATCTGATCTTAATGTTTCTAA
GTACGCCAGCTGCATCTGTCTTCTTCAGTGCAACGCACGCTACCATTTCCACCTCACCTG
TCTTTACAGCACCAGGTAATTTGAAGTCCGGAAGATACTGTGTCACACCAGCATTTCCAG
TAAGTGTAACACCATGGAATCCATCTTCAACACTGTAATGAACTGCATAGATGTCAGTAA
GGCCTGTGTCATCTACGCCGATAATAGGTGTCTTTTTTCCTTCTGCACTAACAACATTAC
CAAGATCACAGATCTTAACGGCACCCTTGCTGGAAGTGATAGCCGGATACTTACGACCAA
ATGCATCTTCACTTTCGGTCTTGTAGCCAAGATGAGCAGCCACAGTTTCAATTTTCAGCG
CCATATCCTCATTAACATAAAGCGCATCTGCTCCTGTTACTGAAATAAGCTTTTTAAGCT
TCTCATAGAATGCAGATGCATTTGCCACAAGTGCAGTCTGTGTTGAAAGATCAATAGTTC
CATCTGTGTTGTATTCGGTCTCAGAACCAACAAGGAACTTATCAAGACCATCAAAGGAAT
CTGCATCAACTGCAGCATCACCGTTGATCATTGCATCATGGAAGGTTGCAACAGAAGTCT
GAACCTTCTTCTTAACCTGGAAAGCAACATTGTTATACATGCCTTCTGCCTGCTTAAGAA
CACGGTCAATCTGGAATGCACCACCAAATACCTTCAGATCCGTTGTCTTCTTCTCAACGG
TTGCCTGGTTCGGTGTGTACTCAGTGTTCAGTGCTCTGAAGGATGACTGTCCCGGTGTCT
TCTCCTGAACATATCCATAAGTAAGTGTTGATCCACCTGCTGCTGTTACTGCATCATCAA
ACGGAAGGTCCTGCAGAATAACCGATTCCTGAAGAAACGTATCAATAACGCCTGCTGTGA
CCTTATCACTCATACCAACTTTCATTTCTGCTAAAGTAATAGCCATTTTTAATACCTTTT
ACCTTTCTTAATTAAAATCATTATTTCCGTCATACTGCTGTTTAATTGCTTCAGCCAGTG
ATGTGGGTTCCTGTTTACGTGGATCACCGCCAGGAAGTGGCTGTGGCTCCACTTTGCGTC
CCTGCTGTGCACTTGCAAACTGATCCGGGAACTGTGTCTTCAGGGCGGCAATCTTATCAT
CCATGCCCTTCACCTTTCCGGATTCATCAAGTGCCAGTTCTGATCCATACTTCTTCTGAA
GATTAAATGCCATATAATCAGCATCAGTACATTTTGCATCACGCAGCGCCAAGTTAATGG
CATTGTTCAGCTGTTCAGCTGCCAGCTTTGCTTCCAGTTCCTGAACCTTGGCGTCATATT
CGCCCTGCATAGTGGAAATTTTGCCTTCATAGGCTGTGATCTGTCCCTGCAATTCTTCAC
TGTTCTTGGGTTCCGGCCTTCAGCTGTTCAATCAGTCTGGAAGATTCTTCATGCTGCCCT
TTCAGTGCTTCATGCTCATCCTTCAGCTTTCCATAACGGATATCAATGTTTTCTTCAGCT
GATGTATAGATCTTGTTCTGTTTCATTTCTCCAAGGATTGTTTTGATCTGATCGTCTGTC
ATTCCCTGGTTTCTAAGGATTTCTTCAAGTGTCATTTCGTTTCCCTCTCTTTACGTTGTT
TTACGTGAATACGTTCACGGTTTAAGGTGCCGATGTTTTACGTCATCTCTGACGAGACAA
TAAAATAAGACGTATAACCCAACGTCTCAACGGGAGATAGTTGGATCACCGCCTTCCTAT
ACCAATAATCCTGATGGCAACGATTGTTAAGCAGATAATCAACGTGATCTGCACCGATTC
GGCCATAGCATCACCACCTTTCTAAAAAAGTGCATAATAAAAGCACATGCGATAACTCAC
ACGTGCTTTACATTACTTCTGGTAATTCTTTATTTTCTGCGATTGCTTTCTTAATTGCCT
TCTTATAGTCTTTTGCCTTCAAGCCATTATAAGAGATTTCATCATATTCATCCGGATCAT
TTCCGAACTTCTCATAATATTCATCATATAAAGCTGTCATTTCAGGCGTCATCTTCCCAT
TCCACATTATTTGATCATCCCCTTTACACAGGATTCAACTTCTTTTGTTGTATCCGGAAA
CAGCTGCCTTGCTAATACCATTGAATCATCCGACTGATAATACATTCTGCCATATTGCGC
CCAAGCTTCACGTGGAAGTTTTCTGCTATCTCTTGCCCAATAACTATCCGGATGTTTATA
GCCTAATCGAATTGCACCACCAGACATTCCATTCAAGATATCAGATATACCCCTATATTC
TTCTTTTAATTTAGGGGAACCTTTTCTTGATTTCGTGAATGCTTCTGGATACTTTGATAA
TAACATATCCTCAATAGATGTGCCATTTCTTTTTGCTAATCTCTGCAATCTTGCATAATC
AGTCTGAATGCTCCGGGATAATAAGCCATTATCAATCAGCTGATAGGTATGATCTATTTC
ATGAAATAATTCATGAGCAAGTGTGCTTGTGGGCGTTCCTTTTGCCAGATATAGTATTCC
TTCAGATGAATTATAATGTGATTTACCATTAGAACTTCGTTTAATAGTAGTTCTATCAAA
TGATTGTTCCAACAGCGTTCTTGCATCTGGATCAGCCACATTTGGTATACCATTCTGAAA
TGAAGATTTCTGATTTTTAAGGCCTGTTATAAAATCATAAATTTTATCACCAACATCAGA
TTCATCCATGTTCATATGCTTTATTTTGAATTCTTCAAAAGAATCTGTTTTATCTAAGCC
AAAGAATTCCGCCCTTTCCTTCAGGATTTTAAGTTCATCTTCATCCAGCATCACCCTTGC
ACGTGGCAGCAGTCCACACCTGCAGTTAATGACCTCAGCCGCAGGTCCATTTGGATCACC
TGGATACATAAGACCGTTTGAAAACTTTTCATCCAGTTCCCGGATTTCACCGTCTACCTT
TCTATGTGAATCTCTTGTTCTGGAATCAAGGGAAGCTTCCCATTGTTTGACCTGATTGGC
ACCATGTTTTTTTGCTTCTCTCATTTCATCTTCAGTGGCCTGAACTTGAAATCCTGTGTC
CCTCTGTCCTGGCAATCCTTGTGGCATTCTTCATTCCTACGGATGTTTTGAAATTGATTT
GCCTAGCAATGTTGTGATAGGAAAGGCCATGCGCAATGCCACGGCTGATTTCAGCAGCAA
CAGTTCTTTTCATAACACCAACATCTTGGCCAAGACGTTTATACAAACCTTTGGAAAGCT
TACTGTCCATGGTAACTGCTTTTACAACATTCTTCTGATTGATTGGCGTAGTCAATGGTA
TACCCGGTCCCTGAATACTGTACAGTGCGCCGGCATAACCGCTTTCATAGCACTGGTACA
AATATTCATTGATGGTTTCATACTCTTTTTCATGAAGGTTGGTCAAGATCACGTCAAGCT
GCTGTGCAAGTGCTTCCTGGTATTTCTTCTGATAGACCTTTGACCGGATCATGGATTCAT
ATCTTTCCTGCGCTTCCGGGTTTCTTACAGCCTTGGATTTCTTTGTCAGCTTATCAATCT
GTTCCTGCAGTTCTGCAACTTGATCCATGACACTGGTAAGCGCATCGGAATATACATTTT
CAAGTTCAGCAATAACTGCATCTTCATCCTGAAGGAATGATTTGTATACTTCACGTTCAC
GCTTATTCATTGCCATTTATCATTCACCACCCATTGCAGTAATAATATTAGATAATGCTG
CCGTGCTCTGATCATCTTCCGGAAGACCATCCTTCACTTCTTCATAATCCCATTCCATAA
CTTCACAAATGGCCTGCAGCGCTCTTTCTGCACCAATCTGATCAACAATATCAAGAATTG
TATTGATCTGCTGCTGTACTGTGTCTGCCTGCGTCTTCTCATTGGTGATGTTCTCAGTCT
CATTGACCAGAACTTCACGTGTGAATTCAAAGTAAATGTCAGATGTCTGGAAGTCCGTGT
GGTTCTTCTCATTGATTTCAGCAAGAACAACCTTGATGATGTCCTTCAGAAGCTTCTTCA
GACGGGATTCCAGCCTGTTGGCCTTCAGATCCAGAAGCGTGTATGCCATCTTGATTGCAA
TGTTGGTTGTTGCACTGGTGTCCTTTAGGCCTGCTGTATTCAGTCCCATACCGAACCGGT
AAATGTTCTTTTCATCCATTTCCAGCTTTTCTTTTCTTGCCTGGTATGGAATATCTACCG
TCTTGATATCAATTCCACCATCTGCATCAACACCAACGGTCTTCTTGGTTCTCAGATTGG
TCATCAGTTCATCAAGATCAGATCCATCATATCCGGATACGGCATACAAAGGATGGTCAA
AATCTACCAAGTTATTGGACAGTGCACAGGAATGCAGATCATAGTCATCAATGATTCCTT
TGATAGCATGCAATGTTGATTGCTGTTTCTTGTTATTGTCCAAGCGCCAGAACGGAATAT
ATCCCAACGGGGAACCCATCTTCTGGCCTTTCTCATCCGTGTACACCACATGTGGCTTTG
GATTTGTTTCCTGGCTGTCATCCTTCATGATCTTGCCATCACCCACCTGAACATAATAAT
ATGTCTGCTTATCATCACACACCCAGATACGTTTGACGGTCTTCTTTCCCTTGTCGATCC
GGTCAATGAAATGATAAATAACATACTGGCAGCCATCATCCGTGTCCTGCGCTCTGACCT
CTACCACACCCATGGAATCCGCATTCATGAAATGCAGCCTGTCATCTGCGCCAACATAGC
CATAGACATAATCAAAGCCCTTGGAATCAGCACCTTCCAGTGTTTCACCAATTTCTGTCC
AGAATTCATCATCAAAGTATTCATCCAGGTAATCCTGCAGACCTTCTGCATTATCATTTG
CCCTGATAGGATTATCACTGTTTGAAAGCATGTAGGAAGACAGCTGCCACACCAATTCCC
GGAAGAACGGATGTGGAATCTTGATGTTGCTTCTGGTCTTGTCCTCTACCAGATCACCAT
CAGAATTGTAATAAAATAGGCGGTATTTCAGGATGTCGTGTCTTCCTTCAATGTACCGCT
GTCCTACTGCCGCCCGTCTTTTCTTTTCGGATGTCCGATCATCTTCAATGAAGCGCTTAA
ATTTCAACTTCTGTCAGCATCCGTTATCACCACCTTTCTATTCATGTTTATAAATAAGAC
ATACCTACCGGCGCCATATGGACTGCCGATTGCAACCCAGCCCAAAGGAGTGTGCAAACA
CCGCAGACGTGAAAAAGTAGCCCAAACATAAAGACCGTCTGTGTGCTGGCGCCGTGTACG
ATGCCGTCAAAAGCTAATGTNNNNNNNNNNNNNNNNNNNNNNNNNNNNNNNNNNNNNNNN
NNNNNNNNNNNNNNNNNNNNNNNNNNNNNNNNNNNNNNNNNN
>2013843001_____PLMO_C1010
CAGGTAGTGCCGCACTTTTGGACACCAGAGACCGGCTGGAAGACGCAGCAAGCGTGACCG
CGCACCTTTACTCAACATGGCACAGACAAGGCTACTTGCATTCGACACCTGGGGCAACGA
TTGATTACGAGTTTGTCGCCACCGACATGGCCGCGATTCTGTCCGGCTGAATGTGCAAGC
TGTGGCGTTTGATAGGTGGCGCATTGACCTACTCAAAAAAGAGCTGGACAAGATCGGTTC
TGATTTGCCGCTGGTGCCTATGGGCCAAGGTTTCAAAGATCAATCGGTGTGCCTGGACGC
ACTGGAAGCCGAGCTACTCAACGCCCGAGTGAATCATGGCGGGCATCCTGTGCTGACTAT
GTGCGCCGCTAACGCAATTATTGTTAAAGACCCTGCTGGTGGCCGCAAGCTGGACAAAGG
ACGCGCTACGGGCCGCATAGACGGCCTGGCGGCAATGTCTAACGCTTTCGGTGCTGCTGC
TGCCGCAATCGAATCTGAGACGGTTTACGCCGATGGGCAATTTACTTTCGTTTGATTACC
TCGCAAGAGGCTTGATCCCGGTGCCTTGCCGGGCCGCGCAAGCGGGTAGCCAAGGACGCG
GATTAGTCGGGCAGTGCCGCGTTTACAGCAAAACACCGAATGCCAGCGGCAAGACTTTGC
GGCCGGTACGCAAAAGCAGAGTGATTCTGTGATGCGTGCCGTGTAGCACTTTCCACTTGC
GTGGCTGGCACCTTTTCTTGAAAGACAAAAATGCTTACTCTTGACGAAACAAAAATGCAC
CTACGCATTGACCACGACGAGGAAGACACCCTCATTGCCGGCCTGATGCTGGCGGCAACC
GCCGTGTGTGCGCACCACCTGGACGTTCTGCCGGCAACGCTTACCACCGAAGCACCGGCG
GCTGTAAAAAGTGCTGCACTGCTGTTGATTGGCAGTCTTTACGAAAACAGAGAATTTACT
GCAGACCGTGCAACGCACCTAAACCCGACCTTTGACATGCTTCTGATGCCTTACCGTGTG
GTGACAGCATGATTGGCGACTTGACGCAAAGAATCACCGTTGAGCGCCTCCAGCAGGGGC
AAGACGAGTTGGGTCAACCTATCGAAGCCTGGACTACCTTAGCCACTGTTTGGGCCGCTG
TAGAGCCGCAAGCGGGCCGCGAGTTTGTCGCCGCTGGTGCTTTGCAGTCAGAGCTAACCA
CCAAAATCAGAATCCGGCACCGGCCGGGCATCAATTCTGGCGACCGTGTTCTGCATGATG
GCCGGACGTACAACATTCAATCTGTCGTTGACTACCGAAGCGCCCGGCGTGAACTGGTGC
TGATGTGTCGGGGTTAGCCTTTGCGCATTGCCAAATCGGACACCGTGTCCGATTTGCCGG
ATGGTTCAGATACCACGCCGACACGGGCCGACTTCATACGAGTGGCGTTATGTTAAGTGC
CATGCACCACGCTGGTGCTGAAAAAAAGTGATTTGAAAACCTATGGGCCGCGCTTGCCGG
TTAAGATACCGACAAGCCGCGCCACTGGCGAAACACTGAAAGCTTGAGACCCTTTCAATG
CTTCTAGGCGCGACACAGAACGGGGTGTATCACGCCAGTGTGCGAATGATAACGCCCGCA
GAAAAAGGCGCAATATGTCATTCGCAATTACCGACCAAGTTTTGAGTTCTAACCTGCCCG
CTGGCCTACAGCACACGCTTGCCATGTTCGCCACATTCGCCGATGCTGGTGGATTGTGCT
GGCCGTCTAACGAGACCATCGCCCGCAGAGCCAACAAAGACGAGCGCACCGTAAGGCGAC
ACGTTGAAGAGCTGGCTGATATGGGCGTTATCGAGCGCACCTACAGAAAAGGCAAAACCG
CCATCACGCGCATCATCACCGCCGCATTGACACCGACCGCACCAAGGGTAAACCCGACCC
TGGACATTTTGCCCGGACTACCCCGGACATTTTGCCCCCCAGAACCGGCTATTGAAACTG
TCAATGAAATAACAGCGCTGCCCACCCCGCCCGTGCTGGCTGAATACCCGGCTGTCGCCG
CTGTTGTTGTTTTTGAGTCAGTGGATACCGAACAGCCGGACATTCAACAGCCGGATACAG
CGCCCACAGAGGTGGCTATCGACCTGCCCACAGACAACCCGCTTGCTGATGTACCTGTTG
ACCTGCTGAATGACTTTGGTGTGGTGCGCAAGGCTAAAAAGAAATCCGCAACTGTTACGA
AAACCGAAGCCATTGTTTTTGCTGCTGAAGCTCAGAAAGCTGGCTTGACCGTGGCTCAAG
CTGTCCGTGAGTGCATCCTGCGCGGCTGGAGTCGTTTTGAAGCTGGATGGATACCGCAGC
AAGCGCCCGTAACGCCCCCACAGCGCTACTTTGTGCCCGAGGTGGCACAACCATGCACGC
CCGAGGTGAAAAGCGCTGCAATGGCCGCTCTGACTGCTTTGCGCAACAAGATCACGCAGC
AAGCAAAGCCAAAGGGATACAGCGTGTTGACCTGATGTTAGTGATACACTTCAATGAATC
AACACTTTAAGATTCAATGAAGCTAATCGCAACACTCAACGAAAAGGGCGGTGTGGGCAA
AACCACCATCGCCACCAACATAGCAACGGCATTGCACCGACAAGGCAAGCGTGTTGTCAT
TGTTGACGCTGACCCGCAAGGCACAGCACGCGACTGGAGGGCCGCAACGCCTGACGGTAT
CGACCTGCCCAATGTGGTGGCTGTAGAGCGCCCGCAAGAGCTAGATGCCGTCCTGCGTGG
CCTGGTGGCTGACTATGTGGTGATCGACACACCCGCTAAAGCCTCGCAGATAGCTGCTGC
CGTGGTGCGCGTGGCTGACGTGGCATTGATCGTGTTACAGCCATCCGGGCCTGACGTGTG
GGCATCTGCCGCCAGCGTGAAGTTAATCAAGTCACGCCTAGATGCTGGTGGAGCTATTGA
CGTGGCTTTTTTAGTCAACCGTGCCAGTCCGTTGACCAAGCTGTCACGGCTTATCAAAGA
TGGAACCTGGAACGATTACGGCATTGACCAACTGACGGCAACCGTGGGCAACCGCATTGC
ATTCGCTCAATCAGCAACGGATGGCGTGAGCGTGTTCGAGACCACCGACATTCACGCCCA
AACTGAAATTATCGACATCATCAAAGAACTGGAGTCCGCAAGATGGCTTTGAAAACTAAA
CCCTTGTCCGAGGTTCGCCTGGACGTGCCTGCAACAGCAGCAGCTAAAGGCGAGCTGGTG
CGTATCAATTTTCTGGTGCCTGCTGATGTGCGCATTGCATGGAAAAAGTTAGCCCTTGAT
CGTGGACAGACCATGCAAGATTTAATTATTGATTCAATGGGTGTACACTTCAATACTTCA
ATGAAGTAAAGTAGTAATCATCATGGCAACACTCAAAATCTACCGCGCACCATCCGGCCA
ATGGGCTGGCCAGCTTATCGAGGATGACGGCACGCCTGTTGCTGGTGTTGCTGGCTGTGC
CACTGCTGAGGATGTGGAGTGCGAAGCTCTTGATGCTGGCTTTGAGTACGCCAAAGCTGT
GTACGAGGATTTTGGCCAACCAACATAAACGGCACGCCCACTCTATGTGGGCTTTTTTAC
ACCAATTGCCAAATTACCAATACTTACAGGCACTGGATAGAATCGCAGGAATATATAAAG
GAAAACCCTAATTAGAATCGCAGGAATATATAAAGGAAAACCCTAATCGTGGACGAGACG
AATTAGGGTTCAAGTGTTGAAAGGAAAAAAATGAATCAGCGTGCAACCGCTCTAAAAGAC
TTTACAGACCACATTCCAACACAGACAGATTATAGCAATAGCTCGCGTATTGGGCCGGGT
TCTTTTTGCATTCCAAGGGCCGCATTCAATGCGTTATTGGATGCCAAGGCCACCGCTTAC
GAGATATGCGCTTATCTGGTTCTGGCGAAGTTCACCGGGGAATGTGGACGTTATTCGCCA
GCAAGTATTACGGCAGTGAATAGCTACACCGGGGCCAACAAAACAAAGGACGGGCCGATT
GATCGCGCCATCACGCGGCTGAAAACCATCAGGGCCAAAGGTGCCACCAAACAAGTGTCC
AACGGGCGAAGCGGCAAGAGCCACGCCATGATCGAACAGGCCACCGACTTGGGGCCGATT
GTGTTTGACAGGGAAACATGGAACCGCGTATTTATGGGGCAGTTGCCATTGCCAGACGGG
CCAACCGAGCGCGGCATTATTCGGCATGTTCTGCCTGATTTTGGAGAGCCACCGGCTGAT
CGAATTTGGTTCGGCAACAACCTGGTGAGCGGCGTTGGTGGGATCGACAAGCCTTTGAAG
GCGCTGAAGAATGCCGGGGATGTTGCGGCGCGGTTGCTGCTGGCCATGTACGCGGCCAAC
GACATGGAAACCTGGGGCGGCGTGCGTCCTATCGGTGCTGGCAGCGGGCCATGGAACCAT
TACGAGCCGGTAATTGCTGATTCAACACTGCGCGGCGGCGTTCGACTGATACGGGCCAAA
GATATGGGCGTTGTCGCATCCATTGACAAGCGGATAACTGGCGCTGATGACAAACAAGCC
TATTTCACGGCACTGTCGGCATTGAAGTCCACGGGCCTGGTTTATGAAGTGGTACTGGTG
CTGAACCGCAATGGCATCAAAGACAAGTTCGCATCCAATGGCGAAGAATATTCAAGAATC
CCTGATGATGCCGAGCCGTTCTATGAGCTGGACTGTCGGAGCCAACACGGCTACAAGCCC
GAAGGCGAAGAAGGCATAGGCAGCGCAACCGCAACCACGGCGGGCGACTTTGGGCATTCT
GTTGCACTTGAAGGCGGCGGGTTCGACGGGACTTATGCGGCCATCGTGCCCACTGGTTAC
GGGGCCATGATCGCCGGTATCTATCGACTGCGGTTCAGGGTTGCCAATTCCAAGAATGCC
GGGGTGAAGGGCGCATGGGCGCGGATTCACGAAAACAACCGCGATGCCTTTGACCTGGTG
CAGAGCATTCGGGCGGCCAACAAATTGCCACCACTCTCGCCACCGTGGGAAGCGGCCAAA
TCTGCCAAAAGTGGCCAGCCTGTTGCTGAACCTGCCGAAGTTGACGACCTGCCTTTTTAA
TGCCGCGTACCCTTCAATGTATTCAATGGCCTCAATGGTTTTCAATGTGTTCAATCCAGT
ACCCTGTGGGAAGTTATAGACGAGCACCACCCGCGCAAGCGCGGGCGCGTGACGGCAAAA
AATTTGGGCAGGTTGACATGGGTTCAGGCAGGCAGGGAACCAATACCGCTAACCCCCCCC
GACCCCCCTCTACACGAGGGGGGAGAAACAGCCGTTTTAATCAAGAGACAAAAACTCTTT
TCTAACAAACCACCTGCCCACCACCCGAGTGGGCTTCTTTACGCCTGGTGGAAATTGCGT
CTGAAATCGGACGCGATTAACGGTTCCTCAGAAATCTGTGCAACCGCTATAGCTTCGTCA
GAAATCTGACAACCCTATCGGCGTTATCACAAATGATAAAGCCGCTTTTGCTTACGCAGA
AATCTGCCGAAGCAAGCCCTAGTCCGAAATCAGGCGAGGCCACCCTAGTTAGAAATCTCA
CGAGGGTTCCGCAGAAATCTGCGTGAGCCACCGTTAGTCCGAAATCAGACGAACGGGTTT
CTTTTTGCCAAACACATTGACAAAGCCTATCGACTGGCTCTATCCATTGACAAAACCTAT
CGCGCATGGTACAACCGCGCGGTGTACACATTAACGCAACTCAGTTGCACTTTCTAGAAA
GCTACCAAACATGACAGTCCATCAAATCCGAGAAACCCGCGCTGGTAAGGTTGCCGAAAT
GCGCGGCATTCTGAATACCGCCGAATCTGAAAAACGTGCGCTACACCCGCAAGAGCAAAG
CCGATTTGACGTGCTTAAGGGCGAAATCAACAGCTTGGAAGCGCAAGAGAGCCGCGCCGC
GTTTGTTGACGAAATGGAGCGGCGCAGCCTGGGCACGCCAGTGGGCGACAAGAGCCTGAA
TGCACTTCACAGCCAAGTCAGCATCATGGACGTTATCCGCGCCCAAATGGAAGGCCGCTC
GCTGTCTGGTGCTGCACTTGAAAGCCACCAAGAGAGTGAGCGCCGCAGTGGCCGCAAAGC
GCAGGGCGTGTTTGTCCCGCTTGCTGCACTGGAACAACGCGCCGTCAACACCACGGCAAC
AGCGCCCGAGATCGTGGCTACCAACAATCGCGCAGACTTGTATATCGAGCCTTTTCGCAA
CAGCTTGCTAGCCCGCCGCCTGGGTGTCAGGGTTTTGAGCGGCTTGACTGGCAATGTCAG
CATTCCGAAGTTCGCCACCGGCAACAGCGCTGGCTGGGTGGCTGAAAACAGCGCATTGAC
TGAATCGGCTGCGATGACGTTTGACAGTGTGACTCTGACACCGAAGCACGCTGGCGGGGT
CAGCCAGATGAGCCGCCAACTGATTCAGCAATCAAGCCCGGACATTGAATCGTTGGTGCG
CAATGATCTGTCATTCATGCTTGCGCAAGCAATTGACAGCGCCATGATTCTGGGGGGAGG
CACAAACGAGCCTGTCGGGGTGCTGGCGACATCCGGCATTCAAACCGCGAGCCTGTCCAC
TCTGAGCTGGGCCAACGTCCTGGCGATGCTGCAAAAACTGGACATTGCCAATACGAGCGC
CGCCAACATCGTTGCCAGCATGAAAGTCAAGGCCAAATTGCAGGGCACTTTGAAGGCAAC
AGGCATTGCTGGCTACCTGATGGAATCGGGCCGTGTGGCTGACTTGCCTTGCTACTTTTC
AAACCAAGTGGCTGAGAAAACAGGCACGCCAAACACCGGGAAACTTATCGCTGGTGACTG
GAGCCAAGTGATGCTTGGAATCTGGAGCGAGATCGACATCTTAGTAAATCCGTATGCCGA
AACGGCTTATTCAAAGGGCAATGTGCTACTGCGGGCTATGGCAACGCTTGATGTTGCAGT
GCGTCATCCTGAATCGTTTGTGGTGGCTGACGACATCGCGCTGTAAACGGCCATGAGCGC
ACCACAAATCGAGCGCCGGGCGACTGCTGGTGTCACTGCCAGTGGCCGCACGCTAACCGG
CTACGCTGCCACCTTTGGTTCACTGACAACCATTGGTGACTTCGCTGAGCGCATCGCACC
TGGTGCGTTCACAAAATCACTTGCCAGTGGCCGCGACGTGCTGGCACTGTCTGACCACAA
TCAATCTGCTGTGTTGGGCCGCACCAAGTCCGGCACGCTGCAACTGCGCGAAGACTCAAA
AGGTCTTCAGTTCAGTCTGCAACTGCCAGACACCACTGCTGGGCGTGACCTGGCTGTGTT
GGCCGCGCGTGGTGATTTGGGCGGGATGTCATTCGGGTTTGTCGCAACGGATGAATCATG
GAGTGGCAACACCCGCGAGCTGCGCAGTGTGGAGCTGCATGAGATTAGCGTGGTTCAGAG
CTGGCCTGCCTACAGCCAGACCGAAGTCAGTTTGCGCAATCGCCCTTCGTTTTGGGAGGA
TCTGCCACCAAGCATTGACCCGGATGATGGTGCAAGCATTTTGCGCCGTTTGTGGGTGGA
GACCGTATGAGCATACTCACTCGCATTGCCAACAGCTTGGGCTTTGAGAAGCGGGCCAAT
GGTGACAGCTATTGGGAAAACTTCGGTGTTCTGCGCAGTGGTGCCGCTGTCAATCCTGAA
TCAGCGCAATCTGTTGCTGCCTGTTACGCCGCAGTGTCGGTGCTATCTGAATCAATCGGT
TCGCTGCCATTGCACCTGTATCGGCGTATCGGCCAGATCGCGAAAGCTACAGACCATAGC
CTATATGCGTGT
>2013843001_____PLMO_C1011
CGTCTGTTCCCTAAGGAATAAATGTTGGGAACAGACGGAATCAATGAAATATTGATATCC
GGTCTGTCCGTTCCGAGATAACCGGGAACAGACGGGAACAGACGGGAACAGACGGGAACA
GACGGAATTTAAAAGATGATTCAAATCTGAGCCATCCCGCCCACAAACTGTGATCGGCCG
AAAACACGGCGCATCTACTGCCCACCAACCGAGTGGGCTTTTTTACGCCAAAAGCAATAA
CGCAACTGAGTTGCATTAGTTGCAAAACTGTGGTACAACCCGCCCGTGTACACACTAACG
CAACTGAGTTGCAAATCCTATAGGAAACAAACCAATGTCAACAATCGCACAAATCCGTGA
AACCCGGGCCGCCAAGGTGGCCGCCATGCGTCAACTGCTGAATACTGCTGAGGGCCGCAG
TCTTACCCAACCTGAGCAAAGCCAGTTCGACGCACTCAAGGCCGAAGTCACCAGCCTGGA
AGCCGCAGAGGCACGGGCGCAATTTGTTGAAGACGCAGAGCGCCGCTCGCTTGGTGCTGT
CGGTGACAAATCCGCTGCTGCACTTGAAAGCCGGATTAGCCTGGTTGACGCAATCAATGC
CCAAGTGGAAAACCGCAGTTTGACCGGCGCACTGGCTGAGTACGCTCAAGAGCAAAAACG
CTCTGGCACTGTCGGGCGTGGTGTCCTGGTGCCGCAGAGCCTGTTCGAGAAACGTGCCGC
ACAAACCACCACCACTGCCGCCGGTATCGTGCCGGATGACTTTCGCGCTGACCAGTTCGT
CGGGTTACTGCGTAACGCCATGCTGGTTAAGAGCCTGGGTGCTCGCGTCCTGCCGAATTT
GCGTGGTGATGTTGTTATCCCGCGCCAAGCCACTACCGCAACTGCGCAATGGATCGCTGA
AGGCACGGCACTGACTGACTCAGGTATCACATTCGACAACATCACCCTGAAGCCGCGCCA
TGTGGGTGCAATCACCGAATTGAGCCGGGCCCTGCTGCAACAAAGCAATCCGTCAATCGA
GCAATTGGTGAAGGATGATTTTGTGCAAGTGGTGGGCCTGGCAATCGACAAGGCTTTGAT
TCACGGCAACGGCACTACCGAGCCTGAGGGCCTGCTGACTGCTGCCACCGGCACCGGCAC
GCTGGCTACGCTCAACTGGACGACCATTCTCAAGGTGCTGGAAGACCTGGCGCTGGAGAA
TGTCAATCCAAGCGCCTGGCTGACGCACCCGGCCATTGCAACCAAACTTCGCTCTGCGCT
GAAGACTGCCGCACTGCCTGGCTACTTGCTGGAAAACGGCATGATGGCCGGCCTGCCTGT
TGCGGTGACAAACCAGCTCGCAGAAAAAGCTGGCGCACCTGCAAAGGGCCGAATCATTGT
GGGTGACTTCAGTGAAATGTTGGTGGCAACGTGGGGCAGTGTGGACATCTTGAGTAACGC
ATGGGCCGAGGGGCCGTATTCCCGCGGTGGCGTGCAAGTGCGCATCCTGACCACCCTGGA
CATGGTGCCGCGCCGTGAAAACGCCTTCGCAGTGATCGAAGACCTGGCACTGTAAAGCAC
CATGAGCGCACCTGTTATCGAGCGCCGGGCTACCGCTGGTGTTACTGCCAGCGGCCGCAC
CTTGACCGGCTACGCCGCGACCTTTGGCAACGATACGGCCATCGGCGGATTCACCGAGCG
CATCAAAGAAGGTGCGTTCACGGCAACACTGGCAAGCGGGCGTGACGTGCTGGCACTGGC
AGACCACAATCAATCTGCCGTGCTGGGCCGCACCAAGTCCGGCACTTTGCAATTGAGACA
AGACTCAAAAGGTCTTCAGTTCAGCTTGCAACTGCCGGACACTGCCGCCGGGCGTGACCT
GGTGGAGTTGGCCAAGCGTGGCGACTTGGGCGGTATGTCGTTTGGGTTTGTCGCAACCGA
TGAAGCCTGGACGGGCAACACCCGCGAGCTGCGTGCCGTGGAGCTGCATGAAATATCTGT
GGTGCAAAGCTGGCCAGCCTATTCTCAAACTGAGGTTAGCTTGCGCAATCGGCCAGAGCA
ATCGTTTTGGGAGGTGCCAGAGTGCATTCACCCGGACGATGGTGCAAGCATTTTGCGCCG
CTTGTGGGTTGAAACTCTATGAGCTTGATTACCCGCATTGCCAACAGCTTGGGATTTGAG
CGCCGGGCCAATGGCGACAACTACTGGTCAAACTTCGCAACTTTGCGCAGTGGTGGCAGT
GTCACACCTGAGTCTGCGCAGAGCGTGGCTAGCTGCTATGCGGCTGTTGCTGCTATCTCT
GAGGCTATCGGGAGCTTGCCCCTTCACCTGTATCGCCGGGCTGGTGATGACCGCGTGAAG
GCCCTTGACCATAGCTTATATGCCTGCTTACATCATGCGCCTAATCCGTATCAATCCGCC
GTAGAGCTAAGGGAGTGGCTTACCTCGTGCATGTTGCTGCATGGCAATGGCTATGCTCGC
ATCGAGAGGGGCAGTGACGGGCAGGTTAGAGAGCTCCATCCGCTGCAACCCACTGCTGTT
CAGGTCATGCGCAAGGGTGACGTTATCGGCGGGTATGAGGTCGTAAACCGTGATGGCCTG
GTGATTCGCTATCTACCGTCCGAAGTGTTTCACTTGCGACACCGGGCCGGGGCTGACCCG
CTGTTGGGGGTTAGCCCAATTCAAGTTGCAAGAGAAGTGCTGAATTTAGCTATTGCAGAG
AATGAGCACGGTAACGCCACATTCAGAAACGGCACGCGACTAAGTGGCATTTTGAAGGTT
CCCGGCTCGCTCCGGCCTGAGCAAAAACGCGACCTTTCTTTAAGTTGGAACAGCCAACAT
GCGGGCGGTGCGAACGCAGGCCGCACTGCCGTTCTTGAAAGCGGGGTCGAGTACCAAACT
TTGAGCATGAGTTTGGAGGATAGCGATTGGGTTCAAGCTCGCCGGTTCAGCGTTGAAGAA
GTTGCACGGATTTTCAGAATACCGCCTGTGATGTTGGGTGATTTGTCTCATGCAAATTAC
TCAAATTCTGTTGAGATGAATCGCTGGTTTCTCACTCACTCATTGGGCCGGTACATGGCC
GCATGGGAGCAGGGCATCAGTCGTCAACTGCTGACACCAGCCGGGGCACGCACCTATTTT
GCACAGCATAGCGCCGATGGCTTTTTGAGAGCCGATAGCGCTGGCCGTGCATCTTTTTAC
AAGTCGGGTATTGAGTCTGGATGGCTACTCAAAAGCGAGGTACGCCGCCTGGAAGACTTG
CCAACCATCGAAGGGATTGATGATGTCAAAGCCGTGGCTTAAGCTGGAAGAAATCAAAAC
GGCACGCTGGATCAAGGCGAAGAATGGGCGACTGCTGCCGCTCAATCATGCTGCCTGGAA
GAAGCTGCGGGCAATGGTGTTGTCTGAGCAGCCGCTCTGCCCTGAGTGCCAAGCGCGTGG
CATTGTTGAGCCTGCTACTCAAGTTCACCACAAAAATGATGATAAAAATGACAACAGCAG
ATCAAACTTAATCGGCCTTTGCGCAAGTTGCCATAGCAAACACACTGCCGCAGACAAGGG
CGGGAAGCCGCGCTACGGCTGCGCAATCGACGGCACGCCACTAGACCCTGCCCACGGCTG
GAATAACGCAACAGCGCCCGTCCTGGTGCGTCCTGTCGGTGATGTGGGCGAAAAATCACC
AGCAACTGAGGGCCACAGACCGTCTGTACTCCCTTGTTTTAACGCTAACCCGAAAGGCTG
AGATATGAAAACGGCATCAAAACGCAATCGTTCTGATTCTGCCAGTGCTGCTGTCCGGGC
CGTGCAAGCTGTCGCGCTGGGGCCATTGCCACCGCCGGATCATGTTTGTCTGCGCCCTGG
CGACTTGCCGTACTGGGATTCGATCATGACGGCACGCGCCCGCGACACCTGGACGATGGT
TGACCTCGTGCAAGCTGGCAACATGGCAAGATCGCTCGCTGACGTTGAGCGCCTCCAGCA
GCAGCTAGACAAAGAAGGCTACACCTTTGAAGGCAAAGCCAACCCGCTCGCTGCCCTGAT
CGAAACCTTGACCAAGCGCACCATTGCAATGGCACGGTGTCTGCACGTTCATGCTGAAGC
TACCGTGGGCGAATCACGCGACGGCAAGAAGGCACTTGCCAACGAGCGCAACGCGGCCGC
TGATTTTGATGACCTGATACCGACACTGAGAGCTGTCTGATGACCCGCGCAGAGAAGGTA
ATTCGGTTTATCGAGACCTACTGCCTTGCGCCTGAAGGGCAACACGTGGGCAAGCCCATT
GTCCTGGCTGAGTTTCAAAAAGAGTTCATACGGGCGATTTATGACAACCGGGCCGGTACC
CGCCGCGCCCTGCTGAGCATTGCCAGAAAAAACGGCAAGTCAATTTTGTGTAGTGGCATC
CTGCTTGCACACCTGGTGGGGCCGGAAGCGAAGCAAAACAGCCAGCTAGTCGCCGGGGCC
ATGAGCCGAGACCAAGCCGCGTTAATTTTCAATGCTGCTGCAAAAATGGTGCAACTGTCG
CCGCGACTATCGGCCGCAGTGCGCATTGTCCCAAGCGGTAAGCGGCTGATCGGGCTGCCA
CTCAATACTGAGTTCAAGGCTTTGGCAGCAGACGGCAAAACCGCTCAAGGGTTATCGCCT
GTGCTGGTGCTGATTGATGAGATCGGGCAGATACGCGGGCCTGAATCAGACTTCGTATCA
GCTTTGGCAACGAGTCAAGGTGCTCACGCGGATCCGCTGTTGATCGCAATCAGTACCCAA
GCTGCCAACGATGGCGACTTGTTTAGTCAGTGGCTAGATGACGCTGAGCGCAGCAAAGAC
CCACGGATTGTGAGCCGAATCTATGCTGCACCTGCTGACTGTGACCTGCTGGACGAAAGC
GCCTGGGCCGCTGCAAACCCTGCCCTGGGCATATTCCGAAGCCTGGACGATTTGAGGGAG
CAACTGACGCAAGCGCAGCGTATGCCCTCGATGGAAAACAGCGCTCGTAATCTGCTGCTG
AATCAGCGAATCAGCACGGTGAGCCCATTTATCAGTCCAACCGTCTGGCAAAGCTGTGCC
GGGGCCGTCCTGCCCTTTGGCCCTGATACGCCAGTTTTTGCCGGATTGGACTTGAGCGCC
CGGGTTGATCTGACAGCTTTGGTTTTGATGGCAAAAATCGCCGGGGTGTGGCATGTTGTC
ACTCACGCCTGGACGCCTGAGCAAGGCATTGAAGACCGCAGCAAGCGAGACCGGGCACCT
TACTCGACCTGGCACCGACAAGGCTATCTGCACAGCACGCCCGGCAGTTCTGTCGATTAT
GAATATGTCGCGCAAGACATGGCCGCTATCTTGTCCGGCTTGAATGTTCAGTGCGTGGCA
TTCGACCGCTGGCGAATCGACATTTTGAAAAAAGAGTTGTCGAAGATTGGCTGTGACGTG
CCACTGGTGCCAATGGGACAAGGCTTCAAAGATCAATCGGTGTGCCTGGACATGATGGAA
GCTGAGCTGCTGAATGGACGTGTCGCGCATGGCGGGCACCCTGTTCTGCAAATGGCTGCT
GCCAATGCCGTTATTGAGCGTGACGCGGCTGGTGGGCGCAAGCTGTCCAAAAACCGCGCC
ACGGGCCGAATAGACCCATTGGCGGCACTGGCTAACGCCTTTGGTGCTGCTGCCCAAGCC
ATCGAGCAGGAAGACGCCTATGCAAGCGGCACCTTCACATTTATCTGACCTCGCAAGAGG
CTTTGCACCCGAGCCTGACGGGGCCGCGCAAGCGGATAAAGCAGGACGCGGATTTGTCGG
ACAGTGCCGCGTTTCAGCAAAACACCGACTGCCAGCAAGGGAGCCAATCGGCGCAATGTT
TGAGCAGCGAGATGCTGCAAAGACGTTGCGTGTCTCGAACCTTTCGCCCTGTGGCTGGCA
CCTATTTTTTAAGGAGCAAAGATGCTTGACCTGGACGATGTGAGACTTCACCTGCGGGTG
GACGCCACCACCGAAGACGATCTTATCGAGGGCTTGATGGCCACCGCCACCGCTGCCGTG
GCCAGCCACCTGGACAACAGCACTCTAGTGCTCGACACCACCGCGCCCGCGCCCGTCAAA
GCCGCTGCCATGTTGTTGGTGGCTGACCTGTACGAAAACCGCTCTGCCAGCACCGAGCGC
CCGTTACACCGTAACGACACCTTTGAGCGCCTGTTGCAACCTTACCGGGTAATGACGGCA
TGAATCCCGGCGAGCTTGATCAAAGGGTGACGTTTTCCCGCCTGCAAACTGGCCAAGACG
AGATAGGCCAGCCTGTCACGTCCTGGGTGACGTTGGGCACCGTCTGGGCTGCTGTAGAGC
CGCAAGCGGGCCGTGAGTTCGTTGCGGCTGGTGCTGCACAGTCTGAGCTGACAACCAAAA
TCAGAATCAGGCACCGCCCTGGCATCACGTCTGGCGACCGCGTTATTCACGATGGCCGGG
TCTATGACATTCAATCGGTGATCGACTACCGAAGCGCCCGCCGAGAGCTGGTGCTGATGT
GTAAGGGGTGACGCCGCGCGCGCGAGGGCTGACCCTTGTTCGCTTGAGCGAACAAGTTTG
CAAGATAGGTGACGCCGCGCGCGCGAGGGCTGACCCCGTATTTAAAACAGGAAGCCCTTC
ACCTTTTCGGTGACGCCGCGCACGCGAGGGCTGTAGTAGAGACATGCAGCGTTATGTAAA
GCCAAAACCGCTATCAAAACAGGATGTCACAAGCCGCAAAAAGTGATGAAGATTTAAGCC
TATACTTACGTGAAGGCATAAAGGCATCATTACATGAAGATACTAGCAGTCATCAATGAA
AAAGGCGGCACCGGCAAAACAACGCTGGCCACCAACCTAGCGACGGCACTGCACCGACAA
GGTAAACGTGTTGTCCTGATCGACGCTGACCCGCAAGGCACGGCACGCGACTGGAGGGCC
GCAAGTCCTGATGATGCTGACCTACCGCCTGTTCTCGCTATAGACCGGCCTCAGATGCTC
GCCAGTTCGTTGGCCGGCGTACTGGCTGACATTGTGGTGATCGACGCACCCGCAAAGGCT
GAGAGCATGGCCGCCGCCATCATCCGGGCCGCGCATGTTGCCTTGGTTGTCATTCAACCG
AGCGCGGCTGACGTGTGGGCTAGTGCTGCTGCTGTGAAGCTTATCCAAGCCAAACGAGCC
ATTGGTGGGGAGGTGGAAGCCGCCTTCCTGGTCAACCGGGCCAGCGGCAACACCACCATA
TCAAAAACCATCATTGAAGGCGCATGGAACGATTACGAGGGCATCGAACAGCTAACGACC
ACCATCGGCAACCGGGTTGTTTTTGCCAACGCTATGGCCGCTGGGTTGTCTGTCCTGGAC
ATGAACGACACATCGGCCAAAACAGAAATTCTCAACATCATCAAAGAAATGGAAACAGCG
CAATGGCTAAACCCTTGACCATCAAAACGAAGAAGACCGAAGACGTTCGGCCATCCGTGC
CAGTGGCTGAAGTCACAAAAGAAACACCTGTTCGGCTGAATCTGAACATTGCCCCATCCC
TGCGCAACACCTGGAAGCGGGCTGGAATTGACCGCAACATGACCATGACCGACATGATTG
AAGCCGCCATGATGGAATACCTGAACAAGTAATAATGAAGATATGAAGATGTAATGATAT
GATTACGTCATCAAATAAAGGGGCTGATGATGGCAACACTCAAAATCTACCAAGCACCGA
GCGGCCAATGGGCTGGGCAACTGCTGGACGAAGACGGCGTGGAGCTGGCTGGCGTGGCTG
GCTGCTCTGCGCCGGAAGACGTGGAGGACGAAGCCCAAGGCGCTGGCCTTGAGTACAGCG
AAGCTATCTATCCCGAGCCAAATTAAGAGAAATTCGCGCCACAAACGCTAAATATGTGTT
TATTTACAGTTCGCGACCATATATCTAGGGTATAGACAACACTTGTGCCAGCTAGAATAC
GAAAGTTCGCTGATTACAGCGAGCCTCAAAATGCAAAATGCCCACGACGGGAATCGCGGG
CATCAAGCACCACCGAGAAGGCGGGGTAAAGACTCTAGGAAGGGTTCTAGCCTCACAGTG
TAAACCGGATTAGGTTTCTCTAATCACAAAAGTGAAAATTTTCACCGTACGGTAAACGTG
CCTTTTTGGTGGGTTTTGAGTTTTTTCAACATGTTTTGAAAGACTTCGATGACCCACACC
ACCGCCGCAACCGGCGCAAAACTTACACAATTCTCTGACAACTTCGTCAAGCTCGACGCC
ATCTGCGCCGCGCTGGAGATAAGCAAACCCACCTGGCACGCCGGGGTTAAGGCTGGCCGC
TTTCCTGCGCCTGTACGCCTTACGCCGCGCCGCCCTGTGTGGCGCAAAGCAGACATTGAA
AACCTGATCTCCAGTCTTTGATCTGGCTGCATCATGGGAACCATATTGCACGGCGCTATG
CCGGGATCAGTCGCGCCCTTTGACTGGCAAGACTACGACGACGGCGAGCACCGCCTGACC
TGCACCGCGTGTGGACGCGGCAAACATGACAAGACGCTGGGCCTCAACGTGAGGCAAGAC
GGCGCTGTGGCGCATTGTTTCCGCTGTGGCTACGTGGAGACCTTTCGCCTGAAGCGTAGC
GTTATGCGCCGCCAGCCTTGCATCAAACCGCATCGGCCCAACACCCAGAAACACACCACC
CTGAGCGATTGGGGCCGGGATCTGTGGGCGAGCACGCAAGAGCTATCGGGCGTGGCTGTG
GCCTATCTGGAGCACCGGCACTGTGTTGTCCCGCCTGTCTATGGGGATCTGCGCTGGCAC
CCAGCACTGAAGCATCCGAGCGGGTATGTCGGGGCCGCGCTGGTGGGGCTGATCACTGAC
GTCAACACCAATCAGGCACTGAGCCTGCACCGGACGTGGATCACCGCCACCGGAAAAGCG
GATCTGAAAACGCCGCGCCTGCCACTGGCCAACCACACCACCCGCAACGGCGTTATCAAG
CTGTGGCCAGCCGAAGACGTTAACCATGTACTTGGTATTGCCGAGGGCGTTGAAACCGCC
TTGAGCCTGGCCTGGTGCGTTCAGCCAGTGTGGAGCTGTATCGACGCCGGACACATTGGC
AAGTTACCGGTGCTCAACGGCATCACTGAGCTGTATATCGCCCGCGACAACGACAAAGCG
GGGATCGACGCCGCCAACGCCTGTGCTCTGCGCTGGGCTGACTCTGACCGCCTTGTAACG
GTCACTCAAAACCAAAACAACGACCTAAACGACGAGGTTATCCATGCGGCCTGAACAAGC
AGTAATCCAAAAAATAATGGCTGAATCAATGGTGTTCACCAAACACGCCGCACCTCAACA
AGAGGCAGAAGCCGCAAACGACGAGGTGAAAAAGGTTCACCCGCTGGCAAGGTTCGTTGA
CCTTGACGGCAAGACACGACCGCCGCGCTGGGTTATCCCTGGCTTCATTGGACATGGGGT
TACTGTCATTGCCGGGGCACATGGTGTTGGTAAAACGACCGCTCTGCTGCCGCTGGCAAT
GACCGCTGCCGGTCTTCATGGTGATGACATGATGATGCCAAGGAATTGGCGGCACGTCAT
ATATGTGAGCGAGGACGTGGAGCAAGCCAAACGCATCATTGCCGGAATTGTGCTGCACAG
CAATCTCGGAATCAGCATGGATGATGTGCGCGAGCGGCTGCACCTGGTTGAAGCTGTCCG
GCTTGATCCGGCTTATGTCGCCAGTGTCGGCACCGCCTACCGAGAACAGTTCACTCGCAC
CGTGTCTGGCGTGGACGTTCTGCCATTGGTAGTTCTGGACACCAAGTCCGCAGTTCTGGC
AGTTGAAAGCGAAAACGACAACAGCGAAGCCAGTGCAATGATGGCTTCACTGAAGCAGGG
GTTTGACCGCCTGCCGGTCTGGTTGATCGGCCATGTTGCCAAGGCGAATCTGAGCCGCTC
TGACGTGCAGGGGCTGACAAGCCGGGGCGCAAGTGCCATAGAGGGTGACGCCAATCAAAC
GATGTTTCTTGTCCGAGAGGGTGAAAGCCGCTTTTTTGTCCAAGGAAAAACCCGGTTTGA
ATCTAGGTGGCCTGAGCTTGAGATAACCAGCCACACCGCGCAAACCGTGGAGCCGGACGA
ATATGGCTACATGGAAACCGTGCTACTGCGCTGGGGCATCGCTGCACCACCACAACAGAC
TCGCAAAGAAGCCGCAGAAAACGCCGCAGACAAGCATCGCCAAGAGGAGGAGGCCAGCTT
ACGCCAAGAAATCCGCGACATCGTACAGACGGCGTGGATATCCGGGAATCCGCTCAATAG
GGCAGGGGTACGAGCCAAGATCAAACGCAAAGTGTCTGATGTGGTGGCAATGACTGAGAA
CCTTATTTCCGAGAGATGGCTGTATGAGGTGGCAGTTCCGGCAAAGGATCGCACCAACAG
CAAGCGCGCCGCCTTCCTGATCGGCTTCACAACTGAGGAGCATGAGGCGGTGTTGGCTGA
TGGCAGTCTGCCAGTAGACAAGCTGGTTATCCCTAAAAGCTGGTGCAAGCCGCCAATTCC
GTCTGTTCCCGAGGTGGAGGATGCCTCAAAGGTGACGGAAGCCTGATTTTGTCAAATTCC
GTCTGTTCCCATTCCGTCTGTTCCCTAAGGAATAAATGTTGGGAACAGACGGAATCAATG
AAATATTGATATCCGGTCTGTCCGTTCCGAGATAACCGGGAACAGACGGGAACAGACGGG
AACAGACGGGAACAGACGGAATTTAAAAGATGATTCAAATCTGAGCCATCCCGCCCACAA
ACTGTGATCGGCCGAAAACACGGCGCATCTACTGCCCACCAACCGAGTGGGCTTTTTTAC
GCCAAAAGCAATAACGCAACTGAGTTGCATTAGTTGCAAAACTGTGGTACAACCCGCCCG
TGTACACACTAACGCAACTGAGTTGCAAATCCTATAGGAAACAAACCAATGTCAACAATC
GCACAAATCCGTGAAACCCGGGCCGCCAAGGTGGCCGCCATGCGTCAACTGCTGAATACT
GCTGAGGGCCGCAGTCTTACCCAACCTGAGCAAAGCCAGTTCGACGCACTCAAGGCCGAA
GTCACCAGCCTGGAAGCCGCAGAGGCACGGGCGCAGTTTGTTGAAGATGCCGAGCGCCGT
TCGCTGGGTGCTGCTGCTGACAAGCCTTTGAATGCCTTGCATGGTGTTGTCAATGTGCTG
GACGTTATCCGCTGCCAAATGGAAGGCCGCAGTTTGAGCGGTGCTGCCCTTGAATCGCAC
CAAGAGTCCGAGCGCCGCACTGGACGCAAAGCCCAAGGTGTGTTTATCCCGATGGCCGCT
CTTGAGCAACGTGTTCAAACCGCTGGCACCGACACGGCCGGCGGATACCTGGTGGCTACC
AACAACCGCGCAGACCAGTACATTGAGCCTTTTCGCAATGCGCTGCTGGCACGCCGCCTG
GGAGTCCGTGTCTTGTCGGGCCTGACTGGCAATCTGAGCATTCCTAAGCACGCCACCGGC
ACCACTGCCGGATGGGTGGCTGAAAATTCAGCGTTGACGGCCAGTGACATGAGTTTTGGC
AGTGTGTCGCTTTCACCGAAGCACGCCGGGGGCATGGTTGAAGCGTCACGCCAGTTGATT
CAGCAGTCAAGCCCGGACATTGAAACGCTGGTGCGCAACGACCTGAGCTACATGCTTGCC
CAAGCAATTGACTCTGCCTTGATTCTGGGTGGAGGTGCAAACGAGCCAACCGGCGTACTG
TCCACGGTGGGCATTCAAACCGCGAGCCTGGCTACCCTGAGCTGGGCAAACGTGCTGGCT
ATGCTGCAAAAGCTGGACATTGCCAACACCAGCGCCGCCAGCATCGTTGCCAGCATGAAA
GTCAAGGCCAAGCTGCAAGGCACGCTCAAGGCTACCGGCATTGCTGGTTACTTGATGGAA
GGTGGCCGCATGGCTGATCTGCCCGTGTATTTCAGCAACCAAGTTGCAGAGAAAACTGGT
TCGCCTAACACCGGCAAACTTATCGCTGGTGACTGGAGCCAAGTCATGCTGGGCATCTGG
TCAGAAATCGACATTTTGGTGAATCCATTCAGCGAGACCGCCTACTCAAAAGGCAACATT
TTGCTTCGCGCAATGGCCACGCTGGATATTGCAGTGCGCCACCCCGAGGCGTTTGTGGTG
GCTGACGACATCACCATTTAAACGGCCATGAGCGCACCCACAATCGAGCGCCGGGCTACC
GCTGGTGTCACTGCCAGCGGCCGCACCTTGACCGGCTACGCCGCGACCTTTGGCAACGAT
ACGGCCATCGGCGGATTCACCGAGCGCATCAAAGAAGGTGCGTTCACGGCAACACTGGCA
AGCGGGCGTGACGTGCTGGCACTGGCAGACCACAATCAATCTGCCGTGCTGGGCCGCACC
AAGTCCGGCACTTTGCAATTGAGACAAGACTCAAAAGGTCTTCAGTTCAGCTTGCAACTG
CCGGACACTGCCGCCGGGCGTGACCTGGTGGAGTTGGCCAAGCGTGGCGACTTGGGCGGT
ATGTCGTTTGGTTTTGTCGCAACTGATGAAGCCTGGGAGGGCAACACCCGCGAGCTGCGC
AGTGTGGAGCTGCATGAGATTAGCGTGGTTCAGAGCTGGCCCGCCTACAGCCAGACCGAA
GTCAGTTTGCGCAATCGCCCTTCGTTTTGGGAGGATCTGCCACCAAGCATTGACCCGGAT
GATGGTGCAAGCATTTTGCGCCGTTTGTGGGTGGAGACCGTATGAGCATACTCACTCGCA
TTGCCAACAGCTTGGGCTTTGAGAAGCGGGCCAATGGTGACAGCTATTGGGAAAACTTCG
GTGTTCTGCGCAGTGGTGCCGCTGTCAATCCTGAATCAGCGCAATCTGTTGCTGCCTGTT
ACGCCGCAGTGTCGGTGCTATCTGAATCAATCGGTTCGCTGCCATTGCACCTGTATCGGC
GTATCGGCCAAGATCGCGAAAAGGCTACAGACCATAGCCTATATGGCGTGTTGCACCATG
CACCCAGTGACTACCAAAGCGCCGTAGAGTTGCGCGAGTGGCTTACGAGCTGCATTTTGC
TTTACGGCAATGGCTATGCTCGTGTCGAGAGAGGAAGTGATGGGCAGGTTAAGGCATTGC
ATCCGCTGATGCCCACCAGTGTGCAAGTGCTACGCAAGGGTGACGTTATCGGCGGATACG
AAGTGACCAGCCGTGACGGTGTGGTGACTCGCTACCTGCCAAGCGAAATCTTTCACTTGC
GCCATCGTGCCGGTGCTGACCCACTGATCGGCATCAGTCCTATTCAAGCAAGCAAAGCAG
CTATCGAGCTGGCATTGGCCGAAGCCGGACACGGCATAACGACCTTTCAAAACGGCACCA
AATTAAGCGGTGTTTTGAAAATGGCCGGACGGTTGACCGCAGAGCAAAAGGCCGGTTTAT
CGGCAAGCTGGAATAGTCAACACGCTGGTTCAGGCAACTATGGCCGCACTGCAATTTTGG
AAAGTGGCGTGGAGTTTCAACCGCTGCAGATGAGTTTAGAAGACGCTGATTTTGTGGCAA
GTCGCCGGTTCAGTGTGGAAGAGGTGGCAAGGATTTTCAAAGTGCCACCTATTTTGCTGG
GCGATTTGTCTCATGCGAATTATTCAAATAGCGTAGCAATGGGCCAATGGTATGTGACGC
ACTCGCTGGGCCGCATCATGGCCGCCTGGGAGCAAGCCATTGCACGCCAACTGCTGACAC
CTGCCGGGGCACGAATCTATTTTGCGCAACACAGTGCTGATGCTTTCTTGAGGGCTGATT
CTGCTGGACGCGCATCTTTTTATGCAAGCGGTGTGCAAAACGGATGGCTACTCAAATCTG
AGATACGCCGCCTGGAAGACCTCCCAACGGTTGAAGGAATTGATGATGTTGCCAACGTAC
CCGCATAAGCCTACCAAGCGTGTCAGCAAGGCAGACAACGGGCGCACGCTGCCGCTCACG
TCAAACGCATGGAGGAAGCTACGCCGCTCTGTGCTCGCCAGTGAGCCACTCTGCCGGCAC
TGCACTGCGCAGGGGAAGACGACTGTGGCTACCGACCTTGACCACCGGGACAACGACCCG
AGCAACAACGACCTGGTGAATCTGGTTCCACTGTGCCACTCTTGCCATAGTAAGAAAACC
ATGCGTGACATGGGCCATAACGTGCGTATGGGCTGCGCAAGTGATGGCACGCCACTGGAC
CCTTACCACCATTGGAATAACGCAACTGGCGCTGATCTGGCGGGGAGGGATGGCACTGTG
ATTGAAAAATCGCCAGCAACCGAGGGGGCTAGACCGACTGTCTACCCTTCTTTCAACGCT
AACTGCAAAACTGTAGCATGAAAACAACACCCAAACGCAATCGAAGTGATAGCGCCGCTG
CTGCTGTGCGTGCCGTGCAAGCTGTGGCACTTGGCCCGCTCGACCCGCCCAAGCATGTGA
CGCTGAGAAAAAGTGACCGCCCGTTTTGGGATGCCATTGTCACAAGCCGCGCCCGCGACA
CCTGGACGGCAATCGACCTTTGCACGGCGGCAAACCTGGCACGCTCGCAAAACGACATTG
AGTTCCTGCAAAAAATCCTGAATGAAAACGGCTATGTGATGGAAGACGGCAAACTGAATC
CAGCCGCGAACCTGGTGGAGGTGTTGACCAAGCGCGTGGTGAGCCTGGCACGCGCCCTGC
ACGTTCACGCCGCCAGCACAGTGGGCCGCAGTGCTGATTCTGTCAAAGCCCTGGCCCTTG
AAAAGCAAGCTGCCCAAGCCGAAGACGACGACCTGATACCGACGCTGCGCACAATCGAGC
GCGTCAACTGCTTTACCGTATGACACTTGGTGAAAAGGTAATACTGTTTATCGAGCGGCA
CTGTGTCACGCCTGAGGGTGTTCACGTGGGTAAGCCCATTGTGCTGGCTGAATTTCAGAA
AAAGTTTCTCCGTGCTGTCTTTGACAATCCGGCCGGCACGCGCCGCGCAATCCTCAGTGT
GGGCCGCAAGTCGGGCAAGTCAACTTTGACCGCGGGCATCCTTTTGGCTAATTTGGTGGG
GCCACTAGCAAAACAGAATTCAAGTCTCTGCGCTGGTGCAATGTCTCGTGAACAGGCATC
GCTGATCTTCAACGCCGCATCAAAAATGTGCCAGTTGTCGCCCACGTTGTCGAAGCTGGT
GAAAGTTTTCCCAAGCGGCAAACGACTGCTGGGCCTGCCCTTGAATGTCGAATTTAAGGC
GCTGGCTGCTGACGGCAAGACCGCTATGGGTGGCAGTTATTCCCTCGTGTTGATTGACGA
AATCGGCCAAATACGTGGGCCGCAATCTGATTTTGTATCAAGCCTCGAAACAAGCCAAGG
CGCATATTCTGATCCGCTGCTGATCGCAATCTCCACACGCGCAAGCAACGCTGCTGATCT
GTTTGAGCAGTGGATACAAGACGCCAAAACAAGCGGTGATCCAAAAATAGTAAGCCACGT
ATATTCCGCGCCCGAAGGCTGCGACCTGATGGACGAATCAGCATGGTATGCGGCAAACCC
GGCGCTGGGCATTTTCAGAAGCCTTGATGACCTGCGCGACCAGCTAACGCAAGCGGCACG
CCTCCCGGCAATGGAATCTAGCGCGCGCAACCTGCTACTCAACCAAGTAATTTCTACGGT
TTCACCCTTCATATCGCCATCGGTGTGGCAGTCCTGCGCTGGCCAAGTGCTGCCCTTTGG
TGACGCGCCTGTTTACTGTGGCTTGGATTTGAGCGCCCGCACCGACTTAACCGCCTTGGT
GCTTATCGGCAAAGTCGCTGGCCAATGGCAGGTAGTGCCGCACTTTTGGACACCAGAGAC
CGGCCTGGAAGACCGCAGCAAGCGTGACCGCGCACCTTACTCAACATGGCACAGACAAGG
CTACTTGCATTCGACACCTGGGGCAACGATTGATTACGAGTTTGTCGCCACCGACATGGC
CGCGATTCTGTCCGGCCTGAATGTGCAAGCTGTGGCGTTTGATAGGTGGCGCATTGACCT
ACTCAAAAAAGAGCTGGACAAGATCGGTTCTGATTTGCCGCTGGTGCCTATGGGCCAAGG
TTTCAAAGATCAATCGGTGTGCCTGGACGCACTGGAAGCCGAGCTACTCAACGCCCGAGT
GAATCATGGCGGGCATCCTGTGCTGACTATGTGCGCCGCTAACGCAATTATTGTTAAAGA
CCCTGCTGGTGGCCGCAAGCTGGACAAAGGACGCGCTACGGGCCGCATAGACGGCCTGGC
GGCAATGTCTAACGCTTTCGGTGCTGCTGCCCAAGCCATCGAGCAGGAAGACGCCTATGC
AAGCGGCACCTTCACATTTATCTGACCTCGCAAGAGGCTTTGCACCCGAGCCTGACGGGG
CCGCGCAAGCGGATAAAGCAGGACGCGGATTTGTCGGACAGTGCCGCGTTTCAGCAAAAC
ACCGACTGCCAGCAAGGGAGCCAATCGGCGCAATGTTTGAGCAGCGAGATGCTGCAAAGA
CGTTGCGTGTCTCGAACCTTTCGCCCTGTGGCTGGCACCTATTTTTTAAGGAGCAAAGAT
GCTTGACCTGGACGATGTGAAATTACACCTGCGGGTGGACGCCACCACCGAAGACGATCT
TATCGAGGGCTTGATGGCCACCGCCACCGCTGCCGTGGCCAGTCACCTGGACAACAGCAC
TCTGGTGCTCGACACCACCGCGCCCGCGCCCGTCAAAGCCGCTGCCATGTTGTTGGTGGC
TGACCTGTATGAAAACCGCTCTGCCAGCACCGAGCGCCCGTTACACCGTAACGACACCTT
TGAGCGCCTGTTGCAACCTTACCGGGTAATGACGGCATGAATCCCGGCGAGCTTGATCAA
AGGGTGACGTTTTCCCGCCTGCAAACTGGCCAAGACGAGATAGGCCAGCCTGTCACGTCC
TGGGTGACGTTGGGCACCGTCTGGGCTGCTGTAGAGCCTCAAGCGGGCCGGGAGTTCGTC
GGTGCTGGTGCGCTGCAAGCTGAATTGATTGTCAAAATCAGGATACGTTACAGAAACGAT
ATTACAAGCGCAGATAGGGTGCTGCACGATGGCCGGACGTACAACATTCAATCTGTCGTT
GACTACCGAAGCGCCCGGCGTGAACTGGTGCTGATGTGTCGGGGTTAGCCTTTGCGCATT
GCCAAATCGGACACCGTGTCCGATTTGCCGGATGGTTCAGATACCACGCCGACACGGGCC
GACTTCATACGAGTGGCGTTATGTTAAGTGCCATGCACCACGCTGGTGCTGAAAAAACAC
ACAAAACATTTTAATGTTTCACGTGAAACACGTACAATGAAACACCACAAACAACGAGGT
GTTACATGAAACTAGCAAAAGCAAGAGAGTATTACGGCCTTGACCTGATTGACACCTTCA
CCGCAACGCCTGTTGATGGTGGCTACCTGCTAGCCATTGACCACCGAGGTGACCAACGGT
TAGGCACGGTGCTTGAAACTGCTTTAGGCGGTGAAAAACTCTATGTCAATCTGACAACGC
TCAATAATGATGTGACGCGGATCATTGGCCGATTGGAAGCGTGGACAATGAAAATTTAAT
CCGTGAAGTGCCGGATTGACGCTGAAACTTTAATCTCAAATCCATTGTGTTTTGTGCCAA
TTTTGTGATATTGAAGGGCACTGTTCAAAACAACACTATTGTTCATTCAATGTCATATAA
TCCAAGCGTCTTAATTTTTAGACACAAAAAAGCCACCTGGCAAAGTGGCTAGTTTGCAGT
TCAACAGCAACCCAAAAATGCACAGGTTACACATCAAACAGATCGTTTAGAAAGCGGTTA
GTAGTGTAACCCAGTCCGAAAGCCCATGAAGCTAATGGCTGAAAAAATACTGTTTTTTTG
TGGGTTGTTGTTGAGCGCAAACGGTTCATAAATCGTTTAGAAAGCTCAAATTGCTTCAAT
TCAGCCAACCCACACCTGCCGAAACACCGGCTACATTCCCGCGCCTGTACGTTACTGATG
AGGCACATAAGTTGCTGAAAATCAGCCGTATCACCTTTCTGAAGGGTGTCAAAAAGGGCC
GCTACCCCAAACCCATTTACGTATCGACTGCTAAACCAGTCTGGCGCGAGTCCGATCTGC
TGGCTTTTGTTGATAGTCTGTAAGTCATGGCCGGCCAACATTACGGGGCTACTGCCTCGG
GATTAGCTGCGCCCGCTTTCGACTGGCAAGACTATGCAATCGGCGAATATCGCCTGACTT
GTCCGCATTGCGGCCGCAACCAGCGTGACAAAACCGCTGGACTCAAGGTTGATGCAGCAG
GGGCGGTGCTGCACTGCTTTCGCTGCAACGCTGTTGAGACGTTTCACACAAAACACAATG
CTGTTCGCCGTGCGCCATGTATTAAGCCGCAACGTCAAAACGAGCCAAAACGCACCACGT
TAAGCGAATGGGGCCGCAGGCTATGGGAGTCAACCCGCGAGCTGTCTGGCGTGGCTGAAG
CCTATCTGGTGGCACGCCGCTGCGTCCTGCCGCCTGCCTATGGTGATCTGCGCTGGCATC
CGGCACTCAAACATCCGAGTGGCTACACCGGGCCGGCGCTGGTGGCACTGATTACCGACA
TTCATACGAATGAGCCGCTGAGTTTGCACCGGACATGGATTACCGAAGTTGGAAAAGCTG
ACGTCGACCCGCCGCGCCTGCTTTTGGGCAACCATGCCATTGCTGGCGGCTGTATCAAGC
TCTGGCCGGATGAAGATGTGTGTGACACGTTGGGCGTTGCCGAAGGCATCGAAACCGCCT
TGAGTTTGGCCCATGCGGTGCAACCAACGTGGAGCCTTATCGACGCTGGCCACCTGAAAG
CGTTTCCCGTGCTGGCTGGAATAACTCAAATTTTCATAGCGCGCGACAACGACACGGCCG
GCATTGATGCGGCTGGCACTTGCGCTGCAAGGTGGCACAAAGCTGGCCGCTACGTCGAAG
TCAGCTACCAAGATCAAAACGACATTAACGATACCGCCGGGGAGGCAGCATGAGCTATTC
TTTACCACCTGAAGTTGAAGCAGTTAGCAGCGCATTCAAAGGCAAGCCATGGGAGCCGCC
TGGGGCTGATGTGGGGAATCATGAGCCGTATGGCGGCAATGCTCAATTCAAATCGCCTGA
CAGTGACGATGACATTGAATTGCCGTTCGGAACTCAAATGCAAATGTCCGAGGTGCTGAC
TCAAAAAGCACTTGGGAAATTGCGCTGGACTGATGGACTGGACTGGCTGACAAACACCGG
ATCGCACTGGGTTAGAGATAAGTCGTTGACTCGCTACACGATGGCAAAAGCGGTATGCCG
CGAGACAGCAAGCGCATTCAGTGACGAAAAGATTCAGCAAAAAATCTGCGCGGCAAACAC
CACAAACGCCATTCTGAGCTTGTCGCGCAGTGATGCAGGCATTGTTACTGATGACAAAGA
ATGGGACTCGCACCCGATGATTCTTAACACCCGTGGCGAGGCTATCGACTTAGAAACTGG
AAGGCCGGTTAGCCGTGATGGACTGCTGTTTTTAAAAGTGGCGGGGGCCGCACCGAGCGC
AATGAAAACGCCGCTGTGGGATAAATTCATGATCGAGGTTTTCGATGGAGACTTAGAGAT
GGTTGAATTTATGCAGCGTATGGCCGGGTACTGCCTGACTGGTTCAACCACCGAACAGAA
ACTTTTCTTTTTGCATGGCAGTGGAGCGAATGGCAAAAATGTTTTTCTGGATGCATTGAG
CGACATTGCAGGCGTGTACGGTCACGCACTACCAAGCAGCGTACTTATGAATCAGAAGCA
TGAAGGGCATCGCCAGCGACTTGCTGCACTCATGGGCGTGAGACTTGCAATATCGAGCGA
GATTGAGCAAGGGGCACATTGGGCCGAGGCGCAACTCAAAGAGATGACGGGTAACAAAAC
CCTGACGGCAAATTTCATGCGTGAAAACGATATTACCTTTGACATCACTCACAAACACGT
CATTGCTGGCAACAGTAGGCCACGACTGAAGGGAGACGATTTTGCAATGGTGCGCCGCAT
GGTACTGGTGCCATTCAATCAAAGATTTGAAGGCGCAAGGCGTGACAACAACCTCCCGTC
AAAACTCAAAAAAGAGTATCCCGGCATTTTGCAATGGGCGATTGATGGGGCTGTTAAATG
GGCCGCCAGTGGCCTGGCAATACCCAAGAGTGTCACCGCCGCCAGCAATGACTACATGGC
CGAGCAGAATGATTTAGAGCTATGGATTGAAGCCTGCTGCACACGGGGGCCGGGCTTTCA
GTGTCCGTCCGCTGAAGCGTATGCGAGCTTTTCACAATTCAAGTCTCGACAAGGCGAGCA
CGCGCAAAGCAACAAAGACTTTAGCCAGCGGCTGGAGAGGATTTTTGATAAGAAAAAAAC
CATGGCGGGGATGGTGTTTAAGGGATTCAAAGTCAACTTTGTGACGGACTATCAAGGCGA
CTACGCAAAAGCCAGCCGGGGCGAATAAGTGAAAAACCGTAACCCGTTAAAAATCAATGG
GTTACGGTTTTTATGCAGGGTTATGCAGGGTTATTCGAAACAACCGCTCACCTGC
>2013843001_____PLMO_C1280
AAATGAAAAATTTTTATCTCAGAGATAAAAAAAAGTTTGACAACCTTGGATACGATTTGT
AACATTTCGTATATGGAAAATTCTAATAAGGAGGTTAATCACTTGAAAGCGGCTACTCAA
ATTAGACCAGAAACTAGACCTGTAAGAATTCAAGATAACGTTTTAGAAGTTTTAAATGAT
TTCTTGAAGTCTAAAACTCAGCTAGTAAGTCTTACTCAAACTCAATTTATTTCTCAAGCT
ATTATAGAAAAAATTGAAAGAGATAGGAAACAAGCCGCCGATTATAGAAAGTCGGCTTAG
TTTAAAATTCAAAAGGCTATCGCCTGTTTAGTGACTACTTGTTAAGATAATCACTAACGA
GTGTTATAGATATTAGCAATCTCTAATACACCAAGCTAATATTAGCCTTAATTTTTGCAA
GCTGGCTTCCGAGAAAGAAGCATGAAACAAAACGTTTATCATTTTATAAAATGCCTATTG
GCGATTTGCGAAAATACAGACGGTTACAAGTGCTTAACCACTTACTAGAATCGTCTTTAT
GTGAATTAGCAATTTTAAAATTTTAGAAAGGAGAAATAAAAATGAACTCAATTACTATCG
TGGAAAAAATTCTAGCAACTCACAAACTTAAATTTCCTTGGACAAAAAAAGATTTGGTCG
AATTGATTACCCATTCTAAAGGCAGACCTGCTTATCGTGATTTTGAAATTTCTAATTTTG
TTCGAGTATTCAAATCAGTAAATGCAATAGAGGAAAAATAAAAATGCAAGTAGCCCATTT
AGATAAACCAGTAATCAAACAACCTCACGAATACAACGAAAAAGAACTATTAGCCGCTCG
TAAGGATAACGCAAGTAAATTCCTCCAAGCGGAATCAAAAGCCGGAAACGGAAAGCTAAT
CTTGCTTATGCTCAGGACGTATCAATTAAGTCCTTCTATCGAATACTTTTTAAATTCGTT
TCCGAAGAATGCAACAATTGCAAGGGCTATTGTAGATTTATCTGAGGATGTTTATTGTGA
GTAAAATTTTTGATTTATCAATCCGTGTTTGTTCTAATTGCAATTTTTGGAACCAACTAA
AATCAAATCCATCTACAGGATTTTGTAACAATCCACAAAGTGCAGTAAATAGAATGCTAA
TGGAAGAAAATTCTAAATGTGATGAATTCAGATTAAAACACAACGAGGTCAAGAAGTGAA
ACAAAAGTATTCTAATCAAAAACTCTATTCTGATTTGTCTTATCTCTTTTTGCTCCTAGA
ACAAATTTCTTTTGATTCAAAGTCAGACAATGAGAGTATTTTTAATTTAATTTTACAATC
AGAATTTTGCAGAAATTACAATAGGGTAGAACAAATTTTTATTAGATCATCTAAAAGTCT
TATCACTGCAATAGAAAACACAGACTCAGAAAAACCAACACGCAAAGATATAATTAAGCT
AAAAACTAAATTGATTGAATTAAAATTTATAGTTCAATCAGAAATTGAAAAAGAGATTCA
ACAAAACCTATTTGGAGACGTCGCGTAATGAAAAAAATTCCTTATCACTCAGCAAAGCAA
ATTGAACGAATCGCGAAAGAACTAGATGTTTTTCCATCTTGCATAAACTCTATAGAATTT
AACGAAAATAAAAATTCCTATATGATCTATTGCCGCGAAAAAACATACAGGAATATTACC
GTTGAAAAAGGTTTTAGATATTTAGAAAAAGATAATTACGATAAAATAATGAAAAAAGTA
TAAGCGAAAAAATTCTTGCCCTTTGGGGCAAATTCTGTAAACCCCCGTTCGGTAGAACGG
AACAACTAAACTGAGGAATTCAAAATTTAAGGAGTAATTCAAATGATAGTAGGAACTTTA
GAACCAAAAACAAACAAAGACGGCAAAGCATATTTTGACCTAAACATGAAAATACCATTC
CAAAAAGAACAAAGCTTTTATGTAGCGGCTAACGATAAAAAGAACGGCGAAAACTCACCC
GATCTAAATATATTTTTATCAGGCAATAAAGCGGGAGCAATTTGGAAAAAGAAATCGAAC
AAAGGCGACGATTATTTAAGCGGTTCTGTATTCTGTCTTGGTATGCCTAACAACAGATTA
GGATTTGCAGTTTTCAAAAGCGAAGATGAGAAACTAAAAGATGAAAAAGGAAATCCGGTC
AACCTCGTTGTAATTAGCGAAGGGGAAAGAAAAGATTCAGATTCTTTTGAAGAACATGCA
CCGGAAACAGTTTTCTAAACACGGCTTAATTGTAAAGGGCTGGGGAGCTAAGAGCGATTA
AGCACCCACAAGAGCAAGAAAGGTTTTCCGGTTCCTTCCAAAGACCGGATTTTATTTTAA
AGGAATTATACAATGGTAGATTTAGAAATTTTTGAATTAGAAACGGCTGAAAAGATTTTT
GAGGAATTAGAAAAAGCTAAAAAGTTTTCTCCCTTTGCTTCTCTGCATGAAGGCTATGCA
GTGATGAAAGAAGAGGTAGAGGAATTTTGGGATATAGTTAAAACCTACAAATATAAAGCA
AATATTGACTATATAGATGATATTGGTTTAGAGCAGTTAGAGAACGCAGAAAAAGAACTT
ATTCAGATCGCGGCTATGGCTGTAAAAAATTTGCAGTTAGTTGATAGCATGAGAGCTAAA
ATCCAAGGTCAAAAATTTTAAAAACCTATCGTTTGTGTCAGGGGGGGTTGTAAAACCCCC
TGACTAGCACAAAGTTACATTCCAAAAGCTAAAATATACGACTCTTAATAAAAACTACCT
CAAAATTAAAAGATTATGCCACTCAAAAACCAAGCAATCAATCAAGAGTATTCTAATCTT
TATAATGAGATAGAATCTCATAAAAACCTCTTCATTGACTGGCTTAATTTCAAAGTATTT
AACACTGTAGCAAATAGGAACTTTCTGCATAAACTCTTACCACCGTTAGAAGAGAAAAGA
CAAAAAGAAGGACTCACAGAAACAATATTTTACACACACAAAGATAGATTGATTAAGATG
GAATACAACGCCCTCGAAATCGAATTTATTACTGTGCATATATCCTCTAGGGGACTTAGT
TTAATTTTTAAAAAAACTGAAAACTATACTCCTTTAATGTCTATCGAAGATTTGTTAAAA
TGGATTTTTAAAAATTGTAAATGGAACAAGTGCAAAGGAGGGAACGATAGACCGGCAGGT
ATAACAAGAATTGATTTTGCTATAGATGATTTTGATGGTTTTATTGACCTCGATTTAGTA
GATCACAAAATCAAACGAGGTTGTTACATTACAAGACTCGTATCGTTATCAAATACAACC
GGATGGAATTTGCGCGATAGAATTCCGACGGGAAAAACAATATATTTAGGTGTCAGAAGT
GCTGAAACTTTTATTCGTATTTATGATAAGCATGCAAAGTGCAAAGAACAGTCTATAGAG
ATAGATTCAAGGATTGATACATGGAATCGTTTCGAGATGGAATTTAAACTTGGAAGGGCA
AACTGGTTTACTCATGAATATATTTCTAATCCTAGCTTTAATCCTTATGAAGCAATCTTA
GGAATATTCCGATTAACCGCTCAACCTTTGGCGAAGAAAGAAAAAAATAAAAATCGTTTT
GATATTGATAGATTATATTCTCACTTCCTAAAAAATACCGAAAAAGTTACTCCATTAAAA
GTTCCTCAACTAGTTTATGATTTAGAAAATTTAGAAAGATATGTAGAAAAAACCTCAGCC
GGTGCAATAGATACTTATGTCCGAGTGAATGGACTCGAAAAACTTCTTACTAAATTGGAG
GAAAGGAAACAAGTCACGAACAAAAACAGAAAATACAAATCAGTCTTAGAAGATCACGGA
GAAAATTTCTCTAATGAAGAATATGAAATTGTCAAATCAGATAAAATCAGAAAATTTAAA
AAGGCTAGTTAAATGTCAAATCTATCAATAACCGACATCCAAAAAATCAAAAAGGAATCT
AAGAACAAATTAGATAAGAAAGATATTCTTTTAGCAATTGTGATTCCAGTAAATCCGAAA
GAGTCACTTTGGCAGTATGCAGAGGTAGAAGTTTTTGACCCGACCACTAGAGAGATTATT
GATAGAAGTTCTTTTATTCATGTTATAAATCAGATCATAACTAATCCAGATTATCCGCTA
ATGAGTAATTTTAAAAAAGAGAAAAGGAATATAGCATAATGAATGATTTTATTCTTAAAC
GAGATAAGAATTTTATACAAAAAAAGGAAAACGAAAAATGAATCAAACTTTCAACAAACA
AACGCGACCTTTAAAATCTTTCGAGGATACAGTAAAAGAAATCGAACGCCTAGGAAAAAC
ATATTGGACAGACCTTTTATTATATCCTGAAATTTGTAAAATGTCGCCTCGTGAATTTTT
TGATTATGTAAAATCTTTAAAATATATCGCAGACCCAAAAGGGGAAGAGTATGTAACTCG
ACCGATTCATACTTTAAATTTTGCTCTATCGGGTAACGGTCATTATTTTGATTGTGACGA
TAGGACAGTATTAACGATTTCTTTTTTCACGATGAGAAACAAACTCTTGAATGAAGATAA
TAAAATAAAGATCATCGTTTCAGGACGACATTTTAAACCTCATCATGTTTATTGTGATGT
GAACGGGTTACCTTTTGACCCTACTTATCCTTACAACGTATACCAAAAAGTCCTTTTTCG
CGAAGGATTCAGAAAAGAATATCCAGTAAAATAAATTCTGTAATGTTCTATAAGTTCTTT
TTTGGTCTACAAGTGTTTTCTGTCAAGATTTCCCTGAAAAAGTAGTTACAAAAAATTTAA
AAATAATATAGCTGTCATTGAAATTATATGACTACTATGCTTACAACTTTAGAGGGTAAC
AACGATTTATCCGATTTTGATTTAGACGGTGATTTATACATTGCCGATAATGATAAAGTT
TATCTAGAATCTAATCCTAACGAATATATTGAGCTAGGAAGTATAGAGGAAATTTTCGGC
TTATCAGAATTAGCCGGCAATGATGAATTTGAAGAAATTTTAGACGGCGATGAATTAACC
CTAGATGAAGAAGATTATTTATACGTTCACGAAAACGGAAACGTATATTATAAATCCCCT
CTTGGCGGCTATTCAGAGTTAGGCAGTTTTGAGGAAATATTTGAATCGGAAGAAAGCGAA
TTAGCTGGAGAAAATTATTTCGAAGAAGTTTTAGAAGGCGATGAATTAGGCAAAGGCTTT
AAATTTAAAATGCCAAAATTTAAAGCTCCTAAGCTTAAATTTAAAGCTCCAAAAATCAAG
GCTCCAAAAATCAAAGCTCCAAAAATCAAAGCTCCAAAAATCAAAGCTCCAAAAATCAAA
GCTCCAAAAATCAAAGCTCCTAAGATCAAAGCTCCTAAGATCAATACTAAAGGCGTATCT
AAAGCAATTTCTAATGCTGGTAAAGCAGTTTCTAATCATGGGAAAAATTTAACAAAAATG
TGGTCGAAAGGTGCGAAAGCTTATAGTAAGCACGTAAAAAATATGGCTAAGGGAATTTCC
AAAGGTATCAAAGGACTTGCTAAAGGTGCGGGCGACTTGGCGGAGGGTTTAATGAACCAA
CAGCAAGCAGAGCAAGAAGAACCCGAAGAAGAAGAACAAACTGAAGAAGAAATTTCGGAC
GAAACAGAAACTGAGTATAATGACGATTATTCGGAAACTCCACAAGACGAAACTGAATCT
GAGTATAATGAAGATTATTCGGAAGATGATGAATTGCCAGTAAAAAACACACAAGCAGAG
CCTTGGATAAAATTATCTCCTACAAATAATGATAATTACCCACAAGATGAAATATTGAAT
GAGGAAATAATGAATGAAGAAAATTTAGCTATAGAACAAAAAGTCTTGTTAGGTGCTCAC
TTTGGCAACGATGGCAAAGTTTATTATTATTCTCCACTCGACAGCGAATACATAGAATTA
TCCGGCGATGAGTTAGGCTTTATGTCAATGCTGTCTAATTTGGCAAGTGGCGGCGGTGGA
AAAAGTGGCGGCAATGGTTTATTGTCAATGGCTACAGGTGCATTAGATATGTTTGTCCCT
GGTGCGGGCACAGTTGCCAATATGGGAATTGGCGCGGCTCAAAACCAAAAAGCACAGATC
AAAGCTAAAAACGCGGCAAAGAAAGCACAACAGCAAAGACTTTTATCTTTGATGTTAAAC
AAAAATAAGCCAAAGACTTTACCTAAAAAACCAGTTGCACAGGTAAAACAACCTTTACCG
CAAAGACAAATTAAACCAGTTACACAGATAAAACAATCTTTACCACAAAGACAAATTAAG
CCAGTCACACAGGTAAAACAATCTTTACCGCAACAAACAAAATTCAGGTCAATAGCTCCC
ATTAAATATGGTGAGACTAAACCAAATACAAATACACCAAGCAATAATAATACTATGATG
TTATTTGCAGGCGTTGCAGTAGTAGCAATATTTTTGTCAATGAATTCAAAAGGGAGAAAA
TAAAAATGTCAAAATTAATTTTACTAGGTGGTAGATCATCTAAGAAAAGGCGTAAAAAAG
GTTCGTTAAAAAAACCCAAACTACAGAAATTTCCTAAAGCGCCTAAAAAAAATGATCTTG
AATCTTTAAACGCTTATGCGAAGGAATGCCTTTTCGTAAAAACAGAAAATGCAAAACTTT
TAAGTGCCTACAATAAAACTGTAGAGCAACAAAAAGCAATCAAAGCTAAAGTAAAAGCAA
TGAAAGTTGAGATTCAAAATTTAAGAGCGGCAGGTAAGGCATAATGAACAGCGCAAAACT
AAAAGCAAATCTCATTTTCATCTTTGCGACATTTGGAACTTTTTTCGGTTCTCGTTATCT
TACTAAAAGTTACGGTTCCAAGATCCATAATGAATATGGTGAAACTGGAATAGCGACTGG
TATCGCAACCGGCGCAATCTATGGAGTCAAAAAAATTCCTAATGCAGAAGTAGCTTTAGG
CGTAATTGCAGGCTCTGGTATGAATGCACTTTGGACAATTGCAAGCATACCAAAAGTAAA
CGACAAACTACCAAAAGCAATTCAAACCACGTTAGGAATCACGGGCGGCGGCGCTGAAAT
GGCTGGAAACTCTCTAGATCAGTATTCAGATGATGAACTAATGGGAGATGAACGGGTAAT
CAATATTGCACGCAACATGGCAGAAAACGAAAAAGACGCTTACATAAACGCACTCGTAGC
GGCTACGCAACAAAACCCCTTACTCATTGAAGATAATACAGTAGGATCAAGCCTACCAGA
TTATCAAGCAGGACTTGAGGGATACGATCAGGAAGATGAGTTAGACGGGAATTCTCTAGA
CTCTTAAAACGCAAAAATAAAATAACACAAGGATAATTAGATGAAACTAAGACATAAAAA
CAACAGAACCTTTTACAAAAAAACTTTTGTCTCCACAATGACAATGAGCGAAAACCAAGA
TACAATTCAGTTTTACAAAAAACTGGAAACGAACGCGGCTGACAGAAATTATTCAGATGA
AGGAAGTCCATTCAAAAATACTAAAGGTGGAGAAATCAAATCTATCTATCTTTTGTTTGT
GCCTGAAAATTACGGCGGGCTAATCGTTCCACCTTCCAAACAATCTCTGATTGACGGTTA
TGCAAAACTTGTCAATTCCGGATTTTTGCATATCAAACATGACACGGATGTAATTGAAGA
AACTCCACTTTCTGAACTACTTCCACCGTCTCCAATTGTGTTTCCTTCTGAGTTAAGAAG
TTCCACGGATACAACTACTCAAGGCTACATTCCACCGATGCAAGTCATTCAACCGGCTCA
ACAAAGTGTTCACATGAAAGGTTCAAATCAATTGGTAATTACCTATGAGAAAGCGTTATA
CGTAAGCCAAAACGCAAACCTTGAATGCGAAATCAAACTTACAGGAAACGTAAAAGTGCC
GGCGGCTTTAGTTGGTTACAAGTTGAGTCTTAGATTTGTTTCCAAAGTTTTTACTTCCGA
TGAGAGCGAAGCAAAACCAAGACAGCCAGTTAAGAAGGTAGCTTAAAAATGTCTAGAATC
GCTTACGATATTACTGTAGGCGGGATTAATGGAGACGCAATTAACAACGATCAGACTTAT
ACTGATGCAATTGTGATTGCTTCTCCGATCTCTTCCCATGACATGCAAGTTTTAGGAATA
CAAGTTCGATTCCCTGATGATGCAGAGGATGCTGGAATTAAAATTCGTGATTCAGACCAA
AATGTTTTTATCACTGGAGATGTATTTTTATCGCAACTAGGCAACCGTTCCAAGGCTGAC
ATTTTACGTGACGAATTCCCCGTTGACTTTTTGCTAAAAGTTGGAACGACTTTGGTGATC
TCTGTCAAACCAGCAACAGGTGAAACTATCGCAAAAAATAAATTAAATGTAACCCTTTTC
GGAAAAAAGGTTCCTCGAAAAAATTAACAAGGTGTTTTATGCAAGTATCACACAAACTAG
TTTATATCGCAGAAAAGGTCATTAACCCAATTGATGAATCTTTACTTTTAAATCTAGGAC
GTGTAAAAACTACCACAGGCGGCAAAGGAATATTTTCATTTGCCGCTATTAAGCTCGGTA
ATAAAAATACATTACTGCAAAATATTGATGCTTCAACCAGTTCCAACTTTTCCACCTCCA
AGGGCATTCAACCGAATGTCCAACTTTTTTTTATGGGAGTTAATTCCAACTCTCTTGAAT
TTTTAAAAAATATTCCAGACCAAAAATTTGAAGAGTCGGGGCTAATAGCAAACAACAAAT
CAATCTTAACAAAAGACAATTTAATAGGAGAGGAATTTACATCGGTTAATCAGTCGTTAA
CCCCTGTCAACGTAATCAAATTCAATTGCACTCTAGACAACGAATTGGTTTTTGTTCCTC
AACCATCAGATAATGAGGACTCGATTTTAGATTCATTAACCAGTATTTATAATACTTCCT
TTGTCGATAGATTTACAAAGGATTCAAGTATTGAGATTCCTTCTCAGACTAAATATTTAC
TAGTATTCCCGTTTGTATCAATGCCAGTCCCGATACCTCGTAATCCTCTAAATATTCGAT
GGGGCAATATTGCAATATCCATTTTGCTAAATTTTAAGTTACAGGAAATCGGCTAATGGC
TTGGACAGATAACAATGATTTATACAATACATCTTCCAACGATTCAGGGCTTACCATTGA
CCAAGAAGGGGTAATGACTCATGAGTCGTTAGACGATGAGGGCATAGATTTTGAATTAGA
TTTAGATGATCTTATAGATAATCCTTTTCGTCCGTTAGTCGCAACCGACCCAGTAACAAA
AAAAATTCCAATAGATTTAATTCCATCGGTTTTGATCGGAAAGCGAGTCGTAAAAGACAC
GATAGAAGAGATGTTAGCCTTAAATTTTGGCGATACTCCACCAGGCGAAGATCAAAACGA
CTGGATAGAGCGCGGTCAAGTTTGTTCCGTGTTAGGAACTGTCAGAGCATCGTTTATGTT
ACTTGGTAACAATCCAAATTTGTTTAACAATTGGGGTGAACTAGTCGCAAAATTTACATC
TTGGGAAAATGTTCAAAACAAACCAACGGCGTTTAATCCAACTTATCACGAGCATAATAC
CATTTATCCACGTTTAATAAACGGTAAAATTCCATCTCAATTTTTACCAAGTTTAAATAT
TGGCGAACGATATACAGCAAACTCTTTAAATGAGATGTTGACTTTACCCGCTCGTGCTGG
CGATATTTGCATTTTAAAAACTGAGACTGAGACCGAAATATATTTATTAGTAGGTGTAAA
CGGACTATTACCAAATAATACGCATAATTGGCAAACTCTGAATAGTCCCTTTTCCGGTGT
TAGATTTGTAAATGGTAAAAATGGTAATGTTTTTTTGGATCACTCTGATGTTGGCGCGGC
TCCTGAAGATCATGATCATATAGTAGTAGAAATAGTTGATACAACTAATTCAGATGTAAA
ATATTCGGTAAGGGCTAATACAAACAATACCCTTGCAGTTTACAAAAACGATGAATTTTA
TTTTGATATACCTAGTTTAGATCACAACCATGATCTAGCTTACTCGGACATAAACCATAA
TCACGATAACGCATACTCGGACATAAACCATAATCACGATAACGCATACTCGGACATAAA
CCATAATCACGATAACGCATACTCGGACATAAACCATAATCACGATAACATAGTAGGTAT
TGGAACCGAATCGCATACGTTTAAAATGGATTTTACAGGAGCAGAACAAAGGCTTGAAAT
AGTAGTAGATGAAACACCTTTTACAATTCCAACGTTAGATATAAACGATATGTTACCAAC
GGATAAAATTCAAACAGTAGATGCAGAAAATATTAAGTTCCAATGGGATGGAACGGATTT
AAAATTTTCGATTGATGGAGGCGCCTTTCGCCCTTTCGCGTAACCCCTCCTTGGAAAGAG
GGGGTAGACGATGTAAATGGAATTTGGATAGAATCGACTCCCGGCGCTTATCACTGGGAA
GAAGAATATATTGATAATCCTCAATACGTAGGAGAGTCAACGAATACGCAAATTCCCAAA
AAGATTTTATCCGGTAATTACATAAAAGTTGCAGGGGATTTATTCGTAGAGATCGAAGAT
TATCAACCAACAGGTGAATTCGATTTAGATTATGATCCATCTACTCGTTATGATGATTTA
TACATTGGTCGATTCGTAGAGCAAGAAAACGGAACAAGTAACTACACCCATTATGATATT
GGTGATCTTTATTTAAACGATTACGGTATAGTTGGAAATGGTTTAAATAACATTGTTATT
GATATAGCAGAATACAATCATTTTTTGGTTCCAGTTCCCGGCTCTGAAGACGCAACTTTA
GTAGATGTTAAACTAGTAGTTGCGAAAAAAAAAGTAACTTGGAATTTTTACAAGTTTGAG
TTAGGGGATTGGCATTTTATAAGAGAAGAGCATAAGACGGCTAATTAGGAGTATTTACAA
TGGCATGGCAAGAAATTTTTAAAAACGAATTATATAAAAATGATAACGGATGTTTTCTAA
AAAAAGAAAATGGTGAATATGTAATCTTTGACCAAGACGGTCAAGGGGTGAGAATTCCTA
TAAAAGATATTCTTGAGAATCCAGTTTATAAATATACAACAGCTTGGCACGAATTAAAAA
CGTTAGTCGATAACCTAAGCGGTAATTCAGGCGCGTTGTATTTTTCGGTTGTTGCTAAAG
AACCAATTACCGCTTTTAGTCCTGTGAGCCTATCCGGTCGAGTAGCTAACTCTAATTTAC
CTTCTTTGACTGATTCAGGATGTCAGGGAATTACGATTATAGACACATCTTTAGATTTTA
TGTGTAACGCTCAGACGACAGGAATAATACAAAACCCTCTTTGGAATTGGACAGAAAACC
AACCTGTATTTTTAAACGGCAATGCTTTATCACAAACAAAACCATTAACCGGAATTTTGC
AAAAAGTAGGAACTGCAAAAAATAGTAACACATTGATTTTAAAAATCTCTGAGCCAATCA
GATTGTAATAAAAATTTTAGGAGAAAAATTTTATGGAACGAAAACCTTTAGTATTAGACG
ACAACGGCAATATTCAACAGTTGCAAACAGGCGATACATTAGACGCTAGAGCCAAGGAAG
TTGACGCCTTCGGCATGATTAACGAGGAAACAAACCCAATTCCAAAATGTTCACCTGTTT
ACATATCCTCAAGTGGGAATGTGAAACTTGCTAGAGCTAACGCCCCAGGCACACACAAAG
TTATTGGTTTAGCGTTTAACACAATTGCAGCCGGCGCAAGTGGTTCGATTCAAACCGATG
GACAAATTACAGCTTTAGCGGCTGAATGGGATTCCATCACAGGACAAACGGGAGGACTAA
CGGCGGGAGCAACTTATTTTCTGGACGAAGCAAATACGGGAAAATTAAGAGTAACACCTC
CGTTGACAGGTTCACTCGTAGCGATTGGAACGGCGTTAAGTGAAACGGCTTTAGACCTAA
ATATTGAAAAGCCTATTCTGCTTTAATTGGAATAGGATTTCTGTATATACTAAATGATTT
CCAACGGCGTAAACTTTGTCTTTACCTACCAAGATGCAAAAAATAATTTTGGTAGAATGA
ACCCGCAATTTTTGCGCTTGTTTGGAAATTTTTGTAAAAAGGAAAATATTGTAGAAGTAG
CGGTAAATAGTAGTTATAGGTCAGACGTAAAAAATTCCTATCATTACCAAGGCTGGGCTT
TAGATATTTTTTATCTAAAATATCGAAACGGTAAAAAAGTGTTTTTTACTGTGAGAGAAA
AAGATTATTCTGAATCAACTGATGAATCTTTTTTTAACTCGTTCAATTCCTTTTTTGCAA
ACTATAGAAGAGAATACATTTCACCGGCAATTATTTTTACGGCTTACAAACAAGGTTACA
ATATTTTTAAAAACAAATCTCGAAGCGAAAAAATAAAAGAACTAGATAAAAAAAATATGC
CTTACGAAATAAACCGAAATCATTTACATCATTTGCACATAGGTATTAATCCAGACCCAA
ACGCCAAAAAAATGGAAATATTATTTGACTTTGGTAAATCACTATTACCCGTTTTAATCG
TTCTAGGAATTTTTGTAATGAAAAATAAAAAAGTTCAAAATTATCTAAAGAAGGTTATTC
AATGGAAATTCTAAATTTAGATAATTTTTATGTTTTTGTAAAACTCTTATCGTTTCCCGC
TTTCATCAAAATTTATTTTTTGATTCAGTCATTGCGAATATATGGAGTTTATAAAATCTT
TGCAAATAGAGACAAGATTTTTAAACACAAAATCTTTGAGACGTTAGACAGATTATACAC
TGATGAAGAGCTGTTTAACAAAATTCCAGATATAGCACGAAAAGAAATTTTTAAAGACGT
TTTTAAGTTAGAAGTATATAGCTTAAATGATATTTTACTGTATTTCCGAAATCATATTTT
TGCACATGAAGCATTTTTTAAATTCATGCAATATCATAGATATTTAGACTCAAGTATTTT
GGTAGAATTGTTTTTACGACTTTACAACGCACACAGGGACAAAATGGAATTAGCCATACG
AAAAAAACTAGTGCGCGGAGGATTAGAACGTAATACGATAATTTTTATTACCCAAAAATA
TTACGAATTCACAGCGCAAAATTCCTATTTACTCAGAAGTAAATTAGAGATTTTAAAAAC
TCATAAAAATCTTTTTTTTACAATTATAGATATTTTAGATTTGTTAGAAATCGAAATACA
ATCTCAAAGAATTTACCTTCCATTAAAATTCATGGCTTTAAATGGTAAATTAGATGATAT
CACATACAAAACTTTTTTAGCAGAAACAAAAACAAAAATCAAAACAGTTGAAGAGGTTAC
ATGATGGAAGTATTTAAAAAAATACAAAATTTATTAGTTAATATCTTAGAAATTCCTTTT
CTTTGGACTTCTAAAATATCAATTCCCTCTTTTATGATTTTGGTTACTCTATTTGCAATT
TTGGTATTGATATTAATAGACCCGCTTGCATCGGCTTATATCTATTTTACTCTAAACAAA
AAAGAAGGAATGGATTTTAAACCCGTAAATTTTGCAAGTGCAGAAACATACAAAGCGGCA
ATTGAAGTATTAACCATAATTACATTTATCTATTTAGTTAAAACAGATGCTGGATTCATA
GACAAATTTATAAAATTCTTAGAACTTTTTAAATCTGCAAAGAATTCAATCATAGAAAAA
ATTAAAACAGGAAAGGAAAAATAAAATGCAAATCACAAAATATTGGATTACTGAATTTTC
AAACCCGCTTGACGCTTACAAAAAATTTTACACAGCGTTAAAAATGAAAGGCGTTCCATT
AGTAAAAGAGGATTACGCAAACGGATTTTTTGAAGTGGACTCGAGGCATTCACCAACGGT
AATTTCGACTTCTACAATAACAAAAATTCCTATTCAACTTGTATCAACTAGAACAGTCAC
AACGACAAAACCAACACCTAAACCCGTTGTAACTCCAACTACTCCAACGATACAACCAGT
TAATCCTGATTATCCACCTCCACCAACCGACAAACCAGATCAAGACGATGGAAGTGGAAA
AGTTGTATTAGCTGTAATTGCATTCGGTTTAATTTACGCTTTTAGCAAAAAAAAGAAGGG
TAGAAAATAAAATGTCAACTCTCGGAAATGGGAATGCAAGAATTGATTCAGATGTAAGAC
ACGTAATCAGTTTTAGAGGTTACAACGGCAAAATAAATATAACCCCTGAAATGAATCAAT
TTTTTCAATTTGTTTACAATCCAGAAAAAAGGCGCGTTTCTTTTGTAACTGAAAAAATGA
CAAATTGGAGAAAACCATTTTCCACCACAGTATTTTCGACTGACCCAAAAATAAAAGAAT
TCAACGATATTTTTTTAAAAGCAAATCCACAGATAGATTTCAAATTAATTCAAACTTATG
ATATGATTGCAGACCCTGCAGACACAAAAATCTGGAAAGAATTAGATAAGCAGTTTGAAA
AAGTTTCGATTATGCCTTATTTAATTTTTGGAATTGTATTTTTATATCTGTGGAAAAAAC
CAAACAAGGAAACCAAAAAATGAGAGATATTAAATTATGTGTTCCTATCCTACGCGAAGC
TTGGCAGTATTCACAATCAAAATGGCAAAAAGATTTTCCAACTAGACCACAAGCAATAAT
AACTTGCACTTTACGAACTCTAGACGAACAGCAAGCCCTTTATTCTCAAGGTAGACTACC
ACTAGCAGAGATCAACCGACTCAGAAAAAAAGCTGGCTTGTATCTCCTTAAGGCAGATGA
AGCAAATCGCAAAATAACCAACGCTGGACCCGGACAATCTAAACACAATCCAGATAAAAC
AACAGGACTTTCAAAAGCCTTTGATATTGCTTTTGTAAATTTATCGAGCGGAAAGAATAC
AACTTTGAATTGGGATACTAAGAACTTCAAAGACTTCTATAAAATTCTTTATGAAAAATT
CCCATCGGTTGAATGGGGAGGAAATTGGAAATCTATCAAAGATTATCCACATTTTGAGGT
AAAATAAAAAAAATGAAATATAAAGAACTGAAAAAATATAAATATCAACTAGTCGAAGAT
TACAAAATTAGAATTGGTATTTATCCAATTGTAAAAATTCATGAGCCAATTCAAAGAAAT
CCATTTATAGAATTACATATAGATGGAACTTTGATAATTAAAGTTGGTTACTCTTGGGAC
GGTGCGAGCGGAGTTGCAATTGACACAAAAAACTTTATGCGCGGTTCACTCGTGCATGAT
GCTCTATATCAATTAATGAGAAAAGAGAGAATCAGTTTAGATCATAGAGATTATGCAGAC
AAACTTTTAGAAAAAATTTGTCTAGAAGATGGAATGTCAAAGTTTAGAGCGAATAACGTT
TATCACGCTGTAAAACTTTTCGGTGAATCCTCTGCAAGTCCTACCAATAAAAAAGAGATT
CAGGAAGTAATCTTAGAGGCTCCGTAAAAAATGGGAAATCCTTTAATTAAAAGTCAAGGC
GGGCGAAAATTCAAAAAATTAAATGACTTTGTAGAGAATTCAACTTTTGAAGTTCATACG
AAACGGACAATGGACAAACAAGGACGCAAGCGCGGAAAAGTAATTGATTGGCAGTCGACT
ATCGACGATTGGAAACATGAAGCAAAGAACGATTGTAAGTATAATTCAAATGAAGATTAC
AAACAGCCAGGCGATTGCGAAAAAGACACACTCTTAGAAGATCATCCCGAATTTTGCCTT
TTTGGTTCTCGTTGCGTAAATGAAGCGGTGAGAAAAGCAATTGATAAAGAATCAAAGAAT
TATATAAATGTCCAGTTTGATGACATACCCGATGAAGTAATGGAAATGATGATGGAAAAA
CAAATAGAAGATGATGAGGTATTTTAAATGACAAGATCAGAAATAGACAAAATTTTAAAC
GAGTTCCAAGGAACCGAAATGATTAAAAAAGCAAAAATCATAAATAAGGATAACAAGAAT
TTTACGCTAATCCTTTCCACTGGTCAAGTTGTGTCTAGTTTTACAAAAATGGCAGAGTTC
AGAAAGTTTATAAAAGAAATTTCGAGGAAATGAAGAAATGGCTAAGAAAGAAAAATTTAC
TCTATTTAATGTAGTAGCGGAAAACCTTGGAAATAATGAATTAGGATTGAAAACGAAAAA
AGAAACAGATTTTTTTACAGATTTCCAAAAAATAAAAATTAGAATAAATAATGAAATGCA
AGGCGGGAAAAGTTTAGAAGATGCTATTTACGATTCTGTTTACTCTTTATCTGGAGATCA
TTATAAACAAATTAGACAAAATATTTTATCCGATTTGCTAAATCAAAAAATTCCTATTGC
TGAATCAGGAATTCATAGACTAAAGAAAGAATTGGAAAATCATTATTCTATAAAAAATAA
AATTCAGCCAGAAACTAAAAACCAAACTTCACAAGATGAACAGGAAGAAACTTGTTCTTA
TAAAATTACAAGTCTTATTGGTGATTTAAAAACGCTTCATATTGATCTAAGAAATATTTC
AAACAAAATTGAAGATTACGAAAATCGTTTATGGGGTTTACACAGAATTGCTAAATCAAA
AGATCACTAATTTTCCTTCCTTTTCCAAATTCCCGAGAATAAAATTAAAAACAAACGAGT
CATTTAATTTTTGACCGTTTCGTTTTTCGAGTTCGCGTTTTATGTTGGTCCAAATATCTA
ATTTATCTTTTTGCACATAGCCAGAAATCTTTGTGGCTTTATCGCCCTTAATAGTCCCTC
TAGTCTGTAACATCCTTTAACCTCTCAAAAGTATCAAAAAAGCACAAAAAAACCTAAAAT
CAAGCAAAAAACTTTAAAAAGTGCTTGCTTTCATGGATTTAATAATAAAATAATCGGTAA
ATCTTAGGACTAAAAAATATTAAAATTCTGAGTTTTGGGAACTGTTAAACTAAATTCTAG
CAAAGTTTAGGAAGATAAAAAACGGTTTTTGGAAAATTTTAGGTCTAAACTCGGAAAAAT
TTAAGAATAGCAAAGGAAAAGTTATGGAATTTAGCGAAGAATTAACTGAGGAAATAGCGG
CGCGGCTCCGGTCGATAGTCGCAAACTATAAAAAAAATCAAAAAAAATCACCAGAAACAA
AAGTAAATTTAGAAATTTACGATTCAGAAAATAGGGCAAGTTTGAATTATTCTCTTGAAG
AGGTTCCAGACGCTTCTATTATTTTGGAAGAATTAGAATACCCCGAAAAAATCAAAATTG
ATTACTTTGTAGATGGACAGAAAAAGAAAACACAGACTCTTTTTGAAATCGAAAAAGAAG
AAAAACCACAAACTCAAAATTTCGCAAATTATCAAAATCCTTTTCCTACTCAACCTTACA
CCCCATCTCCCGACTTTCGCGAGATCATGACAGGACTCGAAAGAATGGTAGCCAGTCTTG
TAACTGGAAATAAAGAAACGATAGAGCAAAGTTTAAAACTGCAAAAAGAGACTTTGACAG
AAATGAAAAGTATGATGGTTGAACAAATATCATACATTAAAACCTTTTCCGATGAAAAAG
TAAAATTTGAAAACTCTCAAAAAACACAAACTCTAAACTCAATGCAAGAAGATTTTGCCA
GAAAATTAAAACTCGAAACAGAAAATTTCGCAGAGAAGCTAAAACAAGAAAAGGAACATC
AGGAAAAAATAAAAGATTTAGAAGTTGAAAAAGCAAAACTATCTAAAGATTCATCTTCTA
AATATGTAGATATGGCACAAGCAACCGTAGAGATTACAAAAGCAGTAGTCGAAGCGGCTA
AAGAAGTAGTTCCGGCTGTAATGGAAACAATGCAAGCAGTAAAAGCGGCACAAGCCCTAG
ACATAACAGTCTCAGATATACCGGCGGCATAACATGGACGAATTAACCGAAGAACAAAAA
CAAGCCTTTGCTTGGGTGCAAACTCAACTAGAAGCAGTAGAAGTTTTAAAAGCAGAAATG
CAAATCCTAAAAACTGCAATTAAAAACTTGGTGCAGATAACGGATAACGTAACGGTTTTG
GCTCCTTATCGCAAATCAGAAGCTTACCACAAAATAAAAGATTCAATTAAAAATCTAACA
TAGGAAAACAGACAAATGAAATTCTTAACACTCGACGAAAACGGAAATCAAAAATTAGTA
GAAGCTCCAACAGGTATGGAAGCGAATAACTGGTCAACCGCAATAATTAAACCTTGGAGT
CCGCAAATCCCCTTAGGCTATGACAATCATATACCCTGTCTTAATTCAGATTCATCTTCT
TACTACCTCCCTAGTAATTTGGACAATAAAGTAATAGAGTTAATGATTTTTGGAGTAATA
GAATTGAAGTCGATTGATTCATACTATTTAGATATTACCTTCTTGAATCCAGATTGCCCT
ATACTATCTTCGTTTATTTTTAAGAGAAGTTTAATTTCAAAAAATAATCAATTTTTGTAT
TCCTTAGGATTTTCGTGTATAATACAATACCCAGAATTAGTAAGTGATGTATATAATTAT
CCGTTTTCATTTGTCGTCCGAGACGCTATGCGAAATGGAATCCAATTGAATCAAATAGAT
AGGATTACACAATTAGATATTTATTTTAAAATTATGTATCGAGAGATAATTTTATAATAT
GAAAATCCCCTTCTCTCTATTCCAGAAAATTAGATTGGAAAATGCTGATCCTACTACTCT
GACAATTGAGCAAGCAAAAGAAGCTTATGACAATTTAACCCCATATATGGAAGTATACGA
ACATATTTTAAATGGAATTCATTCAGATAAAATTACTCTAGGGGTAAGTGATACCGGAAA
AAAGATTCAAGAAATATATATTAAGATTGCCGAGGAAATTATAAATTACTATGAAACGTT
AGATGTTTTGTCTGATGAAAATATGGTTAATTCAATAAAGCAATTTGATGAAGATATTCG
AGAAAATAGAATTGAAAAGTTTGTAGAATGGCAACCAAAAAGTATAAAAATCTAAACAAC
ATTTTCATATATAGCTGGCTTGAAAAGCAACTTGAAAAACTTCCAAAAGATACACAGAGA
AAGATAGAAGAAATTATTTTAGAAATCAGTAAGTTCAGTTTTCATTTTTTCGATTACGAA
ATTTTCAGAGCGTAAGTTTTCCGGTTTTGTGATTGCGAAATAGACGTAAATTGCAAGGTA
AACGAAAACAATAAGAGCGAAAAAAGAGCCTATGCAATAAGGTAAGATTGAATCAGTTCT
ATTATAAACGATAAATCCGATAAGCGTAAAACAGGGAAGTGCTAAAAAAGCAATGAGCCA
TAAAAGCGGGTTCATTGCGCTAGCGGTTCTTATTTTTGCAATGTAGGTATTGGAACTTTG
TAGAAATTCTACTATCTTATCGGACATACTAAGAAGATTTGCTTTTTCATGAAATTGTCA
AACTTAATTTAAGTCCCACAAAAACCCCCTAATCACTTTTCTTTTATTCCAAGGGCTTTT
TTCAAAAGTCTTTCTATCATTGTATTTAAAGAACGATCTTCTTTCTTTGCTTGCTCATCA
ACTTTATCATAAACTTGCTTATCTAATCTTATACTTAGGGCTTTCTTGTTATCACTCATA
AACGATAAAAAAAACCATTCTGATTTAAAGTCAACCAGTTTTAACCCTTGACAAAATTTC
GAAAATAAATAAATGGTTTAAATCAAACCAAAATGATTTTAAAGTGGTTTATTTCAAACC
AAAGAAAGGAGTCAGACCAATGCAAGATACAATCGAAGCAAAGCCAAACGGAAAGCACAG
AGAGAGCTATATAAAATATGGAGCAGAGCAAAAGCGAGTAGAGAAAGAGCCTGAGTTATT
CCCTACTCCAAAGCCTACAAAAATCGAATACAGTTACGAAGACTTGGAAAGCGCATTAGA
TGCAATACCTCCTAAGCCAGAAAAAAAATTTTGGGAAAAGGTAAGCGATAAACTAGACTG
GTTTCTAAATTCTGCTGACCCGAAACTTTTTAATTTTGGAATATTGATTGCAATGTTTTC
ACAGTCACTTTTTCACACTAGCGGGTTTGTTTCGATAATGGCAACTTTCAGAGAATTATC
TAAATGGTTTTCGGTCCCAACTGGCTTTCTTGCCTCTGTGATTTTTGAAGTATTCATGCA
CCAACTCACAATTAGAGGCGCGGTTTGGATACCTCGTTTCATCGGTTTTGTTTCTGGTGT
CTTTTCAATGTATGCTTGGTCAGGACTCTTATCTAGTGGAATTTTCGGTTTCATTATTGG
AACCGGAATTTCCTTTATGCCTCCCTTTGCCATTTATTGGATTGCAAGAAACGATTACAA
AGAAAAGAAAAATAAAGAACTCGAAAAAGAAATTGCAGAGACTAACGAACGTTTAGCCCT
AGAAAAAGAAAATGAAGAAAGAAAAGCAAATAACCTAGAGCCAAAAGAGAAAACAAAAAA
GAAACGAGCTAGAAAAATCACAAAAGAAGAAAAACTAGTAATTGTAAAAGCCATACTCGA
CAACAATATGAACGACTTCGAAAAAATTAAAATTAAATTCGATGTTGGTAGAACTACAGC
ATTTACATTGCTAGCCCTTGCCAGTAAAATACGGGCACGCAAACAAAAAGAAATTTTAGC
GAATAACGCGGACTTAACGGACAAATAACGGACTTTACGGACTGGAGATATAAAAATGAA
TAATAATAAACAAATCTATTTAATGTTAGGGCTTTTAGTTGGAATTGTCTTTTTCAGCTT
AATGTATCCGTGGATGAAAATTGGCTCCAACTCAGCAGCGATGAAGCTGGAAGATTTACA
GACTGAATTTAATTCTTTGAAAAATTCTACAATGGCAGATGCAGCGAAGGAATTAAAATT
AACAAATCTACAATTGAAAATGTCAGAGCAAAGATTAAAAGTCGAAGCTGAAAAAAATAG
AGAGAATAACAATGATTTAGACCTTACTCAGATAATAGTTTTATCTGCATTAGTTCTATC
TTTGATTTGGACTCTTTTTCATAAAGTGGAAATCATTGCCTATATTTTTACAGTAATACT
TTTCTCGATTTCGGTTTATTCGTTTCTGAAATTAAAATTGAATATTGATTTACTAGATAC
TGATACTCAGATCAAAATAGGAAGTTTGCTTACAATGAGTATAGTTTTTTCGATTGCTTC
CGTTTATGTTTTTTTCATTTTCAATCGTTCCCTTCACAAGAAAAATATGGATGAGGCAAT
AGAACATAATCCCATGTATATCGAAGGATACGCAAGGACAAGAGTTTATACAACCGAAGC
GGCGGGAAAGGTTACGGCTTACGGCATGTATTCGCTTGTAAGCAATGAGGGCAGAAAGAA
TTACCTAGCGTCAAAATCCGACGACTTACTACACGACGACGAAAGAATTTTCCAACGACA
TACTAGACCGGTCGAGGTCAATGCAAACTACCAAAGACCCGCAAACAATACAACATCAAC
CAGTCAAGGAGTAGGGGCATAATATGAAAATAGGAAAAATTGTTATCTCTAATGGAATTA
CCTTAATAAGTTCAGAAATTTCCAATCTCCAAATAGGAAATGGTAATGTTATGATTAACG
GTAAAAATATTAATCGGAAAATCATTATTTGCCGCTATTGTGGCGGGAAAAAGTTTGATT
CGGAAAAATGTGAAGGATGTGGAGCCAAATGATTTACTTTATCCTTGCTGGACTCTTTTT
ATTGGCTTCCCTCATAGCTCTTTTAACTCTGAGCTATGGAGGAAAAAGGAAAGGTTATTA
AAATGAAAACCAATCTCTTCTTTGCAATCTTTCCTGTATTATGCTTTTTTGGCGTTCTTA
ACACTCTCCACGGGACCCGCAAGGACGAACCAAAGCAAATACAACCAGCTTGTTTTAATG
CTCCACTTTGGATATATAACGAGCAAAAAAGGGCTTACTATCGCCAGGATTGGTGTAAAA
CGTCCAAAACTCCTATTTATTGGGAATCTATACCCGTTTTTGTGGAAGATACAAAAAATG
AAAAATTTTTATCTCAGAGATAAAAAAAAGTTTGACAACCTTGGATACGATTTGTAACAT
TTCGTATATGGAAAATTCTAATAAGGAGGTTAATCACTTGAAAGCGGCTACTCAAATTAG
ACCAGAAACTAGACCTGTAAGAATTCAAGATAACGTTTTAGAAGTTTTAAATGATTTCTT
GAAGTCTAAAACTCAGCTAGTAAGTCTTACTCAAACTCAATTTATTTCTCAAGCTATTAT
AGAAAAAATTGAAAGAGATAGGAAACAAGCCGCCGATTATAGAAAGTCGGCTTAGTTTAA
AATTCAAAAGGCTATCGCCTGTTTAGTGACTACTTGTTAAGATAATCACTAACGAGTGTT
ATAGATATTAGCAATCTCTAATACACCAAGCTAATATTAGCCTTAATTTTTGCAAGCTGG
CTTCCGAAAAAGAAGCTATGAAAAATACAACAGAAACCAATAGCAACACAAACGAAACCA
TAGAATTAACCTTCAACCCTGCATCATTCAGGATAAAGTCATTAGAAATGACTGGATTGG
CACAATATGACAGAATTGTAAGACTATTCAATGAACATCTGATTTACAATTATACTCATT
TGAGTTATAAGCCTGTAATTGATTATTTTAGAAAGGAAGAAGCTAAACCAGGAATTACTA
AATCATATCTTAAATTACAGAAATACGCAATATTAAAAGTAAATTGTTTTCCAGTCACGT
CGATGACTGGAAAACAATTTACTTTGCATATTCGGAATACTCGTAATGCCGAAATCGAAA
AATTAAAAGCTGAACTAGAAAAAAATCAAAATGAGATGAAAGCGATTAGAAAGAAGCATG
AAACAAAACGTTTATCATTTTATAAAATGCCTATTGGCGATTTGCGAAAATACAGACGGT
TACAAGTGCTTAACCACTTACTAGAATCGTCTTTATGTGAATTAGCAATTTTAAAATTTT
AGAAAGGAGAAATAAAAATGAACTCAATTACTATCGTGGAAAAAATTCTAGCAACTCACA
AACTTAAATTTCCTTGGACAAAAAAAGATTTGGTCGAATTGATTACCCATTCTAAAGGCA
GACCTGCTTATCGTGATTTTGAAATTTCTAATTTTGTTCGAGTATTCAAATCAGTAAATG
CAATAGAGGAAAAATAAAAATGCAAGTAGCCCATTTAGATAAACCAGTAATCAAACAACC
TCACGAATACAACGAAAAAGAACTATTAGCCGCTCGTAAGGATAACGCAAGTAAATTCCT
CCAAGCGGAATCAAAAGCCGGAAACGCGAAAGCTAATCT
>2013843001_____PLMO_C1410
TGCGTCTTTGGCGTCTTCCGCGTTTTGTGGCGCATTCCCTGCGCGCCGAAAAACAAACCT
TGAGTTGGTGCCGCGTCTTTCATGCTTCTGCCATCCCATCTTCCGCAGGCTGGTCATCGT
GCGAACCATTAGGCTTCGGTCTGGTTCGTGCAGCCCCATCGCTGCAATAGCTTCGTCCAG
CGTAACTTCGTTTAACCCGTCAAGTGCCTTTTCCAGTTGGGCCAGCAGCGGGTCGGCGCT
TTTCGTCGGCGTCCACAAGTCCGGGTTCTCGGCAAAAATGGCGTCCCAATCGAGGATTGG
TTCGTGCGCCGCGCTTTCTTTTCGCGCCTCGCCCTGCGTGTTGCATCTGTAGTGTTCGGC
GCTGGTGAAGTAGTGGTCGCGCTCGGCGGTCATTTCAGCCAGGGCGCGCTCCAGTTCGTC
GCAGCGGTGTTTGTAGTGGTAGAAAGCATTGCTCATGTTGTTTTCCTTAAAAGTCGGTGC
TGGCGAGACGGCGCCGCACAACCCGTCACTCGTGTGGGACGCTGCGCGATGAAGCCGCGC
AGCCCCCCACAGTTCTGTCGTTAGCCATCATCAGTGCTTCCCCTTCCTGCGCCTTTGCTC
GCTCCCTCAACTTGCGCCGCGCCGTGCGGTAAGCGCGATCCATCGCGGCATCAACTTCGT
GTTTCGGTCGGCCCAAAAACTTCGCGTAGCACTTCGGGTGCCAGGCTTCAACGTCGCCAC
AGATGCACGGCGTTTGCCCCAAGGCACGATCCACTTCTAGCCGGTTCATGATGGCTAACC
CTACTGTCCACACGGACGCTTCGCGGCAGAAGGCCGCACCACCATATCCACCAGCGAAAT
CTCAATCGACGGCTTTAGCTTGCGCGTATCGATCACGCGCCCCGCCTCGCTGGCGTAGTA
GCCATGCTGGCGGATCGCCGCATTCATCTCGTCGGTGCCAAACACCGAACGCAGATCGTT
AGCCACAGACGACACCCATGGCATCGGGCTCTCGGCGCTCATAGCGGCGAACCCGCGCGG
GTCTGCGCTTCCGTGGCCGCGTAATCGCACTTACGCTTGCCGTAACAGTGGAGGGACAGC
ACATGCGTGATGTAGTCCGACAGCTTGCGGTCATCGTCTGCCGCCAGGTGCATCAGATCG
ATCTTCAACGACTCCGGCAGCCAGAGCGTCACCTGCTCGGTTTTCTTTTCGGCCATGGAT
TAGTGGGTGAAGCAGGAATAAAAAAAAGCCGCCGGCCGGGAACCCCCAACCCAAAGCGGC
AAACCCGTCGCAGGCGCGACGAGAGGAGGACTTGTGATTCACTCAGGCAGTCTCACGGAT
AGGGCAATCGGTGGCGCGAATGGCTTGCCAATTCACATCTGGCCGCAATTCTTCGCAGCG
AACCGCGCCGTTAGTCGCCAGCTCAATGGCGGGGCAATAATCCGCAGGCACGCGCCCTCT
TCGGTGCCAGTTATTGACTACCTGCGGGGCCAGACCGACAGAGCGCGCAAGCGCACTCTG
CGATCCAAGGATGTTTTCGGCTTTGGTCAGTGCTTCCATGACCGGCAGAATAAACACGTG
GGGATTTCAAGTCAACAGGTGGAGTCGATTTATTTAAACACCTGTTTTATGGTGCGGCCA
TGGCTATAGGATCTCGCATCGTAGAACGACTGAAGGCGCTTGGCTGGGAGCGCAATGATT
TGATGGAGCGCGTGCCCGATCTCAGCGCGCAATCGCTCTCAAATCTCATCCGGCGCGACA
GCGTGCGCAGCGAGCTGGATGAAAAGATCGCCGCCGCGCTTGGTGTTTCAGTGATGTGGC
TGGTTTATGGGCAGGTCGATAGCTACGAGAAAAACCACAAAATCAGGCGGCTTGGCGTGC
GTGAGGCTGCGCCAATTCATGAGGACATCGCCACAGTGATGAAGATGATGGAAGGCACCG
ACGACAAAGGAAAGGCACTTGCCCTTGCCGGCGTGAAGATCGCGCTGTCTGGCTATACGC
CAGCCGCGAAAAACCATTCCAGCTAATCCTCTTCCCGGACTTGCCGCGCGGTGGGAGGCT
ATCGCGTACAATAAAAAATGACAATTGACCAAAAGTAATAGACTCTAACCCATTTGGATA
ATCGTATGGCTAATCAGGTAATGGAATACTGTGATTTATGTGAGAAACAAACCCATTCAC
ATTCAACCTTCTACCAGTCACTTGCTGCATCTGATTCTTTCGCTTTGCACATTTGGCTTA
TGGCTCGTCATCTGGTTTGTTGTTAGTCGGAATAACGCAACCCAACGCCAGTGCTCAGTG
TGCGGCCGGGAGCGCGGTGCCTTCGGATCAACGCGCGGTGGATCGCAAGTCGGGCCAACA
CCTGAAACCCACGTCAAGTGCCCGGACTGTGCCGAGCTGATTAAAAAAGAAGCGAAGGTC
TGCAAGCATTGCGGGTGCAAGCTAATCCCGCAGTAAGGCAAGCACCACCGCCAAGCACCA
TGCCCGCCATTGAGCGGGTTTTTTTTCGACCGCAATTCCCCGCGTGTTGACTTTTAATAA
ACACGTGTTTATCTTTCGCCACATGGCAACCGAAACCGCCCCCACCACCACCGAACTGCA
GGCCGCCTTCAACCGGGCGCTGCCGTTGCATCTGCGCGGCTGGACGTACGCCAGCGCCAT
GGCCGCGCCACTGGTGCGCTGGGCGCTGGAAAAGTCGGCGCTGGCGGCACGGCGCACCCA
TCACATCCCGGCGCAACCGCGCCTTTTTTGAGGAGGAATCATGACACTCACCGAAACCAT
CGCCGGCCAGTGGGCCGCTTATGCGCAGGATCAGGCCATGGCCTTGCTGCTCGCCGCGCC
GCGCATCAAGGCGGCCGAGCACATTGAATACGTCCTGAACAACGCCGGCATCGAGGCCAG
TGCCACCGCGCATGTGAGCCACACGCACATTACCATCAGCATCATGGCCACCGGGCCCGA
GGCACCGATAGCCGAGGCGCTCACGCTCGCCGGCATCGCCTTTGACCGCCACCCGGCGCG
CCCGCAGGATTACGCCGATGCCTTCTTCGATTGCGGCGTTGGCACCTATACCGTGACGGT
GGTCGTCAGCACCCCGTTCTGGATGCGCAAATCGCGGGAGGCCGCATGAGCGCGCACCCC
ATCATCGCCGGCCTGCTCTACCGCGTGCGCGGTTACGGCATCGACAAGATCGTGCACGCT
GAGAATGGCTCGCATGCCATTGCGATTGCTTGTGAGGTGGCACCATGCGCAAGCTGATCG
GCGACTTTATCTACTACCTGCGCAAAGGCTACCGCCCGTCCCGCGCCTGGCAGCTCGCCA
GAGCCACCCTCTAAGTTTTACCCACCACCCAGGAGAACCCACATGAACGCACCGCGCCCA
TTTTTTGACACCACCCGCGACATCCGCCGAGGCCAGTTCCTCGAAGACTGCGCCGACAAA
TTGCAGGAAGTCGTCGGCTTCGTTGCCGAACACGGAAAAGCTGCTGAACTCGTCATCAAG
ATCAAGGTCAAGCCCGCCAGCAAAAACGCAGGTGCCTTCATCGTTGCCGACGACATCAAA
GCCAGCCTGCCCAAGCTCCCCAGCGGCGAAACCATATTTTTCGCCACTCCGGATAACAAC
CTCGTCAGCCGCGACCCCAGCCAGCCTGAACTCGGCCTCAAGCCCGTGCCGACCGCCCCT
GTCGCTGCCCTCAAAACCGCCTAACAGGACATGAAAACCATGGAAAACACCACCACCACC
GAAGCCCAGGCCATTGCCGTGCTTTCGCAAAAGCCATTCATCGACCGGCAATTTGCCAAA
CCCATCATCTTCACCCCACAAGAAAACGGCGAATGGGCATGGAAAACCGATGAATCCCTG
CTCGCCCAGCCAACCCGCAAAACCGGCACCCTGATCGCCCACGACATCGAATCCTTCATC
ACCCTGCTCAGCGTTACGGCTCGCTGGCGACTATGATATCTACCTTGACGTCGACTACGC
CAGAGTCACGTCAAAGCCGTCGCCATCTTCAACGACCACGACAGCGGCGGAAACCTCGAA
AACCCCGGCTGGCGTGATTTCCGATGCACCTTCCAACCTAAATTCTCCGAAGAATGGAAG
CGCTGGACGGGCAGCAACAAAGCCCCGATGGAACAGATCAAGTTTGCCTACTTCCTCGAA
GAAAACGTCACCGACATCGCCAGCAGCGAAGGCAGCAAGCACCCCACCGGGGCTGACATT
CTTACTTTTGTCACCGCTCTGAGCGAAACCCGCAAAGTCAAATACGGCAGCGGCATCAAC
CTGCAAAACGGCATGGTGCAGATCGAATACATCGAAGAAGGCGACGCCGGCACCAAAGGC
AAACTCGAACTCTTCAAAGAATTCGCTATTGGCATCCGCCCGTACTTCAATGGCGATGCC
TACCAGATCAAAGCCCATCTGCGTTACCGCGTAGATCGCAATACGGGTGCCATTCAGTTT
TGGTACGACCTGCAACGTCACGACAAAGCGCTGGAGGTTGCCAGCAAAGCCGTCATCGAG
CGCATCCGCGCTGAAGCCGGAGCAAGCGTCATCTTTGGCACACCGGAAGCGTAATGGCTG
ACGACATCGACCGCGCCAGCGAGCATACCGACATGTTCACCGATGCCGCCGTAGTCGCCA
TCCGCGCCAAAGCCGCACTCGCGGCGGGTTCGCCGGGCGATTGCGACCTCTGCGGCGAAC
ACAGTATGCGCCTGGTCGAAGGCGCTTGCGCCCGCTGCCGCGACAAATACCAACTTCCGT
AATCCGGAGCCACCATGACCACCAAAACCGCCAAAGCGCAATTTCTGCGTGACAACCTCA
ACCCCGGCGAAGTCTATGCCGGCCTGATTCTCGGCACTGACGGCGAGCCCGACTATCACC
TGATCCTGCTCCCCGCCGAAGCCGAAAAGCTCAACTGGAAAGCCGCCGTCGCCTGGGCCA
AAAAGGCCGGCGGGGCCCTGCCAGATCGCCGCGAATTGTGCTTGCTCTGGATCAACGCCA
AAGCCCATTTCAAAGCCGACTGGTACTGGTCTGGACAGCAGTCCGAGGGCGATGCTGACT
CTGCCTGGTACCAGATCTTCAACTACGGCCTCCAGATCAACACCCGCATCAACTGCAGCC
TTCGCGCGCGTGCCGTCCGCAGATTAGTCATTGAGTAATTCAGTCCTTTATTCCTTTTCG
GAGCCACCATGGTTATCACCCTCGACGACATCAAAGCCGAACAAATCCGGCTCGCGTACC
TGATCTCGAAATTTGAAGAACAGGCCACCAACAAGACCGCCATTCTTTTTCCGGAACAAC
TGATCGAACTCGCCCCCGGCGAACACTACGCCGGCATCATCACCGGAAAGGATGGTGATG
CCAGTTATCACTTGATTTTGCTTGACGGCGAAGCCGACGACATCAACTGGAAAAATGCTG
CTCAATGGGCCAAGGCGCGGGGCGGCGAACTCCCCACGCGCCGCGAACAATCCCTGCTAT
TTGCCAACTGCAAAGAGCAATTCAAGGGCAGTTATTACTGGTCAAACGCGCAGTTCGAGG
GCGATGCTGACTATGCCTGGTACCAGATCTTCGGCTACGGCGACCAGTACTACGACCGCA
TCCACTACAGCCTTCGCGCGCGTGCCGTCCGCAGATCAGTCATTGAGTAATTCAGTCTTT
TAGCCTTTATTCAGCATGGCCTTACACCACCAACTCCCGATCTACAAAGTCGCCTACGAT
CTATTCGATCTGGTTACTGATCTTGTCCGCAACATGCCGCGCGATTTCAAGCAAAGCATC
GGCGGCGAGATCAACCGCGAATGTATCAAGATCGTCACCCTCATCGCCCGCGCCAATTGC
GCGCGCGACAAGGTGCCGCATCTGGGCGAACTGATCGAGCGCCTACAAGTTGCCGAATTC
CTGCTGCGCATCTCGCGTGACAAACGGCTGATCGCCACCGGGCAATACGCCCAGGCCATC
AAGCTCACCGACAGCATCGGCAAGCAGGCGGGTGGATGGCGTCGATCCGCAACCTCGCCG
GCTTCATGATGGTCACGGCCACCATGACGGAGCGATTCTTTGATCTGGTTGTGCCGCTGG
CTCACGAGGCCACCGACATGCGCACCACAGATACCGGCGGCAGCAGCCGTGCCCGGTCTG
GCGCAGTTCCCCCGCTGGGCAACCGGCAGGGCGACGTAGATAGCACAACAGGGCGCAGTA
CGAGGGCGATGCTGACTATGCCTGGAATCAGAACGCCGTCTCGCCAGCGCCGACTTCCTG
AATGTGCCGTGCCGCCAGCGCCGACTTTTACAACCGCCGTCCCACCACGACTGACTATTG
ACATGCCGAAAACACTGGCGCAAGATTCGCCCGTCACGGAAAAAAACGTGATCGGGATCG
GAAGTCCCGAATGGAGCGGCGATCAGCCGCGAATAGTTTGTTCAGCGGCTTTTTTATCGC
CTGCGCTCGCCCAGTTTCGGCGACCGGGCGGGAGCAGCCGCAAGGCTGGCCGGTGCTCCA
TCGGTACTTCGACTCCCGTCTCGGTCGCCCCCTCAATCGAAGTTGAGGTGGCGTTCAAA
>2013843001_____PLMO_C1550
CTCAGGGGCTTTGTGATGGGCGCAGTGTGCCACGGAAAAGACCCACCATCGGAGCAGACC
CCGCCCGCGAACAAGGGGCGCACCCGGTACACATGATTGACCGACGCTCTGCTGATGTTT
ACTGCTTTCTGACTTACAAAATTAAAAAAGCAAGCCGGGCAACGTCGCTGGAAGCTTTTT
AACCAAACCAAGGAAATTATGGGTGCATCACATTTTTTAGATATTGGCCCTTTACCAGAT
GCCAAACGCCCTGGCGTGACGCACGATCTGGAGGTTTTTGAGAATGGGGGTGAGTTGTTT
TTGCGAGCCAACATCACACCACCCATTGGAGATTTGCAGGCTTTTACAGCCACAGGCGCG
CCCTACACCGGAAAGATAGAGGTCAGCATCAAGCTCACCATAGAGCAAATGAAGGCGCTT
GAAGAAGCACTTGAGAGCGCCCGCACTCGATTGGCTTACTAAATAAACCCAGTCGCTACT
TGTGAGATGGCGGCTTGAGGTGCATGAACAAGCTGGTGGGCGTGGATGCAAATTGCCACA
AATACACGGCATTCGCCAGGCTAAACACGTCGTTTTTTGCGGCATTGGTCTGCATGTCAA
TCAATAGCAACTCAATTTTGTCCGGCAGCATTCGACCCTGATGGCCTACCTGCACCAACT
GGGAGCGCATGCCGGGGGCCACCCCGCGTATTGATCGCCCTTTGACGGCAAACACCTTGT
GCGCAGCGCCTGCACCCTCTTGGCTGCTGGCGTGCGCAAAGCGGTACACCTGCTGCGTGT
GCAACCCGCCTGAATCAACAGCCACCAATTGCAAACCAGAATAGCTGCACAGCAGCGCGT
GCAACTGTTGCCAACTGGCATCTTGATCAGGGTTGCACCACAAGGTCAATTCAGCCAGCC
GCCTTGTCTCTGGCCCGAATGCATAGATGCCCACCACCAGTCGGTCAGACATCACATCTA
CGCCTGCACAAATGGTTTCACTCGCCACCTCTTGAGGTGGTTTTTTTTCGTCTGTCATTT
TTGAGTCCTTAACCCGACACCTTGTCGGGTGCTGCATTATTGCAAAATAAATTAGTTGTA
ACTATTGACTAGCGGTTAGTTTGTGCTAATAATCTACCCATGCCAACAAAACGGCATCAC
CGACCAGATCACTGCTCGGATCAGCCTCATTAACACAGCAAATCTCCCAGTGGATAGCCA
AGCGACACAGGCAAGCGTGAGCGCATGGCAGGAGCTGGACGAAACACCCACGGCGTGACA
GTGGGTTGAGGCGGTGCAGCCAAGAACAGAGACGCACCAGGGTAATCATGAGGTGCCCGA
GAGACACAACCCGCATGGCACTTGCCACGGGCTAGACACGGGTGGAATACCGCTGGATCA
ACGTAACCAGCATGTTTTTTGGCATGGGCACAGCGCCATAAGCTGGCCTCGCGTTATGAC
ACGGACAGGGCGAAACGCTGTCGCTGGAAGCGTAACCAGCACCATCAAGAAAGAGCGCGG
GCGTGAAAAACTGGACCCTGGCAGACGGTGCAACAACGAATCCCAATCGGGCCGCATAAA
GCACAGGTGGACCGCTCTTTTTCTTGATGGAGAGGGCAATGCTGGGGGTTCCCGGCACCC
AACAACGCGAAGCGCAATACCAGGACGGGCGGCGGTGCACCAAAACCCCGAGGGTCGAGA
TTTGCGCGTGCCTCGGTAAAACAGAGGCCTCCATCTTCATTTGTGGGGTGACCGCATGAC
TGAATCAGCCTGGATAGCACCCAGGCAGGACCATCCCTTCCGACCCGCGCAAGCAAAATA
GGATCGCAGCCCCTGACCGTGAAAGTAGCCCGGCCACCCCACCCACTTTTGACAACCCAC
GGCGCGCAGGTTTCGGACCTGCGCAAAGTTTCCCGTTAATCAATGTTTTACAGCAAGGCC
CTAAGCCAGCTGTGAGGCTGTCAAAAATTGTTAACCCAAGCCCGCCAGATGCGGGTTTTT
TTTATGCCCGCACGGGCAAAGGAGTCTGCATGAACACGCACCGCGCTATAAATTTTGCAC
TGGCCGTCATCATTGCTGGCGGCATGTCAACCGCCTACCTGCTCGACGGCCCCGCAGACC
CGCAAGCCCACCAGGCAGCCAGCGCGGCCAGCCTGGCAGATGCCAAAACCCACGCCCGCC
AACAGGCCCGCTTTGAGCGTGCCGCCCGCACGTTGTGCGGGGGTGGTGAGTCAGCCTGGG
CGCTGTTGGATGACGGATCAATCCAGTGCTTCACCCACCAGGGGCGCAAGACGGTCACCG
CCAAGGTGGCTTTGTAAAACAAGCGGACTGCCCATTGGCGACAGTGGGTTTTCCGGTTGC
TTTGGCAACTGTGTGGCGCGGAGTGGCGCGGCGGGGCGAGGCTTGGCGCGGCACGGCGAG
GCATCGCAAGACAAGCGGACTGCCCATTGGCAACAGTGGGTTTTCCGGTTGCTTTGGCAA
CTGTGCGGCATGGCCGGGCAAGGCAAGGCGCGGCACGGCGAGGCATCGCAAGACATCGCA
GGGCATCGCAAGACAAGCGGACTGCCCATTGGCAACAGTGGGTTTTCCGGTTGCTTTGGC
AACTGTGTGGCAGCGCGTGGCGAGACTGGACGTGACTAGGCTTGGCACGGCGGGGCGTGG
CGAGGCCAGGCGAGGCATCGCAAGACAAGTGGATTGCGCATTGGCAACAGTGCGCCTTCC
AGTGGTCTTTTTGGGACTGCGGCAGGGTGTGGCATGTAACGGCTCGGCTCGTTACGGCAT
GGCCCGATGAGGCAAGGCATTTTTTAACTTTTAACCGGAGCATTCACATGCGTACAGCAG
TTGTCAAAATAAAATCAGCGTCCCCTTACAGCCAGTCCAGGCACTACACCACCGAAAAGC
TCAACAAGGAATTGGCCAAAGACTACGAGGCACGCACCTGGCGCGACCGGCTGCACACCA
CGGACAAGGGCGAGGTGTTCATCCCGCCCATGTCGTTTAAAAACTGCATCAGTGAAGCGG
CCAAGTTTTTGGGCATCCAAATCCCCGGCAAGGGCAAAAGCACTTACACCAAGCACTTTG
AGGCGGGTGTGCTGGTCACTGATGCGCTGATGTTGGGCATTCAGGCCAAAGACGTAAAGG
GCGAGTGGCTGTTTGTACCCAGTGACGGGGTGCGGGGCAGCGGCAAGCGGGTGGACAAGT
GCTTTCCGGTGATTCACGAATGGGCTGGCGAGGTGACGTTTTATGTGCTGGATGACACCA
TCACCGAAGACGTGTTCACCCAGCACTTGAGCCAAGCGGGCGCGTTCATTGGCATTGGAC
GCTTTCGCCCGCGCAACAACGGGTTTTATGGGCGCTTTAATGTTGAGTCCATCCGCTGGA
ATTAAGCACCATGGCGAACAAACCCAATTTTGTAGCCAGCGCAGATGCCAAGGTGTTGTC
TGACCTGATGCGGCGTGCTGCGGTGGGCGACACCCTGACCTATGAGGCCATGAGCGCGGC
CATTAACCGTGATGTGACGGCTGACCGGAGCCTGCTTTACACCGCACGCGGCATTGTGCA
GCGTGAAGACCGGGTGGTGTTTGACAGCGTGCAGAAGGTTGGCTTAAAGCGGCTGGCCGA
CACTGAAATTGTGAGCCTGGGTGACCGCGCCCGAAGCCGGGTTCGGCGCATTGCCAAGCG
GGCCAGTCAGGCGATTGTGTGCGCGAATTACGACACCATGCCGCGTGATGCGCAGGTGAA
GCACAACACGGCTTTGAGCATGCTGGGGGTGGTGCAGGAGCTGGCCACCGACAAGTCTTT
TTTGAAGCTGCAAAAGCATGTGGACACGGCGGGCACTGAGTTGCCCGTGGGCAAGGCCAG
CATTGCCGCGCTGGGCTTGATTTTTGGCAGGCCTGACGGGGCGGCGCAAGCCAGCAGCGT
GCCCGCATGACACCCGCCGACCTGGACGCACTTTGTCCCAAAGCCCTTGCAAGCATAAGG
CAACACATCAACCGATGTCGCCGCGCAGCAGTTGCGCAGGTGGCGTGAACAATGGATGAA
AAAAACATCATGACCAATTGCTGTGACACCTGGGGCCAATGCACCCAGGGCCGCGACTGC
CCCGCCCGCACCGGTGTGGTAACCCATGCCCAGGCCTGCCACGCCGCACGGGTAGCCAAG
AGCCACCCGCACCCCAAGGCCAACCCCCACTGTGACCAGCAAGGCGGCTGTGGTGGCCAG
GGCGCTTGCCACACCACGGGGGCGGCTGACATGCCTATCCAGTTTGTTGGCCCCGAGCCT
ACCGCACCCACGCAGCCATTGTGTGACTGCGTGCCACTCACCCCGAGCGAGACACGCCGA
CTGATGGCGGGCATCACCGTGTTTTGTGGTGTGTTTGTCGGCGCAGTGTTTTTTGGCATG
GGCTACGGCTGGACCCGCTTCGGGCTTGACCTGGTGGCCTACTTTTCGGGCGGTATGGCC
TGAATTTATACAAAAGCAGCATCTAGTGCTTGTGTAGCAAGCGCTGGTAGCTATTAACAC
CATAGCAATAAAACCACTATGACACACACCACCCCAAACCAAATCATCATCGGCCTCACC
GGTCTGGCGGGCACCGGAAAAGACACCGTGCGCGCCATCCTTGAAGCCGAGCACGCCGCC
CACGGCATGGCGTTTGCTGACCCCATGCGCACCATGCTGGGGGCCATGTTTTCGGCCAGC
CATGTGGACACCAAATACATGCTGGACCGCGCCTACAAAGAGCAGCCCATTCCCGCGCTG
GGTGTCAGCTATCGCCACTTAGCACAAACGCTGGGCACCGAGTGGGGCCGCGCCCAGGTG
CACCCAGACGTTTGGGTGCGGGTGGCCGAGCAAAAGATTCGTTACCTGAACTGGCAGCGC
ATTCGCCCGGCGGCCTACTGCATCAGTGACGTGCGTTTTGACAATGAGGCGGCCTGGGTG
CGCCATGAGGGCGGGGTGATCTGGCGCGTGGTGCGTGAGCAGGCCGCCGCTGTGCGGCCA
CACGCCAGCGAAGACGGCGTAGAGGGCATCAGGCCATTTTTGACGCTGCACAACCACGGC
ACGATTGATGAGCTGCGCGACTCTGTGCGTGATGCGTTTATTGAAACGGCGCAGTACATC
AATGCGCAAATGAATGTGCCGCGCAAGGTGATCAAGATTACCCCCCGCCAACCCGCCACC
GGAGGTGCAGCGGCATGACCAAAAGCCGAGGCCTGCGCGCCGCACACCCCAACTGCACCA
ATGTGCTGATCAACCGCGAAAAGGCGGCACTCACCGCCAATGCCACCGCTACCATGGGCC
AGATGCCACCAGAGCCCGAGGCCACCGAATGGCACACCCGGGGCCGCGAGCTGATCAATG
CTGACCAGGCGCTGATTTTGCAAACGCTGCGCGATGCTGCCACCCAGGGCGGGCTGTCAC
AGCCTGAGCTTGAGCGGGCCACACCATTGGCCCGCGCCCAAATCAGCCGCGCCCTGCTTG
ACCTGCGAGAGCGCGGCCTGGCGGTAGAGGCCACCCCCAAGACAGGCCGGGCCGCCATCA
AATGGGGGGTCAGTATGCACGGGCGGCGGGCGTTTTGGCACTACATGCACAAGCTGCAGC
AAGACGCTGAGCGGGCGCTGGCCGCACCGCCACCCACCTACAACACCAAGGGCCAGGCCT
ATGTGCCGCCAAGCAATGTGTACTACCGCAACGCTGGGCACACGCATATTGCCAGCCACG
GCGTGCGCTGCTAACCCGTTTCTCTTTCACACCACCACCGGAGCCACCATGGCATCAAAA
CCAACCCCAACCATTGCATTTGCGGCACTGCCGCCAGTAGGCACAGCCCTTGAAGGCGGC
ACCTTCACAGGCATCACTACGCAGCCTGACGGGTCTCACCATGCTGTCATTTTGCTGCCT
AATCATGGTGAAAGACTTACCTGGAAGAGGGCCATTGCCTGGGCCAAAAATCTTGGTGCA
GAGCTGCCTAGCCGCCCAGTTGCATCCATGCTGTTTGCAAATGTCAAAGCCCAGCTCAAG
CCAGCTTGGCACTGGACAAGCGAGGAAGACGACGCTTCCTTCGCCGGGCTTTGCTACTTC
AACGACGGCTACATCACCCGCTACCGCAAGAGCTGCGGAGGTTCAGCTGTTGCCGTCCGC
ATGATTCCCATCACCGCTTAATTCTTCAATCCTTTTTTTCACCGGAGCCAACCATGCCAC
CTATCACCCTTGAGGCCATCGAGGCCAAGCACAACGAATTAAGCCTGCTTATTGCCAAGT
TCAAAGAGCAGCCCATTCAAACCATGCATCATGTCTTTCCTGAAATTGACATTGAGTTGC
AGCCAGGCGAGCTTTACGCAGGCCCGGTGCTTAGTGCGTCAGGTCATTTGATGCACCACC
TGGTGGTCATGGCCCAGCGCCCCACTGACGATCTTGCCTGGCAAGCAGCCATGGATTGGG
CAGCGCGCATTGGCGGTGTATTGCCGACACGGCAAGAGCTGTCCTTGATTTTTGCCAACT
GCAAACCACACTTGAAACCAGAGTGGCACTGGTCAAGCGAGGTGTATGAATCGGATGCTT
CCTCCGCCTGGAATTGCGGCTTCGGCGACGGCGACGTCAGCAGCGACCACAAGAGCTTCG
AGGGCTCAGCTGTTGCCGTCCGCAGAGTTTAAGTTCTTCAATCCTTCAATCCTTTTGAAC
TGAGCCGCCACATGGCACTGCATACCGAACTCCCGATCTACCGCACCGGCGTGCGCTGCT
GATACCACCATGAGCCCCATGCGCAAATACCAAAACCAATTGCCAAAATTCTGGCGTCCA
AAACTAGCGCCCAGCCAATGCCTGGATGCCAAGATCATCCACTGGGACTTGATTGACCGA
TTCACCAGTGGCAGCGCAGACAAAAACGACCTGTGGGACTGGATCGAAACAGGCTACACC
TACTGCAAGCTGATCGAGCTGCACCAGGCGGACGGCACGCCCTTCACCGACGAGGCCATA
GAAGCGGTTGCTGCACAGATAGGCATTTTTGACAGCGTGATCGAGCGGTTTAAGGCCACT
GGCCGGGTGGCATTCAGCGGCCCGGAGATCTGCATTGCCAGAGCCGCCGCGACCGTGTTT
GACGGATTGATCGACATCGACCGCAATGGCATTGCCGTCAAGGCAGGCCAATGGGCCGTG
CAGATCATGGATGCGATTCGTGGCATGGATTGCAAGGCTTTACGCAAAGACAAGCGGGCG
CAGGGGGTGGCAGCATGAGCAAATCCCGTAACCTCATTGTCCCCCGGCGGACATGGACCG
ACGCCGAAACGGCCACCCTGCGCGGCCTGTACCCAGACCAGCCCACCCGCACCATCGCGG
CCATGCTGGGCATTGACCTGGCACTGGTGTACAGCAAGGCATCCAGACTTGGCCTGCGCA
AAAGCGCCCAATTTCTGGCCAGCGACAAAAGCGGCCGCTTTTTCAAGGGCGGCACCTTGG
GCCAGCTCACCCAGTTTGTGCCCGGTCAAAAACCCTGGAACGCAGGCACGCACTACGTGG
CCGGTGGCCGCAGTGCCGATACCCGGTTCAAGCCAGGCCAGATGAGCGGCGCAGCCTCAC
GCAACTGGGTGCCGGTGGGCACTTACCGGGTCAATCCTTACGGCGTGCTTGAGCAAAAAG
TTACCGACCTGGGCCGTGGACCGCGCGACTGGGAAGCTGTGGCCCGCCTGGTGTGGCAAG
CCACCAATGGCCCGATACCAGCCGGGCATGTGGTTGTATTCAAGCCAGGGCGCAAAACCA
CCGTGCTGGAGCACATCACCCAGGACGCTGTGGAGTGCATCACCCGCCGCGCCCTGATGC
AGCGCAACACCATCTGGCGCAAAAACCCAGAGCTTGCACGCCTGTACCAGCTCAAGGGCG
CCATCACCCGCCAAGTCAACCGCATCCAAGAAAGTGCAACTGCATGAACACCACCAAGCC
CAACACCCCCAACATCACCCAGGTGCGCCAGGCGCTGCTTGACACCTTGTCCGACCTGCG
CAACCGCGAGAACCCCATGGACATTGACCGGGCCAAAACCGTGGCCACTGTGGCAAGCGT
GCTGGTGGACAGCGCCCGGGTGGAAAACGACTACCTCAAGATTACCGGACAAGACCGCAG
TGAGTTTTTGGAGGTGGGCACCGAGGCAGGCCTGCCAAAAATTGGGAACGATGGCACGCC
CACGGCACACAACCCGTTTCCGGTGAGTGCGCGGCACACGCTGGGGGATTGACATGCCGA
TGACCGCAACCGCCCACCCCGTGGCTTACGAGATTTACGACGACCAGGACAAAACGCTGC
TGGCCACCGTCAAGATGTTTGACGAAAGTGCCAGCGAAGTTGAAATAAAGAGCGTGCACA
ACGCCACGTCCTGGCAAGAAGTGAGCCGGGCCGTGTTTTTGGCACTCAAAACCATGCACC
CGGATGACAAGGCATGAACGCTACCCAATCAATAGCTACCCGTGCAGCAGCGACAAGCAC
TGCAAGCCGTTTTAACCATCAAAGCCGACCAGCAAGCTGCAGTGATGCCCGTATCGAGTC
ATTGATGCGAGTTTGCCAGCCATCGCCACTGGCGCGCAATGCGGCCAGCACGTCGGCATC
CAGTCGGATTTTGACCGGCTCTTTGGTGACGATGGCCTTTGGCCTGCCCAGCCCACAGCC
GTTCACCGTGGAGCACTTGCCGGTGCTGGCCGCAGAGTTGCAGCGCATCCACACCATCAC
CTACCAGGTGCAAGACATCATCCGCAACATTGAGGCACAGGCCATCAAGCGCATTTTCAG
AAAAGGTGAGGTGGCAGACCTGGTGCTGGCCGACATCAAGCGTCAGGCCGATGCAGACAT
GGCGCAGATCACCGAAGACATTTCCAAGATGCCCGCCCACCTGCAGCGCGACCACGTCAA
CTTGCTCAACCGGGCCCCGCATTACGCCGGGGTGAATTACGGGGTGGATGAGAAGCCAGG
GTATTTTTCACAAAACACACAGGGAGCAGCGGCATGAAACCCAACATCCTCACCAGTGGC
GGCACCTACTTCCACTTTCTGGAGCCAGAGCGCAGCGCCATCGACATCGAGACCATCGCC
CATGCGCTGGCTCACATCTGCCGCTTCACTGGGCACACGGCCACTTTTTATTCCGTGGCA
CAGCACAGCGTGCTGGTGTCGCACCTGGTGCCGCCTGAGCATGCGCTGGCGGGCCTGCTG
CATGATGCAGCCGAGGCTTACTTGGGTGACGTGGCCGCGCCGCTCAAGATGCTGCTGCCA
GACTACAAGGCCATCGAGGCCACGGTAGAGACTGCTGTGCTGGGTCGCTTTGGGCTACCC
GGCAAACTGCCGCCAGAGGTCAAAGAGGCCGACCGGTTGGCCCTGGCCATCGAGCAGCGG
GCGTTGATGCCCATGCATGATGATGTGTGGGAGTGCGAGACCCACCCGGACTACAGTCGC
ATCAAAGACCAGATGGTGATCACCCCGACGCACCCGGTGGTGGCCCGCAGGCTGTTCATG
GCGCGGTTTTTTGAGCTGTGGCGCGACCCGGCAAGAGTGGTGCCAACTACAGATTGGAGC
GCAGCATGAACCTCATGACAATTGATGACATAAGCCAAATGCTTAAACTCAGCCGTACAT
ACGTCCGCGATCGGCTGGTGAAAAATGCCACCTTCCCAAGGCCGTGTCTTTTTATAAGTC
AGAAAAACAGGCGCTGGGAAAAAGACTCAGTTGAAAGATGGATTGCAAACAGCAAGGAAA
GCCTATCCCGCTAGAACACTCCCTCGCTCTCGGTATCTGACCACTCCAAGATCGGCATTC
ATAAATGGAACAAATGCCGATATGTAAAGCGACTCCAAGTCGTTCAACATGCCTTTTTCG
CACTGAATAAACGCAAAAGAGTCAAAGTCTTTCCCGTTTTTCTTGTGCGTCGATAGCCTC
CCATACACATCAATCGACTGACCCACATAAACAACCTCGTTGTTTTTTATCAAGAAGTAA
ACCCCCATTGCGGTTCCTATCGGCATAGCCGAATCGAGAACCTCACTCAAGCAATGCGGA
ACATTGGCTATCGCGTTCAGCACCCTGCTCGGGATTGATGAGAGCAGTTTTGTTTGAGTC
ATTGACAGTTTCTCGGTCGGTATGAAGTGCGACCCCTTGGCAACAATCGTTCTTTCTTTC
ATCTCAATCCACAGCTTTGCCTGTTCCTCGGTGTCAAATACGCCGGATGACCTGACACCA
TTGCGCTGAATCTGCGCGCGCCACTTGTTTCTGAACGGCCCAATATACGCCATAACAACC
CTTGTAAACGTGATTTGTGTACGCACTATTTTACTCACGTTCGCTTTTTACAAGCGAACT
ATGATGCCATCCCAACGCATACGATCATTATTTTCGATCTTATGTTGTTTTTGTGCATCA
TTGTCGATTACCGTTATTTCATTGGTTGATTGTTGATTGACGTACTTGTGTTGTTCGCTG
CTGTTGCGTATCCTTCGCCGTTATTCAAACATGATTTACGCAAGATTTACGCATCGGATT
ACGCATGGCATACGTTGCAAAGCACAAAGACAAATGGCGCGCGCAGGTCGCAAAGCTGGG
GGTACGGAAGACAGCCGTATTTGACACCAAACGCGAGGCAAATGAATGGGCAAGTCGCAC
AGAGCTTGAGATTTCAAAGGGAGTATTGAACAAAGACGCTCACACGTTACAGCAGGCAGT
TGATAAGTACCTGGAGACTGTCACTGTTCGCAAGCGTGATGCCGTGGTGTGGGAAAAGTG
CCGGTTTAAGGCGCTGCTTGACCATTTTGGCAACGTGCCGTTGAGTGACATCACCACAGA
CTCCATTGGTGAATGGCGAACGGAGCGCATCAGTGAGGTATCAGGATCAACAATCTTGCG
CGAGTCTGGCCTGTACAGAAACATGTTCCGGGTGGCGCAGCGAGAATGGAAGTGGATCAC
CTCAAACCCGTTCGAGGGCGTGCGACTGCCCCCGTCCAATCCGCCACGGGTGCAGGTGTG
GCGCTGGCAACAAATCAAACGGGTCTTGAGGGCTGGGCAGCGTGTGGGCGGTAAGACTCT
GGAAGTAACGCAAGCCTTTCACATTGCCCTGCGCACGGGCATGCGGCTGAATGAGGCCGT
GGCCGCGCCTGCTGGCTTTGATGCTGCACGGCGCATAGTTACTCTGGAGAGTACAAAGAC
GGCGCTGCACGGCGAATCTGTGCCGCTGACAAAGCAGGCCTACCGGCTGATGTGCAAAAT
GCCAAAGTCTTTTGAGGTCGCCCCTGACCGTGCATCAATGCTGTTTTGCAACCTGATGAG
TAACTTGCTGATCGAGGGTTTGCAGTTTCGTGACGCAAGGGCAACGGCGCTGACGCTGAT
GGCCAGGCGCATGGATGTGCTGACGTTGGCGCGAATCAGTAGACACAAAGACCTCAAGCT
GCTGATAAGCACTTATTACAGAGAGTCACCAGAGGACATTTCCCGCAGGCTCTGAATCAC
TTCGGCCAAGCCTCCGTCACGGCTTTGATGTCGATGACGTGGGCGTCAGCCGCTGCTGAT
ACGCTGACAAGTCGTCCTGCGCAGTGCTCAAGTAGCTCCGATTTGGCAGTGGCGTCCGCA
AGACAGGCATCAAGGGACTGGCCGGCGGCTCGCAGGGTATCGGCGGATTGTGCCCGCAGG
CGCTCAAGGTGAGTGCC
>2013843001_____PLMO_C2323
GCCTTTGCCGACCTCGGGGTGACGATGCCCGCTATCGGAAAAGACACTGATGCGTGGTAC
AAGTCTTTGGTTCTCAGCCAAATGGCCCTGAATCAAAACGACACAGCCACGGCGAGAACA
ACGGCTGGCATGTTGGCACTTTCATCTACCCTTCGCACAACCGCGCAAGAGGCTGAAAAG
GTAGCCGCCGCGACGAACGGGATTGTTGACAAACTGGCCTCCGCGCAGTTTGCATTTAGC
GCTGCGATACATGCAGTCAGCGACCAAGTGGTTGCGTTACAAGGCAAGCTGAAATCGTCG
AAGGACGCAATTCAGCAGGCATACCAAGGCGCTTTCGACAACTGGAAATCTGCTGACGAC
CGGGTAAAAGCCCTCGTTGAGCAGTCGGCGCAGGCGTTGCGTGGCTTGAGTAACAGCATT
GGCGACTTCCTTGATTCGCTCAAAGTTGCCAGCGGTTCGCAAAGCCTGAGTTCGCTCAAA
GCCAAGCTGTCTACCACAGCCACATTGGCTGTTGGTGGCGACACCAAATCCCAGGGCGAC
CTGATCAGCCAAGCAAACACCCTGCTTGCGCAGGCGAAGGCCAGCAGCGGTAGCCGCAGC
GACTACATGCGCACCGAGGCGTTCGTGCGCACCACGTTGATGGCAGCACAGGAGGACATC
AGGAAAAATGTAGGTAATGAGCCAGTGTCTGAGTTGGTGACAGCGCAGAGGGAGTTGCTC
GCCGCAGAAAACAACCTTGTGGCTTACGCGGGCTTGGCAAGCATCGCAGGCGTGACGTTG
CAAAGCACCGCCGATGGGATTGACCAAACCCTCAACGAACTGCTGACGGCATACAACATG
GCAAAGAACGAGAGCGACCAGGCTCTGCTATTGACGCAGAACCTTGTGCTCACGCAGACA
GGAACGTTAAACGGTTTGATGGGGAGTTTGGGTGATCTTGGCAAAGCCAACTCGGCATTG
GAGGCTGCACAACATGCCGCCGGGGTTGCCACCACAGACACCAGTGCGGCTCTGGTTATT
ACTGCTGCATCCGCGACCACGTTGGCTACAAGTTTGGGTTTAACAGGGGCCTCCGCTGAA
TCGTTTGTCAAGCTGCTCAGCGGCCAAACCACGGCCATCGACACACTGGCCACAGCACTT
GGCTTGCCAAATACCAATGCCGCAGCCCTGGCAGCGTCACTGGGCCTGAGCGGACAATCT
GCCAGCGACTTTGTGACCCGGGTCAGCAAGTCAACGTCAGACTTCACATCCCTGTTTGGC
ACATCAGGCACCGTGGGCTCCGAGGTGTCGTCTGTCATCAACATGCTCAAGACAGCAGGC
CTGGATGTTGGCGGCCTGATCAGCCTGATCAGCACCACAAAACTCGACCCCGCCACCATC
ATTGCCAGCCTGTTTACGGATGTCAACGCAGGCATCAAGCTCAGTGCTTCGGGCATGTTT
GTGGACCCTACTGGGCGCGTGCTTTCCAGTGCAGCAGGCCTGTTTGTGGATTCCACGGGA
AGGGTGCTCACCAACGCCGCTGGAATGTTTGTCGATCCAGCGGGCAAGGTTCTGTCAAAC
GCTGCCGGGTTGTTCACTGACTCCGAAGGTCGCATACTCACCAATGCGATGGGGTTGTTC
ACCGATCCAACGGGCAAAGTGGTGTCGTCTGCACTGGGCCTGTTCATTGACCCCACAGGC
AAAATCATCTCAACCGCATCTGGACTGTTCACAGATTCAGACGGAAAGATTCTAAAAAAT
GCCGCCGGAATGTTCACCGACCCTGCTGGAAATGTACTAACCACGGCAACCGGCATGTTC
GCAGACCCCACCCGCAGCGTGTTGTCCAGCGCAGCGGGGCTTTTCAGTGATCCGACAAAG
CATATTGTCACCAGCGCGTCCGAGCTCTTCAAAGATGCTGACGGTGCCATTTTGCGCAAT
GCAGCAGGCCTGTTTGTTGACCCTGCTGGACGCATCCTGACAAATGCCTTGGGCATGTTT
GTAGACCCCACAGGCAAACTCCTGTCAACGGCAGCAGGCCTTTTTGTGGACCCCGCAGGC
AAGGTCTGACCAACGCCCGGGCCTGTTTGTGGACCCTGAAGGGCGTGTGCTCAACAACGC
AGCAGGTCTGTTTGTCGATGCCACAGGCAAAGTGCTCGACAGCGCAGCAGGCGTGTTTAA
AGACACTTCTGGCCATGTGCTGACCAAGGCCCTGGGCTTGTTCACAGACGCTGACGGTAA
GGTGCTGACCAACGCAGCAGGCCTGTTTGTAGACCCGTCAGGCAAGGTTTTGAGCGGCGC
AGTGGGCCTGTTTGTGGACCCTGAAGGGCGTGTGCTCAACAACGCAGCAGGTCTGTTTGT
CGATGCCACAGGCAAAGTGCTCGACAGCGCAGCAGGCGTGTTTAAAGACACTTCTGGCCA
TGTGCTGACCAAGGCCCTGGGCTTGTTCACAGACGCTGACGGTAAGGTGCTGACCAACGC
AGCAGGCCTGTTTGTAGACCCGTCAGGCAAGGTTTTGAGCGGCGCAGTGGGCCTGTTTGT
GGACCCTGAAGGGCGTGTGCTCAACAACGCAGCAGGTCTGTTTGTCGATGCCACAGGCAA
AGTGCTCGACAGCGCAGCAGGCGTGTTTAAAGACACTTCTGGCCATGTGCTGACCAAGGC
CCTGGGCTTGTTCACAGACGCTGACGGTAAGGTGCTGACCAACGCAGCAGGCCTGTTTGT
AGACCCGTCAGGCAAGGTTTTGAGCGGCGCAGTGGGTCTGTTTGGTGACACATCTGGCAC
GGTATTGAGCAGCGCCTTGCAACTGTTCGCTGACCCAGACACAAAGGTCATAGACGCGGC
CTCTGGAGCGTTCAAAGGCGTAAACGACACCATCAAAACATCCGCTGGGTCTGTGTTCGA
CGGTGTTGCCGCCACCATCTCCGACAAGCTCAAGGCCCTGGTGGTGCCCGCCACCAACGC
CCAAGCCCCCACGGTGATCACCGCCACCACCATTGCCGAGGCCATCGCCGCTTCCGAGGC
TGCCAGCCTGGCAGCCGAGTCTGCAAAGCAAGCCGCCGCAGTCGTTGAGAAGGCCCGCAA
AGTTGACCCGCTGCAGACCCAGGGTGTGGAACTTGCCAAATACGTGCAGAGCGGGGTGAG
CATATTCTCTGGCGCGATGGCCGAGTTCAACGCGAAAGCAGCCGCGCTGGGTGTCTCTGT
GGCCACCAGCGGCGCGACCGACAAAGGCGGCTACTCGCAAAGCAACATCACAGGACTTTC
TGGCGGCAACCGTGGCGCCCTGATCGACTATCTGGACAACACCTACTACAAGGACTACGG
CATCACCATGCGCCAGGCTTTGGATGACGTGTCAGTCAACGCCTACAACGAAGCCGCTCC
AAAAATGGACGCGCTTCGCAAGCAGATAAAAGACCTTGGGGGTGTGCCGCAGTTTGCAGT
GGGCACCAACTACGTGCCGCACGACATGTTCGCCAAAATCCACGAAGGTGAGGCCATTGT
TCCCAAGGCCTACAACCCCGCAGCCAACCGCCAATCTGGCCAATCCAGCCAAGACAACGC
TGAATTGCTGGCTGAAATACGCGCTCTGAAGCAAGCCGTGCATGCCTTGCAAAAAGCCGC
CGACAGCAGCGCCGCCAGCAGCAAAAAGACCAGTGACCTGCTGACCCGCGTAACCCGCGA
CGGCGAGTCCATGGCCGTCAAACAACAGTAAAAGGCCGCACCATGAGAGTCATTGTCCCC
ATTGAGATCACGACAGCCAAGCTGATCAGCACCACCGTGGCGGAGCCCGACCTGGGCGCG
TCGTGGGAGGCCTACAGCAGCGCGATGACTTATGACGAGCATCAGCGCGTCACATCAGGC
GGCAAGGTGTACCAAAGCCGCAAGGGGTTGAACCTGAACAACGCCTTACCTGTCGCTCCC
GAGGCGCTCACTTACTGGTGGGATACCGTCACCGAGGCCACCTACAACAGCGCCACCACC
TACGCACTTGGCGACCGTGTGGTGGACACCTCAAGCCACCGTCAGTACGAGTCACTGCAG
GCGGCCAATGTCGGCCGCCTGCTACCTGTTTACCCGGAGACAGTCACAGATTGGTGGATG
GACGTGGGGGCGACCAACCGCTGGGCCTGCCTTGACGTGGCCCGCAACACCCAAACCGTC
AGCGTCAGCCCCCTGGTGGTGCAGATCATGCCTGGCGTGCGCTTCAACTCGCTGGCCCTG
ATGGGGGTGGACTGCGACAGCGTGACCGTCACCACCAACTTTGGCTACAGCTTCACCAAG
TCAATGGCCGACAAAGCGGTGATTGACTACTACCAGTATTTTTTCTCGCCGTTTGCCTAT
GAGCGGGGCCTGGTGCTGTTTGACATCCCACCCATCACAGGCACAGTGGTCACCGTCACG
CTCACGCGCAACACCAACCCCGTGCGCCTAGGCAGCATCGTGGCAGGTAACTTTGTTTAC
CTGGGCGATGTGCAGTACAACCCCGTCAGCGACTACCTGAACTTCTCCAGCATTGAGCGT
GACCTGTACGGTACCGCCACACTGATACCCCGCCGGGCACTGCCCAAGACCCAGCAGACT
CTGATGGTGGACAAGCTGTATGTCAACGACATCCGCACCGCGCGCGCAGCACTCAACGCC
GTGCCCGCCGTATGGGTGGGCTTGCCCGACACCACTGACGGGTACTACGACTCGCTGCTG
ATTGTGGGCATTTACCGGGCATTTTCAATCGACCTTGCCTACCCGAACCAGGCCAAGATC
AACCTTGAGTTGGAGGAAATTTAATGCCCATTGCCGCTTTACCTATCGCCCCGTCGATCA
CGCGGCCCGTCACCTTCGCAGAAGAGACAGACACCTTTTTGCTCGCACTGGACCCCTTTC
GTACGGACGCTAACCAACTGCTGGCAGACGCACAAACCGCCGCCAGTACCGCCACAACCA
AGGCTGGCGAGGCACTTGGCAGTGCGTCTGCTGCCTCTACCAGTGCGACCAACGCGGCCA
CCAGTGAGACGAATGCAGCGTCAAGCGCAGGAGCAGCCAAGTGGGTGTCCGGCACCACCT
ACGCACTGGGTGCGCCTGTCTGGAGTCCGGCCAACCGCGTGGTCTATCGCCGCATCGTGG
CGGGGGCCGGAACAACTGACCCCAGCGCTGACGCCACCAACTGGGCCATGCTGGGCACCA
TCGGGTTGACTGTGGTCACGGTGTCAACCACAACGACAACCGCTGCCGCCAACGGCCACT
ACGTGCTGACCAACGTGGCGGCCACCACCCTGACGTTGCCAGCGTCACCCGGTGCAGGCG
ACACGGTGGCCGTCACCGTAGCGAATGGCTTGGTCACCAACATCATCGCCCGCAACGGAC
AAACCATCATGGGGCTGGCTGAAAACATGACGCTTGACAACGCACTGACCACCGTCACCC
TGCGGTTCTTGAACTCAACCTGGAGGCTCGTATGAGCACATTAAGTCAGTTTTCCGGGGG
CACAAGGGTGCCCAAGATGCTCGCCAATCGGGCCAGCTCCGGGGGAGTCACTGACGAGGG
GGTTCTCCTCGGTTTTGCAAATACCGCAGGGATCAAGGTCGTGACCTCCGGGGCACTGAC
CGCTGCAACCCTTGTCACAGTGCTGTCGTTAACCGGACAAGGCGCTGTCGGGCTCCTTGC
TTGTGCGGGCGTTGACAACACGACCAGGGCTCACCGCATGAAGGTAACCGTTGACGGCGT
TGTAGTGTTCGATGCAACCACTGACTCCTCCAGTAGTTGGTGCGCAGGCATAGTTGTTAC
CGGGGGCCTTTTTTTAAATGGCTCTGCATACAACTCAATATTAGCCGTCCCTGACTACAT
CCCATTCAACAGTTCGTTCCTTGTTGAGTACGCCAGCTCTTTGACCGAGACTGCCAAGAC
CAACTTTGGCTACATCTACCGGACCTATTGACCATGCAGCAAATCATTGACGGCGATTAC
ATCGTCACCACTTTCCCCAACGGAAGCACTGCCCGCGAACTGCGCTTTGAGCCTGCGGCA
GTGCCGGTCCGCGTTATCACCAAGTTGGCCTACATGAACCGCTTCACCGACACGGAACTT
GCAGGCATTTACACCGCCGCAAAGTCTGTTGTGCAAGTCGAGATTTGGCTTGAAAAGTTC
AAGCTGGCAAGCGAAATCAACCTTGATGACCCGGCCACTGCAAGCGGCTTGCAAGCCATG
GAAGCTGCTGGCCTGATCGCCTGCGGGCGTGCCGCTGCAATTTTGAATTGAAACAGGAGA
CCACATGACAACCACAGTAACCACCCCTCCCGCGCTGACAGTGCCGCCTGACGCGCCAAG
CCGCTCAGACCCCATCAACTTTGCTGCGCGCGGCGACGCCATGATGGGCTACATCTCAGA
GGTGATGCAGACCGAGCTGACCAGCGCCATGGCTTGGACCAAGACCACTGCTGACAACAC
CAAAGCCGACCTGGACGCGGCGTACGCTGCAGGGCTGGCCAATGCCGCTGCCAATGCGGC
CACAGCCGTGGCGCAAGCCGCCTTAGCCACTACCAACGGTCAAGCACAAGTCAACTCCGC
CGCCGCGCAAGTGGCATTGGCTGCTGCTCAGGCTGCTGCCGCAGCCAGCAGCGCAGCAAG
CACAGCCGGTGTGGTTGCTGCAGCCCAGGCCTACGCCAGTTTGGCTCAAGCCACCAACCC
AGACAGCCCCGTGCGGCTTAACCCGCGCAGCATCACAGCCAACATCACCATTGCCTCTGG
CTACAACGCCGACAGCGTAGGCCCCATCCGTGTGGCCGATGGCGTCTCAGTGGTGGTGGG
TGACAACGCCACCTGGTGCGTCAGTTAAGCCACTCCCAAGCCTCACCCCTCAAACCCAAA
GCCATCAACCTACTTTTTGAAAGCACCCCATGTCCACCATCACCATCCGCACCATCCAAA
CGCCTGACGGCTCACCGGTCAGCTTTCCTAACGGCATCCGCGTGGGCATTGCCACAGGCG
CAGGCACCGTCAACCACATTGGCGTGGCAGGCCAACAGGGCTTTGGCGTGGGCATTGCGC
CCAGCCTGCCTGCCGGGTTTTCCAAGCTGTACGGCACCGACGACCCGTCCAGCGACAACT
ACGGCAATTACCAATACTCGGACGGCTCTGTCATGTGCTACGTGCCCGCCTTTTTTTACA
AATACGGCACCGGTGCGAATGGCTTTGCGCTCAATGTGTGCGATGTCAAGGCCTACAGCT
ACTTTGCAGACGTAGCCACCGCCAATGCTGCTGGCTACGCACTGCACCGGGCCTTTTACA
ACGGTGGGGCCATTCGTCCTGGCTTCTTTGTGGACAAGTACCTGTGCAGCCGCAATGGCA
GCGTGGCCAGCTCGGTCAAAAATGGCGTGGTGTTGTCAAGCGCCATTCGCGGTGGCTTGG
CTGACACGCCGTTTAGCATCATTGGGCAGGCCAATGCTTTTTACGGTGCCATTGGGGCCG
CCAAAACGCGCGGCAGCATCTTCCACGCAAAGAGCAGGTTCCAGAGCGCCGCCCTGGCCC
TGCTGTCTTTGGCGCACGGCAGCGCCAGTGCCAATGCCACTTACAACGCCTGGTATTCAG
CAGGCAGCACCAACTACCCCAAGGGCAACAACAACAATGCCCTGGGTGACGGAAACGACG
CAAGCATTGCCTATGTGTGGGACGGCAACGCCACTTACGCAGGCTGTGGCAAAACAGGTA
GCGCCAACTTCTTTGCCAAAACCACCCACAACGGGCAAAACAACGGCATTGCCGACCTGA
ATGGGTTGGTGTGGGAGATTGAGCCCTTTGGCCTGACCAGCAACGGCACCAACTTCTTTT
TGCTCAACACAGCAGCTGATGTCAATGCCATCACCAGTGGCAACACCCTTGCCACAGACG
CTTGGGGTGCTACTGGCCTGGCGGCTATGTACACCGACATTGGCACCACCTACGGCTCAC
TGACTGCCAGCGTCACCAACAAAACTTTTGGCTCTGCATCGCAGGTGCTGTCTGAGGCCA
CTACTGGCACGGCCTGGGCCATGGCGGGCGCTGGCGTGCCGCTGGTAGGCGGCGTGGGCG
GATCCAACCAATTCGGCAATGACTACATGTATGACGCGCGGCCAAACGAGCTGTGTCCGA
TCTCGGGCGGCGACTGGGCCGACGGTTCGCTCACGGGCGTTTGGGCGCTGAATCTGCACA
ATGCCCGGGGCAACTCGCTCGATGGCTTTGGCTTTCGCTCCGCCTCGTATCTTTGATGGC
CCTGAGCGATAGCGATTAGGGCACCCATGGTCACCACCACCCATCCCAGCGTTCATGCTG
AGGCATCACTGCACCGCAAGCTGGTGTTGTTTGCTGTGCAGTTGGAGGGCTATTTAGCTC
ATTTCCCCAACTGTCACAAATACACCCTCACGCAAAGCATTCGTCAAGCGTTTGTGGATG
TGTACAACTTGGTGACTGAGTGCCAAAAGCGCTATCACAAAAAATCGAGTTTGACCCAGC
TCGACATTCGTCATGAGCAACTGCCCGGTTTGTGCGCCCGCATGTCATCAAGTCGCTGCG
CTCTGATGCCCGCAAAGGGCGGCTTGAATCCGTTATCTCGCGCTTGGGTCACGCCGCGCG
AACCTGTTCCCTGCAACCCCTTTTAAACCACCTGAAAGAAAATCATCATGGCCTCTTTAA
TCGCCTACCGAAAAGTTATCACCGCCGTTACCACCCACGCACTGCGCCTGCCTGATGCAC
AGCAAGGCCAGCCAGCGGGCCAAGAGCTTGCCACACTGCCCGATGGGCGTACCGTGGTGG
TGTTGCTTGATGGTGCCGTGTTGCCTACCGCTCAACCCTTGGAGATTGTGGACAGTATTG
AAGTGCTGCCCACACCCCTGCTCACAGACCTGCGCGACCAAATCAAGGCCGCCAGCCCAC
AAGTGGCGCTGATCAATGCCCGTGTGGCGCATGCCGTAGCCGAGCGTTACAGCCTGGCTG
ACGAAATCAAGCTACTGCGCACTGCACCAAGCCCTGAGATGGCTGCTTACAACGACTATG
CCGAGGACTGCCGCGCCTGGGGCCGTGCCGAGAAAGCCAAGCTTGGGTTGTAAATTCTGA
GCCTGACCTTTTACACCGACAAAGTGCCCACGGGCTTTGCGGGCTGTGCAGGTGGCCCTG
TGGTGCTGATCCGACCGGCTTACAGGGCAGACGTGGGCTTACTCAAGCACGAGCAAATGC
ACGTAGACCAATGGTGGCTGGGTGTACTACTGGGGGGCGTAGTGGCCGCGCTGCTGCAGC
TGGTGCCTGCGCTTTCACCATGGGCGCAGTTTTGGCCAGTAGCCGTCAGTGCAGGCGCTG
TGCTGCATCCGTTGGCTTACAAGGCAATTTGGCAATACCGTCTGTGGGCCGAGGTGCAGT
GCTACCGAGAGCAGGCGCAGCATTACCCAGATGACAGACGGCTGTTTTTTGCACAGTCAC
TGTTTACCAAATACGCCCTGGCAGGGCATGTGACGCACGAGCAAATTTTGGGGAGGCTGA
AAGCATGAGCGATACACCAACCCACAAGCCCGGCGACTGCCCTGGCGGCTGCGAAGATAT
AAAAATCGTAGATCGCGGGCTCAATGAGGGTGCCAAGCGCATGTCCAGCATTGAGGGTGT
GCTGACCACCCTCAAACAGCGCCTGGACGACCATGACGAAAAGATCACAGGGGTACACAC
CGACCTCAAGCAAAACAGCGCAGACACCGCCGAGGTGCTTGACATCATCAAAACAGGCAA
GGGCTTTTTTAGAGTGCTGGACTGGCTGGCCACTGCCATCAAGTGGGGCGCTGGCCTGGC
GGTGCCGCTGATTGGGCTTTGGTACACGCTCAAAGATGTGCCACACAAATGACACCCAAC
CAACGCAAAGCCGCCGCTGCCGTGCTGGCCACCGCCATTGCCATCCCCGCCGAGGGCTTG
CGCCAAAAAGCATATTTTGACCCGCCGGGCATCTTGACGGTGTGCTACGGCCACACCGGG
CAGGTGGACAAAGCCAAGACCTACAGCCTGACCGAGTGCAAAGCGCTGCTGACCAAGGAC
ATGAGTGATGCCATTGACGCAGTTGACAAATGCCAGCCTGGCCTACCCACCCCGGTGCTT
GCCGCATTCGGTGACGCGGTTTACAACCTGGGGCCTCGTATTGCGTGCGATGTGCGCCAA
TCCACCGCAGCCCGCAAGCTCAAGGCCGGTGACATTGCAGGCGCGTGCACGGAGCTGAGC
AAGTGGGACAAAGCCAGCGTGGCTGGTTTCATGGTGCCGCTGCCGGGGCTGACCAAACGC
CGCGCTGCTGAGCGGGCACTGTGTTTGCAGGGGGTTGCATGACAAGCATCATCACCCCGG
AGGCCAAATCCCGCTGTGACCTGGAGGCCAAGCGTCTGGCTGATCTGCGCGCCCTGCGTG
AGCTGCAAATCGCCATGGCGCTCAAAACCATCAACACGCATTACGATGCCTTGGAGCAAG
GCAAAGAGCCACCGCAACTCGGCCGCCGCATCTTTGACCGGCGCGACGCCAGCGTTGGTT
ACCTGCACACCCGCACCGCGCCCCAGCCGGTGGCCGACATGGGTGATGTAGACCTGCACC
TCAGCGCCCCATGATCACCCACATCGCCAGCGCGGCCATTGCAGCAACCATTGCCGCCGG
TGCCGCCTGGACGTGGCAAGGCTCAAAAATAACCAATTTGGAGTTGTCCCATGCCAACGA
GCGCATCACCCTACAGGCCGCCGCACGTCGTGCCATTGACGGCCAGGTCACGCGCGTCAG
CC
>2013843001_____PLMO_C2429
TTTGCCAGCCTATACATTTATTCCGAGTCGGAAGCGGATATGGGCAATACGGAAAACGAC
GACGAATTCCTGGAGCAATACAGTTTTCTCGTCAAGGAGAAACTGCGCGCCACCCGTCCG
GGTCGGCTGTCCTGCGTTCATATCAAGGACATGGTTTATTACCAGGGCTCCTCGGTAGAT
GGGGCATCGGGCATTCGGCCCTTGTCTGATCGCATTACCGAAGCGCACTTAAAAGCCGGC
TGGAACCTGCAATGTCGCATCACCATCTGGCGCGATCCGGTCTTAGAGCGCAGCAAGACC
AATGCCCACGGATTGCTTTATAAGACTTTCCGGGGCGACGCCTCATTTTGCCGGGTCGGT
ATGCCTGAATATCTGTTGGTCTTTCGCAAGTGGCCGAAGTCTGATGAGGAAGTGGCCTTG
CAGCGGCCAGTCGTTCATCACAAGGACGATTTTCAATTGCCCATCTGGCAAGAATTGGCT
TCGCCCATTTGGCCAGCGGCGGCAACCTGCTGGAATTATGGCGGGCCAATTAAGACGGAG
TTTGATGCCTCCGGATATCTCCGGGCAACCTCGACGGGCGGGCAATCGGGAGGCGGGGAC
ATGGACCTCAAGGCGACGGAGACCCTGAACGTGCAACAGTCCCGCGATCCCAACGCGGAG
AAGCACTTATGCCCAATGCCGCTCAACATCACCAATCGCGCCATCGTCCTGTGGAGCAAT
CCGGGCGATGTGCTCTGGACCCCGTTCGGAGGCATTGGGTCGGAAGGCGTCCAGGCGCTA
CGGATGGGCAGGAAGGTGATCCTGACGGAATTGAATCTGACGTACTTTAGGGCCGCCGTT
GGGCACTTGACGAGTGCGGCGGGCGAGGGTCAACAGCAAGATATCTTCGCCGCGCTATGA
ATACGCAAGCCAGAAGGGCCGTCACGGGCCATCGTATTGGCGCCTGGCATGGCAAGGCCA
AGCATTCAACAGAGACCGTCAGGGCGGCTCTGGCGCTTCGGGCGCAAGGACTCAGCTATC
CCAAGATCGGTAAGCAGATTGGCGTATCAGAATGGACGGTGGCGGATTGGTGCCAGGGGA
AGACGCGCTGGGTTGATGGATTTTAGATAAACCACAGGGCCGCGCACGGGCGCGGCTTTT
CTTTGGGCGCCAGGGGGATAATTGCAAAAGGATATGAATAAGAAGATAATTGAGAAACGC
AGAAGCCGATTGCTGTCAACAATCGGCCTCCGCTTGGCACGTCAATCTGTGAAGGAGATA
TCAATGCCCTGCGCTAAGATTACCACGCGCTCGCGTGGATTCAAGTTTTTTTCGCCGCTT
TGCTGGCTTCCCGTCTGGAGGCTGGCGTGATCCCGCCTTGGCAACTGGACCCGGAAGGGC
CGGCACCAAAGCCAAGCTATATCGCCCTCGTTACCGACTCCGAGAACCCGCTACCGGACC
CCGAGCCCGGTTCGCCGCTGGACTATGCCCTGAAATATGCGGCATTGGGCTGGTATGTCT
TCCCGATCTGGGGCGCATTGGACGGCAAGTGCCGCTGCGGCAATCCCTTTTGCAAGTCTC
CCGGCAAGCATCCCATTTCGTCCCTTGTCACCAATGGCCACAGTGACGCCACCCTCGACC
CAGCCACTATCCGCCGCTGGTGGAGCGCGATGCCCTGGGCTGGGATCGGAATCAATCTCT
ACAAATCCGGGCTGATGGCGGTGGATCAAGACCCCAGGAATGGGTCAATCTGGACCATGG
AGATTCTGAATATCCAGCATGGGGAACTGACCTCGGATGTGGTGGCATGGACCCAAGGCG
GCGGCATTCACCAAGTTTTTCGCTTGCCGGATGTCAATATCTCGCTACCTGGCAAGCTGG
GAAATGGCGTAGATGTGAAGCTGAATGGCTATATCGCCGTGGAACCGACGATTGGGCCAC
TTGGCGCCTATTCCTGGGATGAGGAGAGCAATCCGCTCAAGGGCGCCCTGCCTTCGCCTT
TGCCCGACTGGATCAGGAATCTATCGTCGTCACCCGTGCCGCTAGAGATGGCGTCCGTGG
CCTCGCGTCATGCCACGCCGGGACAATTGGCCGAACTCCAGGACGCGCTCAGTTATTTGC
CGGCGGATGACCGCGAGCAATTTATCCGCTTCGGCCTAGCCTTGAAACCTTTGGGGGCCG
AAGGCTGGAAACTCTGGACCGATTGGGCCAAGAAGTCCGTCAAGTACACCGATCAATATA
GCCACAAGACCTGGCTAAGTTTCAAGCCCGTCGGCGCCGTCAATTTTGAAAGCATATTTT
ACTCGGCAGGGCAGGCAGGTTGGGTCAATCCGCTGGCGGGGCAGGGCGAACCTTTGCCGC
AACCCGTGCCGGTCGAATCGGTTCGGATTATCGAGCCTAAGATCATTCTGCCATCGCCTG
AATTTAAGTTGCCTGGCATCCTCGGCCAAATAGAGGATTGGATCAATGTCACCAGCCGCA
AGCCGCAACCGATGTTCGCTATTCAGGCATCGCTAGCCTTTGGCGCTACCATCCTCGGGC
GCCGCTATGTCACTAATCAAAGAAACTGGCCATCGCTTTATTTCTTGAATATTGGCAAGT
CCGCTTCTGGCAAGGAGCACGGTAAGTGGGCGATTGAGGAGTTGTTGATCGCTTGCAGTT
TGGAAAGATTGCTAGGCCCGTCGGCCTATACCAGCAACTCGGGCGTGATATCGGCCTTGT
TACAGAAGCCGTCACATATCGCGATTATTGATGAGTTCGGCAAGATGCTGGAGGCGTCAA
GTTTCAAAAACTCCGCTAGAGCGGCAACTGCTTTGACCACGATAATGGAAATATTCGGTC
GTTGCGATGGCGTCTATCAGCCGCAAGGTTATTCTACTTTTGGGATGCTGCAATCGGACA
TTGATAAACTCAATGCTCGCTGCGTCCGCAATCCTGCCCTCACCATGCTGGCTATGACCA
CGCCAGAATCATTTTTTAGCACTATCGCCTCATCATCCGCCAGGGATGGCTTCCTGAATC
GCATCCTGATCGTGGAATCAGATATCGGGCGCCAGCCAGGAACCCACGTCAACCAGGTGC
CAATCCCGAACGATATTCTGGAATGGGCCGCCGCCTATCATTCCAAACAAGTGACCGCCG
CTGATCCTGTCAGCAAAGACCTGACCGCCAGCATGGCGGCGAATGCGGCTATCGTCCATT
TTGAGAAGAATGCTCTGGGATTGTTCAAGGACTGCGAAACCGAGTGCATCCGGCTGATGG
ACGATTATGAAGAGGTGGGCATGGCGGAGATGTTCGGCAGGACAAACGAGATCGCCATGC
GGATGAGCCTGATTCTGGCTCTCGGCTGTCAAGCCGGCACTATCACGGCGGATCATGCTC
AGTGGGCCATCGGTTACACAATGCACCATGCACAACGCACCGTAAATCGGTTACAATGCC
TGGTAGCGGATTCTGACTTTGAATCTCTGAAAAAGCAGGTTCTCAACTGCATCATCGCCG
CTAAGGAGCGGGGGCTGTCAGAATGGGAGATCGAGAAGAAGTCTAATCTGTTTCGCGCCG
TCAATCAGCGCGGGCAGATGGATGTTCTGAACTCTCTCAAGTTTGTTGGGCGCATTGATC
GTATCGAGCATAAGCCCAGTCGCGGACCTAAGCGCATCGCCTGGGTAGCGACTAACCCCG
AGGACGGGGAAGCCTGATGGGGATTTTCCAGAAACTCCCCGAAACTTCCCGAAACTTCCC
GAGCCGTTTCGGGGAGTTTTTCACAAAGCAAAAACAACGACTTACAATACTCCCCAAACT
CCCCGAGGGGGGTGGCCTCCCCTTGTCCCTATTTCCAGGGAGAGGGGGTATAGCTAGGGA
AGTAGTAGTTGTTTTTTTTTATATATATATCAATACCTTAAAAGCGAAAAAACCCCCCGA
GGCACTTCGGGGAGTTTCGGGGAGTATTCGCTTGTCTTCCATAACCCAACCTGCGAGATA
ACCATGAAAATCCAATGGATCACCGTCCCAAACAATAGCGAATCACCGACTCCAGCATGG
CTTCGCACTTCCGGCATAAGCGAGGATGGCCGGGTCTTCCTGCCAGCCGCCATTGGCGAA
AACGAAAACATCACCATCATGTCAGCCACCTATGACGGCGATGTTCCCATCGTGATGAAC
CGGAACCGGGCCTACCTGCCGGCTGACTGGCTCGCATCGGAGTTTCCAGAGATCGCAGAT
GATTTGATGGATATCGCCAAAAAGGTCAGAGGTTGGGCGAAGTAACAAAACCATGTCCCA
CCTTGAAACCCTCCTGGCCGATAAACTCGCCACTGCCGGCTTCCCGCTCCCATCGCGGGA
ATTCAAATTCGCACCGGATCGCAAATGGCGCTTTGATCTCGCCTGGGAGGAACACAGAAT
AGCAGTGGAAATCGAGGGCGGTGTCTGGAATGGCGGGAGGCACACCCGCCCGGTCGGCTT
CCAGGCCGATATCGAGAAATACAACGCGGCGACTTTGGCCGGCTGGGATCTCTACCGCGT
AACCGGGACCATGATCGCTAATGGCCAGGCGCTTAAACTAATCGAATCCGCTTTAACCAA
CGCAATGGCAGGACAACCCGCATGACCATGGCCGATCCTATTCGCGATAACTTACATTCC
CAATATGCCGGGCATACCTGGACGCCAGGCGATTTTAAGCCCGAGGCTAAACCCGAACTC
CAAGACATGGACGGCTGCTATCCCGATGCGCACGGCAACTGGCATAAGTTCGAAGAAATC
ATTACCACCCGCCAGGCGATCCTGGACGAAGCTAGGGACGCTATTACCGGCGAGCGCGAG
GATACCTATGGCGGGCCGGAGCAATCTTTTACCACTATCGCTAAATTCTGGAGCGCCTAT
CTGGATCGCTTTATCGAAACCCAAGACGTGGCCGCCATGCTGGCCCTTCTCAAACTGGCC
AGGATTAAGCATAGCGATGGGATGCACAAGGACTCCTGGGTGGACCTAGCAGGATATGCA
GCCTGTGGCGCAGAATGCGCGCTGCATAATGAGGAAACGCAATAAATGAAACCTAGAGAA
TATCGCTTGATGCAGGATTGCCTAGAGAACGGATTGCGGCGCGGCTATCGCCGGGCTTTC
AAGCACACCGATGCACCGTCCGAGGAACAAATCTTGGAATCGCTCCAAACTAACGTCATG
GGCGAGATCATTGAATTTTTCGCCTTCGCGCCAGATGAGGATGCTGAATGAACAAATGGG
ATGCTCGCTTTCTGGAACTGGCTCGCACCCTGGCCGGCTGGTCAAAAGATCCCGGCACGG
GCTGCGGCGCGGTCGTGGTCCGAGATCGCCGTATCCTGGGCACCGGCTATAACGGACTGC
CAGCCGGGATCGAGGATCGGTATGAGCGGCTGATGGATCGGGAACTCAAACTGAAGTTGA
CGCTCCACGCGGAAGACAACGCCATCCTTAACGCTATCGTCCCCGTGCGCGGCGCTACGA
TCTACGTCTGGCCCATGCCGCCTTGCGCCCATTGCGCCGCCCGGATTATCCAAGTGGGCA
TCACCCGCGTCGTCGCGGCAGAACCGCAGCCAGAACAGGCGGAACGCTGGCGCCAATCGC
TGATGCTGTCCGCTGAAGTGTTGCACGAGGCGGGCGTATTACTGGAGACCGCGCCAAATA
TGCCGCCAGCAGCCCCTAAGAGCCCCGTACAGCCATTCCGCCCCGAAACGAGTACCAACG
CCCATGTCTAACGCACACGGCGCCTCTTACGGGCTGATAGACGGCGCCGAGTATTTGGGC
TGCACGGAGCATCGCAGCAACCAGCGGCGCGCGTGTTTCGACGGGCGGTGCGCCGTCCGG
GAAACGTGCCGCCTCTGGACCGAACGCGATTCCCCTGAGTACGCCACACGGTGCATGACA
TGGAGGACGCACTGGCTTTGTTTTGATTTGCCTTGCGCATACTTCCAACCCGCTATTCCT
AATGAAATTGCGCTATAATTCCCGACTATGAGAATATCCGCTAATGGCCTTGGCCTCTTG
ATCCACTTCGAGGGCTTCCGCGATAAAGCCTATCGCGATTCCGCCGGAGTCTGGACGATT
GGTTACGGCTCTACGAAAGGCGTCCACGCGGGCCAGCGGATTACCCGCGATCAAGCCGCC
ATCCGCCTGGCGGATGATGTGAGCCAAGCGGAATCCGCCGTTAGCCGGCTGGTCGCGGTC
CCGCTCACGCAAGGCCAATTCGATGCGCTCGTCTCTTTTGTTTACAACTTGGGAGCGGGC
GGATTGGCGAAATCCACGCTGCTCAAGCGATTAAACGCTGGCGACTATCCGGGCGCGGCG
GATGAATTCTTGAAATGGGTCAAGGCTGGAGGCAGGCGCTTGCAGGGGCTTGTTAGGCGC
CGGGCGGCGGAGCGGGAGATGTTTTTGGGAGAGGATGCAGCATGAAAAAAGGAATTACGT
GCTAAATCATAATTCTTGTATAATAGCAGGTGAGAGGGTGCAACCTCTCACCCACTTGAC
AGGCTCACCTTATCGGAGGTTCGCCATGCCCGCTACTGATAGTACCAAAAGAAATCCCCA
CGCGTCCAAGTTTTGTGCAGCTTGTGGCGTGGAGTTCATGGTAAAAATGGATTATGGACA
AACTTGTTGCCCTAAGTGCGCAACAAAAATATCCAAATTTAATTCAAAAAACAATATTCC
GGCACCGACTCACCCATGCCGGGGTTGCCAAACGCCAATCAAAATTAGCGCAAAAAAACT
TTATTGTTCTCCAGAATGCAGACATACAGACTTACGTGTGAATAAAGTTTGTCAATTTTG
CGGAAAAACATTTTCAATATTAAAGTCAGTACTTGGGCCAACAACCAACTCAGCAGGAAG
TTTTTGCTCTAAACAATGTTACACAGAACATAAAAAAACATTGGTAGGCGAAAAAAACCA
TCATTACAATTCTGTTATACAGCAATGCGGACACTGTAATAAAGAAATTAAAGTTATAAA
ATGCAAATCAGAATCGGTTAGATTTTGTTCGCTAGATTGTAGGTCAGCCTACCATATTGG
GAGATTTGCAGGAGAACGCAATCCACTGTGGAAAGGCGGACACAAAAAATATAAATCAGA
TTTTGAATCCGTTAAAACAAAACATTTTTCAGGTTTACTGTTTTGTGCGCAATGTGGCAC
AACCAAAAAAATACACATACATCATATTATCCCATTTAGATATACTCAAGATAACTCATT
ATCTAACTTAATACCATTGTGCGCATCATGCCATCGCAAGGTAGAGCTTATATCTTGGTC
AATGTTGGAAAGCGCAGATTGGGGAGATATGCAGTTGGCAAAGGCTTTGCTCAATATCTC
CTTAAGAGAGAGGCAGCTTATGACCCATGCAAGGCTTAAAAAGTTGTATTCGGAGATTCA
AATAACCAACCATGGCTAGACCTCTGGCAGAAATCGAATGGGACGAAGTGGACAAACTTT
GCGAGTTCCAGTGTACGGGCGAGGAGATCGCCAGCTTTTTGCGTGTCAATTACGATACGC
TAGACAGAGCCTGTAAAAGAGTGCACAAGGTTGGTTTTGCGGAGTATTACAGCCAAAAGA
AAGGGGTTGGCAAAATATCCCTCAGACGCGCCCAATGGCAGATGGCGACCGATCAGAAAA
ACCCGACTATGCTTATTTGGCTTGGTAAAAACTATTTAGGCCAAACAGATAAAATTGAGG
ATGAAACAGTTAGGGATAATAATTTCACCATTACGATTACCGACGCCACCCGACAGCCGC
AATTGACGGACGCGCCTTTAGCCCTGGATCATGGCCAGGATTAAATACCTGCCTTGAACA
TCAACATCCCCCTCACCGCTCCCCAGCGGGCCTTTGCCCTGTCGCCCGCGCCCCATCCGG
CGATTGTGGGGGGATTGGGATGCGTCCATCCAGATACACGAATCTGGACAGAGCATGGGC
TTATGCGTATCGCTGAGATAGATCGGCCAATGCGCGTTTTAAGCTGGAATCAGAAAAATC
AACAATTCCAACTTTCGCTAAGTGGTGGTGGCTACCAGCGAGGAAAGGCGAATCTATACC
GAATTGCAACGCGGCGAGGAGAATTTGTCTCAACCTTGCATCACCGGCTCTTTTCATCTC
AAGGTACTTATGTACCCGTTGGTCAGGCGTATACCGATGGCGTCTCCGTAAATCAAGCGC
GTGTAAACCTTCGCGAGACCACTTGGGCACTCGTCCGCCAATCGTCTCCCGCAGATGATC
TGCATTCGAATCGAATAGCCGCAGATTTGATGGGCAATTATGCAGCCGCAGCTCGTCAAT
ATGGTCAACGACTTCAGTCGGATCAAGATAGCGCCCTAGCTTCCGCTCCATTATCAGGCG
ATGCTCGTAAATTATTCCGTAACTTCTCGACTCCCTTCGCCGCGCATACGGGTGTCCTAA
AGGCGCTGAAACCATTACATAGCCGTCTCTGTCAATTCTTCTCCCGCTGCAAAATGACGG
ATTATGCTCCCCCGTACGCGGCGCTTGCGGGAGTCTCGGTAGGTCAAATTTCTTCATTAT
CCTCTGAACATACTTCATATTATCGCCCAGAATCTCCGCGATCTCGGCTGACGTTCTTTG
GCCGTTACATAGCGGAAAAATTCTCTCTTGTCTGTCGCGTCCTGAACCCTTCGCAGGCAT
ATAAGTCTCCGGTTTTGGTAGAGGAACCTATTATAAGTCTGTCGGAATCTGATAGCAATG
CCGTGTATTGGGATATGCAGGTTTTGGACACGAACAACTATGTGTGTGAACATGGGTTTA
TTCACCACAACAGCGGCAAGAGCGAGGCGGCCATTATCCGCATCATCATCTTAATGCTGG
AGAATTACGCTAGAACGCAAGCGCCCATTGATTGCCTGATTACTTTCCCGACGTATGATC
TCTGCAATCTACGCGGAATGTCGGGAATTCAAGACGTAATGGATAGGTGCGGAATTACCT
ATACGACGAATAAATCTAATTACTCGGTATCAATTAATCCTTTTGGCACGGTCCTATTTA
GGTCTTATGATAGGCCAGAAAGGATAGTGGCGTTCGCGTGCGCCCATTCCATCCTCGACG
AGCTTGACACATTACCCAAAGATAAAGCGTCTTTTGTTTGGCGAAAGGTTGTCGAAAGAA
CCCGACAACATAATTACAAGCCGAACTCAGTGTCCGTGGTGACGACGCCCGATCAGGGTA
CGAACGGCTTTGTTTACGCCAAATGGGGCAATAACCCCCAGCCCGGCTATGAATTGATCG
AGGCGCCCACTGCCAGCAATCCTTATCTGCCTGATGGCTATGTCGCCCAAATCCGGGCCA
ATTATGATCCGATTCTGGCGGAGCTCTATCTCTCCGGGAAATTCGTTTCCCTTAATGCGA
CTCGCGTTTATCACCAGTTTAACCGCAAGGCCAACCATCAAGAGCGCACCATTCAACCGG
GCGAGCGCCTGCATATCGGCCTGGACTTTAACGTGTCCGGGACTTGCGCTTGTGTGTTCG
TCATGGCGGATAAAGGGGCCGTGGCCGTGGATGAGTTTGTTTCGCACGATACCGCCGATT
TCCTGATTAAGCTCAGTCGCTATCAAGGCCACGCCATTACCGTCTATCCCGATGCCTCCG
GGGCCGCCAGGCGCACTAATGCCAGCCAATCCGACATTCAGATGATTCGCCAAGCGGGTA
TCGAAGTGGATGCGCCCAAGATGAATCCCGCCATCCGGGATCGCATCAATGCGGTGAATG
CGCTATTATCTCACCAACAATTGTTTATCAATTGCGACAAGTGCCCGGAAACGGCCCACG
CCTTTGAAACCCAGGGCTATGACAAGAACGGCGATCCGGAGAAATTCGACAGCCATCCCT
CTTTAGATGATCGGTGTGACGCGGCAGGCTATTTCCTGCATAGGCGCTTCCCGATCTCCC
GGCCTATTTTCCATTCTGGCCTCACCATGCTTAGGTAATCGACAATGGCGATTGACACCC
AACACCCGGAATATGTCGCCATGGCCGAGACCTGGCGCACGGTCACGGAAATTTGCGACG
GCAAGGACGTGCTGCACTATATCCAGATGCTTAACCCGCTGGATCGGTCGCAACATAATC
GGACACTAAACGACACTTACCGCAATCGGGCCGTGTTCCTAGAGATCGCTGGCTATTCCA
GCCGCGGCATGGTCGGACTCCTGTTCAAAAAGCCGCCATCTTTGGAGATTCCGGGCGGGC
TGGCCTATGTCGAGGACAATATCGACGGCAATTCGGTGTCCCTCTATCAGCAGGCGCAAA
CCATCGCTAAGCACCTCGTGCGCAATGGTCGTGCTGGCTTATGGGTGGACTTCCCCAATG
TCTCAGGCGCCCTCTCGCTGGCTGATATGGACGATGGGCGCATCATTGCCACCGTCGAGC
CGTTTACCACCAGCCAGATTATCAATTGGGCCGTCAAGCAAGACGGAGCGAAAACCAAGC
TGTCACTGGTCGTCCTCCGCGATAGCCAATACCAGTTAGGCGCCGATTACGCGATGGAGC
AAGTCTCGGTGATTCTGGAGCTGTTCCTGGATGACGCCGATACCTATACCGTCCGCAAAT
GGCAACAGATCGGCATGACGGGCTGGCAAGTGGTAGACGAATACCAGCCTCGCGATGCCT
CCGGCAATCTGTGGCGCGAGATTCCTTTCCAATTCTGCGGCGCCGAATCGAATACGCACC
TAATCGACAATCCGCCCATGCTGGGCATTGTCCGGCAGAATATCGGGCACTATAACGATA
GCGCGGTCTATCAGAATTCCGTCTTTTATTGTGGGCAACCTCAGCCCTATATGTCTGGGC
TATCTATGACCCAGGCGCAAGAGATGCAGGCCGCGGGATTCTATTGGGGCGCTGGCGTCC
TCCTCCCGGTGCCAGAAGGCGGGACCGTGGGCATTGTGCAAGCCGGGCCTAATGTCATGG
CGCGGGAGGCGATGCTGGATAAGGTCGCTGCGGCTATCGGAATGGGGGCGATGTTTATCC
AGCCGGGCAGCGCGGTGAAGACGGCCACGCAAGCCGCCGGGGAAATGCAGGTCCAGCATT
CCGTGCTCTCTTTGATCGCGGCCAACCTTGGCGAAGCCTATGAGCAATGCCTCGCATGGA
TGGCGCGCTATATGGGCGCCGAAGATTCAGCCGAGTTCCAATTGTCCACCGACTTTGTGG
ACCCGCAAGCCACCGCACAAGATTTGCAAGCCGTCGTCGCCAGTTGGACCCAGGGCGCCC
TGCCGTTCTCTGATCTCTGGACCTGGGCGCAAAAGACTGGCTTCGCGGATCCGGAGAAGA
CGGCGGAGGAGGCTCAGGAGGAGATTGGTGCGGCCACTAGCCAGATGCCCGACCTGGAGG
CCGAGGATCCGGCCAAGGTCGCGGATGATGAGGATCAGGCCAAGGCGGAGGCCGAAGCCA
AGGCTAAGGAAGACGCCACCGCCTAATGGCTAACAAAGCCCTTATCGAGATGGCGACTCG
TCACGCCATCTATCTGGAGTCTCTGAAGGCGCATAACCTCAAGGACTACGACGACTTCCT
TCGCGAGATGGCCAAGGTCATCAAGGCCAGGCTAGGCGGCGAGAATCTAACCGCCTTCGC
CCGTGATCGCCTGGAGCGGACCCTGGAACTGGTCGCGGCAGACTTGAGAACCATCACCAA
TCAAGCCAGCAAGACGCTCCGCGATCAGGCCACCGACCTCGCGGCCTATGAGGCGGGCTT
TGAACTCAAGAGCCTGTCCGGGCTCACCCAAGCCGAGTTCGTCTTGCCCACCGCCGCGCA
ACTCGCCGCCGCCGTCCTCTATACACCCTTGGCTCAGATCCAGGGGCCGGCAGGATCAAT
GAATTTGGAATCGGCGATGAAACGCTGGGGCGATGATGTCATTGCCCAGGTTCAATCCGC
GATCCAGGGCGGCTATTACCGGGGCGAGACCACGGACCAAATCATCCGCAGCTTATTGGG
CACGGTTAAGGGCCGCTACACCGATGGCGAGCTGGCGCGGGTGAAAAGAGACCTGGAATC
CGTGGTCAGGACCGGCCTGCAACACGCGGCCAACCAGGCGCGGAATCAGGTATGGACCAA
TAACAGCGATATCGTCAAGAAATGGCGCTTTGTTGCAACCCTAGATTTGAAAACAACCGC
CCAGTGCCGGGCCTCTGATAAAACCACCTGGCCCCTCGGGCAAGGCCCACTGCCGCCGCT
GCACTATCGCTGTCGCAGTACGTCCGTAGCCAAGTTGGATGACGCCTTTGACGCCCTGGA
GGAAGGCGCGGAACGGATGGCGCGAGATCCCAATACCGGCAAGTCTGGCCTTGTGGATAA
CAAACTTAGCTACTACGACTGGCTCAAGCACCAAGACCTGCCCTATGTCCAGAGTGTGCT
AGGCAAGGACCGCGCCGCCCTGCTCCTCAAGGGCGGGCTATCCGCTGAACGCTTCGCCGC
CTTGCAGCTTGATCGCCAATTCCAGCCCATGAGCCTGGCCAAGATTGCCCGGCTTGACGA
GCAATTCATCCACGCCGCTTTCCGAAAAGCCGGCCTCTCACGCTACCTTTGACAGCAACC
CAGGAAAAACAGATGACTGATACCGCAACCCAAGAAGCCCCTCCCGAGACTCAAGACGCC
GCCATTGATCCCAGCGAGTATGCCAGTGCCAAGGCGCAAGTTGACGCCCTCAGCGCCGAG
CTAGAACGGTACAAGGCCAAGGCCCACGCCGAAGGACTGGAGCGCAAGAAGCAAGAGCAA
GCCGCCCGCCAGGCCAGCGAGCGGGCCGCCAAGCAATCCGGCGACGTGGAAGCCTTGGAA
CGCTCTTGGGCCGAGAAGCTGGCCGCCCGTGAAACGGAACTGGCGTCCGAAGTGGCCAAT
CTGAAAACGGTCATCTTCGCCAAGACCGTGGGCGCCGAAGCCATCAACCTCGCGGCCAAA
TTGGCCATGGACGGCTGCGCCGAAGGATTGGAGCCGCACATTCGCGCCCGGCTGATTACC
GAGTGGCACGATGGCATCCCGGAAGTGCGGGTGACGGGCAAGGATGGCCGGCCCTCGGCT
ATGACGCTCGCGGACTTGGAAAAGGAACTGAAGGCCACCGCTTATCTGGCGCCGCTGATT
AAGGGCTCGCAAGCCAGCGGGTCAGGCCACAAGGGCCAGGGCGCCCATGGCGGGCCGCCT
GGCACGAACATCATGCGCCGCACCGACTTTGATGCGCTTGATCCAGCGGGGAAGGGCGCT
TTTATGCGCCAGGGGGGGCGGCTGACGGATTAGGCTAAGAGGGCAGGGAGGCGAGCAAAA
AGGCCCCGGTTAAGGGGCCTTTTGTTTTTCAAGCTACCAACTTGTGGTAAACCAACTTGG
GGAAATACTCCGGCAAGGCCGGGGCATAGCCTGGGTATAGGCGCCGGGCTTTTTCAAAGA
AATTATTGGCTACCCATTCCCTTTCCTTATTGGCTACCATCTCGATAATGGCATCTCGGT
ATTTTGTGTAGCTAACAGCTACCTTAGCCGCCAAGTCGTCAAGGTCTTCCTGGCTCAAGA
TGGCCGCCAGTTCAAACGACTTCTCCTCCTCATGGGTTAGCTTCCTGTCATAGATGGCGA
AGCCATGCCGCGCCACTTGATAAAGGTCATCGCCTTCGGGCGGGCGCGGTTCTGTTTTGA
TAAAGCCGGTCTTAGGCTGGGCGCCGATCATAAAGGGGCGATTTACTAGGCAGTATTTGA
ACATGGTCTTTCTCCTCACTTGGCCTCGTCTCCGGGGCCTTATGCTGTCTGGGGTTAGCT
GGCGCGAGCCAGGGCGGCTTGATAGAGCGGGTGACTATCGGTCTTTCTCCTCACTTGGAA
AAGTGTGTAAAGGCTACCGCAATCGCCCGCCGTACCCCTTCACTGATATTGCCATCGCCC
AGCGTCCGGGCCTGCTGATACTCCTCATCCGATAACAGGATCAGACGCCGCACCCGGTGG
GCCGCGTTGGGATCGGGGCCTGGCTTGCGCCCGGCGCCAGGGCGGTATCCGCCTCTGTTG
CTCATTCTTCTTCCCCAAGATTCAGCGCCCGGCGCAGGTTGCCAATGAGCGCTTGCAGGT
TGCCCACATGGCCCCAGTTCGTCGCGTCATCGGGAGCCGGTAGGTTTTCCAGATGCTCAA
TGATGCGCCCTGCCAGGTGATAGGCTTCGGCGTGGGCGGCGGCGTAGGCGTCTTGAGCGT
TCATGTTCATGTCTCTCTCCGGGTTGGCCCCGTCCGTGGGGCGGGTTGCTATTAGCCTTC
AGTACCGCAGCACATCAAGTATTCTGAGCTTGGCACTTGCTCGCGGCGAGTAGTCATGGC
GGCGAAGACGCTCGCGGGGGCTTGCATGTATGCCCAGAACTCTAAGCCTAGAAAAGCGCG
GTTGTAAGTAGTCATCGTCTCTCTCTCCGGTTGTCCCCGTCCGTGGGGCTAGTGGGTGTT
GGTTAGGCGGCTAATCGTGAAACTTCTAAAGCTCTACGGATTCCCTTGCTGATATTTCCA
TCGCCTATTGTTTTTGCCATCTCTAATTCTTCATCACTGAGCATTATCATCCGCCTAGTA
CGATGCGCCGCGTCCGGGTGTGTCCCTGGTTTCCTACCTGATCCATCTCGGTGTCCACCT
CTGTTTATGCCATTCCAAGGCGGGTTCATGCTCTCTATAAATTGATCTTCTCTTTCTACA
AGACCTTCTTTGTCCGCACACATCCAAGCAATAAAGGCATTTTCTTGTTTTGCTACATCA
AACCTATGGTGTGTCTGGTGAAACCATCTACGCCTAAGGTTGACAGTAGAGCCTATATAA
AGCGGTTTACCATGAATGTTTATTACGAAATAAACACAGGAGATTGCTGGCAACTTGTTT
ATATCAAGAATGCTAACCTTAGGAAGTTCTAACAAGTTCATTTCTGGCTCCGCTCTTTAC
GGTCAAGGTATTCGTCGATAGCTTCCCGGATAAGCTCGCTGATGGTCCGCCCGCGTGCTA
GGAGTTTCAGCCGCTCCACTTGCTCAAGGGTGAGAAAGACCGCTGTACGCTTCATAATGT
GCTCTTGATTGCTTGATGTATGACTATAGTATAACGCATGATGGCACTAAGCAAGAGCAG
AAACGAAGTTTTTTTTCATCTTTTTTTGCCCCCAGTATCATCTTCGTGGAGTCACGAAAA
TGATCGGATGGCTATCCAACCCAATGAACCGCCAAGGCTAAACTTGACAAAACCAAATAA
CCCGCCCATAATTCCCCCAATTGCCCCGCCTGACGGGGCCATCGGAGCAAGCGGTTTAGG
GCCGTGCCCTATTCATAACCGTCCGTGACGTAAAACGCCCTCCGGTGTAGGCGGCTCTTA
ACGAGTCCCAGGCCCGTGGCCTGACTGGTCTATCAGATTCAGTCGGGGCGGGCCTTTCCT
TTTATAGAGCAACCCCCTCGACTCGTTTAACGAACTTGTCGAGGTTGTCATGCCCACGTC
CACCCAAAATACGCTTACTAATCTTGCTCCTGACCTGTTTAACGCGCTAGACGTTGTTTC
CCGCGAACTGGTCGGCTTCATTCCCGCCGTTACCTCCGATATGACCTACGAGCGCGCCGC
CGTCGGTCAGACGGTACGCTCGCCCGTGGCTCCCGTGGCCTCCGCGTCCGATATCGCGCC
CAATGTGACGCCGCCCGATGACGGCAATCAGACGATTGGCAGCACCACGATGACCATCAG
CAAGGCGCGCCGGGTACCCATCCGCTGGAACGGCGAAGAGCGCCGCGCCCTGGACAATAA
CGGCGCCAGCTATAACGTCATTCTGCGCGATCAGTTTGCCCAGGGCATGCGGACCCTGTG
CAATGAGATCGAGGCGGACCTGGCCGGCCTCTATACCCTGGCTTCCCGCTCCTACGGCGC
CGCTAACGCTACTCCGTTCGCCTCTACCCTGGCTGATACTGCCCAGATTCGCCGCATCCT
TTCCGACAACGGCGCGCCCTTGGGCGATCTGCAACTGGTCATTGATACGTCCGCTGGCGC
CAATCTGCGGACCCTGGCCCAGTTGACCAAAGTCAACGAGGCCGCCGATGCTAACCTGTT
GCGCCGGGGCACTCTCTTGGACGTGCACGGCATGGCCATCCGCGAGTCTGGCCAGGTCAA
GCGGCATACCGCGGGCACGGGTGGCAGTGCGACCACTAACGCCGCCGGCTATGCCATTGG
CGCTACCGTCATCACCCTGGCCGCCGCCGGTACGGGCACCATCAAGGCCGGCGATACCAT
CACCATCTCAGGCGACACTAACCAGTACGTCGTTGCCTCCGGTGATACCGACGTCTCGGA
TGCGGGCACCATTACCCTCCAGGCGCCTGGCTTGCGCAAGGCCATTCCCGCCAGCGCCAA
GGCGATCACGGTTATCGGCGATTCGGTGCGCTCGCTGGGCTTTGCTCGCTCGGCCATCGT
CCTGGCTACCCGTGCGCCGGCCATGCCCACCTCGGGCGATGCGGCGGATGACAGCATGAT
TGTTACCGATCCTCAGTCCGGATTGAGCTTTGAAGTGCGGACCTACAAGCAGTATCGCCA
AGTCCAGCTTGAGATCAGCATGGCATGGGGCGTGGCGGTTGTGAAGCCGGAGCACGTTGT
CCAGTTGGTCGGCCTGTAAGGAGTGACAGGGCGGGGAGCAATCCCCGCCTGAATCAGCCA
ATGCCTGAAATCAAAGTGAAACCATGGGGCCAGGGCCAAGGCGAATTCGTGGAAATCGAA
GCCGCCGATTTTGATCCTGAGTTCCATACCCTATTCGAGCCCGTGCCCGTGGCCATTCCG
GCTAGGCGTGGGCGTCCACCGAAACCGCCGGCTGAACCCCAATGACGATCATTGTCGAAA
CCGGGGCCGGGGTCGCGGGGGCCAATAGCTTCGTATCCTTAGATGACTATGAGGACTATG
CCCTCGCCCTGGGCGTGGAGACAGTGGAGGAAGTGCAGCTTCTCAAGGCCGGCGCTTATC
TGAATAGCCTGGATCGCCAGTATGCCGGGATGCGGGTTAGCCGCGATCAGGCCATGGCCT
GGCCGCGCATTGGCCAGGACGGCGGCTATCTCTGGCTAGGCGGTTTTGAGTATCTGCCCA
CCGAGATCCCCGCCGCCCTGCCGCAAGCGCAACTCATCCTGGCCATGGAAGTGCAAGCCG
GGACTGATCTCTACAACGTGGAGACGCGCCAGGTCGTCACCAGCGAGTCCGTCGCGGGCG
CGGTCGCAGTCAGCTACTCAGATAGCGCCGGGGCCATGGGGCTGCGCCAGACGGGCGCGG
AACCCCTCCTGCGGGGCTTGATGGCTGCGCCTGGCTACGGGATTCCCCTGATCCGCGCAT
GAGCGACTTTTACACGAAGATGGCCGCCACCGCTTCCCGCTTGATCGGGAAGTATGGGCA
AGCAATGGCCATCAAGCGCGTGTCGGGCGGGACCATTGATCCGGTCACGGGTGCCACCAC
GGCCGGGACGACGACCAGTTACCCAGTGCAGGGCATCCTGCAACGCTATCCCGATGCCTT
GATTGACGGGACGCGCATCCTCACGTCGGATCGCCTGGCTATCCTGACACCCGCCACGGA
GCCCGTCATCACTGACAAGCTCAATTTTGGCGGCAAGGACTGGACCATCGCCTCGATTCA
GACGGCCAATCCCGCCGGGACGCCGCTCGTCTATTTCGTGCAGGTGCGCTTGTAATGGCC
GGGTCATTCGCCGCCGATATCTCGGGCTTCGTCAGGCGTACCGGCATGAAGACAGAACAA
GTCTGCCGAGCGGTCAAGATTAGCCTGTTCAATAGCGTCATCATGGCCACTCGCGTCCGC
TCTGGACGCCTGCGGGGCAATTGGCAGACAACGACCGGGGCGCCCAATATGGCCACTACG
GATCGCCTTGATCCTTCCGGGCAATTGGCCAGCGCCGAAGTGCGAGCGAACGTGCGCGGC
TTTTCTATCGATTACATGACGAACAATCTGCCCTATGCCGAAGTGTACGAAGAGAAGGAC
GGCATGGTCGCCAGGAACATGGCGCGGATTACCCGGATTTTAGAGGAGGCGAATCGTGGC
TAGCCTGGCCATCGACCAAGCCTTCTTGAGCACCTTCATCAATGCCAATCTTGGCCTTGC
GATTGCACATGAGAACCTGCCCTATACGCCCGTCACCGGGACGCCGTATGCGGAATTGAT
TATGTTGCAGAACGACATTACCCCGTGGGGCTTGTCGCAGCGCAATCAAAGCGATGGCCT
CTTTCGGGTCATTCTGCGCTATCCGGTCAACACCGGAGCCATTGTCGCTAAGACGATGGC
GGATTCCATTTTCGCGGCTTTCCCGATTGGCGCCCGGATTAGCTATTCCAATGTCGTCCG
CGCCACCATTACCAGCCAGGCGCGGGCGCCCGGTTACGCCGAAGAGGGCTGGTACAAATT
AATTCTTTCCCTGGGCTATCAGGCCCTATTGTCGAGGTAATACCCATGGCCGCTGATACG
ATGACTCTCTCCTCCGGCACTACTGTATCAGTAGCCGCCGCCTCTCCCGCCACTTACAAC
GTCGCCGGCTACGGCGCCCTGACTTATACCGCCGTGGGCGAAGTCGAGTCCGTGGGCGAG
TTCGGCGGCTCTGCTACCGTCACTCAGTTCACTCCGCTGGGCACTGGCGTCGTCAAGAAG
TACAAGGGCAGTATCGACTATGGCCAAATGGCCCTCGTCGTCGGTCGCTTGCTGTCTGAC
GATGGCCAGGAGCTTTTGAAAGATGGCTTCGACGGCACCAAACGCTATGCCGAACACTCC
TTTAAGATTGTCGATTCCGACGGCTCGATTATCTATTTCACCGGCATGATTGCGTCTTTC
TCCAATCAGGTGAACGATGCCAATTCCGTGACGAAGGTTTCCGTCAATATCGACATCAAT
AACCCCGTCATCTATTCCTTCACTTAATAGGAGAATCCCATGGCCTATACTGAAGGCTTG
AGTGTCGGGACGAAAATCTATACCAAGGACGCCGCTCCCGTCACTTATGACACCAATATC
ACGACCGGCTTTCCGGGCCTCGCCTGGACCGAAGTCGGGGAAGTCGAGTCGATTGGCGAG
TTTGGTGGCACCGCTACCGTTACCCAATTCACGCCGCTCGCCTCGGGCGTCGTCAAGAAG
TTCAAGGGCAGCAATGACTATGGGCAAATGGCCCTCGTCGTCGGTAGGCTCTTGAGCGAT
GCGGGCCAAGTGATCCTGCTGGCCGGCTTTGACGGCGCCAAGCGGTACACCAGCCACTCG
TTCAAGGTGGAATCGGCTGACGGTTCCGTGATCTATTTCACCGGCAAAGTCGCCTCGTTT
TCCAATCAGGTGAACGATGCGAATTCGGTTACGAAAGTATCCGTGAACGTGGACCTTGAC
GCCGCTCTTGTCTATGTGGCGCCCGTCTAAAACGAGTCCGTAGGGCCGGGCCGGTTAGGG
GTCGCTGTCCCCCTCTCCGGTTCGTTATTCACCCAGACAGCGCAACAGACAGCAACTTTT
TCCGACAGCGAGACATAATCCATGTTTGACATCTCTGAAATTGCCGTACCCGAGACTGCC
GTTATCCATTTGGAGTTCCCCGGCATTGGCCCACTCTATGCCGATGACGCGGACACTCAG
CCGGTCACGATCACGGTTTTCGGCCCCTCGTCGCCGGCTGCGGTCGCACACCGGAAGAAG
GTCACGCGGGACGCCAGGCGCCTCATTGAAAAGCGCGGTATGAAAGGCGTCTGGAAGCAG
TCCGATGACGAACTCGAAGCGCAAGACCTGGAACGCTTGATGGTCCTGACGGCTGATGTT
TCCAACCTGACTTATCAGGGCGAGACGATGACCGCGGCGACCATCGGCAAGGTCTACAAA
GACCCAAAGATGGGCTGGCTGGTGGATCAGGTCAAGGAGCGCCTGGGGAGTTGGGATGAT
TTTTTGCTCTCTGCCTAGAATGGGCGCGGCTCTTTATCCAACACCAAGCGTGGCTAGATG
CCACGCCGGAGGATAAGACCGCCAAGAAGGCGCCCAAGTCCCGGCGCGAACAGATGGCCG
GGAGCGCCTTCGCGGAGATCGAGCCCGAGGGCGAATGCAGATGGTTAGTTTCAGCCGCGA
TGGAATGCGGCTTGACACAAAGTAACGGCATGGGCCTGGCCCCCGTGCCGTGGTCCGAGA
TCCAAGCCTGGGCCAGCATAGCGGGAGAAGACGATCCGTGGGTATTGCAAGCCGTCCGTC
AGTTGTCTCTCGCCTATTGCAGCGAGCATCACGCAGCCAAGGACGGCGCCCGGCCCTCGC
CCATGGCTGACTTTATCGACCCGGACCTCATCCGCGCTGGCGTATCGAGCCAGTTGAAAC
GCCTCAAACTAGCAGGGAATCAAAATGGCCGTTGACGTTGCATCGCTTGTCATTCGGGTT
TCTTCGCTAGAGGCGCAGTCTGCCGCTCGGGATTTAGATCGCCTCTCTACCGCCAGTGGC
CATGCAGATAGATCCGCCCGGCAAATGTCGGGCGGCTTTGCTTCGGTGGGGTCAGCTTTG
AAGGGCATGGTGGCGCAGTTGGCGGCTATCGCGGGTTTTGCCCAGTTAGCATCCGCCTTT
ATCAAGGCCAATATCGAAGCCGAACGACTCTCTAAAGGGCTAGCCGCTGTCGCCGGTACT
GCTACCGCTGGCGCGGCTGAAATGGCTTATGTCAGCAAGACCGCCGATAAGCTGGGGCTA
AGTCTCGCCTCGGCTGGATCGGCTTATGTCAGTTTGACAGCTGCCACCAAAGGGACTGCG
CTTGAGGGCAAGGCCACCCGCGATATCTTCGAATCTGTGTCACTTGCCATGGGCAAGCTA
GGCAAGTCTGCGGCAGACACGCAAGGCGCCTTGACGGCTATTGAGCAGATGATTTCCAAG
GGCAAGGTATCCGCTGAAGAATTACGCGGGCAATTAGGCGAGCGCCTGCCGGGAGCTTTT
AAGCTGGCCGCTGAAGCCATGGGCGTCACCACGGCAGAACTTGATGCCATGCTAATGAAG
GGGCAGGTAGTTGCCGCTGACTTATTGCCATCTCTCTCACAAAAACTAAATGCCCTTTAT
GATGATGGCAAAGAAATAGGCGGATTAGAAGCAGAATGGAATCGGCTGGTTAATGCCCTG
GATCGAATGCTGGTAAGTGCCAATGGCGCCACGGGAGCGACAAGTAGCCTCGGCGCGATG
CTGCAATGGGCCACAGAACGCGCTAATTCATTAGCCGAGGCCGTAACAGTAATAGCCAAC
TGGCAAGAGGGCAAGGGCTTTGCTTATGGAGAACGCGATGGATTGGCTGATGATTACGCC
TTACGCGCAAAATTGCTGACTGAATATGTTAGCAAGATGAAAGATGCGCAAGCCTACTTA
AATGAGAGCGATTTAGACAACGCCGCCGCACGACGTGCGGAGGGCGAAGCTTTGATGGCC
AGGATTATCGAGATTGATGCGCGCACTAAGCAAGTGCGGGCAGACGTGCGCGAGGCGCGG
GCCGAAGCAGAAGCCGTAAAGCAACTTAGCGCCAATAGCATGGGCGACGACGCCGTTCGG
CTGTATCGGGAGGAACAAGCCGCTCGCGCCGCTAATCTCAAGCAAATTGACACCATGAAT
GGCAAGTATGACGAGGCCATTGCCAAGAAGGCCGAATACGCCAAGATGGAAGCCCTCGTC
GCGGAAGCCATCAAATTAGGCACCCTGACGCAAGAGCAGGGTAAGCAGAAGCTCGCGGAA
TATGCCGCCGCCCAAGACAAAGCCACCGCATCATCCCGCTCGCGCACCGCCGCCTTGTCC
GCAGAGGCGCAAGTGGTGGCGCAAGTGGAGCAGAAATACGGCCTGATGGCGGGCCAATTG
GACGCTGTTTGGAAACTGGAATCCAATCGCGGCAAGGGCGCCGGGACCACTTCAGAACGC
TGGGTCAAAGATTTAGCCGCTGGCGAAGGCCACATGACTAAGATCGTGGGCCAGTTCCAG
ATGGCGGAAAGCACCGCCAAGGGCCTGGGCGCCAACATGGCGACCTTTAACGGCCAAGCT
GACGCCGCCGGCAAATACCTGGCGGAAGCCGCCGCCAAGGGCAAAACCCTCTGGGAGCAA
TTCGCCTACTACCACGGCGGCCCCAACGAGAAGGCCTGGGGCGAGAAGACCCGCGCCTAT
GCCGACGCCGCCGTCAAGATCGTGGCGGATGCCACCGGCACCATGCAAGACCTGGGGCAG
AATACCGGCAAGGTCATCACCGATACTCTCAACAAGGCTAACGCCGCCGTCCAGAGTTTG
ATCCAGCGCTACCTGCCGGCCCGCGCCGCCGCCGAGGAATACGCGCAAGCCCAGCAGGCC
CTGGCCCTCGCCTCCGACGCCGCTGGCCTGTCGCAAGAGGAGCAGGCCATCATCCTGCAA
GGGCTGCAACAGGATATGGATAAGTCGAAAGTCAAGGCGACCGAGACCGCCGACGCCTGG
GCCGAAGTCTGGAAAAACGCGGTAAAAAGGATCGACGACACTTTCGCCTCCCTCTGGAAA
GACCTGTTTTCCGGGACGAAATCCACTTTGGAAAGCATGAAAAACGCCATTTTGTCCTGG
CTGGCGGAAGTCGCCCACGCCCTGCTGACGAAACCCCTTGTGGTGGCGATTACCACGGCG
ATGACGGGCGGGACGAGCGTAGCCGGGGCGGCGGGGCAGGCGGCGAGCGGCATGAGCGGA
TTGAGCGGCTTTTCGTCCATTGGGTCAATGTTCTCCACCGCCTTCAGTCTGGGGAGCACC
TTTCTAAGTGGTGTCGCTGAAGGGGTCATGGGCATGTTTTCGACAAACATGTTTTCCACC
ATCGGCACCGCCTGGGGCGCGGCCACGAGCGGTTCAGCTATGGGCGCCGCCGCCGGCATG
GGCGTTATCGCCGCCTATGCCCTCCCTGTGATTACCGCCGCCGCCGCTGTTTTAATGAAA
TGGCAAAAGGACCAAGAGCCTCGCTACGGCACGCTCGCCGCTCAGACGGGCGGGCGTAGC
AGCGGACTGGAAGATAGCGAGTGGGGCAGCGCCAGCGGCGCCTATGTCAAGGGCAGCTTC
GGCCTCAACTTCGGCATCACCGACAAAGGCTCCAAAAACATGGAGGCCACCGAGCTGACC
GAGGTTTATCAGGCCATGGCCGATGTCAGCAACGCCCTGGCCCAATTTTTCGGCCCGGAC
TTATCGTCATTCATCGAGGCCGAACTACAAAAAATGTCCGACTTCGGCGACGGCCTGATC
CACCTCACCGAAAACGAAGGCGACTTAGGGGGCGCCCTGGCCGCGCTCGTGGAACGGATC
GCCCTGGCCGCTGGCAAATCCAGTGAGAAAATCGGCATCGCCTTTGCAGCCGTGGCCGGC
GATCTCGGCGGCACCGCCGAAGAGGTGGGCAAGCAAATTGAGGAGGCTATGGCCAACGCC
ACGATACTGGTCAATCTCTCCGACAATTACCAGGAGCAACTAGGCCAGATGCTCGGCCTC
ACGGGCGAGATGCGGGGCGACACGCAGCTACTAATCGGCTACGTCAACGCCATGAAAACC
AGCGGGGAAACCTTGGGCGCCACCCTCCAGCGCATGGTTTTGAATATGAGTGGCCTCGAC
CAGGCTATGACCCTCACCGGCACCACCACCGACGCCACCGGCCAGGCGTTTGTTGACCTG
GCCAACAACCTGGCCGGCGCCGCCAATGACGCCGGCATTGGCATGGAAGGGCTGATGAAG
CTCCAGGCTTACTATTACGATCAGTTCTATAGCACCACGGAAAAGGCCACTAAGGCCATG
CAGGAGCTATTGAAAGGGATCAACAAGGAATGGCCGAAGCTCCAGGAAAAAATGCTGGGC
ATTAATAAGCTAGACCAGTTGGCTATCGAAATACCCGCGCTTAAGGAGTCCATCAAAAAG
CTCGACACAACGATAAAAAGCGAAAGCACCAGCGAATCCTTTAACATTACCCAAGCAATG
CGTGACATGTACCCGCACTTGGAGCAGTCCAAAAATTGGGGGCTGCTCAGTGCGGAGAAC
ATGAAAAACATGAAGCCAGAGGGTTGGCAGACCACTGAAGAGGAGCGGGCCTGGCTCATG
GAGCAGTCCAAAAATTGGGGGCTGCTCAGTGCGGAGAACATGAAAAACATGAAGCCAGAG
GGTTGGCAGACCACTGAAGAGGAGCGGGCCTGGATCAGGGAGCATTCCAAAAATTGGGGG
CTCTTTGGCAATCTGCCCGATCCCGGGACAGGCACCGGCGGCACCGGCGGAGACAAGTAC
CTGGCCGAAGTCCAGGCCAACGCCAAAGCCGCGCTGCGCGCCTCGCAGATGTACATCGAG
GGCGTCAACCAGGGCACCATCACCAAGAGCGCGGAGACCGAGGCCAAGCTGCAGGCGGCC
CTCAACTCCTACGCCGATGAGATCATGAAGTTCGGCATCGATGTCAGCAAGGGGGTGATG
AGCATCCAGGACCAGATCAACAAGATCGGCAACATCGGCTTTATGTCTGAAGCCGACCGG
TTGAGTCTACAGAAGGACCCCAACGCCGAGATCTACGCCAAGCTGGTCAACGACATGCCC
AAGTCACGGGATGAGTTTGAAAAACTGATCGGGCAAATAGACCTGACCTCGGAAAGCGGC
CGGTTGCTGTATGCCGAAATCATGAAGCTGGTCCCCGGCTTTGATGCCATGTTTGATTCC
ATCGAAGGCTTCGAGAAGTGGCTGGGTGTCACCGATGAAACGGCGCTGGCGACTAAGCGT
CTGGAGAAAGTCTTTGCCGATCTGGGCATCAAGATGCCAACCTCCAAAGATGCTCTGCTG
GAGCTCTACAACTCCGGCAAACTCACCGCGGAGCAGATGGCGATCCTGGGCGCCAACCTG
GGCGACCTCAGCCTGATTTTTGGGGACACGGTGGACAAGGTTAAGGGCTTGAACGACCTC
CTTAACGCCCTTGACCCCAATCAGGATTTAAGCAAAACCAAGAAAATGACCGACGCCAAG
GATATACTGAAAAAATACGGCTACGAAGGGGACTTTAGCGGCGAGTCGATTGCCGCCTTC
CTGGCCCACCTCAATCAATTCACCAACGGCCTCAAGGTCGGCGGCGAAGACCTGCTGAAA
TACGCCGAGGGCTTCCTGGCCCTGGCCGCCATCGCCAAGCAACGCGAGGATATGCAGGTC
CGCCTGATCGAGCTTACCGCCGGCTCCCAGGCCGCCCTCAATGCAAAACGCGCCATCGAG
CTGCGGGAAATGGATGCCTCCCTTCGCCCGCTGGCGATGCGCATTTGGAAACTGGAAGAC
GAAGCCGCCGCCCTGGAGAAAGTGAAAGCAGCGCAAGAAGAGCGCACCAATCTCCTTATC
CGATTGGCCGATGCCCAGGGCAACTCGGCCCTCGCTACCCAACTGCGCCGCCAGATCGAA
CTGGCCGCCGCGATGAACGACGCCAACCGCGCCATCCTGCTGCAAATCTACGCCGCCGAA
GACGCCGCCGCCGCCCGCGCCCACGCCGAAGCCGTGGCCGCACAAGCGCAACAGGCCGCC
GAGGCCGCCGCCCGCGCCGCTGCCCAGGCGGCCGTGGACGCCAGCCAGAAATACAAGGAG
GCCCTGGACAATGCCGCCTCCGCCGCCCGTAGTGTCGCGGAAGCCTGGCTAGAAGCCCTC
TCTGCCGTGGGCCTGGATGCGGAGGCGAAAGTCTTGTCACGCAAGCTGCAAGCCGCCGCT
ATGGACCCGGCCCTGCGCAGTGTCTATGCCATCGTTTGGCAGATCCAGGACGCCGCTGCG
AAGGCCGCCGCTCAGGGTGATTTAGCGATTCAGGCCCTCGGCTACTTAGGCCGTGATGAC
GACGCCATTGCCGCGCAGCGCCGCCTGGCCCTCGCTGCTACCGAGGAAAGTCTGCGGCCA
ATGCAGAATTGGGTATGGCAACTGGAAGACGCTCGTAAAGCCGCTGATGAAGCCGCTCAA
TCCGCCGAGGAATGGGCCAACAAACAAGTGCAACTGACGGGAGAAGTCGCCAACGCCTGG
CTAGATGCGCTGTCTGCCATTGGTCAGGAGTCCGCCGCCACCACCCTCTCCCGCAAGCTG
CAACTGGCGGAGATGGACTCGGCCCTGCGCAGCGTCATGTCAACGATTTGGGGAATTCAA
GACGCCGCCGCCAAACTTGCCGCTCAGGGCGATCTCGCCATTGAAGCCCTGGGCTATCTA
GGCCGCGATGACGATGCCATTGCCGCGCAGCGCCGCCTGGCCCTCGCTGCCACTGAGGAA
AGTCTGCGGCCGATGCAGAACTGGGTATGGCAACTGGAAGACGCTCGCAAAGCCGCTGAC
GAAGCCGCTCAAGCCGCCGAGGAATCTGCAAACAAACAGGTGCAACTGACGGGAGATGTC
GCCAACGCCTGGCTAGAGGCGCTGTCTGCCATTGGTCAGGAGTCCGCCGCCACCTCCCTC
TCCCGCAAGCTGCAACTGGCGGAGATGGACCCGGCCCTGCGCAGCGTCATGCAAACAGTC
TGGGGCATTCAAGACGCCGCCGCCAAGCTCGCTGCCCAAGGCGATCTGGCCATTGAAGCC
CTCGGCTATCTAGGTCGTGACGAAGACGCCACCGCCGCCACCCGCCGGCTACAGCTGGCC
GCTACCGACCCCGCCCTGCGCGCCATGCAGGATTGGGTATGGAAGTTGGAAGATGCTCGC
GAAGCCGCCGACAAGGCCGGCGAGGCGACCCAGACGCTGATTGATGGCTTGAAGGCGGTC
AGTGGCGCCCTGGACGATACCATCAAAACCATAACCGATCTCATCAACGGCAGTTCGCCC
GCCGCCCTGGCCCAGACCCGCCAGGCAGCGCAACGCGATCTCGCCGCCCAATTGGCCGCC
GCCAAAACCGGCAAGATGCCCACCACCGAGTCCCTGGAGGAGACCCTGGCCACCCTGGGC
AAAGATCCCGCCGGCCAATTTGGCGACCGCACCGCCTATCTGCGCGACCTGGGCCGCACG
CGGGGACAACTGGCCAGCCTCAAGAATATCGTGGACAAGCAAATTCCTATTGAAGAGCAG
AATTTAGAAGCACTCAAAAACCTGCCCACCGCCCTTTATCCCAATTTCGAGGAGATTGTC
GCCAGCATCGGGACTAGCGGCACGAACACGAATAATCTACTGGCCAACGCTACCGCCGCC
GTGGATGCGGCGATTGCCGCGATGAAGGCCCGCGATGATCTACTGGCAAATGAGATGGAT
GATCTGTCGGTCGCGCTCTTCCCTGGCTTTGAAAGCATCGTTGCCAAGATTGGAGTTGCA
GACGCCAATACCAGTACCTTGCTGGCTAACGCCACTAAGGCCATTGATGACGCCATTGCC
GCGATTAAAGCCCGCGATGATCTACTGGCAAAGGAGATGGATGATCTGCCCGTGGCGCTG
TTCCCCGGTTTTGAGAGCATCGTCGCCAAGATTGGTGAGACCTCGGGCGATACCGCCGGC
CTCATTGCCAGCGCCACCCAAGCGGTCAGGGATGCCATTGTGGCCATTGACGCGGCGAAT
GCCTACGTCGTCGCCACGCTGGCGGAAATCCCGCCCGCCGTCAACGCCATCCCGCCCTAT
ATCACGCCGCTGCCGGTCTCAATTGGCTCCCAGGTGAAAATCAATCTGGATGACTCGTTC
AAGATGCTGGACACCAATTTAGACGGAAAGTTGACCGCGCCCGAATTGAAATTAGCCCTC
GGCCCCCTGGCTACTGACGCCTTTATGAAACAGGTCTATGACCTGCTGGACCTCAATAAC
GATGGCGTGTTGACCGCCCTGGAGGCCATCCCGCTCACCATGGCCCTCAATCTGGCTCCG
CATTTTGACAAGCTGGACAAAAACCTCGACGGCAAGCTCACCTTTGCCGAACTGCAAGCT
GGTCTCAGTGGCACGGCGACCGATGCCCAGATCCGCCTGATGATGACCTTGATGGACACC
AACAAAGATGGCGTCATTGATAAAATGGAGGCCATGCGGTTCAGTTTAAGTCAGGACTTG
ATGAAGCTCTGGGATAAGCTGGACACCAATAACGACGGCAAACTAACGCCTACTGAATTG
CGCTTGGCTCTTGGCCCCTTGGCCACCGATGCCCAGGCTAAGCTGATGTTCAATTTATTG
GATACCAACCACGACGGGGCGCTTACTGCAATCGAGGCCTTGCCGGTAACCATGGCCCTG
CATTTAACGCCTAACTTTGACAAGCTCGACAAGAACCTTGATGGGAAACTGACCTTTGCC
GAATTGAAGCTAGGGCTGGGCGGCATTGCGACCGATGCGCAAATCCGCTTGATGATGACG
TTAATGGATACCAATAAGGATGGGATTGTCACCAAGCTGGAGGCCTTGCGCTTCAGTCTC
AGCACCGAAATCGCCGCCTCCGCCGCCAAGCTGGACAAGAATCTGGACGGCAAGCTAACC
CTGGCGGAACTCAAGCTCGGCCTGGCTGACATTGCTACCAATGCCGAAATTACCAAGTGG
ATGGCGATTCTCGACACCAACGGCGACGGGGTACTCAGCAAGCTGGAAGCCTTGCCGTTG
AATATCGCCAATAACCTGTCTGCTTATTTCAATAAGCTCGACGCCAATATGGATGGCAAG
CTGACGTTTGCCGAACTGAAAGCCGGCCTCGGCCCCATGGCCACCGATGCGCAAATCCGC
CTTATGATGTCGCTCATGGATACTAACCACGATGGCATGATCTCCGTCGAGGAGGCCAGT
AAATTCAAGCTAGGCAGTATTGACGAACAGCAAAAGGCAGCCGCATCGTGTTGCGCGGCG
AACGCTTTAAAACTCGGCGCGGTTGAAAGTCATACTTTAACCGCTGCTACCAATACTGGC
ACTGTAGCCAGTCATACCGGCTATTTACCCGATAGCTGGACGCGGCTTGGCAATATCGGG
ACTTACACCTCAGGCACCCGCGACTATGCCGCCTACTTACCAGGCAGCCGCGATCACCTA
AGCAATATCAGCAGCTACACCAACAGCACTCAAGCCTATGCCGCTTATCTACCAGGCAGT
CGCGATGAACTAACCAATATCAGTGCCTACACGATAGGGACTAGATACTATGCTGCTTAT
TTGCCGGACATCAGCACTTTTACCTCAGGCACCCGCGACTATGCCGCTTATCTACCAGGC
AGTCGCGATGAACTAACCAATATCAGTGCCTACACGATAGGGACTAGAAACTATGCTGCT
TATTTGCCGGACATCAACACTTATACCTCAGGCACCCGCGACTATGCCGCTTATCTACCA
GGCAGTCGCGATGAACTAACCAATATCAGTGCCTACACGATAGGGACTAGAAACTATGCT
GCTTATTTGCCGGACATCAGCACTTTTACCTCAAACACCAGCAACCATATGGGCTATTTA
GGCTACCTGCCCAATCTAGGTCATTTGCCCAATATCAGCAGCTATACCGGCTATTTGCCC
GATAGCTGGACGCGGCTGGGCAATATCAGCAGCTATACCAGCGCGACCAACAGCAATGTG
GGGGCGATTAGCAGCAACACGGGCACCGCGAATAATGCCTATCTGGTAAATATCAACGGC
GTTATAGAGGCCAATAAATTGCTTTTGACGCGCACGGCTGACAACCTAAGGCGCATGGTG
AATTATGGCATCGCCGTTGGTGGCGGCTACGCCACCGGCGGCATCGCCTCCGGCCCCACC
AGCGGCTATAGCGCCACCCTGCACGGTACCGAGGCCGTCATCCCCCTGGGCGACGGCAAC
AGCGTGACGGCCCATTTAACGGCCCCCTTGCCCAATTACATTGCCCAGGAAGCGGGCGAT
GGTCCTGAACTGCGCCAAGCATTGGCCGAATTGCAGGCGGAGATCGCCGCCTTGCGGGGG
GATCAACGGGCCATCGGCGCGGCCACGGTCGGGGAATTGAAAGATCACAATAAACGCGAG
CGCAAGCGCGATGTGGTCCCGCAAGTGGTGGAGATCGCCCCATGAGAGTAACCAAGCCTT
ACGGCTTAGAAATTACGGCAACCAATATCGCCGCGAGTAGTTATACCGCATGGTCAAGCG
CCACCACTTACGCCGTTGGGGATAAAGTCAAATATCCGGCGACGGTCACGCCTGCCGGGC
CTTATCTGCCCACGCCGATGATTCGCGAATACGAAGCGCTGACAATTAGCACCAACAAAA
CGCCCGCCGTAGGCGGTACGGATGACTGGCTAGACCTTGGCCCATCCAATCAATATCGCA
TGTTTGATGATCGCACCGGCACCTCATCGGTAAGAGCCACCAGCATTGATGTAACCGTGG
AACCGGGCGCGTTTTTTGACCATATCGCTTTGCTGCGCTTAGACGGCGCCTTGAGTGTGC
GGATTAAGGTCGGGCGGGGCGCCACCATCCTCTATGACGTTACCACGGACGTATCCGAGG
ACGCTACCGATTGGGGTGATTATTTCTTCGGGGATCGCGATGGCGTGAGAACGGCGGTAT
CGGTTACGCCGCAAGTCTTTTACTCCGATGCCTGGGTACAGACGATCATTACCGGAACCA
CGGGCGAGAATGTGGGCCTTGGCTTATTGCTGGTCGGGCGCGGGCGCGATCTGGGTGTGA
CGATTGAAACGCCGAGTATCGGTATCGAGGACTACTCCACCAAGGAAACCGACGTATTCG
GTAATACCTATCTCCTGGAGCGTGAGTATGCCGATAGAGCCAGCGTCCAGTTGATTCTGG
AAACAGGGCAAGTGGATGCAGTTAGGCGCGAACTGGCTAAGTACCGCGCCACGCCGGCCC
TGTACGATCTCAACAATGCCGAATCGGAAGAGGCTTATGATTCGCTCCTGATCTTCGGCT
TTTATGAGTCGTTTGACGTATCTTTGGGATATCCGGGCAAATCATATTGCTCGCTTGATG
TACAATCGCTTATCTGAATTTAGGATCATTTGCCATGGCAATCTCGCAAAACATCACGCC
GCTCTCGACTCCCCCATCGCGTAGTGATCCCATCAATTTCGACAGCCGCGCCGATACCTT
CCTGGCGGAATTGCCGACGCTGGCGACTCAGATAAATACTTGGGCTGGACAGGCAAACAG
TACGGCCACAACTACCAATAGTGACGCGAGCGCCGCCGCTACCGCCAAGACCAACGCCGA
AACCGCCGAGGCCCATGCCGAGACGGCGCAAGGGCTGGCGGAGTCCGCTCGCAATACCGC
GATTGCGCAAGCCAGCACCGCCACCACCAAGGCCGGGGAGTCAGCAGCTAGTGCCGTAAC
GGCATCCACTCAGGCCGGTATCGCTACCACGCAAGCAAGCACGGCCACCGCCCAGGCAGG
CATTGCCACCACCAAAGCGGGCGAGGCCGCCGCTAGTGCCGTAACCGCAACTACCCAGGC
TGGCACCGCTACGACACAAGCCGGAATTGCGACTACGCAAGCCGGCATTGCTACAACCCA
GGCGGGCATTGCTACTACTAAAGCCAGCGAAGCATCTGCCAGCGCCGTAACGGCTACCAC
GCAAGCCGGGACGGCAACCACGCAAGCGGGGATTGCCACTACCCAATCTGGGACTGCTAC
TACCCAAGCGGGAATTGCCACGACTCAAGCGGGCATCGCTACTACCCAAGCCGGCATTGC
TACCACTCAGGCTGGCATTGCCACCGCCGCCGCTCAAGCTGCCGTCAACACCGTCACGGG
GGACATGGCCACCCTGGACCCCGCCGCCGGCAAAATCCCCCTGGCGGATGGCGACGGCGT
GATCGACCAAGCCTGGCTGCCCGTTGAGCAAGATGGCCAACTGGCCGGGGCCGCCGCCTA
CGCCACCGACCTCGCCGGCCAAGCCGCGCGGACCCTGACGGGCAACCTCACCGCCATCGC
CGCCCTCACGCCGACGGACAGCCACCTCATCGTCGGCAACGGCACCACCTTCGTCGCCGA
AACCGGCGCCACCGCCCGCGCCTCGCTGGGGCTGGGCGACAGCGCCACCAAAAACGTCGG
CACCACCTCCGGCACGGTCGCGGCGGGGGACACCCTGACCACCGAGACCGACAACCGCGT
CCTTTACGACGAGGAATTGGCCCGCGCCGTGACCTATGCCACGGACCTCGCCGGGCAGGC
GGCCACCACCCTCAGCGGCAGCGTCCCCAGTGCCGTACCCGCCAGCGCCACGGCGCCGGG
CGTGGCGGGCCAACTGCGCTACGCCAGCGGCTTCCTTTACGTCTGCGTGGCCGCCAACAC
CTGGCAGCGCGTGGCCCTCGCCACTTGGCCCTAATCACCCCGGAGTCACTCATGGCCGAT
TACCAAGAATCCCCCGTTGCCGGCACCGCCTGGCACCGCTTCAATCAGATCCACATCGAC
AACACCCGCAACGCGGTGCCCGTCGTCACCATCACCGAGGAGCGCGTGGTGGCCCTGGCC
GATGGCCGCGAGCTGCGCGAGCCGGTGGGCATCATCGAGCTGCCCTGCGGCGACCTCAGC
TATCCCATCAGCCTGCGTGACCCCGCGACCGGCGACCTAACCGGCGCCACCGCCACCCTG
GGCGATGCCTACGCCCTGATTTACAGCCTGTGCCTCCAGGAAGCCCTGGTGCGTGATGGC
GTTTTGCCGCGTCCCGGCACCACCCCCGTGAGCGAGGAGTAACCCATGGCCCTGACCATC
AACATCCCCGACACCCTGCGCCGCAGTGTCGAAGCCGCCTCGGGTGGCAGCAATACCGTG
CTGTACACCGCCAAGGGCCAGCCCAGCTACATGCGCGTGGTGCCCCTGCGCACCTTGGAG
AGTTTCACCGGCCAAAACTTGGGCACCGGCACCCATCCGGCCTTCATCGTCAATGCTGTG
GAGAAGGCCAATCTCTTCCTCGGCCTCTATCCGGGCTGCGTGAAAAACGGCGAACTCCTG
AGCCTGCCCGGCGTCGATCCGGCCTATAGCGCCAATCACGACACTTTCGTGGCCTACGCC
CGCGCCGCTGGCGCTGGCTGGCACTGCATGTCCAACCCCGAATGGGCGCTGCTGGGGCAC
CTCTGCTACGAGCAGGGCTTTCAGCCGGGCGGTAATAACAACTACGGCCAGCACGAAAGC
ACCGGCCAATACGGTGTGCGCGCCGATACCGGCCTGATCGCCATCGGCGGCAGTGGCGCC
GGCGTGACGCGCACCCTCACCGGCTCGGGGCCGACCTCCTGGCGCCACGACAATACCGCG
TTCGGCATCGCCGACCTCAACGGCAACGTCTGGGAGTGGAGCCCCGGTTTCCGCATCAAC
GCGGGCGAGATCAACATCGTCGCCAATAACGATTCCGCCCTCACCGCCACCGACCTCGCC
GCCGGCTCCGCCGCCTGGCGGGCTATCGACGGCGCCACGGGGGCCTTGGTCGCCCCCGGC
ACGGCGGGCACGGTGAAATACGCCGTCGCCGCCAGTGGTACGGCGGATTTCACCCTCTAC
TGCGCGTCGGGCAGCGTCTTTTCGGGCATGGTGAATAGCACGGGCGCCAATCCGGTCGGG
GCAACGGCGCTGGCCCTGATCAAGGCCCATGGCGGCTTCCCGGTGGCGGCGACGGGTCTG
GGCGCCGATGGCTTCTGGGTGGATGTCACCAGTGAGCGCGTGCCGGTCCGGGGCGGCGGT
TGGGACGATGGGTCGCGGAGCGGCGTGTTTGCGCTCAATGGCAGCTATGCCCGATTGACG
GCGTACACGGTCATCGGTGCGCGCCCGGCTTTTGTCGCTTGATATCTGGTGACTGTTATC
TGCTGGCCGGGCGGCAGCCCGGTCTTCTTCCCCCTCACTGAGATCGTTTGCCGCTCATGA
GCCACGGTGTCATCCAGCCCGAACACGCGCCCAAGGTGCGGGAGATCAGCGATGCAGGAT
TGGGATAGCGATTTGCTGGGGTTTGGCATCTCCCTGATCGGCATGGCCATCTGCGTGGCG
GGCGCGGGGCTGTGGAGTTGCTGGGTATGACTGATTGCGACCAGTTGCAACTCGACCATG
CAGCACGCGGCTGTGTCTCCGGCGTCCTGGCGGAATGGCCATTACTCCAAGCGGCGTTGG
CGCGGTGCGGCGTGAAGCTGCCCGCTACGGCGCGAGCGCGAGAGATGCAGCGGGCCAGCG
CGGAGTGTCTGGATCGTGGTGAGTGGGGTTTGGCGGCATGAACGAAGACTTCTACCGGAT
CGAGCATCAACTGTCGGACGGTTCCTGGGTACGGATATCCGCGCCGGTCTACAGTGAGGG
CGATGCCCGGGCAAGCCTGAAGCATACGCGGGCGCAGTACCCTGAGCGGGTGTTTCGCTT
GGTGTTTTGTACGGTGACGAGAGAGGTAGTGGCATGACCCGCGCCGAGATCCTCAGCATT
CAGCGCCAGCTTGGCCTCAAGGCCGATGGCATTTACGGCCCCAAGACCGCTGCCGCTTAT
CAAGCGTGGCTCAACTCCAACACGGTTGAGAGCATGCCAACGCCTGCGCCGAGGCCAGCC
GCCCCCTGGTGGCGCCACAAGGTCGTCATCGGCTTGCTGGCCACGGTGCTCGCCGGAATC
ACCTCACGCTGGGGAGTAGATGCGGATGAACTCACGGCAATACTGCTCCAGTTGGCCGAA
GTGGCGGGGCTGGTGCTCGCCGCCTGGGGCACGGTCCCGGCGCAAGCGGTCGCTGTTGAT
CCGACCCTTGTTGCTCGCGTGCATGGCCAGTCTGTCCGCCTGCCAAGCGCCCATCCACTG
CCGACCGACGGCGAAGCCGATAAACAGCCAGGCCCCTTTGGCTATTGATAGTTACCTCTA
CGGCATTCGTTGCCAGGAAGTACTGCGATGATGAAATCCCTGCTCCTCTCCGCCCTCTAT
TCGGCCCTCAAGGCGTATCTGGGAAGCGGCGTGTACAACCGCATTGCTGGGCAGGTCATG
ATCCTGATGAGTGCCACGGATATGACGGGCGCGGAGAAGATGGCCAATGTCCTCGCCTTT
GCCCAGCGCGAAGCCATCACCGCCTCTGAGTATCTGATCCGCGCCGCCGTGGAGCTGATC
CTCTATCGCGAACAAAGCCAGGGGTGAGCCATGGCCAAGCTGCGCTTACTCATCGCCGAT
TACGGCCCGGTCTTCAGTCACGGCCTGCTTGCTGGCATTCTTGCCTTTCTGACATTCCAT
TCTGGCGTCTTCAATGGGTGATGCCGAGGACCGCCGCCAGGATCACCTCGATGCCATGGC
GCACTTGCGCCAGTTGGAACTGCAATTGGCGGCGCTCTCCCGCGAGCTGGGCGATACGCG
CATCTATACCGCGCATGAGATCGAGGATATCAAGGAGGAGATCGCTTCTTTTTGCGCCTG
GATGCAGAACGACTCCGTAAAATCGGCCTGGTATTATTCCGCCGAGGCGGATTTGCGACA
ACTGGTGGAGACCAATAGATGGCTATCGACAACCAAACGGATATTAGCCTGGATCGGCGG
TGGCGTGTTGGGAATTATTATGGCGTGGAACGCCGTCGAAATTTGGGTCAGGGAGCATTT
GTGATGGCCACTGTCCATCGATGGACGCTGTACGGCATTCTGGCGTTTAACATGGTTCTC
GCCGCCTCCGTGCTGAACCTGACTTATTTCGCCAAGCAGGGGCCACGCTATACCGCCGAG
GACGGCGCCCGCGAGAAAGCGGAACGCATCCAAGCCGACAAAGACCTGACAGCGAGAATC
GACTCACTTCACCTATCTAATTTTACTGATTAGGAACTATTCGCCATGGCCACCACTAAT
CCCATTCTCACCTCATCATGGTCCCTGATCGTGACGGCAGGCGATGATTTTATGCTCTAA
TTGCCGTTTACCTCAAAACCGATTGAGGCGCAGATTGCCATTCGCGATACGGAAACCGTG
CCGACTGTTCAAGGCCATACGATTACTGCTCGCGAGTCTGAGGGCATGAATCGCAACCTG
ATCGGGCCGGGCTATGTTTATGCGCGAGTGCTAGGCATCTCGGAATATACCGCCGTCTTG
ACGGCCTGGACGCCCGCCTAATGGAAACATCTTTTGACATGCACGTCGAAATTGACTCCC
TCGGTTCGGCCTCGGAATACGTCAAGTAGTGCGCATCCTAATCCTCTCGGTGCTGGGGTT
TTTTGGCCTGCTGATTCTTGGCAATTGGCTGGCGATGGAACTGCTCGCGTGGCTTAGTGC
ATCCTGAGTGCTAAAGCATCTTTTCGCCCACGGCTAACCTGTTGACAGGCTAACTCGTTT
TTCCATACCTCGCCCCATCCAACATGGGGGCGATGCACAAACTGGCTTGGCGCTCGTCTA
GGCCCAAATAGCGGGAGCATACGGTTTCAACGGGCACATCCGCCTGCCCGAATTCAGCTA
ACAACAAGAAGATCGTATTCATTTATCCTCCTCTATTTTGGCCACTACCGCCAGCGGTTG
ATCTCCCCAGTGCATCGGCTCGTCGTAATCCACGCCCATCATCTCGGGCCATTGCCTGTG
CCCACCGGGCTTGACGATGCCTTTATCCATCGCATCATCCCACGCTAGGCGATGACGGAA
AGCGGTGTACAAGTCGAACCAAACATCCGCATCCGGGTATTTGCCAACGCCCCAACTGGA
ATTCATACCAAGCCCCATCTTTGGCTTGATGGCTTCATCAATTTGGCGCTCAAACGCGTA
ATCCCACAACACGTTGTCATCGCTGTCCCTTAGCCTGAGCATCCCAACCGCCATGCCCGG
CTGGCCAATCTTGATGCGGGCGCAGACTTCGCAGGCGATGGCCAGGCTTTTCAATTGGGC
TTCGGTTAGCTCAATGCGGTATTTAGTCATGCTCGCGTCTCGCTTTGGCCTCGGAAAGAA
ATGCCTCAATATGGCCTTTTGCGCGCCAGCAGCGGCAGACTTCGCCACCGCCTGCCCATG
TTTCGCATTCACACCACGATGAGCAAGATGGCACCGGATTATCAGTCGCCCACCAACACC
AGCCTACCGTAACGTCTGGAGCGTCTGGCGTGAAGTAATCGCAATTGGCGCAGGTTTGCT
TAGGCATCTACTGACTCCGTGGTAATAGGCCGCCCGCAAAAGGGGCAGAAGTCCATGCCG
TTGTCTTCGGGCGATCCATGGCATATCTGGAATAAGCGCCCGCATTGTGTAACCCATGCC
TCGCCGTCTTCGGTCCACTGACACCGATCCGGGGTGCGCAGTGCGGTCCCGCCCGCTTTG
GCAATGGCGGCATTCAGCCGGTCCACAATGCCGCAGGGCACGTCGTATTCAGACCAATAT
TCAGCCGATTCCACCAGATCCACGCACACGTCCAACAGGGCGGGTGCGGCGGCGACGAGC
CGCTGCTGGGCGGTCAATTCCGGGAGGGGGTAATCAGGCATTGATCTAACCTTTAATAAG
CATTGGCGTTATTTAAGGAAACGCCAATTTGTTTAATAAGATGCCAGGGCCAGCCCGCGA
GAAAGGAGCGACGGGCCGCCCTGACTGCCAGTGTTTCGCCACTAACTGGCTAACGCGCTA
AGAGTCCGCTATGATCGACGGCTCCGCCTAGCCCGGAGTTCCTACCCACCAACCAACACC
ATCAAAAAGGCACCAAGTCATATTCCCAATTGTCGCAACCATGCGCCATAAAGTCAGCGG
GAATCTCGCCAAATTTGGCGCACTTGCTCTCGGCTACGGTGCAGTGTAAACACCGATGGC
AATTCGGCTCGATATCTTGCAGCCACTTGAGTTCATCCAGCATGTAGCGGATTTTCTCGC
TTAGTTCAACTCTGTTCATCTTCGTGTCTCCATTCAAAACTAACAATCTCTGGGAATTTA
GCTGATTCATTGACGTTTATCGCCTCCGGGGTTGCAAAGTGTAGCCATGGAGAACCATCG
GATGGCCCGTCACCGTGTAACAATTCAAGTGCGCCAGATGTTGTGCAATTGCCTGTTTGA
TAATCAGCGGAGGCAATCGCATCACGGGCGCGAAACTTTATCCACTGTTTTGCCTTATAT
CCCGCCATGCCCCCATGCTCGAAACACACCCATTCTTTCGCCACCACGCGCAGTCCTGAC
CAATACTCTACCCGCATCGAATCCGGCGATCCGGGTTTAACGTGCCGATGATAGGTCACG
CGATCCACTGGATAGCGCACGATATTGGGCTTGGCTAGCTGACTAGATAATACTGCCGCA
TTGCTAGCATATACCCCGTGATTGATCCGCTCGGGAGGCGGAAACTCATAGCCGCAATCC
AGGCACACCAGGAGCGCCGTGGCGTTATGACTGCCGCACTCCGGGCAGACTTTATAAGGC
GCCGCACTACTCCCCTTGGTCAAGGGCTTCGCTCGCCCTTTGATCGCGTCCACGGGGCCG
AGAGTGGCTATCGTGTCCGTGAAATCCAGGACCAAACAATCGGCCTTGTCGGGCGCGATG
CGCATCCCGCGCCCCAGGATTTGGGTATAAAGGACTGGCGACTTGGTAGCCCTCAAGAGG
GCAATGCAATCGACTTCCGGCACATCGAAGCCAGTCGTCAAAACCGCAACGTTAACCAAT
GCCCGCAGCTTGCCGGATCTAAAGTCTGCAATCGCTTCCTGTCTTTCCGCCTTCGGTGTC
ACGCCTGAAACCACGGCACACGCGATGCCTAGATCAGATAGGGCTTGCTGGATATGCTGG
GCATGTTCTACCGTGACGGCGAAGACCAGCCACCGCTTCCTTTCCGCCGCGAGCGTGACA
ATCTCTTGACAGGCCGATGCGACCAGGTGCGATTGATCCGATACGGCGGCCAATTGCGAG
ACGATGTAATCCCCGGATCGCATCCCGACGCCCTCGGTGGCAATCTTGGTCGCGGTGGCT
TGAGTCGTCAGGGGCGCCAGGTAGCCGGTATCTAAGAGCTGGCGCATGGTGACACTGGCT
GCGGTCCCGTGAAATAGCGGGGCATCCTGATCGGTCAGATAGATACCGTTTCCGCGAAAA
ATGGTCCCTGACCAACCTACAACGCGCAGATCAGGACAATAGCTGCTTAGGTCCGAGATC
AAGGTCCGATACATCCCGGTTTCCCGCTCACCCAGAAGATGGCATTCATCAATTAGGAGG
AGATCCACCCGGCCTAGCTGATGAGCAATCTTATAGATGCTACCGATAGTGGCGTAAACG
ATAGCCGTGCCGAGTTCCTTGCGACCCATGGCCGCTGAATAGACGGAGGCTGGCGCTTCG
GGCCAGATGGTTAAGAGCTTGGCGAGATTTTGCTCGCATAACTCTTTAGACGGGACACAC
ATCACAATGCGCGTCTCGGGCCATTGGCTGATGGCTTCCTGGCATAGCGCGGCAATCATG
ACGCTTTTCCCAGCGCCAACGGCTGCGGCTACGAGAGGATTGCCCTCGGGATGGCGCTGG
AACCAACTGTAAAGGCCGTCAAGGGCGGCGCGCTGGTAGGGGCGGAGGATCATCGGATTA
GCTCGAATGGCTCGACATTGGCCATGGTTTCCTCTGTCTGGAACCCTGGATAATCTTCGG
TCCAAAATGGAAATCGCTTGAAATTCCAGGCTTGCTCAAGAAACCAGGAATAGGCATCCA
TATTCTGTTGCTGAAAATGGCCTCCCGGTATTGGTCCGGGATCAAGTGACCAGCGGCGAA
AGGCCACTCGCCCATCTGTGTACTGTTGCAAGGCGAGATAGATGCGCATCATGCTCGCGC
TCCATTCTCTCCGTGTTCAAAGCGGGCTGATCTAGCCTTTATTGCTGCGGCTAATATAGA
AACCTCAAAAACAACAAATTTATCAAAATCTATCATGTTCCACCCTTTATGCGGATGGCT
TATACATCCCAATATTCCAAGTTGAGCGTCATTGCCACTACCGCAAGGCGTTGTTACATC
GCATCTAAAACATGAGATCAAAATATCGTCATCGGGAGCATCTGGAAATATCATATTACT
AAAATTGCCTATTTCCCCACATCTCGGGCACATGCCTTCAATAAATATGTCTCCGACTCC
GTCTGTGTTAAATTTATTGTTTTGTAACATAGATAGTGGATCGCCATTTACCTGTATGGC
AGACTGCATATAACCACTTTCCTCTGTAATCAATTTATCAAATGATGACAGCTTAGTATC
TATAATGTTATCGTCTGGCTTAACCTCATACCAAGTTACCAATCCTGATGGCATTGCCAC
CCTAAAATCAGGCAAATAATATCCAGCTTGACCAAGGTCAAAACCTTCCGGTTCATATTG
CCAGTCTAGTTTTAAGGCATCAAAAAATACGGCCCATCTGGCCTCAAGGCGCGAACGGAA
ACGATAGCCTTTGTATTGCGTTTCAATTGCTTTTATTTTCACCTTACTAACCCTCCTTAA
CGCCTAGCTGGCTCTTATCCTGGCACCCGTGAATATCCGCACTCCGGTACACCGTGCCGC
AATTCATGAATAGGGCATTGGTAGCCAGGTTGCGGTACTGGACCCAATTCTCCTCATGAT
TGGCGTCAACCATGACGGCGAACGTACCCAACAATGCGGGGATATAACGATGCTGTGGGC
AGGCTTTCTTCTGATTATCCAACGTCAACCACATGCCAGCCTTTTCACACTTCCAGCCGC
CTTGCGGATCAGGAGTTACATGGGCGCAAGTGCGGCAATTGACTAGAGGCGCCTCCTGGC
CATGGCAAAATGCGTGATAGCTGCACATCCGACACTGGAACCAGGACGGATCGGAACTGA
TACCTGGAGGGGGCTCTTGAGCAAAGATAACGGACTCCGCCCGCTTGATAAGCTGGGGGC
CGGCATCGGGATCGACGGCTACCCGTTCGTGATAGAGGGCTTCGGTGTCCTTATTCACGG
CAATATAGTTTGCTCGCGTCATGCCGGTTAAATGCAGGTATGCCTGCATTTGTGCCCAAT
GCTGCGGCTTAGAAACTTGTACGCCTTTTTCGCTTAGGTCTTTGAACGATTTAGCGTTAT
GGGTCTTAAATTCTAATAACTCATAGTTGCTAGATGACCCGCCCGGCAGGCCCTTAACGC
AGCCATCCAGGCTACCGCCAAAATGCCCACCGCAGGCACTCACCCGCCATTGATCGCCAT
TCTCCTGGCACTCCGAGACTTCGGCGCCAATGCCGCGCAACTCTTCAACGATGATCGCCT
CCTCGCGCTGGCCACGGGCAAACAGACGCAGGATGCGACCCTCGAAACCGGGGGCCATGA
CCCACCTGAAACTTAGCCACAGATACCGGGCGCACGGATGACCAATCAGGCTCGCGCCCA
AGTGGGGCCGGAGGCCGTCATCGGCTTGCGCTTGATGCCATTTATAGATTTCAGCCGCGA
GGCTATGGACTTGAGGCGGGACGGGGGACATGGGCTTTCTCGGTTAGGTGAAGAAAAAGG
CCATCCGTGGCCATGACTGGACTAAGCGGCGCGGTTAGTGGCCCAAGGCGCTACCGAGGC
CGCAGGGGACGCTTGCGGGGCTGGCTTGCTCGTAGCCTGGGGCGCCGGAGAGAAGGCGCC
TGGGGCCGCCTGGGGCGCGTGAGACGGGATCGCCATAAACGCCTTGATCTCATTGCGGTC
AGGGTATTGGCCGCTTTCGTCCTTTTTGATGCTGACCCGAATGGCGACCGGAATATTGTG
CAACTGGCTGGTGTCCTGGAGTTTCAGGACGCCGACGGCGTGGCACAGGGAAGAAAGCTC
GCGCTGGCCGATCTCCTCGGCCTTGGGGTTTTCGTTGGCCACGTTCAAGCCGGCGAAAAC
CACGCGATTGGCGCACGGGCCGTCGGTGATCCTGAACGTCAGGTTCATCCGCTGGCCGGT
CCCGGCCTTGGTCGGCTTAACGTCCGACTCGGTGATGATGGCGTGATAGGTGCCAGCCGG
TAGGACGGAGAATTCCTCGGCGGGAGCAACTTGGGTAGAGTCAAAAGAATAGTAGGCCAT
GGGGTTTATCCTCTGGAGTGATGATTAGCCAATAATCTTGGCAATGATTTCGGCCAAATT
GGCCACTTCAAATTGATTCAACTTGCCAGACCTATCCTTGGCCTGCCACTGATTATCGGG
CTGGGTTTGCAAGTACCTTTGAATCTCGCCCTCGGGATTCCTTTCCACGCGCATGGCGAA
CACCTCGTCAGTCAGATAGGGCAGGGCTTGGCCGAGTCGCTGGCCAGGCATGGCGGGGCC
AAAGAGGACGGCGCCCGTGCTTTCATCCTTCACCTTGTCCAGTTGGGCCAGGAATAGGAC
ATGCCTGCCGGGCAGGTCACGGAAGGCGCGGAGCATGGCCATCATTTGCTCGCTGGTGGC
GCCGTATGCTGCCCTGCCGTCTTTTGTTTTCGCCTTTTCTTCATTGAGCAGGACATTGCC
GATTTCGGTGATACTGTCCAGCACGACGGCTTGGTATTTCTCGCCTTCGCCATTCAATAG
CCACGAATAGACCTCGCCCACCTGCGCCACGGTCGCGACTTCAATCACGTCGATATCGTG
GCCAGCCAGGGACAACAAGCCGGCCTCGGCGGAGAGGATCAAGGTCGGGACGCCGAACGT
GCTGGCGAGTGTCGTCTTGCCTGACCCGCTGGCGCCGTAGACGCCAATCTTGAGGCCGTT
GACTTTGCCCGCATCGCGGGTATTAAGGAGTTTTATGGCCATTTATGCCGCCTCCTCTAA
TAGCTCGACTTTCACGGACGGCTTGCCGGGCTTGGTGATGATGGCCTTGATGACGCGGGC
ATAAACCGCAGGGTTAGACGTGGCCAGGGCTTTCAAGCCAGTAACGGAGACCTCGGGCCG
ATAGCGGACCACTTGATCGAAGATCGGAATCCCCTCCGCTTCGATAAGCGCCTCGCCATC
GGGCGTCAGACTGCGCGTCAGGCTTTGCACGGTGGAGACCTTGAAATAGGGCGTCTTGGC
GACTTGGGTTCCTTCCGGCTTGAGACCAACTAACTCAATCACGGCTTGCTCGCATTCAAT
AAGATGCTGACGAGCTTTCTCTAAATCTTGCTTGGCAGTCATCAATTGCCAGGCGGCGAG
ATCAATGGGGGCGGGTTGTGACACGGGCCTACTCCGAAACGTGCAAGGAATTAAGGAAGG
CGGCGACTTCGGGAATCATGTTGATCTCGTCAAGATCAAAAGTCATATCCCCTCGGGCGC
TCAAGGTGATCGTGCCGGATTCCGGGCCGCCCGTTTCAAAACACATATAACTGTCGTCGT
CTTCCGAATGGATCTCGGTCGAAAATAGGGAGTATTTGAACCCGCTAGGCATCTTGGGCG
GGGCCGCGATCTTAGCGCAGTGGCAATGCTTTTTAGCCATCGCCTGGGTGACCTCGCCCA
CGTCGTCCATTTGGGACATGGCGAAGAGGGCTTGCGCCAGGTCGGAATCGACGCCTTCTA
GGGCTTCCAGGGCGCTCGGCTCCAGGGTGAAGGCATCGGGATCAATGTCGTAATCGGCAT
GGGCTTCGGGCATGGTGGCTTCCTCTAGGACGGCGCTAGGCGCCGCGGATTGCAGGTTGA
TAGGTAGGTCGCGGGTCACCCGTGGCAGGCTGTCATGGGCCGCCTGGTGGCGAATAGACG
CTGCAAACGGATGGCCGGGCGCTGGCTTGCGCTTGATGGCCGGCTGGCGCGTGGGCTTGA
TCTTCGGCGCGGCATTGGTCACTTTGGAGGCTTCGATCCTCGGATCTTCCGGGTTGGCCA
GGATGTAGCTATTGACTGGAGTACCCCTGGAGTGCGGAACCTTTCCACCATCGGCAATCA
GGCCCTTTTTCTTCATCTCATAGGCCACGCGGCTGACCTCTTCGGCGGATGTGGCATATT
CGCAATAGTGATAGAGCGATTGCGTCGTCATCGGCTCGCGACTATTAGCCAGGACTGAGA
GTATTTCAGCCCGCAATTGCTCGCGCACGGGGTTGATATTGTGGGCAGCCATCTAGTCTT
CCTCTCTGTTGGAACATTGGGCGATCAATTCGCCCTCGATGCGGCACCTCTCTGCGGGCG
TCAGTTTCTTTTCGAGCCAAGGCGCGGGCCGGCCTTTGGAGTCGCACACGGTCCACTCTA
TTTCCCCTTCTGCTGGCGCCCAACTGTCAGGATGGCCATAGAGGCGAGCTGGGCGCCAGG
GAATGAAGGACAGGACTTCGATTCTGGCGGGAATGCCGCTGATGCGCGTTTGCATGATCT
ATCTCCGCTTCATCGCGTCAAATTTCTTGATCTTCTTGACGAAGACGGGCGTTTCCTTAT
TGATGCTGGCTACCAGCGGATGGAAGGGGCTGATCGTGCCATTCTGGACACATTCAATCC
CTTCCGCCGGCTTGAGCTTGTCGCCCATGCCATCGCGAAACAGGATGAAGGCATCGCACT
GCGTACCATTGCCTGCAAAGCACTTATCCAGGACGCCAGTCCCAACGCGGCTAAAGGCCA
GGAAGGCGGCGAGCGTCTCGATACAGTCGTTGTACTGGCTCACCGGCTGGGTATAAGTCG
CCGGGCTGGTGGGCATCGTCTGCGACGCGGCGGCGCAGCCGGTCAGGAGGAGGGCGGAGA
GGAGGGCGGTTTTCATGCTTGCTTTCTCTTATAGGTCGCTTGACGACGTGGCTTGTGACT
GGCGATCAGGGGCCAAACGATATCGGCCAGAAGCGCCATGATGAAAAACAAACTGGATAG
GATCGCGATGACAATCAACACGATCATGAGCGCGTCAAAGTTCATGCTGCTAACTCCCGG
CGCGTCATTTCGGCCATCTCGCGCCGACGAATCTCCTCTTGCCAGCGGGGCGCCGCGTAC
TTAACAGCCACCAGGCACCTTTCCAGTTGGTCCACGGTCAAGCTCTGAGGCTTAGCGCTA
TGGATGGCTTCCAGGAGGGTTTGCACGGTCCATTCAGTGGTAGTCATGACGGCGACTCCT
CGTGGGTGCGGAGGCTAATCACGTTCTTGGCAACATTCGTCGCGGCGGTCAGGGCTTGGC
TGAGTTCGGCTATCGTCTGGCTGTCTAGGGCGATGATCGAGCCGTAAAGGCTGTTGTCGC
GAAGAACGCTGAGGAGATGGGCTGCTAGGTTGGCTTGCATGGTCTTTCTCGGTAGCTGGC
GGCCCGGTGTTGGGCTGCCTATGGGTACTAATATAGTGCAACCTTGGGGGCCTGTAAAGC
ATTTTTTTGATAATTTTTCTCTTGCATGATCCCTATTTTATGCTCTATCCTAACAGCATG
AACCTACAAACCTACGTCACCGGCCTTCGGACCCGCTTGCGGGAGGCTCCTGCTACCCAG
CGCGAGATAGCTCGCCTGGCTGGCCCGGAAATCTCTTTTAGCTGGATCAATAAGTTTGCC
ACTGGGGCGCTAAAAAACCCCTCGGTTGATTCCCTGCTGGCTCTGGAGAGGGCGCTGGAC
CAGCTCGCGCCAGCCAAGGCCGCGTAGGCTTATGATTACCTCCTCTAGCGCCACCCCGGC
GCCTTGCCAGCCTGCCCCCCAGGCTGGTTTTTTTATTCCCTTCACTCAGGTGCCCGCCCG
TGTCTGAACCTTATACGACGTATCGCTTCTCACCCGCCAGCGAGGCCGCTATCCGCAAGT
GGTGGCCGGAAACGCTCACCAAAGCGGAGTTCCCCGAGGCGATGGCTCACCTCCAAGCGG
ACTTGATTCGCATCCACGCGCCAAACATGAACGGCGAGGATCGCGCTCGCGCTCGCGAGA
CGCTGGCGCGGTTGGGGTGCTAGGCCAATGCCTAACGTCATTAAGCGACTCGAACCCGGC
CAAAAGGTCGGCTATTCCGTCATCGTCAAGCTCTGCCGGGATTCCCAATCCTATGAGACG
CGGCTGTACGAGTGCCGTACCGAGTGCTGTGGGCGGCTTGTCCATCTGACGCAACGCCAG
CTAAAGGACGCCGAGCGGCGCGGGCGGGCCGGCTGTATCAAGTGCCGGGGCAAACAGAAC
GCAAGGCCCCCAGCGCCGCGCCAGACGGTCAAGATCGGGGATGTGATGGGGCCAGTGACG
GTGCTAGCGGCAGGTCCGACTTCGGTCCTGAAGCGCGTCCTCTGGTCCTGTTGCGGGCGG
GAAGACTTGATCGGTCACGAACGGCTGTATCGGATGCGGCATAACGCGAAGACCCAGCCG
GAGGCGGTCTGTATGTCCTGCTATGTCGCCCGGCGCCAGGGTCAGTCGGTGACGGTGGCG
CAGCCGCGCACGGATTGGCGCCCGACGGAGATCCTGCCTCCGGGGATTATCTCCGCCGCT
GAAGCCTGGCCACGGCCGCGGATGGGAGCCTGAGATGAGCGCCAAAGGCAAGCCGCTACA
ACCGGGTGACACGTTCGCCTGCTACACGATCCTGGGCTTTATCAGTGACGCACCCAAGAG
CAACTATCGCCGCTATCTAGCCAGGGCGGAATGCTGCGGGCGGGAAATCGAGCGTAACGA
ACTCGTCTTTAAGAAGGCGCAGAAGGCGGGCGCTACCCGCTGCCATCGCTGCGCTCAAGC
CGCAGCCAATCCGGGGAAGCGGGCTGATTATGCCATCGGTGAGCAATTCGGACCCGTGCG
CATCCTGGGGCGTGGCGAGTCTTTCAGGATGTGGCGCGTCGTCTGGGAGTGCTGCGGCAA
AGAGTCAGAGTTAGATCAACACTATCTGAGCGTCCTGCGAGTGCGCGAGGCTCAGGGCCG
GACGGCAGTTTGTCTCCCGTGTTCGATTCAGCGGTCACGGCTGTTGCCTGAGGACCGGCC
TCCCCGCCCGTCCAGAAGCAAAGCGGCACTGGCGGCCTCCCGTGGGCTAGGCGCGCCAAT
TCGCCAGCCAAGAACACCCATTCCTCAGCCGCTGATAACGCCGATTGCGGCGCAGTTGCC
CACGGGCATTGTCTCGGCGGCGATTGCCTGGCCCCGCCCTGGGAGGGCATCCGCGTGAAT
CAATTTTTGCTAGACGTGGCCATGGTCGCGGGCATTGTCGCCGCCTGCATTGCGGCGGGC
GTGGCGCTGAATTTGTGGTGGCTAAAGTGAGCGACGAAATAGACACGCTGTCCGAAATGG
AAGAGCGCGAGGCGGCCCGCTTTGCGGATGCGCTCAAGGCCCAAAGGGAGAGGCCCTTGC
CGACGAGCAACTTTTGCCAAGACTGCGGCGAAATTCTGGATCACCACCGCCGGCCATTCG
CGTTGTGCTTTTACTGCGCCAGTAAACGCGAAGCGCGGATGAATTGGCGATGATGCAAAG
CCGGAAGGAATCGCTGATCGAATCGCTGATGAATATCGGCATTGGCTATCTGGTGGCGCT
CTTATCCCAATTAGCGATATTTCCGCTATTCGGAATCAATGTGCCACTCAGTACCAATCT
CTGGATTGGCGCCTGGTTTACGGCCATTAGCCTGGCTAGAAGCTACGCCATAAGGAGATG
GTTCAATTCCCGACTCCACCATGCCGCGCAACGGCTGGCGCGGTCAGTTTGAAAAGCCCC
GGCACCCTGCCGTCAACAGGGTCCGGGTATCAACCACTAGCACTAAATAGGAGTGCGAGA
CGATGACACCGGAAATATACCAGCAAACGGCGCTGGACCACTACTTTTCTATGATCCGGC
GCAAGGCGCGGCGAGCGGTCCCCAAGGGATTGGCTAAAGTGCCGGCCTTGAACGAGGCGA
TGTTTTCCTATCAAGCCGATGTGACGGACTACCTCCTCCGCGTCGGCTGCGGTGCGGGCT
TCCTGGATACCGGCATGGGCAAGGCCCTGATCGGGCTGGAATGGGGGCGGGTGATTGGCG
AGGCGACGAACAAGCCCGTCCTGATGCTGGCGCCGCTGGCGGTCGGTCCCCAACACGCCC
GCGAGGCGGCCCGCTTCGGCATTGATGCGGCTTATGTCCGGGATGCCAGCAAGGCCAAGA
CGCCAATCGTTATTACGAACTATGAGCGGATGCACTTGTTTGACCCGGATATGTTCGGGG
GCTTGGTATGCGACGAATCTTCAATAGTTAAATCTTTCGGAGGCAAGACGAGCAAAAACC
TCATGGCCTTTGCCGAGCGCATTCCCTACGTCTTGGCCCTGACGGCAACCCCGGCCCCTA
ATGACCATATGGAATTAGGCCAGCACTCGCAACTGCTACGGGTCATGGCCAGCAATGAAA
TGCTGGCGCGCTGGTTTGTCGCGGATCAAGCGCAAATGGGGCGCTATCGCCTCAAGCATC
ATGGCGTGGCGGATTTTTGGTCATGGGTGGCAAGTTGGGCGCGGATGGCGGCGCGGCCTT
CCGATCTCGGCTATTCCGACGTGGGTTTCGAGCGCCCTGGCCATCAAGTCGATTTGCATT
ATGTGGATGCGGATTTAAGAGCGGGCGCGGCTTATGACGAGCTATTCCGTCATGTGGATA
CCTCCGCGACTTCGATTCACAAGGAGAAGCGGCGCACGGCGGGCGCTCGCGCTACGCGCA
TCGGGGAATTGATTGCCAATGACCCAAACGAACTCTGGTGCATCTGGTGCGATACGGATT
ATGAAGCTGATGAACTGATGCGGGCCATTCCTGGCGCCGTGGAAGTCAGAGGCTCAATGC
ACCCGGACATGAAGGAGGAAAGGCTAGTCGATTTTATTGATGGGAAAATTCAATACCTAG
TGACAAAACCCGACATTGCTGGGTTCGGGTTAAATCTCCAACACGTGGCGCGCTGCGCCT
TTGTTGGCGTTTCATTCAGTTACGAGCGGTTTTATCAGGCGGTCAGGCGTTTTGATCGCT
TCGGCCAAACGCGCAGGGTCCAAGTCCACGTCGCGCTGGCCGAAACCGAGTCGGTCATCT
GGAACACGATCCAGCGCAAGGCCCGCGACCACGAGATCATGAAGGAAGCCATGACGGCCG
CGATGCGGAGAGAAGTGGCCAAGCGCGAGACCAAGACCGCCTATATCCCCCGTCAAGTCG
CTCGCCTGCCGCAATGGCTGGCCGCTGCATAACCAGAGAGAAAGATCATGCACAAAATCA
ATGCGCCCTTGACGGTCTTAGATCAAGTCCACGGCGAGAATTGGTCCGCCTATTATGGCG
ATTGCCTGGCCTTGGCTACCCAGATTCCCGATAATTCCATTGATATCACCTGCTACTCGC
CCCCGTTTGCCAGCCTATACATTTATTCCGAGTCGGAAGCGGATATGGGCAATACGGAAA
ACGACGACGAATTCCTGGAGCAATACAGTTTTCTCGTCAAGGAGAAACTGCGCGCCACCC
GTCCGGGTCGGCTGTCCTGCGTTCATATCAAGGACATGGTTTATTACCAGGGCTCCTCGG
TAGATGGGGCATCGGGCATTCGGCCCTTGTCTGATCGCATTACCGAAGCGCACTTAAAAG
CCGGCTGGAACCTGCAATGTCGCATCACCATCTGGCGCGATCCGGTCTTAGAGCGCAGCA
AGACCAATGCCCACGGATTGCTTTATAAGACTTTCCGGGGCGACGCCTCATTTTGCCGGG
TCGGTATGCCTGAATATCTGTTGGTCTTTCGCAAGTGGCCGAAGTCTGATGAGGAAGTGG
CCTTGCAGCGGCCAGTCGTTCATCACAAGGATGATTTTCAATTGCCTATCTGGCAAGAAT
TGGCTTCGCCCATTTGGCCAGCGGCGGCGACGTGCTGGAATTATGGCGGGCCAATTAAGA
CGGAGTTTGATGCCTCCGGCTATCTCCGGGCAACCTCGACGGGCGGGCAATCGGGTGGCG
GGGATATGGACCTCAAGGCGACGGAGACCTTGACGTGCAACAGTCCCGCGATCACAACGC
GGAGAAGCACTTATGTCCGCTTCCGCTGAACATCACCAATCGCGCCATCGTCCTCTGGTC
AAATCTGGCGATGTGCTCTGG
>2013843001_____PLMO_C243
AGGTGGCCGAGCGTGTGGCGGCACCCCGCAGCCGGGATTCTGTCAACACGCTGGAAACCA
AGGAATACATTGGCGGCAGCCTGTTCATCGTCACCGCTGGGGCTGCTGCCAACTTGTCTG
AAGTGCCAGCCCGGCGCGTGCTGTTTGACGAAGTTGACCGGGCTGAGTTGAATGTCAATG
GCGAAGGTGACCCGGTGGCACTGGCCGAGGCCCGCCAGACCACGTTTGAGCGCAACCGCA
AAAGCTACTTTCCCAGCAGCCCGACCATCAAGGATGAATCCATTGTGGAACGCCTCTACC
TGTGCGGCACCCAGCGCCAGGCCTTGGCAGACTGCCTGCACTGTGGTGAGCCTCAAACGC
TGGACTTTGACCGCCTGATCATGACCGAAGACGGGCAGGGCGCACTGTACCCATGCATGC
ACTGCGGCGGCATCCACACCGAGAGCGACAAGCCCCGCATGTTTGCCCGTGGCGCATGGT
CTGATGGCGTGGGCAGTGGCGACGGTGAAACCGAATCCTTCACCATCAGCGGCATGTTTT
TGCCCTACGGCTGGTTGCCCTGGGTGGCCCTGATGCGCGAATACAAAAAGGCCAAGACCA
AGCTGGACGAAGGCAGCGAAGAGGCCATGATCGCGTTCTACAACACGCGCCTGGCCAAGA
GTTGGGAGCGCCAAAAAGAGCAGACAAAAGCCGACGAACTGATGGCCCGGGCTGAACCCT
ACCGCCTGGGTACCTGCCCACCCGGTGTGCTTCGCCTGACCGCATCCGTTGACACGCAGG
CCGACCGCCTTGAGCTGCTGCTGGTGGGCTGGGGCCGGGGCATGGAAGCCTGGGTGATTG
ACTATCAAATCATTCGTGGTGACCCGGCAGACTTGCAAACCTGGGCACGGCTTGACGCAC
TGCTGCAAACCCGGTACCCGCACGCCTACGGCCAGACGCTGGGCATCAATGCCGCGTTTG
TGGACTCGGGAGGCAACGCCACCCAGGAGGTCTACAACTACACCCGCACCAAGCGCCACC
GCCACATCTACTCGATCAAAGGGGCCAGCAAGCCGGGCCGCCCGATTCTGAGCAGTAAAC
CCAGCAAGGTCGAGGTGCGCTGGAATGGCCGGGTGGAGCCCTATGGCGCAGAGCTTTGGT
TTGTTGGCACCGACACCGCCAAAGACTACCTGGCCAACCGCTGGAGGGTGAAGTCTGGCG
TGGGCCAGATCCACTTTAGCCACCAGCTGAGCGAAGAGTTTTACAAGCAGATCACCGCCG
AATACCGCGTGACCATGTGGCGGCACGGCCACCGCGTCAACCGCTGGGAGAAAAAGCAGG
CCGACCGCAATGAGGTGCTTGACCTGATGGTTTACAACACCGCCGCCGCCCAATACCTGG
GCCTGCACAAGCTCAACGATACCCATTGGGACAAACTGGCCGCCGCGCTTAATCCCAATC
AGATCAACCTGTTTGCGTCTGAGGCCGCGCCGCTTGAGGTGGATGATGCGCAGGGGCAAG
ATTTACAAGCCAAATCGGCATCTAGTGCACAGCCAGTAAGCGCGGACAGCTATAAACAAG
ATAGCGCAACACCCGCCACCGCCCCGGTGATCAAAACCCGGCCAGAACCACAACCCTTCA
TCACCGCCCGACCATCCCAAGCCGCCCATCCATTTGTCCGTGACTGGTAACCCAATACTA
CCCAACTCGCCCATGACCCAAGCCCAAACTTCCCGTCCAACCCCCAAGCCCACCACCCCC
GCCGAGCCCGACCTGGTGGACCGCATCTTTGACTACATCGCCGCCCAGCTTCCCGACATT
GCACCCAGCATGCAAAAGCACAAAGACGCAGTGCGCGCCGAATTCAAGGGCGAAGAATGC
TACATCGCTAGCCGACCGGCCACCGCCCGCCAGCAAACTGTAGCCAAAGTGCTGACCCTG
TTCAATGGCCGCAACGCCACCGAAATCGCCCGACACCTGCACATCAGCCGCGCCACCGTG
TACCGGGTGCTCAAACAACCCGGCACCAAAACCTAAACCGTCTCATTTTTCCTAAAAATG
AGACACCCGCCATGTACCGTGCCGCCACCACACGGCAACAAAACAGCACACCACCATGGC
CCACACCCAAACTGACCTTGACAAAATCAAAGCCGCTATCGCCAGCGGCGAACAATCCGT
AGAGATAGCGGGGCGCAAAGTGGTTTACCGCGGCGTGGATGATTTGCGCAAAGCCCGTGA
CGACATTGCCACCGAGCTGGCCAACAACGCCATCGTCAGCACCAGCGGCGTGCGCCGTGG
CAGCTACCAGGTGCGCTTTGCCACCGCCAGGGGGTATTAAATGGCCAACCTTGCCAGCAC
CCTGATCGACAAGTTTGTCGGCTTTGTGAGCCCCGACGCAGGCCTGCGCCGACTGCGTGC
CCGTGACATGCTCACCCGTGCCTACGAGGGCGCAAGCCTTAAAGACGGCTGGCGGCCCAA
ACGCGCCGGGGCCAGCGCCAACACCGACCACCTGGCCGACGGTGCCACCCTGCGCACCCG
CGCACGCAGCCTGGTGCAAAACGTGCCCTACGTGTCACGCGCCATTGAATCCCTGGTGGC
CAATACCATTGGCTGCGGCATCACCCCGCGCAGCCTGGCCCCCAACGCTGCCAAAGTAGA
CGACCTGTGGGCCGCCTGGACCCGCGTGGCCGACGCTGACGGCCACAGCGACTTTTATGG
CCTGCAGGCCATGGCTTACCGCGCTATGGAGCAAGATGGCGAGTGCTTGATTCGCCTGCG
TGCCCGCCGCCCAGAAGACGGCCTGCCCGTGCCACTGCAACTGCAAGTGCTTGAAATTGA
CTGGCTTGACAGCGCCCGCATGGGCACCAACGGGGCCAACGCCATCATGAACGGCATTGA
GTACGACCCGCTGGGCAAGATCACCGCCTACTGGATTTGGGACCAACACCCGGGCGAGTT
GATGCCCGGCAGGCGTGGCAAGTCGGCCAGCTACCCGGTGCCTGCTGACCGCATCATCCA
CCTGTTTGCCAGCCAGCGCCCAGGCCAAGGCCGGGGGTTTACCCGTTTGGCCCCGGTAAT
CAGCCGCGTGCGAGACTTGCAGCTTTACGAAGACGCAGAACTGCAGCGCAAAAATTTGGA
AACCCGCCTCAGTGTGCTGGCCAGCGGTGACGTGACAGCCATGAGCATGACCGAATCAGA
GTCGCAAACCACCGTGCGCCAGACCGGCGAGCTGGGCCTGCTGGCCAGTGGTGGCATCAC
CCAGGTGCCAAGCGGCGTGAACCTGACTGTGGTGGAGCCAAAAGCCATGGCCGGCTACAC
CGATTACGTCAAGCACCAGCTGCACCTGATCGCCGCAGGCATGGGCGTGACCTACGAAAT
GATGACCGGCGATGTGCGTGAGGTCAACTTCTCAAGCGCCCGCGTCAGCATGCTGGAGTT
CCGGCGCAACGCCGAGCAAATGCAATGGCTCACCCTGGTGCCCCGCCTGTGCCAGCCCGT
GTGGGATGCCTTTGTGCAAGCCGCCACCATGGCAGGCAAGATGCGCCACGGTGAAGCTGC
GGTTGACTGGGCCACCCCGAAATGGGATTACGTCAACCCCGAGCAGGATGTCAAAGCGGA
TCTGGCCGAAATCAGCGGTGGCCTGACCACCATCAGTGAAAAACTGCGTAAACGGGGTTA
CAAGCCAGAGCTGGTATTTGCAGAACTCAAGTCCGATTTTGACCGCCTGACCGAAGACGG
CACCCTGGCCATCATGCTGCAACTGCAAACCAACCAAGCCCCGCAAACACCCGCAAAACC
AGCAGTCGTTTAAATCGTCTCAGTTTTCCTGAAAATGAGACAGGCAACCCGGCAAAGTCC
GGGCCATGCCGCAAACCAATACCACACAAACTTCCCCGGCCAAGTCCGCCATGCTGCCCA
TTGCTGGGCGTTCGATGGAAGTGCGCAACCTGACCCGCGCCGCCGCCACCGACACCACCG
CGCCTTTGGCCACTGCTGAAATTGTGTTCACTTCTGGTGCACAGGTCCGCCGCTACGACT
GGCAGCGTGACCGCGTTTACATGGAAGAACTAGTGGTTGAACCCGGTGCCATTCGCCTTG
AGCGCCTAACCCGTGGTGCCCCGCTGCTGAACACACACGGCAATTACGACCTGAACCAGA
TTCTTGGCGTTGTCGAAAACCCAATCATCGCAAACGGCCTTGGCACCTGCACCGCCACAT
TCAGCCGCCGCGACGATGTGGCTGGGTATGTGCAAGACGTGGCAGACAAAATCATCCGCA
ACGTGTCGGTGGGCTACGCCCGCCACCGCATGGAAATGGTGCCCCCCGCGCTTGACGGTG
GCCCATGGGTCTACCGCGTCACCGACTGGGAACCCATGGAAGTGTCCCTGGTGCCCATCC
CTGCCGACATGGACAGCCAGATCCGCAGCGCAGGCGACACGCCAGACGCACCCGACAGCA
ACTTGCGCACCTTCGCGTGCGAATTCATCGAAACCCGCAGCGCAGGCCAAGCCAGCGCCG
CGCCCCTCACCGCCCAGGCACCCGCCAAAGCAACCCGGGCAGCCGCCCAACCCCCCAAGG
AAACCACCATGCCCAACAGCATCGAAACCGGCGGCGCATCCGCAACGCCGCAACCCGCCG
CATCCGCAGCACCCGCCCCCGCCGTCGCAGACACCCGCGCAGCCGACATTGCCGACCTGT
GCGCCCGCCACGGCGTGCCCACGCTGGCCAGTGGCCTGATTCGCTCTGGCAGCACTGTGG
ATGCCGCAGGCCTGGCTGTACTGGCCGAGCTGGCCCGCCGTGACTCTGCATCTGGTGGCC
ACCGCAACGTCAGCCGCATTGAAACCGTGCAAGACGAGATGACCGTGCGCATGGCTGGCA
TTGAGCAAGCTATCCTGCACCGTGTAGCCTCTGGTACCAAGCTCGACGACAACGGCAAGC
AATACCGTGGTTTGAGCCTGATCGAAATGGGCCGGGACTTCCTTGAGGCCCACGGCCAAA
ACACCCGTGGCCTGGACCGCATGACGCTGGCCAGCCGCATGCTGAATTTCCGCGCCGGTG
GCCCCATGGGCACATCAGACTTTTCCAGCCTCTTTGCCAACGTGGCCAATAAGCGCCTTC
GCGCCGCTTATGACGAAAACGCTGGCACCTACGCCATGTGGGCACGCCGCGCACCCAATG
CGCCAGACTTCAAAAACATGAGCGTGGTGCAGCTGGCCGGTGCCCCTGACTTGTTGCAAA
CCAACGAGGCAGGCGAATTCAAATATGGTGCAATGACCGACGGCGGCGAAACCTACGCCA
TGTTGACTTACGGACGCATCGTGTCACTGACACGTCAAGCCATTGTCAACGATGACCTCC
GCGCCTTCGAGCGCATGGTGACCGCGTTTGGCTTTGCCGCTCGCCGCCTGGAAAACCGCA
CGGTTTACGCCCAGCTCACGGCCAATGCCAACCTGGCAGACGGAACCGCTTTGTTTGCCG
CAGGCCACAGCAACCTGATCACCTCCAGCGCCCTGGCCATTGCCACGCTGGGTGCTGGCC
GCACCGCTATGCGCTTACAAAAGGGCTTGCAGTCCGAAGAGTTGAACCTGGCACCGAGCT
ACCTGATTGTGCCCGCCGCCCTGGAGCAAACCGCCTACAACCTCACCAGCGCCAACTACG
TGCCCGCCACCACGGAAGCCATCAACGAATTCCGCGCTGGCGGCCGCACCGCAGTGCAGC
CCATCGTTGAGCCCGTGCTTGATGCCAACAGCGCCACCAGCTGGTACCTGGCCGCATCCA
ACAGCCAGGTTGATACGGTTGAGTACTGCTACCTCGACGGTGCAGAAGGCCCGGTCATTG
AGTCCGAAGTCGGTTTTGAGACCGATGGCGTGTCTTACAAATGCCGCCTCGACTTTGCTG
CCAAAGCCGTTGACCACCGTGGCCTGCTGAAAGCCACAGCCTAACAAGGCCACCAGGGCG
CGTTACCCCAGCGGTAACGCGCCATGCAACCACCCCCCATTTTTTAGGAAACAAATCCAT
GAAAACATACAAGCAAGAGGGCGAAGTCCTCACCCTGGCCCCCGGTGCAGACGTGGCATC
CGGCGTGGGTTACCTTTTTGGAGTAAGTCTGTTTGGTGTCGCTATCAATGACGTTGCAAG
CGGCGTAGCCGGTGAATTTTTGACCGAAGGTGTGGTGACCATTGGCAAGACCAGTGCACT
GGCCATCGCTGTGGGTGACCGCGTGTTTTGGGATGCCACCAACAAAGTGGTCAACAAAAC
CACCACATCACAGCAGTGTGTAGGTGTTGCCATTGAGGCCGCAGCCAACCCGTCAAGCAC
GGTGGTGATCAAGCTGGGTGCTACGACCGCTGTTGCCGCGTAACCACCGGACGCAATAAC
TCGCCATGGCCGCTAAATTTGCAGCGCTTGAATCCCGCCTGAACACGGCGGTATTTGCGC
ACCTGTCAAATTCTGAGGCCACTTTGGCAGGCGTTGCCGTCTCGGGCATCTTCGACAACG
GCTACGCCTTGGGCAACGTCGGCTTGTCCGGCATGGCGGGCACCCAGCCCACCTGGACGG
TAGCCACCTCCGACATCCCCCCGCGTGTGATCGACTGGTTCCGGTATTTCCAAGAACCCT
TTGATCCGCTGGACCTGTTGGTGACCCTCAACGGCAGCAATTACAAAATTGTGGCCCACG
AGCCCGATGGAACCGGCATCAGTCGCCTGCTCATGGAGGTGTCCGCATGAGCGCCACCGC
CTTTGTGGCGATCCAGACCGCCTTGATGGGCGCACTCAGTGTGGCTCCCGCGCTGGCAGA
CGGGCGCATCCACCCCAACCACCTGCGCCCCATCGGTGCCAACCAATCCACTGCCCTGGT
AGTGCGCCTGGACCAAAGCGCCGGTAGCTCTGAGACCCTGGGCGCATTGGACTGGGTAAC
CAGCTATGTGGTGGAGTGTTACGCCCGTGCCCAAACCGGCACTGACCCCGCGCTGGCCGT
AGACGCCTTGTTGTCTGACACCTGGGCGCGTTTAAGCACGCTTGACCCTGATAGCCAGCT
TGGCGTGTCGTCCATCACCGTGTCACCCGCCATCGACTGGCAATACGACAACGCCGACAC
CCCCGTGGTGTGCGCCCTGATCCGTGTGCAGGTACAGCACCGCACCACCACCGGCACCCT
GGCCCCCTGGGCCTGACCCGCCAAGTAACCAACACCTCCACCACCATGCCTGATACCTCA
AGCCAAACCCCTTACAGCGACGCGATTGCACCACTGATTGCACCCTTCATGCAGTCTGCC
ACCGCTGTTGTGATGCCAGAGCCAGAAGCAACCCCCGCCGCCGGTGGGTGCTACACCCGC
GACCCCGCCACCGGTGTGCTCACCCTCGTTATCCCTTCCACCATCCAAGAGTAAACCCCC
ATCATGGCAAACCGTCTCATCCGCAACACCGTCATCCTGCTCAAGTCTGAATCCACCTAC
GGCACCGACCCCACGCCCACCGGTGCGGCAGACGCGCTGCTGGTCAGCAACCTGAGCATC
AACCCCTTCAACGTCACCACGGTAGACCGTGACCTGATCCGCTCCTACCTGGGAGCTTCT
GAGAGCCTGATTGGTGCCAAGTATATGGACCTGAGTTTTGACCTTGAGCTATCGGGTGCT
GGCACCGTTGCTGTGGCTCCCGCCTGGGGTAAAACCCTGCTGGCCTGCGCCATGGCCGAA
ACCCTCACAGCGGTGACCCGAGCCGACTACACCCCGGTCAGCAGCGCCTTTGGCAGCGCC
ACCATCTACTGGTACGACGACGGCCTGCTGCACAAAGCCACTGGCGCCCGTGGTGCCCCT
GTGTTCAAGCTGGGCATCAACAACCGCCCGGTCATCAGCGTCAAATTCACCGGCCTGTAC
AGCACCCCCACTGTGGCGGCCAACCCCAGCACTACGCTCACCGCCTGGAAAACCCCGCAG
CTCATCAGTGAGGCCAACACCCTTGACCTCACCTTTGGCGGTACCCACGCCACCGCCACC
GCGCCCCTTATTGCCGCCGGTACACCGTACCCAAGCCAGGGCATCGAGGTAGACCTGGGC
AACAAGGTGGACTTCAACGCCCTGCTGGGTGGTGAAACCGTAGACCTGACCCAGCGCACC
GCCACCGCCAAAGTCACCCTGGACGTGACCGCCGCTCAAGAAGCCGCCTTCATTGGCCAG
GCCGAAGCGGGCACCCTGCAAAGCGTGGGCCTGAGCCACGGCACCTTAGCCAACCAAAAG
GTCTTGATCTGGCTGCCAAGCGTGCAAATCATCAACGTGCAAAAGGCCGAGGCCAATGGC
AAACGCCTGATCTCGCTTGACCTCAAGTGCCTGCCCAGCGCCACTGGCAACGACGAAGTG
CGCATTGTTACCAGCTTCTAAGGCTTTTTAAAGCCATTTAAGCCAACAGCCCTTGCGCCA
CGTGCGCAGGGTGCTATCAAAAACACAACAAACAAAAGATACCATGAGTTTCAAATTAGC
CATTGCCGCCATCGTCATGTTTCAGGTCAAGCTCACCATGCGTGACGGCTTGATCGACAA
GCCGTTTGTGTTCCAGCTCACCGCCGCCCGCAAGACCCAAGAGCAAATCGAGGAAACCCC
CGAGTTGTCGGTGAAAGACTTTTTGCTGGACAACGTGACCGACTGGCAAGGCCAGCGCCT
GGTGCTGCAAGACAACGGCGAGCCTGCCGCCTACAGCCGCGAGGCCTTTGACTTCATGCT
CAAACAGCCAGGCGTGCTGGGCGTGGTGTGGGCCGCCTACCAAAAGCACACCGCAGGCAA
AGAAAAAAACTAGCGCAGGCGGCTGCGTATTGGGCCAGCGGCCAACTCGACACCACACAA
GATGATGATGACGACGACACCACCCAGCCCATCACCACCGCCTTGGCGGCCTGGGGCCTG
CAGGCAGACGCCACGCAGCCCGTGCGGCCCGACGAAAAAGTGTTTTACCTGTGGCCCGAG
TGCCTGCCTGCCTGGGGCTTGTGGCTGCGTATCCAAACCCATTGGCGTGTCGGCATGCAG
GGCCGCGAAGGCCTGGCCACCGCAGACCTGTGCGCCTACCTGCGCGATGTGGAGCGCATC
CGCCCGCGCGACTTTGCTGCCACCTACCGCTGCCTGCAAGCCATGGAAACCGCCAGCCTC
AAGGAATGGGCCAAACAGCGTGAGCAAACCAAATAAGGCAATCAATGGCCAATGAAGTCA
AACTCAAACTCGCCGTAGACGGTGCCAGTGCCGTGGTCAGTGAATTTGACCGCGTGCGTG
CTGGTATGGGCAACCTGACCGCCGCTGGCAGCCTGGCCCAGTCTGCCCTTGGCGGCTTGG
CCGCCGCCCTGAGCGTGACCGCACTGGTGGCCTGGGGCCGCGCCACGCTGGACGCCGCTG
ACGCCATGAACGACCTGAGCCAGCGCGTGGGCATCAGTGTCAAAGACCTGGCCAAGTACG
AGTTGGCCGCTGCCCAATCCGGCACCACCATGGAGGCCCTGGCCAAAGGCATCAAAGGCA
TTGCGGGCAACCTGCAAGAGCACGGCGCAGCACTCAAAAAATCGGGCATTGATGCCACCA
CCGCCGATGGTGCCATGCAGCAGCTGGCCGACGTGTTTGCGGGCATGCCCGATGGCATGG
ACAAAACCACCCTGGCCGTCAAACTGTTTGGCAAATCGGGCATGGACCTGATCCCCATGC
TTAACCTGGGCAGCGAGGGCTTAAAAACCGCCGCCGAAAAAAGCGCCGCCTATGCCGAGC
AAATGGCCATCATGGCACCGCTGGCCGATGCCTTCAATGACAGCCTGGCTACCCTCACCC
TGCAATCCAAAGTGTCGGGCCTGGTGTTTTTAAACGAAATGCTGCCCTCGCTGGCCTATG
TCAGTGCGGCCATGGCAGATGCTGACAAAAGCGGCAACACCCTGGCCAGCACCTTTGGGC
AGACGATCAATACCGCGTTTGAGGCTGCTGTGCTCATCGCCAGCGATGTAATTTTTGTAT
TCAAGGGTGTGGGCCGCGAAATTGGCGGCATCTTTGCTCAGATCAATGCTTTGGGTGAGG
GCGGTGGCGTGTTTAGTGCCAAAGGCCGCGCCGCCTGGACGGCAGTGGGCGATGCCATGA
AAGAAGACGCCATCAAAGCCCGCGAAGACCTTGCCCGCTGGCAAGAAAATCTGGTCAGCC
GCACCAAAAATACCGGCGCCACCTACAACCAGCGCCAAGGCTTTGGCGAGTCACTGAAAT
CCGACGCCGCAGGCCTGGCCCTGTTGGCCGCCTTGGGCAGCGCCGGAAAAACCGCCAAAG
AAGCCATCAGCGAAGCCGCCAAGGGCTTAAACCTGTAC
>2013843001_____PLMO_C2782
CCGGCTTATCAACGCTGGGAATTACGCAGCAGGATGTAGAGACCTGATGCGCTGGAATCG
GGCGGGCGGCAAGGTTGTGCGCGGCCTGACACTGCGCCGCGAGCGTGAATCACAGAAGTG
TTTGGCGAACATACCAAAGGCGGCAACATGAATCCCTACTGGCAACAGCAGCACGGACTG
ACACCCGACGAAAAGCAGGCGTTCATGGAGCGTGTGCAGGCCGGGCAAGCCGACTTTCTA
CACTCGCTGCGCACGATCCACAGCGCAGCCGAAAACCGCATGCTGACACGGGTAGCGATT
GCGCGGAGCCGTGGCACGGATGAGGATGCGGATGATGCGAGTTTGGCAAAATAGCAAAAA
TCTATTATGAAAGCATGGCACGGTTTATGCGATTGCAAAAAGCGTGCCACGTCCTCAGAA
TAGATTTTTGCTATTTTCAAAAATGATCACCTCGCCAGTCGCTCTGATTACGCACAGCGC
CATTGCCATTGCCGCCGCCGCTGGTGCATGGACGTGGCAGGCCAACGCCTACACGGCCAA
GCTGGCCACCCTGAAAACCCAGTACGCACAGGCCCAGCACCGGGCCGTGGAAACCGCCCA
TGCCGAAACCATCCGCCTGCAACACATCAAAGACGCAGCCCTGCGGGCCGCAACGGTACG
AGCCGCTCGTATTGTTGCTGACCGTGACCGCCTGCGCCTGGCTGCTGACGGGCTGCGCAA
CGACCTCGCCGCCACCGAGCACCGCCTGCGCACAGCCCCCGAAGCTGCCCGAGCTGAGCA
CGCCGCTACCGTCCGAGCCGTACTCGGTGAGTGTGCAGACACTGCTGTCAAGCTGGCGGG
CCAGGCTGACGGCCACGTTTCAGACATTCGACTGATGCGGGAGGCATCCGGGCAGTAGAT
GGCCGCCGACATGGCTGCGCCAAAAATGAAAAAAGCCCCGAGCGTGACCACTGCTCGGGG
CTTTTTGATTTTGGAATCAGCGTTTTTTCGGCAGAGGCGGCAATGCCTGAATTCTGTCGG
TTTTTGGAATATCAAAACAGCCGCAAACCCGCGCCAATGCTGGTTTTTACAATGGGCCTT
CTAAGCCGGTTGTCGCTGGTTCGATCCCAGCCGGGCAGGCCACAGCCAGCAACAAAACAC
AGCTATCAATTCTGACTTTTTGGAATTGCATTTTTGTGTTTTTGGAATATGGCTTGCCGC
TTGGATGCCTCATGTCCACTTGAATGGCAGTGCATCTTGAGGCAAGAGCCAGAGGTGTCT
CATGTTGGCTACGTTAACAACATGGGCGTTTGATGGGTAGATTTCAACCGCATCAGTTTC
GCCGTATCCGCACTCGGTTTTGATGCGCTGAAGTTCATCCCATGTGATTTCATCTTGAAA
GCGCACGCCAACAATTTGCGTTCTGTTCACGGATAGCCTGGCAATGGCTGGCGGTGGCGC
GTTGTATTGCTGCACCAGAAAATCGCGGCTGCGCCATACCTTTGTGCAGCCGACTGGTGA
TTGTGTTGGCCAATGAACTTTCGGTACTTCAATCAGGCGTTCTGGGTGACTTGCGTTTTC
GCGTTGAAGGTTTTTTGCAGCTTTCCGGCGCTGCTCGCGGTTCATGGTTTGTAGTTTGCT
CATGGCTTGTCTGCCCGGCCGCCAGGTGGCTGGTGGCTGAACTGGGCGGTTGGTTGGTAG
AGGTGTGTGCCAGCCCGCGACAGAACGCCGCTGGCGGGAATCGGGCAGCGCCTCGCAGGT
CACCCCGAAGGCGTGGCCCGCTTCATCGCCCGGCGGTCGTAGATCTGGTGAATCATTTTC
CCGTCGCTGTGCAGCGTTGCGTCCTGCGTGTCCAGGTCGCCGCGCTGTAGTTTGGCGGTC
ACGCCCATTGGGCGGCAGTCCTGCAAACAGAATGGCGTGAACGGCACGCGGTCGGCATCG
GCCAGCTTTTGCGCGGCGGCCATCAGGTCGTCCAGCACGTGCCGCCAGCCGCTTTTGGTG
TACCGCTGGCCGCGCAGGTTGCCAAACACCAGCATGGAGCCGGCGTAGCGTTTCACGGCC
AGCGCTTCGTCGATGGTGCTGCGCAGCTCGGGGCTCCACTCAATCAGCACGGCGGGTTTG
GTCTTGTCTTTCTGGTCGCGCCAGATCAGGCCATCGGCTTGGATTGCATCGCGCGTCAAG
CCCCTCACCTCAAATGACCGGCGCACGCACAGGCTGGCGGTTTTGAGTGCCAGCGCAATG
ATGAGCCACGCGCCGCCGTGGGCGCGGCCAGCCCGCAGGGCGTAGTCCATTTCGGTGTTG
GTCACCAGCCGGGTGGCTTTGGCGGTCTTGTTTTTGCGCAGGCCCTGAAGCGGGTTGGTG
TCGATCATGCCCAGGCGCACGGCGTACTCCAGCAGCAGGCGGGCCAGTGCCATTTCCTTG
TTGCCCTTTTCGGGGCGGTTTTTGGCCACGCACGCGTCAAGGTATGCGTATGCCATTGGC
TTGGTGATTTCGCACACATCCAGGTGGCCAAATGCTTTGCGCAGGTTTTCGGCCTCGCGG
CGGTTTTCGGCCAGCGTGCTGTCGGCGCGTTTGTTGGGGTCGCCACGCGGCATGGCATCT
TGGGCGGTAAACCATGCGTCGATAAGGCCGCCGAATCCGCCAGATGGCCGGTCTTCCCTG
ACTCTGGCCGATTCCTCGATGGCGCGGCGGCGCAGCGCGGCTATCTGGTCGGCATCGTCG
GCGGGGCATTGGTAGCGAAATTCCCAGCGCCCGTTGCGTTTTTTGTACCCGATGGAATAG
ACCCGCGTGCCCATGCGCTGATAGACGCGGTAGGGCAGGCCGTCGGCCTTGTCGCGGCGG
CGGATCATCACGCGGCACGCCGCCGTTTGCTGTGCTGCTGCATGAATGACAGGTTGACGG
TGCGCAGCGGCTGTGTCTGGGTGCTGCCCTGCTGGCCACGGCACACCGCGTCGCAATGCG
CCCGCTCAAGCACCACGCCGCCGGTTCGGGCCATGAAGGCGCGATGGAACCCCCGGCTGT
GCAGCACGTTGAGCTGTTGGGTGGGCTGCTTGTAGCCGGTCAGGTGCTCCAGCTCGGCGG
GGGTGAGGGTGATGGTTTGGGTTGGGTGCTCGGTGGTCATGGTGATGACACCTTTTCAAG
ATGGGTTCTGATCTCAGACGCGGTCGCGCTGTATTGCCAATACGTAGAGATTGCAGCCAG
CGGCAAGCCGGGGAATTCTTCGCGCACCGTTGCGATGTACTCCGCTGTCGGCTTGGTGCC
CTTGTTCGGGATTTTTTGATTTGTGCGGGGCAGGCTGTTGGCGGGCACTATTTTTTGAGG
CGTGCCGTGCCACGGCTGTATGTTGCAGGCGATGAAATTTGTCATGTGATCATCCCAGGT
GGTATGCGGGCCAGTGATTCCCAGCCGCGAAAGTGGTGGAGGTTGTCGGCAGTCAGGATG
CCTTTCACGTCAACGCCGTGAATTGTGAGTAGGTGCAGCGTCACGCCGCGCGGGGTGTCT
GGCGTGATCCACTGCCAGTGCCGCTCGGTGCTGACTGCCACGGATGCGGTGTGATTGAGC
TTGTGGCCGGTGCATGGCTGTTGGTCTTGGTCTGGCAGGATCAGTGCATCCAGCATCTGG
TCGGCAAGCTCAAAATTTTCAAGGGCTTTGAAGTGGGTGCCTTTGGCTTGGTGGTGTATC
CCGTAGCGCCGAAAGGTGGCCTCGGCATCCGCCAGGGCTTTTTGTTGGTTGGGTGTCATT
TGCCTCCCAGTATTGGGTATGGGATAAGCCCGCGCAGGTACATGTGTACCTTCCAGTCGT
TGTATGCGTTTCTCGGGCTGTCGGCATACCCCAGCACGCCTTGCCCACGGCAAAACCAAA
CAACCCTGTGCAGGGTCTGGCTGTAATCGCGGCGCAGGCGGGGTTTTGTTGGTGTGGTGG
TCATGTTGCGCCCACCTTGCCAACGGCTTCTGCGCACGCCATCGTTGCCACATCCCACAA
CGACCGCTCAACGCCTGAGCATGATTCGGGGGCGCGTAGAGCGCCGCACGCTTCTTCTGC
CTCCTGCAAAGCCTCGCGCACGGCCTCCTGCACAGCCTTCCGGTGCGCCAGGCCAGAGCG
GGCACGCTCTGCCTTCAGTGCCTCGTTATCCGGTGGGCTGTCAATCAGCGTGCAAACATC
AGATGCCAAGGATTTGAACTCTTTCCATGCAATATCAGAGTCATCTGGGCCAATGCGCCA
CCAGCTTGACGATGAGTTGACGGATTGCTCAATGTTTCTGGCTGCCTTTATCAGTCTGTC
GTATTGAGTTCGGCCGCTGCCAATGATTGGTTTTTTTGAGAGCAGGGCCCGCAGCGCCTC
AATCTCCGCATGCTGGCGTTCCAGCTCAGCGGCGGCGGCACTCAGGTGCATCTGTTTGAC
TGCTGGCCAGCCGTCCGGTGTGTGGTCAATCTCAAAATCTTTGAAGATGACTGCGATGGC
CAGGGCTTCTGGCGTTGGTGTTGCTGTTGTGGTGTTCACTTTGCTCTCCGTGCTGCCCGC
TGCGCAGCGCGGCGGTGTGCCGTCTGTGTGTGCCTGGTCAATCATGGCTCCCCCCTTCTG
TCTCATCACTTGGCAAGTGCAGCACAGCCTGGGCCGCTGCCTGTTCGCGCCGGGCTTTTG
CATCGTCCAGCAGCTTTTGCTTTTTCGCGGCTTTGACCTCGGCTGACTTGATGTCGCTGC
GCACCAGCGGCTGGCCGGGTTCGTCGTAGGCAATGATGTAGTGGTGACCCTGCAAGGTCA
GGCCGCCGTAGTGGCGGGCCAGTGACAACTGCGAGTCAAGCCAGCCGTGAATGCGCTCCG
GCGGCTGTGGGGTTGTGGTGGTGGCGGTCAGTGGCATCATGATCAGCGCCCCGTGTGCCC
GAAACCGCCTGCGCCGCGCTCGGTGATCGTCAACTGTTCAACCAGCTCAAATTCACAGCG
CGGCACGGGCACCAGGCATGCTTGGGCAATGCGGTCGCCGGGCTTGATGCGCACGGCTGG
CTCGTGCTCAGCGTTGCTGTTTGATTCCAGGTACACCAGCAAGCTGCCCCGGTAATCGCT
GTCCCCTGTGCCTGAGAACGCCTCGATGCCGTGCTTGAATTTCAGGCCAGACCGTGGCTC
GATTTTGAGCATGTAGCCAAACGGCACCTCGAATGCCAGGCCCGTGTCGCAAATGACGGG
GTGCCCGGCGTAAACAATGTCGCCCGTGTGGCTGTCGGAATTACTGACCGTGGCGGCGTA
CAGGTCAAAGCAGGCCGACCCGTCGGTGGCGTAGGTGGGCGCTTTTGCGTTGGGGTGTTG
GAGTTGGATTTTTATCTTCATTTATTTCACCGTTGATAATTGTGTTTTGCCAATGCTGAA
AAGCGTTAGCAGCTACTTTTTTTGATTGCCTCTGAGGGCGGGGTGCGGAATCCACACCTG
GTAGGGGTACACCTCCATGTCCAGGCTTTTTGCCAGTTTCACTTCGATCTGTGCGCCGCG
TGAGCTTTGCCACGATCCGTGCGTGGCCAGGGCTTTGCAGCGCATCAGGGCGGCAATGTC
GGCCCGCATGTGCTCGTGCCAGGTTGCGCTGGCGGGCAGGCCGTTTTCGTGCGGGCTCCA
GACAGATAGGCCCGCTTCATCCCGCAGCCGGGCGGCGATGCGGGCGAACTCGGGGTGGTT
GTAGTCAAGGTAGCCGGTCATGGGGCCGCAGAGGTACAGGTCGAATTCAGGTGTCATGGC
TGCGGCCATCACTCATCCACACAGGTGTGCTTGGTCACGCCAGCAACGCGCCGGTCAGCG
CCTTTTTTCTCGGGCTCCGCTGGGGCGGGCAGGGCCTGGGCTGGTGGGCTGTACGCGCCG
TCGATGAATCCGCTGTTGTCGTTTCCGGTCAGGCGCAGGTATTCGATCTCCACTTTGGCG
GTGTCCACCAGCACACTGGCCACTGTGGCCACGGCGCGGGCGCGGTCTGGCTCCATCGGG
TTGCTGCGGCTGCGCAGGTCGGCCAGCGTGGCCAGCAGGTGGCCGCGCAACACGTTGATG
TGCGGGGCCAGTGTTTCGGGTTGGGTGGGGGTGGGGGTGTGGCTCATGGTGTGGGGTGGT
TGGGTTGATTTGGTTGGTGGGTGTGGGTTGCGCTGGCCGCTTTTTCGGCGGCGGCGGCTT
TGGCAATGCGGTTGACCTGCCGGGTAATGGCCCCCTTGAGCTGGATCAATCGGCCCAGCT
CCGGGTGCTTGTTGCGCGGGTGGTTGCGCCTGGCGTGCTCGGCGCGGGTAATGCAGTCGA
GCTTGTCCAGGGTGATTTGCTCCAGCACCACGGTGCGCAGGCCAGGGTTTTTGAACACCA
CAATGCACCCCGGTGGCACGGGGCCGTGCGCCGCCTCCCACACCAGCCGGGCCACGGGCA
CCCAGCGGAGGTTGTTGGGGCCGGTGGTTTCGGTCATCTTGCGTTCAAGCACCGGGCCGC
CGCTCTTGTTGTGGGCAATGCGGTGCGCCCCGATTGGCTGGGTGGTTTGCGGTTTGCTGC
CGGGCTTGAACTGCGTTTCAGCGGCCCGCCCGCCGGGCTTGTAGCCCTTGCGGCCCGCGT
TCCACGGCACGAGGCCGGGCTGGAAGATGTGCTCGCGCATCACCCGGTCAGTCTGCATGC
GCAGCGTGGCCCGTGCTTTTTGCGCGGCCAGGTATTCGGGTGTGCGCTTCAGGCCCATGC
GCTTTGCCTGGTTATGCACGCACGATTGCGATCTGCCCAGCAGGTACATGATCAGCCTGT
CTGGGTAGCTGGGCCACAGGCGGCGCATGGTGGCCAGCTCTTTTTGGCTCCAAATTCTGC
TGGCCGGGCGCTTGGGCTTTTTGCGCTTTTTCTTGGCCGTGGTCATTGCTTCAGCCGTGG
TGGTGTGTGCGCAATAGGCCCGGCTGCGCCGGTACACATGCCTTGAATTCCTGCATACGC
CACGCGCTGGCCGTTGCGCAGGCTGGGGCAGTGCAGGAATGCTTTTGCATCGGCCCGGTC
GCATTGCAGCGCGGCGGGGTTGTATTGGCTGGGCTTGATGCTGCCTTCGTCTTCGTCCTC
TTTGCCCCCCTTGGCCGCGCCGTGCGCTGTGCCGGTGGCTTGTTTGGCGGCGGTCTGGCT
GGTGGCCTGTTGTGCTTTTTGGCGCAGCAGCTCAGCGGTGAGGGGGTCAATGCTGTACAG
CAGTCGCGTGCGCTCTGGGTTGTAGCGCGAGCGCACTTTGCCGTGATAGTCCATCTTGCT
CAGTGCGTTGCGCACCGCCGTTACTTCGACCGGGATGCCCAGGCGGGTGGCCACTTGCTC
CGCGTCGATGCATTCGTCTTCGCCCAGCGTCAGCAGCAAGCGGATAATGTGCTCGACCAA
ATCGCGGGCGTTGGCCACGCGGGGGGCGCACAGTTGCGCTGCGCTGCCTTTGCTGAGGTG
GCCGGTGGTGCGGTTTGGCTCTGGCTGGGTGGCTTGCTGGCGGGGTGCGCTGGCGGCCAG
GGCGGCGGCTTTGGCTGCTTTGGCCTTCAGGCGCTTTTCGGTGGTGGCTTGCTGGGCCAG
CACAGAGCGCGGGTTGGGCGTGACCTGCGCGGGCAGCGATTTGCAGCCGGGCGTGCAGAT
GCACGGGATGTGGCCCAGCGTGCTGCGGTTTTGCAGCAGGCCCAGGCGGTACAGGCGGGC
CACGGTGTTTTCGGTCTTTTTCCAGGGGCTGTTGTATTCGGCCTGCATGCGGGTTTTGAG
GTCGATCAATGTGCAGCCCTGGTGGCTGCGCACCATGTGGAGCACAAGCTCCTGATGGGT
GGCGTTGGCGGGTGGTTTGGTGTGGCTCATGCGGGGTGTGGGCGTAAAAAAGCCCGCTGG
TGCGGGCTGGGTGTTGGTTACTTCGGCGCTTGTTTGGCTTCTGTCATGCAGCCTTCTCCA
TGCTGTCCAGGTGCTTGCGCACCACTTCAGCCACTGACAGCTTCCAGCGGGTTTCATACC
CTGAGTGGCCGTTGCGGTGGAATGGCTTCATCTCGCCATAGGCTGTGCCCGCTTCGGTCA
GCTTCCAGTTCTTGTTTTCGTCCCGGTACTGCAAGCCCAGTTTTTCCAGCAGGGCATTGG
CGATGCGGCCACTCAGCCCCAGCGGCTCGCCAATTTGGGTTGCATTCAGCGTGGCCGTTT
CCTCTGGTGCCACCGATGGAAGGGCTTTTGTCAGAAGCATGGCGGGCAGGCCCGTGGTGC
GCTCGATGGCATCCAGCGTGCATGCCATTGCCAAAGCCTCGTTCACGCCCTTGATCTTGG
ACATGGCCTTGCCAATCAGCAGCAGGTCACGCACGGGCTGTGAATGCGGCAAGCGGGCTT
CGCGTGCCTTTTGCTGTGGCGGAATCATGCGCTGCTGCTCTTCCAGTTCTGTCATGCGGT
CAAACACCTTTGCCTGCAATTCGTAGCTGTACGACATGGCCATCAGGCAGGCTTCGCGTT
TTGGGAAGTGGTAGCAGGGTTTTTCGCGATTCATTGAGTCCAAATAGATGGAGGAAAAAT
TTCCCGCATCTTTTCCAAGCACCTGCGGAACCTTTTTGAGGAAGTCCGAGTGCGCCAGCG
TGGCATCACCTTCTGCGCGTTGAGAGTTGATGTAGTCAACCAGTTCAAGGCTGGTCATCG
TGACGGTGTGGATAAGGGTGAGTTGGTTCATGAATTACTCCTGGTTGGCCATGTGGGCCT
GAATGTGTTTGGCTGAGGCTTCGGCCATTGCGTAGTGGTCGTGGGTGCTGTGGGCCAGGG
CTTTTTCGATCAGCGACCAAAAGCCCACGGCGATGCCGCATGATTCGTTTTTGCCATCGG
CGGGCGGGTACATCTCTTTGGTGATCCAGCCCATGAAGGCTGACCCGGCCATGTCGGGGT
TTTCTTTGATGTACTGAATCCAGTCTGCTGCGTACTGGATGCCGACGATGTTCGCCGTGG
CGTAGCAATCAATTTTTGGAACGTGCCAGAACTTGCGAGTTGTGCGGCGCGGCGACAACT
TCACGTCCTTGATGAACGGGAGTTTTGTCGGGTCGCATGATTCGCGGGGGAAACGCTTGC
GCGTGACTGTGTGCGGCGTGGGCGCACTGGTACTGTCAGCCATGATGGCTCCTTTTGAAC
AGGTTATGAACCTGTCACCTCCATCGCCAAATGGGGGTGGCAGACCGTGCAGGGGTTGGC
GAACCGGGCAAGTGGAACCGGCACACCCTTGCGGGTGTCCCCCGCACGGCCCACCAAAAA
TGGAGCCATGCAGCGCAGCATGGAGAAAAAGAAAAGCCGCTTACCAAAGAATGGGCGCGG
CTGCTGCGCCTACTGAAACCGGGTCGCCAAACCCAGCCCTCTTTCGAGGTGGCGGCAATG
TACCACGGCACTCGGCGCAGATCAATCAAGCGGATGCAATTTTTTCAAGCTCGCTTGTCG
CTGTTCCTCGGCAGACATTTAGGCAGGCTGCAATTCTTCTGGCCAAAAGTTCGCCACTTG
GGATGTCGTGAGCAAATCCGTAGCAGTGCGCAACGGTTGTGTCCGATTCGTTTGTCACAT
GCCAGTTGTTGTCAACTCCGCTGGACGGACTGAGCGCACGCCATGTGTCTTTTTCAAGTG
CCATTTGGGCTCCTTTTGTTGCGGTGAAATCTGCTGGTCAATCAATCCCCCGGCGTGGCC
GCCAGGGCTTTGTCTTTGTCGTAGCACCCCAGCGCCTCGCGCAGCGCCACTGCAAACTCG
GCAATGCCCTGGTCGTTCATCACCATGCGGTCGCACAGAAACGGCATTTGCTCGGTGATG
TGGGCCAGCACCGGGGTGGCCTGGGTGCGGTGGATGTGCCAGATCAGCCCGCCCTGGCTG
CGCACCCATGCGGCCTCGGCTGCGGTGCGCACGTCGGTGATGCAGATCACCTCCCAGCGC
AGTTCTTGCAGGAGGGCGATGCGGGCGGTGGCAATGCGGATCCAGAAATCTTCACCCAGG
CACTGGCGGCCCCACTCGGTGCCCAGCGTTTGCGCCATGTGCCGGTAGCTGGCCCCGAGC
TGGGGAATCGTTGCTTCTTTGCGGCGGTGCTGCATGTAGCGGCGCTGCGTGCCAGTGTGG
GCAAACAGCGCTTCAAGCATGGCCCGCATGGGGTCGGCAAAGGCCATGCCTGCGGTGCGC
TGCTGTGCTTTCAGAAGTTGCAGCGCGGTGTCTTTGCCCACCCCAGCCAGCCCGGCCAGG
CCGATGATTTTGGTTTGGGTGGGTGGGGGTGTGGTGGTTTTTTCCATAGCTTGCTGTGCT
TGTGCGGCCTGCGAAAAGTGGCTTTTTGATGTGCTTTTGCGCAGGCTGGCGGCTGGCTGG
TGGCTTATGCCGCTGGGCGGTAGGTGCCGATCAGCACGGGGATGAATTGATACCCCACAA
GCATGGCCGCCTTTTCTGCGTCGGTTTCGGGCTTGTGCTGGGGGATGGGCGGCAGGTTTT
TCGGCACGATGGCATCGGCCACCTTGGCGGCCAGCTCTTCGGCCATTTCTTCAATGTGTT
GCTCGGCTTTGATGATGCGCAGCGACAGAACCGGCTTGCTGTCGCTGGTCAGCACGCTGA
GGCGCAGCACAAACTGGCGCTCGTTCAGGCCTGCGTAGGGTTCGCAGGTGAAGTAAATGA
GGTCTGGCACCGCGCCCGACACGCTGCTGGCCCGCACGCTTTCAAAGCTGCTGTGGCTGC
TGCTGAGCTGTTCAACCGTGCTTTGCAGCTTGCGGGCGGTGTCGATGGTCAGATTGCGGA
TGGCCAGGGTGGCGGCTGGGGTGACCATCTTTTCCGCTTTGTCGAAGCAGGCAATGTGCG
GGACCCAGTCTTCCAGCCATTCGGCAACTGCGGCCTGTTTGACGTGGGTGCTGGTCATGT
TCAGCAGCGATTGGTAAGCGGCTGTTTTCTTGGCCGCGAGCATGGAAATGTTGTCGGCGT
GGCCCGGTTGCTCTGGCGTGCCCAGGTTCAGCACGGCGGTGGCCTGCATTTGGCGCGGGT
CAACAAAAATGGCCGCGCCGTCTTCGGCGTTCTGGCGGGTGTAGGCGGCAAAGCTGTCGA
TGCACTGGGTTTCCATGCGGCCCCGGCAGCGGCGGCGGTTGGGCAGATAGGTTTCCAGGT
TGCTGATTTTGTAGTCGCTGGGCAGGGCAACCAGGGCTTTGGGTGTGACGGGGATGCCGT
CTTCATCAATGTCGGCAAAGGCGGCGGCAATGGCTTTGCCTGCTTGGGCAATTTGTTCGG
CTTCTTGCAGGGCGATGATGGCGGATTTATCAAACATGGTGTGCTTTCAGGGGGTGGGTG
GTTTGGTTGGTGGGTTTGGTTGCGCTGGCCGTTCAGTTGCCGTTGGTGGGCTGGCCGTTG
CGGTTCAGAAATGACAGCTGGCTGATTGGCACGATGCTGAGTGCGCCACCGGGGCCAACG
TGCATGGGGGTTTCGCGGCTGGCTTCGATGGTGGTTTTGCCCTCGATGGTGGGTTTTGTC
AGCTTGATGCCGTGGTCAATCTGCACTTGCTGCGTGCCCTTGATTGGCTTGAATTTCAGG
GTGAGGGTGATTTGGCCCTCGCGCTGCAAATCGACTGTGCTCATGGCTGTGGTGCTGAGT
GCTTCAGCCACCATCACGGCGAACTGACCGCCGTCCAACTCGGTCAAAAACTGGTCAACC
TTGGTCACGGCCTTGTTGACGTGACCGGCTGTTTCGGCTGTGGGGGCTTTGGTGTTTGCG
GTGGGTGTGCTCATGGTGTTTCCTTTGTTTGAGCTGGGGACAAAAAACGACTGACTGAAA
CGGGTTGGGCCTGGCCGCGCAGGGTGCGCGGTGGCGGCGGGATGGCTGCTGGGCGGCGAC
TGCTGGCTACGCGCCAATGGCTTTGCTTACCAGCAGCACGCTGGCCGCCCATGTGGCTGC
TGTGAGGCCGATGGCAATCGTCCAGGGGTTGCGCAGGAAGCGCAGCACGCGGCGGGTGCG
GCTGGGCTTGTGTGGCCTGAAAACCGCTTTGTCAAAAGGCTCGTTGCGAAGCCTGTGCTG
GACCTGCATCGATTCATACAGGGCCTTTTGACGCGGATTAAGTTTTGGTGCGCCTTCAAT
GATCCTGGCAATGTCCTGCATGCGTGCCTGGTGCGCCTCTTCGGCGCGGCGAATGCGCTT
GGTCAGCTCTCCAGCCTTCGGGCCGGTTACTGTGACGGTGTGGCCGTGGATGGCAAAGGT
GGCGTGGCTCATCAAGATGTCATCGGGTTTGGTTGAGCGGGCTGGGCAGTTGGGGCCCTG
GTTGCAGCTGTAATCGCAGCAGTTCATTCGGTTACTCCGTGTTTGCGGATTCGCGGGTGC
AGGTCAGGGTGGTGCCGTCAAAAAAATACGACGAGTCAGGGTCGTGTGGCTTGTCTGTGC
AGGCTCGCAAGGCTGCGTTGTGCAGGCGGTCGGCCTCTTTCTGCTGCTGGCGGGCCATGT
GCAGGCGGTTGTCATCAGCGGCGGCTTCGGCATCAAGGTGCTGCATGCCTGCCCACAAGG
CCAGCATCCAAAAGATGGCCATTGCTATCCAGGTCCAGGGCGTGGGCTGGTTGCGTGCGT
TGAGGCCACGCAGGTCGGCGTGCTGGGTGTAGCGGTTGTTCATGGTGTTGCGGTGGTGGT
GGTTTTGTTTGCGGTTGCTTGCAGCTGGGCGCTGATTGCGCGGGCCATGCTGGGTACGCT
GCCAGCCGGATACAGCCGGGCTGATTTGCTGCGTTGATCTGGCTCAAACCCGAGCTGTGC
CAGGTATTTCTCGGTGACCATCGGCAGGCCCAGACGGCGGCTGACTTCGCCCAGGTTGAT
CAGCTCGCCTGTGCTGCCCGGTGGCTGGGCTGGCTGTGTGGGTGGTGCTGGAGGGGCCGG
TGCCGGGTCTGGCATCAGCACTTCAACCGCCTGCTGTGCGGCCAGCTGGTGGCGGCGCTG
CATGGCTTTGTCGAATGCCTCGCTGGCCTGGAAAAACCGGGTGCCCAGGCTGAGCATGGT
TTGCATCAACTCGGCGGGGGTGGCGGTGGCGAAGTGCTCGGCCAGGGCATCGGCCCCGGC
GGCCTCGGCTTGGGCGGATGCCTGGGTGGTGGCTGCTGCTGTGTTCATGCTGCTACCTGT
GCCGCTTCTGTTGGCATCACCACCAGGGTGCCGTCTTGGGTCAGGCCAACTTCGCGGGCA
TCTTCCCGCAACTGCTCAACCATGCTTTGGCATTGGCTGTGCCAGTATTCGGCCTCGTCT
TGGGTGCGATAAAGCTCTCGCTCCAAGTGCTCAATTCGGTCGGCCAGTGCGCGAGCGTGT
GTGCGCAGGTGGTCAAGCTCCCAGCGCTCAAGCCTGCGCTGGATTGCGGCCACTTGCTTG
GCCGCGTCGGGTTGTTTGTTTGCAGTGGCGCTCATGCTGGCTCCTGTGCGGGTATAAAAA
AACCCGCTCAGGCAGTGGCTGGCCTGAGCGGGTGGAAAGCCCGGCGCGGTGCCGGGCAGG
GAGGTTTGAAGATGGTGGGCGGTCGCTTACCGCGCTGCTGGCTCGATACTTGGCCCACTC
CAGCGACTGAGGCCGTTTCTCGCCGTGCTGAGCTTGCACATCACCATCAAGACAGCACCC
CGTTTGCTCCCCCGCGTTCCAATTCAAAGGGCGGGGCGCTGACTTGATGGCCCCCAGCTT
GTCACCGGGGCCGGGCCGGGCTTGCACCGGCATCCGGCGGCGCGTTGATCACGCTGCTGC
CGCCGTTTTTGTGACTCCATCCCGGAGTGCGTGAGCCAATTACCCGCGATTGGCCTGCTG
ATCGCGTCTGTGCTTGTGGCACAGATCGCCATGCAGCCAGCCTCGGCAGGGCACGGTTGC
CCCTCTTCTGACTTCATGGTTTTTCCCGTACTTCCGACCGTTGCGCACACTGAATGAATA
TGCATTCGTGTGTGCGCTTGGGCATCACCTGGCGGGTGGGCGGTGTGCGTTTCCGCTGGG
CTGCGTTGTGCAGCTTGCGTTGGCGCATGGGGTATCCGTTGGGTTGTGAATGGCCAGCAG
GTGGGGCCTGTCGATGCTGGCCGCCCGATGCCGCTTTGTTTTGCGGCATGGGTGCATTAT
TAACCCAAGGCTATGCAAAGTCAATAACCCAGGGCGATGTTTTTTCAAAAAGACGAAAAA
AAACCGCCTCGGTGGGCGGTGTTGGTGGTGGATGGTGGTGGTTACGGTTTTGACAGTCTC
TTTTTCTGGGCGATGGCCACGGGTGACGTGGTGGGCACCAGGGCGGATGACCCGCATGCG
CTGCATGTTTTGTGGCGTGAGCTGACGCGCCACAGGCTGTACACCAGGCCGGGCACGATG
AACGCCAGCCAGAGCACCAGCTCAATTAGCATGCTGCCCTTTGTGGTGGTGGTGGTATCG
CCTTCATGGCCGCATGCTGTGCAGTACATGGGCGCGGTTTTTGGTTTGCTGCCGCGAAAA
ATTTTCCACAGCACCCAAAGTACAAATCCCAAAATAACCCATGACAAAACCGAAAAGCCG
TTCATTTTTCACCCTTCAAAAATAATGTATTGGCGGGGCCTATTGTGGCTTTTTCCGCGC
TGTGAATGGCAGCACGCTGGCTGGGCGTGGCGTGCCGGTGGTGTGCTGGTCAGTGGGGTG
CTGGGCCGCCTGTGGTGCCGTTGGCGCGGGCTGGTTGCGCAAGCGCATCTAGCAGGCGCA
CTGCGGTGGCCCACTGGTCTGGTGGCATGGTCTCCATAAGCTGCATGGCTTTGGTGCGGG
GGTCGTCTTCGCCGTGCAGCTCTGAATAGGTGAGTGGGGTGTCCATCCAGCCGTTTGGCA
GATCGAGTGCATGCTCAATTTCGCGGGCCATGTCATCGCCCATCACGTAAGGCGTGTTTC
TGCCGCTTCTGATTGACCCCGCGCCAATTTGAGAAAGGCGGGCGTTGGTGGATTCCCAGC
CGATGAGCTTGTTCAACGCGGCCCATGTGCCGTGTTTTTTCTTGAGTAAGAGCAAGCGTT
GCTTGCGTGTTTCCTGTGCAGTTTGCATGCACTGAATTGGATATTCGGCTTTCCAGCTTT
GGAAGTTTCCGGGGGTTATTGACGTTGCATAACCTTGGGTTAGAATCGCGTACATGAAAT
CCCTCCACACATGGTTAAGCGAACAGCCCGGACGGACCGGGATGCTGGCAAAGCACCTCG
GCCTGAGCCAGCCCTTCGTTTCTCAGATGTCCACCGGCAAGAAGTCAATCCCCGTTGCGC
ACATGTACCGCATCGAGCAATTCACGGGCGGCGCAGTCACCCGCCGTGACATGCACCCCG
TCAGCCCCGAGCTGATTTGGCCCGATCTCGCATCGTGTGAAGTTAATGCACAAAATCAGC
CTTTCGCGCTTACTGCAAAAGCGCAGGCAGCTATCAATTCTCAAGAGGTGGCCTGAATGT
CTCAAACAACCCGCAAGGCCGGTGTTCTCCTGACGCTGGGCATTGATCAGCTTGACGGTC
AAACCGTTGTAGCCGGTTACCTGTGCATCCCGCATCCGCCATATGAACAGAGGCTCAGCT
TCAGGGGCTCGTTCACCGATGCGGAGATTGCTACCCGCCTGCCTGAGTGGATGGCTGAAC
TGCGGGCAGAGGCTGCGCTGGGCCGCTTCGAGAGCCTGGATGAACAGCGGGCGCGGTTGG
CTGGCCAGCCTTCGTCTGGAAAGTGCTGCACCAGCCAGGCGAATGGGGGAGACGTTTGCG
ATGAGGTGGCCTATGCCTGTAAATCTTGATTTGGTGTTGGCTGGGTTTCGCTCTCTACGG
GCGGAGGTTGCTGCGATGACGGCAGAGGCGAGAGAGATTCGACTTTCCTCATCAGCTCTT
CCAGTGCCTGGCTGTGTTTCCGCTGGGTTTCCATCATCTCTCTCAGTGCGCCAACAAGCT
CTCTGTTCAAGCCAAGCAACTCTGCAAATGCCTGTTCGTGCTGGGACAGCCGTTGAGCAA
TTTGCTGTGCGTAGCCCTGGGCTGGCGGAGTGAGTGGGTTCATGTTCATGGGTCGATCCT
TCCTGGTTGGTGGTGTGTGTAGGAGCCTCCACTGTACCGGGCTGGGTCGGCCCGCCCAAC
AACAAGCCAGAGAGGTGGCCTGAATGGCAACGGCTCAAAAGTGTGATCAGGAAATGAGCA
CCCACGTCCCCGAGGATTTCAAGCTGGACTGGGCCAAAAAGGCCAACCGTGCGGGCTGCT
CGTCGGCTGAGCTGCTGCGCGACTTGATCTGTTTCAACTTGCATGGTGTCACCTTTACTG
AGTACGTGACCCAGTGTCGCCGCGAGGCTCTTGGCCTGCCAGCGGCAACCAACACCCAAG
GCAGGCCCTGATGAGCGGCAACACAGCGGCTGTGATTGGTGGCGCACAGACGGCAACAAA
GGCCGCTGCCCGCATGGGCCGCCCGCGTGGGCCGGTGCATGCCGCTGTGGCCGATGCGCT
GGCCAGCGGTGTGGTGGGCGGGCTGGATGTGCTGGCCCGGCACACGGGGTTTCCACCGGC
CTGCGTGCGCGTGGCCGTCATCAGCATGCTACGCGGTGGCAGCGTGGCCCCGGCGGGCAG
TGTGCGCCGTGCTGGCCGTGGGCGGCCTGGTGCGCTGTACGCCTGGGCGCAGCGGGCCGA
TGCCCAGGCAGGCGGCCCCAGCGGCGCGGCGCTGTTGATGGCGCATGTGTCTTCCGCGTG
GCGGGCTGCGCCTTCCGATCTCTGCCTTCCTTCGTCTTCTTCGGTTTTCTGTGGCGCTCC
TGATGGGGCGTTTTTCACTTCTCAAGGGGTTTAGCCCATGTCAGCAGCCATTCAGGTGCA
AAGCACCAGCGTAGATGCCTACCACGCCCAGGGCCATGAGGGGCGCAACAAGCGGTTTCA
GCAGATTTTGGCGGTGCTGCGCGATGCCTGGGCGCATGAGCGCATTGCCAACCTCACGGC
CACCGAGCTGGTTGAGCGCCTTCAGCGCCGCCACCCCGAGGTGGGCTGGCACCCCGGCAA
CGTGTCGGCCCGCCTGAATGAGATGGTGACCGCCCAACTGGTGCAGCGGTGCGACACACC
CCGCCTGTGCAGCGTGAGCAAAAGCGGGCGGCTGTGCAAGCCAGTGATGCTGGTTGCCAA
ACAAGGAAGGCTGGTGGCGTGATGTCGGCTGACTGGATCAAGATGCGCTGCAACCTGTGG
GATGACCCCCGCATTGCCCGCGTGTGCGATGAAACCGAGCAGGGCGAGGCCGCCGTGGTG
GGTGCGGTGTACTGGCTGTGGGCCACGGCTGACCAGCATTCGGTGGATGGCTTCATGCCT
GGCCTGAGCCTGCGCCAGATCGACCGCAAAACGGGCGTGCCTGGCTTTGCCAAGGCGATG
AGCGCCATCGGCTGGATCACGGCGCAGCCCGATGGCGTGGTGATCGAGCGGTTTGAAGAA
CACAACGGTGCCAGCGCCAAAAAACGCGCACTCACGGCCCGCCGCGTGGCCAAGCACCAC
GCCTCTGGCCGTGGCGGTGCTGGTGACGATGCAGGCGGTGCCGATGATGGCGGCGCGGGT
GGCTCTGGCGGGCGTGGTGGCATGGCTGGCGGTGCTGGTGCTGTGCAGCCCGGTGTGGCC
GCTGGGGCGGGTTTCGATCTCTGCATGGGTGGCCCTGTGGGTGCTTCGGTGCCTGCTGCT
GTGGTCGGTGGTGGCGTGGCGGGGCCGGTGGGCAGTGCGCCGTCAGCCTTTGATGACTTG
CCGCTGGTGCCGCCTGCTGCGGTGTCTGGCCGCTGGCTGGCCCCGGCCCCCGTGGTGCCT
GATCTGATGCCCGATCTGGTGCCCGCTGTTGTGGTGGCACCGGCTACGCCTGAGCCTGCA
CCCGTGGCCCCTGCTGTGGATGCTGCACCTGTGGATAAGCCAGTTTCAGAGCCTGCTTCT
GTTGATAACGTGTGTGTAACCACTGATTCAGCACACACTAACGCTGCGAGCGTTAGCGGT
GCGTTACCTAGAGAAAGAGAAAGAATAAGAGAAAGAGAAGAACCATCGTCGTCGTCGCCT
TTCCCGCGTACACAGGGGCGCGTGTGCGAGGCGGCGGCCAGCTACGATGACGACGATGAT
GATTTTTTGCCAAAAAGCCGGGAGGCATGGGCGCGGGTTTTCTCAAAAATCACGGGAACG
CCGGTTTCTGTCAGCCAGAAGTTTGCTATTGTTTCTGATGCATGGATGCTGGCTGGTGTG
TCGGTGGGGGAGGTGCGGGGCCTGGTGGACGCGGCGCGGCGGTCTGCTGGTGGCTCCATC
GGCTACATGCCGGGCTACGTGGAGGCGATGCGCTGCGCTCGGCTGGCTTCGGCCACCGTT
GCCGTCGCCTGCGTGGTGCCGGGTTCTGGCGGGGCCGCTCACGCTGGCGGGGTGGCGGTG
GCCGGTGGTGACGTTGCGCCGCAACCACGCCGCCCTGCCAACCCTGCGGACGTGGCCCGC
ATGACGGTGCCGGGCAGGCCGGGGCGTGACCCGGTGTTGGTGGCCATCGAGCGTGATGCG
GCCAAGGCTGCGCCGCCACCGGCTGCGGTGCGGGAACAGCTGGCGGCCATCCGGGCGCAG
ATGGCGGCTGGTCAGCAGGCCCGCCGCCGTGGCGGTGTGGCTGGTGGCGGCATGCGCGGC
ATTGGCGAGCTGTTGGCCGGGGGTGTGTTGTGAGCGGCGGCGCGGCTGGCCGTGGTGGCT
CGGAGTTTGGCCGCCCTGGCCGGGTGTGGGCGGTGTGGGTGTTGGCGCGTGCGCTGGGCG
ATGGCTGCAATGCGTTTGTGCCCAACCCGGCAGGCGTGGTGCAGTTGCCGTGCCGGTACG
CGGTGCAGTCGGCGCTGGATGCGCTGGGCATCGAGTCGCTGGGCAGGGTGCTGCAAACGC
CGGGCTATGGGCCTGCGGTGCGCGAGCTGCTGTTGGCACACGGGGGCACGGCATGAGCCG
CGCTGCCTCGGTGGGCGCTGTCGGCAGTGGCGGTGGTGCGCGTGGCGTGCGTAGCATGGC
CATCCCGGTGCGCCGGGTCGATGAGCTGAATGCGCTTCTGCGCCAGGTCAACGGCAACGA
TGTGAAGCGGTGGGCCTACGCCACGGTGGGCCGTGCCAGCGTCAAGCTGCCAAACGGCCA
GCCAGCAGTGAGTGCTGACGATCTGGCTCGGGCACGGGCGCTGGTCAACCACATCAAGCA
GGCTGGGTTGTGACATGCGAGTGCTGCGAATCATCAACACGACTGCGACAGCCTGGGGGC
TACCAGCCAGCCGGGCGCATCAACATGCAGGGCCTGCGGGCGCTGATCAGGGTCAAGCTG
GGGCAGTAGTAGCGGCGGGGGCTGAAAAACGCTCTGAGGGCCGGATTTCTGAGGCTGGGG
GTGTGCTGTGCAGCTGAACATCAAGGTGCTGGGCGCTGCCGAGCTGGCCAAGGCGATGGA
CAGGGCTGCAAGCCAGGTGCCGTTTGCGGCTGCGCGGGCCATCAATGTGGTGCTGACTGA
GGCGCGTGGCAAGGTGCAGGCAGACATGCGCCGGGTGTTTGACAGGCCCACGCCTTGGGT
GATCAACAGCCTGCGCATCAAGCATGCCACCAAAGCCACGATGGCCGGTGAGCTGGCCTT
CAAGGACATCAACAGCGTGACCAGCTCGCGCACGATGGTGTTTCCGCATGTGGATGGTGG
GCGGCGGCATCGCAAGGCAATGGAGGCGCGGCTGTTCGCGGCTGGCCTGCTGCCTGCTGG
CTACAGCGTGGTGCCTGGTGGTGGGGCAAAGCTGGATGCGTTCGGAAACATCAGCCGGGG
GCAGGTGAGTCAGTTGTTGAACGTGTTGGGCACCTACACCGAGGCGGGCTACAACAAGGC
CAACGACAAGACCCGGCAGCGGCTGGCCAAGGGCAACGCGAAGAAGAACGTGTATGGCTT
TGAGTGGTGGGTGAACCCAGTGCAGGGCGGGGCAAAGCACATCCCGCCTGGGGTGTATCA
GCGGGTGCGCACGGGGTTTGGGTCATCGCTCAAGCCGGTGCTGGTGTTTGTGCGTGAGGC
GCGGTACCGGCCTCGTCTGGCGTTCGAAGAGACGGTGCAGGCTTGGGCTGTGAAGCGGTT
TCCGGCTGAGTTCGAGCGGGAGTTCGATGCGGCGGTGCGCACGGCCATCCTCAAACGCCA
GGGGGTGCTGCTGTGACGCGCCGCCCTGCATTGGTGCGCCGCCCCTGCCGCGCCCCCGCC
CCCTACCCCCCCCATCAAGGTACTTCCCCAGCCTTCCTGCACGAGGGTAATTCGAACCCC
GCGAAAACGCTAGTGGGTGGCTTTTTCAACTGCTTGACAACTGCTTGACACCACCATGCA
AGCAACAAAAAAGCATGAATTTATAAGCGTTGCATGGATTGTTGTGATACAATACATGCA
ACGGGAAAGAATCCCGCTACCGAACCGGCGGCACCGGAAATCTTGACGGGGAAAAATCAT
GTCGATGACAAAAACACAAGCCATTGCAGCCGCTCAAAAAGCATGCGGAAAGCCAATTCG
CCGTGGGCACACTGACTGGGTGATGTATGTCCCCCACTGCACTACCAAGCCAGAAGGCCC
GGATACCGAAGTGCGGGCCACCAGCTACCAGCAAGCCATGACAAAGCGCACTGGCTATGT
GGCGGAGATTGCCCTGCACTACATGGGCAAGTGGTCGATAGAGGCTGCATGCCAAATCGA
CTACGCCACCCATGATCCGTATGGCGTTCGCGGCGTGGATGCCTTGATCGCTATTGGACT
GGCAGCGTAAAAAAACCCAATCCGATACCGTCATGCCAACCAAACCAAAAGCAGGCCGCC
CGCCTGCGCCACCCCGCCCGCCAGCCATGAGCTGGCGACCAGCCACCTTTGCCCAAGCCG
AAAAATTCAAGCTGCTGGGCGGGGCCAAGTGGCTGCGTAAACAAATCGACGCGGCAAACC
CGGAGAAACTCGATGCAAAACGCCCTGTTTGACGGGTTCGACCCAGCGGAAGTGGCGATG
GTCAACCGCCAAATTGCAGCCGACCGCGCAGAAACACGCCGGGCAACAGCGCAGAAAAGC
GCCAACCGTCACCACATGCGCCGTGCAAACGCCGAAGCCACACTGGCCGAAATCCTGCCA
GCCACCATCGCGCCCGGCGAAACCTGGCACGTCATGAGCCGTGGCGACATCGACAGCCTA
AGCTACGTGCGCCACGTCCTGGCGGGCGTGAGCCACCTCGACCACCTGCTGATGTCCACC
TGGTGCATCGCCAAAAACGACCTGACCGAAATTGCCAACTGGCTTGACTCAGGCCGCGTA
GAACAATTCGACCTCTACGCCGGAGAAATCTTCCCCGGCTCCTACGGCGACGAATACGAG
CAAATGCTCGCCATGTGCGAAAACTATGGCGCACGCCTGGTAATCGCCAAAAACCACAGC
AAAGTCACGCTGTGCAGCGTTGACGATTACAAAATCGTCATCGAGTCAAGCGCCAACGTC
AACACCAACCCACGCATAGAACAAAGCGCACTGCACCACAACGCCGACCTGCACAGCTTC
TACCTTGAGTTTTTCAACGGAGTCAAATCAATTGACAAATCCTCGCAAGCTCACTGAATC
CGGCCTGGCCCGCGAGTTTGGCGTAAGTCGGCAAGCCATCCACGACCTCGTCAAACGAGG
AATCCTGACAAAAGACGCGGATGGATTGATCGACGTGGAAGAGGCGCGTGCCGCCTTGGC
AAACTTGCACCCGTCATCAAAAATCGCAAAAGCCGTGCAATCGGCAGCACCAGGCCCAGC
CACACCGCCGCCAGAGCCATCGCCACCTCCAGCAGAAAAACAAGGCACAGAAATCACAAG
TTTCCACGTCGCCAGAACACTGCGAGAAAGCGAAGAGGCCCGCATGGCCAAGCTCAAGCG
AATGAGCATCGAAAAATCGCTGATTGATCGTGAGGAAGCCGTTCGCGCTGCATTCACATG
CTCGCGAATGCTTCGCGATGATCAAATGAACATAGGCCGCCGCGTTGGGGCAAAAACAGC
AGCAATGACCGACCCGCATGAAATAACCCTGGTTGTCAACGAAGAAATCAGGCAGTCATG
GCACAGGCACACCATGACACTTCAGCGGCAGATAGCGGAAATGACGGGCGAGACAATCGA
AATCCCATCCGACATAGCCAGCCCATTCACAGGCAACGCCTGACGCATGCCACTGCCAAA
TTCCAAAGCAGAATGGATGAGGGGCTGGCTGCTTGGTGGCGTGCCAGACCCCGAACTCCG
CCTCGACGTTTGGTCAGAGGCCCACGTCGTCATCCCCAAGGGCAGCGCAACCTCCGGCCC
CTACCGCCTCAGCCACACCCCCTACGCACGCCGGGTGCTGCAATGCCTGAGCCCCGTCCA
CAAGTGCAGCCGCGTGGTGGTCATGGCTGCCAGCCAGATGCTCAAAACGCAGACGTTCGT
CAATGCTGCGCTCGGCTGGATTGACCTCGCCCCCGCCAACATCCTCGCCCTGGAGCCCAC
CGACAAGCTGGCAAAGCGCCTCAGTAGCCGCCTGGCCAAGGCCATCGACGCATGCGGCCC
CGTGCGCCAAAAAGTGGCCAAGCCCCGCAGCCGCGATGCCCGCAACACCATCGACACCAA
AGAATTCGATGGCGGCGGCCTGTACATCACCACAGCCGGGGCCGCTGCCAACCTGGCCGA
AATCCCCGCCCGGTACGTGTTCTGCGATGAGGTGGATCGCATGGAGCTGTCAGTAGACAG
CGAGGGCGACCCCGTAGAGCTGGCCGAAGCCCGCGCCACAACCTACGAGGGCATGTGCAA
GCTGTACCACGTCAGCAGCCCCACCACGGTGGCCAGCAGCAAAATAGCGCCGCTGTACAG
CATGGGCACGCAAGAGAGCTACCACGTCCCATGCCCCCATTGCGGCCACCTCCACGCCCT
GGAGCCTGAGAATTTCAGGTACGACTACGACACCGACACCGACAACGTGGACCGCGCCTG
GTTCGTGTGCCCCGATTGCGGATCTGAAATCAACGAGTCCGACAAAGCCAGCATGCTGCC
CGACGTTGAAATGGGCGGCCAGGCCCGCTGGGTGGCCGCCAGCAAAGGCGATGGCGAAAC
CGTCAGCTTCCACATCAACGCCTTTTACGCCCCCATAGGGTCAATCACCTGGCTGCGCCT
GGCCCGCCAGCACGCCCGCGCTGATCTGCGCAGCGCCAAGGGTGACAACAGCTCCAAGCA
GGTGTACATCAACACTCGTTTGGCCCGCACCTACGACGACACCCACGCCACCACCACGGC
AGACGCACTCCGCGCCCGCGCTGAACCCTACCCCATGCGAACCGTGCCCGACCCGGCCCT
GTTCCTCACGATGAGCGTGGACACCCAAAACGACCGCCTGGAGTACCAGATCGAAGCCTG
GGGGCCAGGCATGGAGCATTGGGTCATCGACTACGGCAAAGCCTTCGGAGCCCCCTCCAT
CCCCATCGGCCAGCCCGGCAGCCCCTGGACGGTGATTGACGAAATCAGGCGCACCCCCAT
CATCCACGCCAGTGGCCGCGCCCTGGCCATCAGCGCCTACGGCATCGACTCCGGCGGTGG
CCATACGCAGGACGTGTACAACTACGGCAGCACCCGGCGCAACCTGCACTGCGTGGTGCT
GCATGGCTCCAACCGGCCCAACCGGCCAATCATCAGCAGCGGCCCCAGCCGGGTGGACAT
CGACTGGGGCGGCATCCGCACACCCGGCGGGGTAGAGCTGTGGGCCGTGGGCACCGACGT
GGCCAAAGACTATCTGCTGCAAGACCGCCTCAAGCTGGCCGACGGCCCCGGCGCAATGCA
CTTCCCCCAGGCCATCGAAACCGAATGGTTCGACGGCATGGTGGCCGAGCGCGTCACCAT
CGTCCACAGGGGCGGCAAAGCCATCAGGCGCTGGGTCAACCCACCCGGCGTGCGCAACGA
GCCCACCGACCTGTCTGTGTACAACCTGGCCATTGCCTACAAGCTGGGCCTGCACAAACT
CACCCAGCTCGACTGGCGCAACTGGCGCGACAAGCTCATCCCCAAAAACCTCGATCTATT
CGCCCCAGCCACACCAGCCACCCAGGCCGCCCCCGTGCCAGCCACTGCCCCCGCACCACT
TCCAACGCCAGCGCCTGCGCAACCACCAGCCTCACCACCGACCGCACCAACACCCGGCAA
ACCTGTCGGCAATCCCGACAAGTTGCCCACCACTGCGCAACCAGCCCCAACACCCACACC
GGCCCAGGCAACCCAGCCCACACCGATCCCCGCCACACCAATCCAGCCCACACCACACAC
CCTGCCCACCGCCAGCCACCTGCGCCCCATCCCCATCCAGCACCACAGCCAAGCCCGGCA
AAAACCCCGCATGCTCACAAAAGGCTACCGGCCATGACCACACCACCCACCCCCACCCAC
ACCACCGCCCAGGCCGACCCAACCCCGCCCACCAGCCCCGACGAACTGCTGATTGAGCAG
TGGACACGCTGGCAACAGACCCGCCGCTACTACGTACCCACCACCACACATGGCCGCCAC
ACCATCGGCAGGCACACCAGCCACACCGCACCCAGCCTGCCCGAGCCCGATGCCGCCGTG
TGCAGCACCAAAATGCACGCCCTCAACCGCGCCATCACAGCCCAGCCGCGTGATCAGCTC
GAAACCCAAGCCTTCCTGCTGTACTACGTGCAGCGCGTGCGCCCCATCAAAACCATTGCC
GATTACCTCGGCATCAGCCGCCAGCACTGCTACCGCCTGCAAAAACAATTCGTGGCCCGC
GTGCTGGTGGCGGCCAAACAGATTGAGGCAGAAGAGCGGGCTGCCGCTGAATTCCACACC
GCCACGGCGCTGGATGCCGGTGCGAAAAATTGAGGGGAAGGCCATGAGCTTCACCCTTCA
CCACGGCAACCCAAGGCCCATCCACGCGCAACCAATAGCAAAAAGCTATGCTGAAAGCGT
GGCACGGTAAATGCAATTGCATAAAGCGTGCCATGCGTTTTCAATAGTTTTCCGCTATTA
CCACACGGCAGCGCCATCCGTCAAGCCCTGAATTGTCACCACCAGAAGTGACAAAAAAAG
CGTTGCATGCGCAGCACGGCAGGGTCAAAAATCCGGGCCAACCAAAACCGGAGCCCTGCC
CACCCCATGTTGACCATCCGCCGCACCACTGGAGACCTGCAAAGCGTCATTCAGGCCATA
CCCAATGTGCCGCGCCGCGTCATCCCCTATGCAGCCTCCACCGCGCTCACCCGCGTGGCC
AAGCACGCCGCCACCACCGTGCTGCCCGCCGAAATGCGCAAAAGCTTCAGCAACCCCACC
AGCTACACCCTCAACGCCCTGCGCGTGGTGCCATCCACCACCCAAACGCTCAGCGCCCGC
GTGATGGTGAAAGACAAAACCGCAGGCCTGCCCCAAGAGCGTTACTTGCTGCCCGAAGTG
GAGGGCGGCCAGCGCAACCGCAAGGGCCTCGAATCCGCACTGGGCTACATGGGCATTTTG
AAAAGTGGCCAGTACGCCATGCCCGGCAAGGCTGCCACGCTGGACGCATCGGGCAACGTC
AGCGGGGCGCAGGTGCGCACCATTCTGGCTGCGCTCAAAAACATCCGGGGCGGTGTCACC
GGCAAGGGCCAGCGCAAAGGCCGGGGCAAAAAACTGGCCAACGACCTGTTTGCCGACAAG
CCAATGGGCGGCAACCGCCCCAGCGGCATCTACCGGCGCGAAGGCAAACGCCTGCGCCCC
CTGTTCATCTTCACCGACAAGCCCCCAACCTACGCCCCCGCGCTCGACTTCACCGGCGCG
GTGCAAAGCGTGGCGCTTGACCGCTTCCGGCCTGAGTTCGAGCGTGCGGTGGCCGACATG
CTGAGCAAAGGAGCCCGAGCATGACCACCTACGCCGAGCTGCTGACCCGCAAAGCCAACT
ACCTGGCCGCCGAGGCCAAAGCCCTGCAGGCTCAGGAGTACAGCATGGGCAGCGGCGGTG
CGGCCCGCAGGCTGGCCCGCGCTGACTTGGCCGAAATACGCGCCGCCATTGCCGACCTGG
ACAACCTCATCGCCACCCACCCCGACAACCCCGCCCGCACCCGCCGCCGCGTGTACACCC
TGCGCCCCGCGTGCTGACCAAGCCAATGACCAACCTCAACCTGATTGACCGCGCCCTGCT
GCCCATCGCGCCCACCGTGGTGGCCCGCCGGGTGAAATCGCGCATGCAAGTCAACGCCAT
GACGGCAGCCGCCAGCAGCATGCAGGCCAGCGCCCCGGGCGCAGGCGGTGGCACAGGTGG
CAGCGGCGCAGGCTCACGCTGGTGGAGCCCGTTTGCCCGCGATGCCCGCGCCGACACCCT
CAAACACCTCACCACCCAGCGTGCTGCCAGCCGCGAGCTGTACAGCACCAACGCCATTGC
AGCCGGAGCCATCAACACCGATGTGGAGCGTGTAGTGGGCACCGGCCTGGCCCTGGTAGC
CACCCCCCACCGGGGCGTGCTGGGCTGGTCAGAAGACCAAGCCCAAGCCTGGAAAGCCAA
CACCCAGGCCGAATTCAGCCTGTGGGCCGACAGCACCGACTGTGACTGGACAGGCGAGCA
AAACTTCTACCAGCTGCAAGCCCTGGTCAAGCGCAGCGCCAAAACCAGCGGCGACTGCTT
CACCCTGCTGCCAATGGCCGAGCGCACCCGCATGCAGCCCTACGGCCTGCGCCTCCAAGT
GATAGAGGCCGACCGCGTGGGCAACCCGATGGGCAAAGCCGACAGCGCAGAGCTGGCTGG
TGGCATTGCGTTTGCCAATGGCCGCCCCCTGTCCGCCTACGTGTACGACACCCACCCCGG
CTCCACCGGCTGGTGGGGCGGGGCCAGCTTCAGCGGCCAGGCAGTGCAGTTTGTGGGCGC
AACAGGCCGCCGCCA
>2013843001_____PLMO_C312
GCGTTCAGTATCAACTTGAGACTATTAAATAATCGCAAGTTGCGACTAACATCACGCCAT
GAGCAAAGATCGCGCCTATCCCAGCAGCCTGGCTGACCAGTTTTTGGTTCGCCTGCCTGA
GGGTATGAAACAGGAAGTCGTTGCCTCGGCGTTTGCCAACAGGCGATCCATGAATGCTGA
ATTCGTTTACCGAATTCGCCAGTCATTCCAACCAGCCGCGCCGGAAGCAGGTCTGCCAGA
AGAGGCCAAAGCAGCCATACAGAAGGAAATGGCAGCAAGGGGTGGCACGTTTCACGAGGC
GCTGATGCGGTTGCTTACCGCTGGTGAACAACGCTCAGGCATGGTGCTGAACCTGACCGT
TCACAAAGGCATGACCGTGCAAGACTTGAGCACAGCATTGCAGGGCTTGGCTGAAGCGCT
GCCAGCCGGTACGGAAGTGGCCCTTCGCCCATCCGCTGAATAGCAGACACGTACGCTGCA
TTTGCAATCAAAAACAGGCTCTACCGCTTGCCTGTATTCATTTGTTTGCTATCTATCCTT
TGCTCAAGGGTGGCGCAACTTGCGCCCCCTTTGCAATGATTGAAATTTGCGAACCAAGCA
ATGCGGCCACCATGCGCGAACTGGCCGCGTCAAACCCGGCATGAAGCGTTTTCAGTGCGT
CCAGCGCCGGTGTGTCGGGTTTGGTTTCAGTCGTGTGTTTCATGCCTTTTCCCTGATCTC
TTTCACCTTCGCATGCAACATGTCGCGCACGGGCAGTGCCACAGATCCATCTGGGTAGAT
CAGGCACAGCCCCTGGGCCTGCCGGAAGCGCATGCGCACCTCCACCTGGGTTTCACCGGT
CAACTCGGCCAAGGCTTCGAAGTCCACATTGACGCATTCCCACAGGTCAGCCAGCCCGTG
CCCCATGGGCCAGTCTGAAACCTGCCTGACCATCTGCGGCCCCAGCACAGCACGTGGCGG
CGCAAGGGTTTGTCATCCAGCACAACCAGCGCACGCCATGCCTCGAACTGTTCTTTGTGC
TTGGCCAACAGGTCATCGAAGGTCATGCGGTTTTGCCCTGCCGCTTCAACCGTGCCTCAA
CCACCCGCAGCGGGCTGCGCAGCATGCCCCGGCGCAGCAGCCCTTGGTCAAAGTACGCGG
CCTTGGTCACGCCCAGCACGCCCTCGCGCACGGCGGGCCCCAGGCGTTGCAGGGCTTGCA
GCTCGGTTTCTTTGCCTGCGCGGTCGGCGTCGGTCACCTCATCTTCAAACACCACTTCCA
AAAAGCTCAGGGTGTTGGGGTGTGCTGGCCATGGGGTGCGCTCGCGGTCAGGGTACACGC
CAGGCCCCAGGCCGTGCAGGTTCTGGCTGGCCAACAGGTCGCAAATGTCGTGCTCAGGGT
GGCGCGGGCTCAGCAGGTACCGAAAGCCCGCAAAACCCGGCGTGCGCTGTGCTGATTCGG
CGTAGGCCTCGCCATGCGCCCGGTTAATTTCCGTACGCATCACCCGCTCGGCTTTCCACA
GCTCTGAGCCGTCGGCCCCTTTCTCCCCACCGGTCAGCAAGTCGGCCAGGTTCAGCAGTG
CGCCTTGGCGGGCACGGCCCAGCGTGGCGGCCAGCTCGGGCGGCACGGGTTTGCCGCCGT
ACACCAGTCAGCCACCGCTTTGCTTGCGCTCCAGCCCTGCACCACTGCGTTGCTGATGGC
GCGTTGCAGTACTTCTTTGGCGCCCAGGTCGAGCCGCCACAGGCGGTCGCTCAGGGCCAG
GCCATCGGCCATGCGAAAACTGGCCACAAATTCCACAGCCGCCTCGCTGATGCGCATGGC
CGCAGCGCTGTCCAGCACTGCCGTGCTGCCACCCACCGCGCCCACGCCTTGCAGGGTGTA
GGGGCGCGCGCCCAGGGTGGCTGCCTGCTCCAGCGCACCGGTCAGCACCGCATCACGAGC
CAGGCCCATGCGCTGCAAAATGTCTTCAATCTGCCGCAGCAGGCCTTGCAGGTGTTCGCG
GCGCACCAGGTCATCAGGCCCTGCAGCCTGGGCAATGGCCGCCCGCACAGCCTCAGCCGC
GTGCTCGTAGTCCTTGCGCAGCTCGGCACTGACGATTCTGTCCAGCTCGTACATGGCATT
GCGCGCCTGCTGGCTGGCCCGGCGGATGGCGGCGGGGGTTTTCATGCCCTACCCCGCCCA
CCATTCCCACCAGGGTTGTTGATGCTGGTCGCGCTTTCACCCTTGGGCGCGTTGCCCGGG
GTCACGCTCACATTCGGCACCGCACCACGGCCAGGCAGGTTCACCGCATTGCGCCCGGCG
GCGTTTGGCACGGGGTACGCATCGCCCTTCTTGCGCTGCTCTTCCAGCATGGCCTCGATC
TCGTCGGGGTCGTAGCCCAGCTCAGCCCACACCAGCCGGTGCGGCAGGCCCAGGGCGATG
TACTTCAGCGCCAGGTCAGCCGCCTGGTTGAAGGTTTCGGTGCGCCGCTCGGCAAAGCGC
ACGGTAAATTCATCGGGCGCGGGGTCAATGCCTTTGAACAGCAGGTGCACCCGGAAGGCG
GCCATGTAAGCACTGGCCAGTGTGTCTTGCAGGCCGTCCACCTCGGCGTAGTAGTCGCGC
TTCAGGTCTTCCAGAATGTCGCGCTGCAAACCATCGGTGTAGCCAAACAGGCCTTTGGGC
GCTGGGCTGCCTGCAAAAAAGGTGTCCAGCAGGTGGGCCACGTCGGCAATGTCACCCAGC
GTGGCATCACCCTGAATGGCCTGCACCCCGCCTTTGCGGTTCAGGTAAAAATCGGTGGTG
ATTTCTCCCTTCTGCCCCTCCACCTCCTTGCGGTAGGCGGTCAGCGCGGGGCCATCAGCA
CCTTCCAGCACGTGGGCCAGGCGCAGTGGGGCACGCATGCGGCGGCGTATCACCAGGTCT
TCCTCGGTCATCACCAGCTTTTTCCACACCGTGCAGCTGGCGTCCAGCCAGGGGCGGCCC
ATGCTGCCCAGGTCGTCAAAGTTGTAGGGGTCAAGCCTGCACAGCATCAGCTGCCAGGCG
GCAAAGTTGGCCAGCACCGCGCCGGTCATCACGTCGCGCTGCTCGAAAGCGTTGGCAGGG
TTGGCAAACCGGCCTGACGAGTTGGTCATGGGCACGATGGTTTCGCTGGGCATGCGAATG
GCCGACACCACGTCGCGCCGGGCATCGTCAAGCACCAGTTGCAAGGGCAGGTTGCCTTCC
ATCAGCAGGCCACGGGCATCGCTTTTCAGCTTCTGGCTGTTGTTCAGCTGCAAGCGGGCG
TGAAAGGCCGTCCACTCGCGCTTCAGGGTTTCGCTGCTGAAGCGCTCGCTCACCTGCATC
AGCAGCCCGCCCTTGATCACATCGCGCGCCACCCGGCTGTGCACGGTTTTTACCCGGCCG
TCCTGCTGGTCCATGGTGCGCATCAGCCGCACCTGGGTTTTGCGGTCAAAGTCGATCCAC
ATGGTGCGGTACAGCCGCTCCATGGCGTCATCGCTGGCCAGGCGGTCACCGCGCTCGGTA
CCCACGTTCATGGCGCTCGGCATCAGCTTGGCAAACAGGCCGGCCACGTTGGCCATGCCG
GTTTTCAGGGTGGTAATCATGTTCATGGTCAGTCAGTGCCCGTAGGTTGGCAGGCCCAGC
AGCTCATCGCGGCTCACCTTGCGTTGCGAAATCACGGTGGGTGCGTCGGCCAGGCCACGG
GTCAGCAGGGCGTACACCGCTGCGCACACGGCGTCAAACAAGTCATCGCCCACCTTGCGG
TTCACCATCTGAAAGCTGCTGTAGCTGGCCTGGGTGGGCACCGCCTTCATGTTTCCCAGC
TGGCGCACAAAGGCCAGCCACTCCTCGGGCTCGCGCTCGTCCATGGTGTCCACGTAGGGG
AAGGCGGCCCGGTTGCTGTGGAAGGCCTCGCGCACGGCGCTGGCCATCACGTGTTTGGTC
ATGCCCTCAAACCGCATGGGCGCAAACGCCCACTCAGCCCAGGTGCTGCCGGTGCTTTGG
CCGTCGCCCACGGTTTCGCGGTTGATGGGGGTCAGCCCGCGCCTGAACAACTCGTCATTC
ACCCCGGTCAGCATGCCCACGCCGTAGGCATCGCCAATGGCGTAGTCGGGCCTGAAGTAG
TCCCACAGCGTCACCAGGTCACGCGCCAGTGTGCTGTCGCTCACGCCAGGGGCCCACAGC
TTCACAAACGGAAAGGTCACCCAGTTGCCCAGCTGCTCGCACACCACCAGCGAACTTTTG
GATGCCGCCGGGTCTTCCCCGTGGCCGGTGTGGTCATAGCCAAAGCTCAGCAGCCCCCGG
CGCTTGTACCGCTGGCCCGGTACCGGCCCGGCCCGCACCAACCCGGCCTCAAGCCCCAGG
GCGTTGGCACGCTTGATGTACTGCTCCCAAATCCAGTTGCGGGCCCGAATGTTGCGGCAC
AAAAACTGGCGTATGTACTCTTCATCAGGCAGCTGCGCCTGCATGCTGGCCGCCCAGTGC
GGGTCCACCATGCCCAGCGCCACGCCCAGGTGCACGTCCACTGCGGGCAGCTGGTGGTAG
CCGCCGCTGGCAATCAGGCTTTGCAGCACGTCAGCGCCTTTGTACACACCGCTGATGCGC
ACCTTCGGTCTAAATTCGGTCTCCCGCTTGTCCACCCCCAGCCGCCGTGCCGCGCCCAGC
ATGGGCAAAAACCGGCTCAGCAGCCGGTCTTGGGGCATGTCGTCAGTCTCTTCCAGGCTG
GCCAGGGTGATGCTGTCGCCGTCAATCTGGCTCATGATGCCGTAGGCACTGGCCTTGCTG
CCGTTCATAAACTGGTAAGCCATGTCCTTCAGTTGCGGGCGGCCTTGCTTGTGGGCAATG
AAGGCCCCCAGCATGGGGCTGCGCCTGATGGCGTCAATGTGGTAGTTCAGGTTGTTCTGG
CTCTGCTGCATGCGCGGGGCAACAATGCCGCACTCCTGGTAAGGCGTGGTGGCCAGCTCT
TCCAGAATGTGCATTTCCTTCACGGCGGTTTTGCCCGTGCGCCGGCATGAAAAGTCCACC
GTGTCTCGGTGGTCATCCATCTCCTGCATCTTCAGCACCTGAATGGGGTCTAGCTCCACG
TTGTGCACATACTTGTGCCACAGCGCGTGGGGCTTGATGCCCGTCACCGGGTCAGGCTGG
GCAAACCGCATGATTTCCTGCTCGGCCACGATGGAGCTTTTCGCGCGCTGCGCGGCGCTG
ATGCGGCTCACGGTGCGGCCCTCATTTCTCACCACCCCGCGCCTGAAACTCCACCAACAC
CGGGTCAGCCTTGGTGCGCTGCTGGGCTTGGGCAATCAGGTCTTTGGCGCCCTGGGTGGC
CTCCAGCATGCGGGCCCCAAAGCTTTGCAGGGTTTCGCGGGTGTCGGCATCCAGTTGCAG
GCGGCCATTCAGCATGCCGTCTTCGTCGTCGGCCTTCTTCACGGTCATGCCCAGGTCGCT
CATGCTCAGGCCCAGGCGACTCACCAGCTCGGTCAGGGGCTTGAACGCGGGGTTGCTGGT
GTAGTTGTAGATGTATTGGCGCTTGCCGCCCTCGTCCACATAGGTCAGCGTCACCGGGTT
GCCCTCGCGGTCCAGCTCCACCTTGGGCGCTTTGATCAGCACCCCCAGCCCCAACACCTC
TTGAATGCACATCTGCAACATGGCTGTCAGGCTGGCTTGCAAATCGGCATGAATGCCGCC
CAGCACACGGGGGTCGCGCTGCTCGAACGCGGCGTGGTGCAGCATGAAAATTTCGGTTTG
CTTCACGCAAGCAGGTTGCGCGGCGCAGTACTCGCGCCCCACATCGCACCGGGCGCAAAA
GGCGTAGCCGTCTGGCTTGGCCGGAAAGTAGGTGGCCACCCGCGCATTCATGCCGTGCTT
CATGGCGTTGAAGCGGGTGCGCCGGGTCTCTTCAGCAGTGGGGTGCCCGGCCAGGTTGGC
ACCGGTAGCGGCCTTGCCCTCTTCAGTGCGGGGGCCGGTGCTGTTTTGGTGCGCCTTCAG
CAGCGCCACTTCCCACGTGGCCTGCGGCTGGTGGGCTGCATCGCAATGCGGGCAGTTGGC
AAAGTAGCGGTAAGGGTGGTGGTCGCGCTCGGGCGCGTCCTCAATCAGGTCAGGTGCAGC
AGCAAACGACCGCTTGCACTCACCGCAGCGGAAGTTGACTTGCGAAAGCTGGGCCGACCA
ATCGTGATGAGGCATGCCACATCATCGCGGCCAATTTTGTTCAAAAAAAGGGGGCTTTAC
GCAAGCCCCGTTTGTGTTTGTAGCTGTGGATTTTGCACCTAAAACGGGGGCAAGTCACTC
ACAAAACAGCCGCCACTTCCCTGCGAATCCGTCGTCACCTTCAAAAAACATGACGCCGCC
GTATTTCATCATCTCCTGAATTTCCGCTTCAGATGAATTGGTGAACCACAGAGGGAGCTT
CATCACGTAGCGGTGGTAACCAATATACCCACCCATGCGGTTGCGGGCGTTCAACTCGCC
GCACCAATAATCGCCATCTTTTTTGCTCTTGTGGGAATACTTGAATTTCGCGGAATCCGG
GTCATTCAGAAACCGCTTGACCAACCCCTGATGAACGGCAACAGGAGAGCCAACGCTGTT
CCACAAAAACACAAACCCTACAAACGCAAGCAAAAACGCGCAACCGACAAGCCACTTTTT
CACAGACGCGCTCATTCAAAAAACTCCAAAAAAAAGCCAGGCCCAAAGGCCCGGCGTAAA
CCGACGCCAAGCGTCGAAAGGGAGGCCACGCGAACGTGGCGGTTCACATTTTGCCAGTTA
CGCCGCCCTGGCCCACTGTGAACCACAGGACAAAAGTTTGAACGATGGGGGCCTTACAAC
AGTCACCCTCATGGTTCGTGGTGTGCCCAGTACGGGGAGCCAACTTGCAGCACTGTGAAC
CCTTGTGCGCCCATTCAGGCGCACAAGGCATTCCGGTAAGTACTCCACCTCCACGGTGGC
GTCGCTGACGACAATTTCCTTCACGAACGACGCCACAAACGCCCGCAGTTTCTTCGGGTC
TTGGCAGTCCATCACCACGCCCCTCAGGACTTCGGCCACTTCGTATGGGTCCGCGTCTGG
CAGGTCGCCGGGTGATATCGGTTCGGCATCCAAGTCCACCATGGCCAGCTCAAGGCGCTT
CAGCTGCTCGTTCAGCTCGCGCAAACGGGCGCTCAGGTCGCCCAAATTGGGGGCACCGAC
GCCGTGCAGCTCCAACAGGCTGTACAAATTGCCTCGCGCTTTTTCAATCCGTCGCATTTC
TGCCACAAGCCCGGTGCGTCTGCCCGAACGGTCTTTCACCCACTCCCGGCGCTGCTCTGC
CGCCTGGGCAAACACGTCCACCATGCGTTCAGGGGTCAGCACTTCGTCCAGCAGGCGGCC
CAGCATCCAGTCGTCAAACAGTTCGGCCCTGAACTTTTTGAACGCGCAGCGGTGCTTGCC
GGTCAGCGAGTCGCGGCAGCCGTAGTAGTGGTACACCTTTGACCGCCCCGAGCCGCTGCA
CGTCTGCAAGCTGGCCCCGCACACCCCGCACTTCAGCAAGCCGGTGAATGCAAAGTTGCT
GCGCGGCTGCCCGCCCACGTTCATGGGTTGTCGGTCTGTGACCATGGTTTGCACCTTTTC
AAAATCGTCAGGGCTCACAACGCCCTCATGGCTGTTGACCCGCACCCAGTCAGATGGCGG
GTTGGGCTTGCGGCCCTTCGATGTGCGGTTGAACACCGTCAACCCGGCGTACACCTCGTT
TTTCAAGATGAAGTTCACCGTGCCCTTGGCCCAGCGCTTGCCGCGCATGCTCAGCCCCTG
GGTGTTGAGCTGAATGGCAATCATCTTGGTGCCCCAGCCGTTCAGCGCCATGCCGAACAG
CTGCCTGATCAGCGGCCCCTCTGTGGGGTGCAGGGTCAGGCGCTTGCGCTTGCCTTCTGG
CACAGCCAAGTAGCCAAATGGCACCCGCCCACCCAAGAAAAACCCGTCCCGTGCGGCCTT
CAACATGGAGCGCTTGGTGTCGGTGGACACCTGGCGCGAATACCGCTCATCAATGACTGA
GCCAATGGCGTCAATAAACCAGCCGTCATCGGTGCGAATGTCCACCTCGGTGCTGGAATA
AATCAGCCGCGTGCCGTACTTCTCCAGCAGCCCCTTGTAGTGCCCAGCGTCCAGGTGGTT
GCGGGCAAAACGGCTGCTGCTCCAGCACAGGAAGTAGTCCACATCCATCATGGCGCAGTA
GGTCAGCGCATCCTGAAAGGCCGGGCGCTTGTCGGTGGTACCGGAAATGCCACCGTCCAC
AAACTCACGCACCACGGTCAGGCCCATGGCTGCCGCCTTGGATCGGCAGTGGTCAAGCTG
GCTTTCAACGGGCAGGCCGTCATCGGCCTGGCGCTTGGTGCTGACGCGGGCGTAAATGAC
AGCCTTTTTCATCGTGCCCCCACTCTACGCGGTGCCGTGAGCCGGCCAATGTGAGAAATG
CTCAGTTCTTCACCCAACTCAACGCGCAACCGGTCTTTGATGGCCATGTCTGATAGCCCC
ATGTCAACCAGCGTTTCCACATACCGGTTGCGCTGGAAGCGCTTGAAGCTGCCGTACCGG
CGCATTTGCAGCTCGATCATCGAGCCGGAATCGGAATGCATCTCCTGCGCGGCATCCAGC
ACGCGCCACATGGTCATGAAGTGGTCGTAGCCAACGGCATGGGCCAGCGTGAGCCACACG
GCGGGCAGGCCCATTTCCTCCAGCTCGCGGAATCGGGCATCGGCCGAAAGTTGCGGAGCA
ATGCATTCATCCAGGTACCCACCCCCCCGCCGGGGACGTGAGGGGCGGGCCTGCCGAGCC
CCCACCCCCTGCCCGGTGACCTGTTCAACCCAGTCCAGTTGCCCCAGTGCAGGCGCACCA
CTGCGTGTTTCCATCATCGTGCACCCCCTGCTGTCCCAGTGCGGGCAGGGCTGTCCACTG
CGCCTATTGCCAGACCACGCAGTGACCCCGTAGACCCCCCCGTGCGAGTTAGCCCGATAT
TTGGGGAATTTGCGGTCCCCTGCGAGCACGGCCCGCCACGGCGCATGACTGCTGGATTCC
GGTACATCAGGCAGGGTATACAGACCTCCCCAGAATGGGCGTTGTGTAATGGTGCAGGTA
GGACGGACATATGGGGATGGCCCTCAGAATGGTGTGAAAAATTGGGGGTTGGGGTTTGGC
CCTGGTGGTGCAGGGCTCAGGGGAATCAGCGCGGCATGCGCTTGAGGAACTCGCCTACGG
GTGTCTTCATCTTGGCCAGCGGTGCGTGCTGGTCGACCACCTTCATCTTCTTGGTCATGG
CCAGCTCCACATAGATAGCGGTGCTCTTGGGGTCAGCGTGGCCCATCAGGCCCTGGGTGG
TGATGGTGGGCACGTCACTCTCGGTCAACTCGGTACCGAACAGGTGGCGCATGGCATGCG
GGTGCAGCTCATGCTCAGGAATGCCCACACGGCGGCCATAACGCTGGATCATGTCGTGCA
CCGAACGGCGGGTCAGCCTGCGGGCCTCACCCACATGCTCATGCTCTGCAAGGATTGGGT
GCTTCGTGTTCACGAACAGCACCTTGTCGGGCTTGCCCTGCGGGTTGGTCACCTGGCGGT
CAATGCTGGCCAGCTCCTCATGCCCCATGTACACACGCAACAGGCTGTCAGCCTCACGCG
GCAAGGGCACCATGCGTTGACGGTTGCCCTTCTCGGTTACCAGCAACATCAGGCGGGCTC
GGCCATCTACCTGCATCGTCCTCAGGTCGCCAACATTCAGGGCAGTGAGCCCCGACACAC
GCAGCCCACAGCCCATCAGCAGCGACAACATGGCCGCATCCCTGATGCCCACAAACGTGC
CCAGGTCAGGGGCCCACATCAACCGCTCCGCACTGGAAAGCGACATGGCGCGCGGCAACC
GGCTGCCCCCCTTCGGCTGCTGCACCTGCCTGGCGGGGTTGCCCAGCTCATCGTCCAGCA
ACCCCTTGTCATTCGCCCAGGCGTAAAAGCTGCGCACCGCGGCCACATACGGCTTGCGAC
TGGTGGCCACCACACCCTTGCGGTGCAGCCACAGGCCACAGAACGCCTCCAACTCCATGC
CGTCAGCGTCAAGCAGCGGCTTGCCCTGCAAAAACTCTTTCAGCCGGCGCAAGGCCAGCG
CGTAAATCTCAAGCGTGCGCGGGCTCAGGCCCCGGGCCATGCCCAGGTAGTCCAGGTAGG
CACCCACGGCCAGCTCGTCAGTCCATTCCAAGTCATTGGCCACGGTCGGCACCTCCAAAA
AACAGCACTCGCGGGGGGGAGGGGGGCATTTCTTCACGGGGATGCGGGGATTGCCCCGTT
GCCACACCTAACCCATTGATTTGCAAAGAAACACCATTCCCCGCAATCCCCGGAAAACAC
GGGGATGGCCCATGTAACACGGGGATTGCCTCGGTTACCAACTTTTCCAACCCGGGGATT
TTTCGCGCCAACCCGGGGATTGCGTTTTGCTGGTCTGCACCCCCCTCTTTCCCTTTCTCT
CTCTCTATGTAAGAAGAAGAAAAAAAGGAAAAGGGGGCCGCGCCGCAAAAACACACACGG
GGAAAAAACCCCCCAATGCGGGGAAAAACAATGGCAACACGGGGATTGCCCAAGGTTGCG
AAACAGCGTTCGGCCCTTACAACCACGCCAGTTACACCTTCCCGGACACCCCAGTTACCA
CGGGTTAGACCCCTTCCAGCGGATGCCACCCCTACCCGGTTGAAAAAAGCTATTGCCGCC
CCCTCCCCTCTGCCGGTCTTCCCCCCCACAGGGGCGCGGCCTTTTCGGCGGGTGGTACGG
GGGGTGACGTAGGTCACAGGCAACCCACCCTCCCCTATGCCCAGACCGTGGGGCTGGGGC
CAGACCAGCAAAACCGACCCGCCAAAACCGCCCACAGTGCGCGAACGCAAGCGGGTCAAG
GTGTAGGTATCAGTCATCGTGAAAATCCCGCAAATCGCACTTCACGCAGATACGCCCTTC
TCCGGCAACCTGGCACCACCTCCAGTCGTGGATGCAAACCAACTGAATCCGACGATCAAT
GTCCTCAAGCTGCGCCCTGAGGCGACTCTTCTTATCCAGCAGAGCCTCGCGCTGCTTTCG
AAGCTCGTCCATGCTGAAGTCTTCCTCATCACGCCCTCCCCATCGGTCTGTGGCGGCAGT
GGTTTTGGCAGTCGGTGTGACCCGGCCCACCACGCTCGCCATAGTCGTACTGGCCGCAAA
CCGTGCATCGATAGACGGCCTGGCTGCACGTGTTGGTGTAGTCCTTTGGGCAGCCGCGTC
CACCTTCTGATTCCCAACGGTGTTTTCCGACGCGGCAAGCATCCGAGCCCAGCTCAGTGG
ATGCCTCGCGGATCAGACTAATCAGAGCCAAGGTCACGCTGGCACCTCGTTCCATTCACG
GCCATCCAACAGGCGGCCTGCGGCTTTTTTCCCGACGCGGTACATCGGATAGGTGTTGAA
GAAGTCAACACCCATTTCGCCGCTGTAATGCCCGCCTTCAATGTGTGCCCAGCAATCAGA
CTTGCCTTCATATGCCGAGTCATCATCTGGGCCGTTGTCGCCATCTACCCACTCTCCCCA
CTGCTTGAAAAGAAAAGGCACACCAGCGGCCTGGCACTGGTCGCGCAAGCTGCGTGCCCA
GGCTGGGTGCTTAGGTCTGGCGTTGGGTCCGCTTTCTCCGCCAACGATCACCCAGTGCAA
ACCGTTCAAACGCGAGCAAATGCATTCCACAAGAATGCCTCCCTCGGATGAGTCGATCGT
TACGCGGTGGCCGGAGCTGTGCGTCCAGCAGTCTTTGTTCGGGCAACGGAGCGTGCAAGC
CGTTTGAAGGTCCACAGGCCCAAGCAGTGGCTCCATGCTCAAAAACCTCTTGGCAGCGGG
CACATCGAGCAACTTGGGAATGTCCCGGTCGGCTTCAACCTGGCTGGTGATGGTCGCGCC
AATCCAGGCGTTAGGCCAAGGGAATGGGTCGATGTATTCCTCCGCCTGCAATCGAACGTT
CGACAGCATGATCCGCGCGTTGCCGATGCGTTTTGTCAGCAGCAGCCAGTCGAGGTGCGG
CGTGTCACGGATCAACCTGAACAGGTCCAGACGCCATTCGTCGGGCACCTCGTTGTCAAA
AACATCGGCCAGCGATGCGCAAAACACCCGGTAGCGCGTGCCCTCTGCCTCGGCCATCTT
GTTCCAGCGCAGCGGCTGCGCCCAGGTGCTGGGGGCGGTGCGCTTGCGGGGTTGGTTGGG
GCCCCAATGCACCACATGGCGGCGCTTGTCAAAGTCGGCCTCGGCATAGCAGTTGTCGCA
GCCTGGCCCCACTTTCGTGCAGCCAATCCATGGGTTGAACGTGTGGTGTGCCCACTCGAT
CTTCGTGTTCTCAGCCATATAAAACCTCCGTTTTCAACATCACACCCCCCCTTCAGTCGG
CACCACCGCGTGCAGCCCGTACTGCATCAGCGCGGGCAGGCTCAGGCCCACCATGTGGCC
CACGCGGTTGTGGCCAATGGTCTTTTCAAACATCTTGGCGCTGCCGTTCGCGTCCATCAC
CAGCACGCCAGCCTGTTCAAGCTGGCGTTTGAACACCCGGTCGCTCTTGATCGGCAAGCC
GTCCCAAAACTCCCGCAGGTACGGGGTCTGGCGCATGTGGTCCATCACGTGGCTGGTGCG
AATGCACAGCACCGAACGCTGCTCGTGCGTGCCCTCAGCCGTCACCACGTCGAACGCAAA
CGGGTGAAACAGCTTTTTGGCCGCAATCTCACTGAACAGCTTCTCAACCACCCAGGCCCA
GGGCTGGCGGTCGCTCACCGTCTCGCGGATGTGGCGGTTCATCTCGCCCAGCAGGTCACC
CAAAAAGTTGCCGCTGTGAACCTCCAGCCCCAAAAAACGGCACAGCAGTTCCCAGGCCGT
GCCCAGGGCGGCGTAGTTGTTCACCATGCGCTCTGCGCCGCTGTCGTTCGTGCTGGCCAC
ACAGCCGTCGAAGAAGTCCTTCACCATGCCGTTGTGCAGGCTCAGCACCTCATCTTTTGA
CCGCTTGGCCAGCCACTGCAACCACGGCTTCACCGGGAAAACCGGGCAATCCTCAGGAAT
AGGCGGCCCACGCCGCCCCTTCGTCAACGCACTGCGCACCACCTTGCCCACCAGGCTGTC
AACCGGCACATCCTCACCCATCAAAAGCACAGGGGCGCACAGCAAGAAGTCCAGCAGCTC
AGAGCCCCGGCGCGTGTGCTCGTACTGGTAGCTCTCTTGCAGGTTGTGAATCGCCTTGTT
GATCATGTCCTGCTTGTTCGTGCTCAACTCACCCCAGCCGATCGGGTGGCTGGTGTAGCT
CAAGCTCGTCATCTGCCTGAACTCGGTTTGCAAGCTCTGGCGGCTGCTGATCACCATGGC
AATCGTCCGTTCCAAACGCTTGCCAATAAAAGTTTTGCCCACGCCCTTGTCGGCCTGCAT
CACAAAGTGCGGCCAAAAGCCCAAAAACGCCTTCAGGTGCGCCCCCAGGCCCCACACCAG
CGGCATCAGCGCCACGCTGTCTTTGAACGTGGCCCTGAACTGCTCCACCACCTGGCGGCC
ATGGTCCAGCGTGCCCGTGGGAAACAGCAGCTCGTGGTACGGGCACTGCTGGCGGGGATC
TTGAAAAAAGCAGTCAGGCCCCTCGTTCACCACCGGCTTGCCATTGCGCCAAGCCAGGCC
CACAAAGTTGACGGCCTCGCGGCTGCCAATTTCGGCCGCACGCTCCCAAATGTTCACCAG
GCGGGCAAACCCCTGCGGGGCATACACCGGGCCCAGCTTTTTCCACACCTCCACGTTGTG
CAGGCGCTCATCGTCCACCACCCGGCGCTGCAACACCGGCCCATGCCGCGCCACCTGCAC
GCTCAGGGCAAACACCGTGCGGGGGCTGTGGTCCACATCGCCCGTCATGGTGCTTTGCGG
GCTGGCAATGCGAACCCGGGCCACTGCCGCCACCCTGAAGCCGCACACATCGCTGTATTC
GTGCTTCTCGTTGCCGTCGTCGTCTTTGGTGGTCTTGCCAATCAGCTTGGTGAAGTCGGG
CTGCACCCGGTACTTCCAATACGTCATGTAGTCGTGGCTCGGCAGAAACAGGCGGGGCCT
GCCCAGGCGCTTCTCGTTGCCCACCATGCCGGGTATCAGCCACTGCTCCAGCTTGGCCAA
CTCCTTGCGGGTAGCGTCTGCGCCCCACTCCTTCAGCAGGTCGTTCACATCGTTCAGCGG
GCCGTCCATGTCGGCCTGGTCTTCAAACCAACCGGCTTGGTCAACCAGCAGGCAAGAAAT
GTCCAACGCCGTCAGTACCTCGTGCAGCCGCCACGCAGCCTTCAGGCCAGGGCAATACCC
CGCCTGCGGGCCGTGCAACTGGGGCGGGTCGTTGTCCATCACCCCAATCACCTGCTTGCC
CCGGCAAAAACTCCAGTCAATGTTGTCCACATTGCCCGTGCCCCGGATGGCTACCGCAGC
CAGGCGGCCATCCACCTTCTTACCGCCCTTGCCATCGTCGTGGGTGTCAAAACACGTCTC
AATGCTCAGGGCGTTGATGGGGCTCTCCACCACGTACACCGTATGCGCATCGCGCACCCG
GCGCCAGTCGCTCGTCCAGGCAAAGCCATGCTTCTCGCCCTGGCACTGGGTTTTGACGTT
GCCATTGATTTCGGGGTTGAAGTAGCGCATGTCCACCGCCACCACCTCAGCCGTTTGAAT
GTGGCGCACCAAAAACGCCACCGCAGGCCCACCGTGGCCAGGCTGCCCCTCGGGCACCTT
GTCGTTCAAAAACGTGTTCAGCCCCAACGTGTTCTTGGCCAGTGCCCGGTCCACCACGTG
GCGGGCAATGCCCCGCCCCTCCAGGTAGGCCTGCACACGGGCCTTGCCGTCATCGGTGGC
AACCGCCTTGCGGCACTTCTCGGCAATGAACTCGGCCAGGCTCTGCTTCACCTGCGCCAC
CGGCTGGCCATTGGCGGCGGGCTTGGGGCGGTCCACCGCAATGCCGAACATGTTGCCCAG
CTCGCGCACAGCGCTCACAAAGTCGCGCCCCTCGGCCCACATCAGCATGTCAATGGGGCC
ACCGCCCTCTTGCGTGCTGTAGTCCATGAACTTGGAGAGGCCCGTCTTTTTGTCCTTGTA
CACCCCCACGCTGGGGGCCTTGTCAGGGTGGTGCGGGCTGCGGTAATTGCCCCGCTGCTG
CGGCTGCTCAAGCCCCAGCCGCTGCGCCAGGTCATGGCAGTCAATGCGCGCATTCAGCTC
ATCGACCGCGCCAGGCCGAAACGCTTCTTTTTTGGGTTCCATAGGTGTTTTTTTGTTGTA
GCTGGAAATGCAATGCCATCAAGCGGCAGATGGCATTTTTGTTTTGAATCTTTAACGCCG
CTCTCACCTACAACAACAACTCCTGTTGCGCAGGTGGAGGCAGTTGCATGCTGATGTGCC
TGACGCAGCTACCGTCAAGGCTTCGGGGGTAGGTGGTGAAGTAAGCCTGCCTCGCACCTC
CATCAGCCTTGAACCGGAAGTGAAACCTTGCGCAGGTGTCGCACGGCTCAACAGGCACTC
CTGGCGGGTCACCCTCAAGCTTCCCAAAGCAGCGGGCCACGTCGTAGGGCAGGAATCTCG
GGTGCCCATGTCAAAACTCCGTGCTCAGCTCACCGCTGGGCAAAATCTTCATCACGTCAG
CCGTTGCGTCGTAGCAGCTTTTGCACTCAATGGCCTGCTTGAGCGTCTGGCAGTAGTCCT
CGATGCGTTCATCCACCGTCCCGGGGTTGCTCACCACGGCAAAGCGAGCGCCTTGGCTGG
GCATCACCTTGGCTTTCAGCGTCATATCGCACCGCTTTCCGTGTCATCACTGGGCAAGTG
CTGAACCTGAACCGGCTTGTGTGCAAAGCGCCTCGGAAACCAATCGCAATAGGTGTCAGT
CGGCGTGTGCCCGAAGATCAGGCAGCAACGGCGCTCATGAACGCAGTGGCCGCAGGTCTT
GCCATCAGGCAAGGCCATGCAGGTGGAGCTGTTGCACGCCTTGTCGGCACAGCACCCGTG
GGTTGATGTTTGGGTGGTCATGCCAAAGCCTCCGTGAACGTGCACCACTGGCGACGAACC
GTGACTTCCTCGCCCACGTTGCGTTCGTTGTAGGGAAGAATCGCCTCGGCCTTGCCGCTG
GTGATCTCAAAGGTTGCCCAGGTTTCGTCAGCGATCACCAGCACCCCGGTGAACTTCCCC
TTACGGCTGCTGGCCACGCGGTACGTGTGGCCGCGGATCAAATCTATGGTGGTGCTCATG
ACATCGCCCCCTCCTTCTCAGCCCGCTTCGCCTCACGCTTCGCCCGCCGCTTCTCCAGCA
GCACCTCGCGGTTTTTGGCGTAGTACTCCCGCTGCTTCACACGGGACTCTGCCAGGCGGG
CAGCTCGCTCATCGGGCGTTTCAT
>2013843001_____PLMO_C42
TTTTGTCACCACGGCATTGGCGGCGCACATGGTCAACACCGGGTTGCCACCGTGGGCGAT
GCGCCCATTCAGCAGCTCGGCTTCCAGGGCATCAAGGGCAACCGACATATCGCGGAACCC
CTGGCCATGTTCGACAAGGGGAAGATCAACACCCAGGCGGTCGAACTCTTTCTTCAGCAG
GTCGATTCGCCAGCGGTCGAAGGCGATGGCCTGCACATCAAGATCAGCAAGAATTTCGGC
AATGTCTGCGGCGACGTGCTCATAGTCCACGCTGGCACCTGGCGTTGTGCGCAAGTAGCC
TTGTCGGTGCCATACCTCATAGGGGGCACGGTCACGGCGGGCGCGGTCTGCCAGTCCTAC
TTCGGGTGTCCAGAAAAACGACTGCACATGCCACACCTCATCCACCTGGCCGACGATCAC
CATGGCCGTTAAGTCAAGGCGGGCGCTCAGGTCGATACCGCACCACACCGGGCCATCGAA
AGAGGAGATGGAAAATTTTCCGGATCCTCCGCACGATTTCCACACGTCCGGGCTGATGAA
TGGCGAGACAGTCGAAACCCGCTGGTTCAAGAGCAGATTGCGGGCGCTGTTTTCCATGGA
TGGCATACGCGCTGCTTGCGCCAGTTGCTCGCGTAGTCATCAAAGCTGCGGAACGTGCCC
AGGGCGGGATTAGCGGCCCTCCATGCGCTCTCATCCAACAAGTCACACCCGGCGGGCGCT
TCGTACACATGGCAGACGATGCGCTTATCCTGGCTGGCGCGGGCGTCATCAATCCACGTT
GAAAGCAAGTCCGCGTCATTCGCTGCGGCGGTACTGATGGCGATCAGCAGCGGCGCTTCG
TGCGCGCCCTGGCTGGTGGTGATGGCGTCGATAAAGTCAGACTGTGGGCCACGCACCTGG
CCAATTTCGTCGAGGATGGCCAGCACCGGGGAGAGGCCGTGGGCGGTCTTGCCGTCAGCA
GCAAGGGCCTTGTATTCGGTGTTTAGCGGCAGTCCTAGCAGGCGCTTGCCGCTCGGGATG
ATCCGCACCAGGCTGGAAAGCTTCGGGGAAAGCTGAACCATCTTGCTGGCCAGATTGAAC
ACCAGAGCGGCTTGATCCCGGCTCATGGCACCGCTCACGATCTGGCTGTTTTGCTTTGCC
TCGGGGCCCACCAGGTGCGCCAGTAGCAGGCCAGCAATCAGGCCAGATTTCCCATTCTTG
CGGGCCACGCTCAGGATGGCGCGGCGCGTGCCGTGGGGGTTGTCGTAGATGTCCCGAATG
AACTGCTTTTGAAACTCTGCCAGCACCAGCGGTTGGCCCACCTGCGCACCGTCTGGCACC
AGACAGTAACGCTCGATGAACTCGATGATGCGGGCGGCGCGGGTCATGGGGTAATCGTTA
TCATTTGTGATAACGATTTCAGGCGGCAATCATCTTTATCATTAGTGATAAGGTTGTTTT
GCTCACAGGCGCGGCGGGCCACTTCATCCATTTGGATAGAGTGAGATTGCCAGCTCATAC
GGCGCGAAGCCTCGGGATCAGGTCGTCGCCATCGTCCTGGCGCGCTTCCCGCTCGGCAGT
CGCTGCGCCCACCATGTTGGCAGCGCGGCCCACGGTGGCTGTTGTGTGCACACTGAGCGA
ACGGGCAAGGGCAAGGCTCAGGCGGGTAAGTTTTGCGTGCTCATCTGAGCCTACGGGCGC
GGCTTCCAGGGCATGTTGCACGCGGGCCATGTTGGCAGCCGTCACCAGGTCGGATTGCGT
CCATGTGTCCCTGGCGCGGCTGGTGATGATGGCGTCCCAGAAGGGCTTGCACGGCTCGGG
CAGGGTCACATACGCGGGCGGCTCGATAGGCGGCAGGGCGGCGTTCTGGTGCGCTTCAGC
GGCATATGCGGCGCTGTCGGACTTGGGGCGGCGGGTCTTGGTCATGAGTTGCCTATTTTT
TAAGCACTAGCCGTTAAAGTGAAGGGTACAGGTCGGTATTCGCTTACCACACTCTGGTGA
TTTCTGCAATAGGACTGTTGCTAGGGCGCACCAGACGGGCCTACAGCCGCTTTATTCCAG
TGGTGCATGGGGTTGGTAGGGTTGCCCTCTGCATCGCATCCCATGCGCGCCGGTCTGCCG
TACAGGCTGGCCATCGTCCGGATGGAATGACACGGTTTGCATGTGCTCTTCAGGTTCTCC
CGGCTGTTGTTGGCCGGGTCAAAATCAGAGTGGTCAACTTCTGTCGCTGGCGTGATAGTC
CCAGGCGGGCAGTATTCGCACAGCGGCACCTCGGCCAGCACCTGTTTGCGCAGTCTTTGC
CATGCGCGGCTGTTGAGGGGCAGCGTTCGCCCGTTCGCGTCCTTTGTCCACCTCGTGGGC
TTCGTGACAAGGTAGCCATTCACGCGGCGCTGTTCGCTCATTGCTTGCTCGGGTATGGCT
TTGCCGCTGGCGTTGCGGTGCCCGTGGGCGCGTCGTCGATACCCTCGATGGCGCAAAAAT
TTTCGAGCTTGCGGGCCTCGGAGCGCAGCATCCATCCGTCGTTGATAGCGCTCGAATAGA
ACGCGGCGCGCTCGGTGCTGGCACCTCTCAGCAGGCCCTCCAGGCTAAATTCTGCGTACA
TGGTGCGGGCGGCGGTGGGCGTCAGCAATTGGCGGTTGATAGCGCCTTCAATCGCGCTCA
AGTGCCTGCCCAAAGTGTGCTTGGCAAAGAACATGTCCATGGCCACGCTGTTGCTGTATG
TCGAGTGAGACAGATCACCAATCAGGACGGGCGGCACCTTAAAAATTCTGGCCACTTCCT
CCACTGAAAAGCGGCGCGCTGCAACCCACTCACTATCTGCCAGTGACAGGCTGATGGGAG
TGAAGGTCGAACCCTCTTCCATGATGGGCACCTTGCCTGCATTGCTTCCACCGGCGTACT
GGCTTGCCCAGCTTGCGGCGATGGCCTGGCGTTGCTCGGGCTTCAATCGCCCAGGCATGG
ACAGGATGCCGCTGGCCTTGGTGCCGTTGTCAAAGGTGCTCTGGCCATGCTGCGCTTCGG
CTTGTGCGAGTTGGATCACGGCGCGGGCTGCGCTGATAGGACTCACACCCACCAGCGGAT
CATTGCCAGCACGGTGGCGAAGGTGAAACACCTCGGCAGGCAGCAGGCGCTCTCGCTTCC
CGTCCCGGTCGGTGTACTCATACCCGCCGATGGTTTCGCCCTTGCGCATGATGGTCACGC
GATCCGTCACCATGGGGTCAAGGCTGCGCACCTGGCCATCAAACCCACGGGTTACGCGGG
CGTAGGCGTTGCCGGTCAGCAGCATGGATGAAACCATCCATTCCCAGAACTCGGTGGCCG
ATTGCTGGCCATTCGGTGCACGGTGCAACACCGTGTGCAATGGGTGGTCGCTGGCTGTCT
TTCGGTCGCCATCATCGCCGTGGCGGTACAGGCGCAGCGGCAGCGATCCGATGGCCTCGG
CAATCAAGGCCACGGCGGCATAACAGGCCCCAACACCTTGGGCGGTGTCAGGCGTCACGC
TGGTGGCAGACAGCGGCACAGGCCAGCCATTCACGCCGATGGTGCTGCGCGCCTCCAGGC
CGATGGCGCTTTTGATGCGGGTGATGATGCTCATGTGGTTTGCAGCCATGCGGCGTTCAT
GTCCCAAAAGGATTGCGTGATAGGCATGTTGCGCAGGGCTACAGTCGTGTCCTGATATGC
CGGGTCTGACGTCAAGGTGATTTCCACCAGGTCAACGGTCAGCAGCTCACGCACCAGCGT
TTGACCTCGTTCTTCCCAGCGGTCGCCCCCGTCTGGCACGGTGAACCCGAACGAGCATCC
CGCAACGTCACCACGATCCACCAGGATGGCCAGATCACGGCCATGGGTGGTGTCAGGCAA
GGCCAGCTCGAATGCAAGGCCCTGCGGCGTTTCCCGTAGTTGCAGCGTGCCGCCTCGGGT
CGTGCCCAGCAAGGCCGAACCATCGTGGTGATAGAGGGCGCGAATGTTGGAACCCGTCGC
CAGCGATTTGGCGAAAGCACCAGGGCGGATCACTTCGGAGAATGTGCCCAGGTTGGCTTC
GGAATTGAACACGGCGGCGATGCCGTGCAATGTCTTGTTGCCGGTCGCTTGTAGCGTGCC
GTGTCCGCGTAGTTCCAACATGTCGCAACCCTTCTTTACAGCGTCACGTCATCAATGACG
GTGAAGGCATCTTCACGGCGGGGCACCATGTCGCAGGTGGTCAGGATGCGCACTTGAATC
GCGCCACGGCTGTATGGGCCTGCGGCATACTGGTTCGTGAGAATGTCCACAGAACCCCAG
GTGCCCACGATCATTTCGGAGAAGTCCCCGACGATGATCCGACCTGTCGCAGGGGCACCG
GCTTTCTTCACCAGTTGATTGGTGACAGCCACGGGCACGCCAGCGAGTTGGCCGTTATCC
AGCAGGTAACCCGGCAGGCCAGCTTCGCGCAGGGTCTTGCGCAGGATGGTTGCCACCTCG
GGATGGGTCAACCAGGCGTTGGGCGTGATGTTCTTCATGGCCAGCCCTTGCAGCACCGTC
AGCACCTTTGCCCAGGTCGGAGCGCCCAGGGTGCCGGTGCCAGTGGCTGCGGTCAGCAGG
CCTTCGGGTTCCTTCAGGCCGTCGCCATGGATCAGGGCGCGGTCGATTGCAAGACTCACC
ACGTCGATAAAGTCGTGACGCACCAGGGCTTCAATCGAAGGATTGGACTGTTGCAGCAGT
TGGCGTGACAGTTCGGTGATAGCGCCCACATGCTTGGGCGTCAGGCCGATACTGTCGAAG
GTCAGGCCGCTGTCGGTCAGGGCGTCGCCTTCAGCAATCCATTGCGCCGTGCTGGTGGTG
GCCTGGCGCGGGATCACCACGTCACCACGGAGATTCGGCAGGACACGGGCACCCAGCGAA
CGCACCACCATGCTGTTGCGCAGCAGGCCCACGAATTGATCAGCGCGAAAGTCCTCGGGC
ACGATCCCGGCGGCGGTGGTGGTGGTCTGTGCGGCGCGTTGCTCGAAAAGGCTATGCGGG
ATCAGCACACCCTTGGCCTGCACACCCTGGCGCTTTTGCTCTTGGTTGTATTCGGCAAGG
GCACCAGTCAGGGAACGATTCTCTGCATGGGCGGCGATGGCCTCCACGATGCTGATGCTG
TTTTCCAGATCCGTCACGCTCTTGTGCGCCGGCGTGCCCAGGGCTGCGGCGCTCGGCTTC
TTCCACGAACTGAGCGCGGGCTTCCTGGCCTTCCAGGTTGACGATCTCGGCCTTGATGGC
GTCGAACTTGGTTTGAGCTTCGGGCGTCAGGGTGGGCATGGATGCCAGCAGGGAACGGGC
TTCGTTCACCTTGGCGGCGCGTTGTTCGCGGATTGCGTGTAGAGCTTGCATTTGTGGGCT
TTCTTGAAAAGGTGCCCATGCAATCGCCGGGCGGGTTGCAATAGCCATAGGCTATTGATA
CTGCGGCATATATAGCTTGTTTCTATCGGTGTGTCAAGAAAAAACCCGCTCGGGCGGGTT
GAGGGGTGGCTCCAGGGTAGTAGCCCGCAAAATTTCGGGCTACTTCGCCGGACGCGCCAG
TGCTGGTACCGACAGTACCGTCACTGGCGCGTCCGGGGTGCTGGTGGGTGGCGCAAATTG
CACCCTTTTCGGTGCCGGTCAAATACTTGCGGTCTTATGTCAAGCGGGTGAAGGTGGTGG
GCGGGTGGCTGGATTTGTACCCGCTGGCAAGAATGGGACTTGTCCCATTTGTCTGTCAGA
ACAGGTTCCCGACCTGTCCAGGGCTGGGAACCGGCATGGCCTCGGGCTGCGCCTTGCGTT
TCTTGTTCACGCTGTAGGCCGTCAAGACGTTGTGCGCCAGCATGGCAGCGGATGGCCTTG
TCTGGCCCTCGTTGTCTGTCCAGGTGCCCAACGTCAGCGGGCCGGTAATGGAGACTGCAT
CGCCTTCGTTCAGCACCAGGAGCGCGGCCATGGGCTCGGGCTCGAAAGGCCGTCACGCTC
ACCACGATCACAGCACCGTCGTGCATGGAGACACGCACCCGCGCACCGGCGAAGGCTGGC
CAGATTTTGCGAGTCGTTTTTGGGGAGTGCCGATCAGTCG
>2013843001_____PLMO_C457
CTCTGCGCGGTTGCCTTTGTTGTCGGCAAGCGCTGCCACTGCGCGCATGGCTAAGTAACA
CGCTGCCCATGCCTCGGTCGGGTGTTGGTTGCATGAGAAAAGGTTTCCAGGGCTTATCAG
CACGTAGTCATAAAAGGCGGTGTCGCGCATGTCCTCCCTGATGATCTCAGCAGGCGTGCG
CTGTATCCACAGAACCGAATGCTCTTCGTGGTAGTCATCTACTGCGCCGTCCACAATTTG
CGGAACCTTGCGCACGTCAGCAAAATGCACCAGGGCGAGCGTGCCCTCATCCTTGGGTAG
CCATGAATTGACCGGCGCCGGGGCCTTCGGCTCTGCCAGCAGTTTCAGGGCGCCGTCGAT
GCTCAAATGCGCAGAGCTCTGCGTATTTGCCAGGGCGTCCCGGTTTTCGTACAGGCGCAT
GTACGCCTGCGCCGTGCGGGCGCTGCCCTCGAAGTTGTCAGCCAGCCAGGATAGCCACTT
GCCATGGCTACACAGGGCCTTGGCCTCGATCAGCAGGCGTCCGGCCTCCATGGCGTGATT
CACCGCCTGCATGGCGTGCTGCTCGGCTAGGTGGTGCTCCTGGCGGATGCTGGCGGCCAG
CTCGGGTAGGTTGTTGGTGATGATGCTCATGGTTTCATTTACTCAATTACTTTGACAAGT
AGTAACTCATTGCTTCCCGGATCAGTTCGGACAGCGGGCGATTGCGGCGCAGCGCCTCGG
CTCTCCACTCGGTGCGGGTTTCTGGTGGCACCTCAAAATTAACCCGAACCCAGCCGCGCC
CCTCTTTTTCGGTGGACTGCGTTTCTGGTTTGATCAGGTTGACGGGCACGTCATCGCGCA
CACGGTCGAGGGCTTTAGATTTCAGTCCAGCCATTTGGCGGCCTCCAGCTCGTTGATTAC
TTGGTTGATTTCAGCTTGCGCGGCGGTGTCTGCCAGGTCGAACACAGATACCCCGTCTGT
CATGGCTTGAGCGAAGGCGGCACGGTTGCCCACGGTGGCCGTCATTTGGTCAACCCCGTA
TTCGTTCCAATCGCCCTCTTTGATCAGCCGGGAAAGCTTCGTATTTGCGGCGGCCCGGTT
GACCAGAAAAGCCGCGTCAATCTTCCCGCCCAGCTCTATTTTTTGCCGCACCAGGCGAAC
GGTCGCAGCACTTGCCCACACGTCAGCACCGGACGGCTGTATCACGATCAGCGCAATGTC
AGACGCGGACAGGATGGCGGCGGCCATGGCGTCAGCTTTTGCCGGTGCGTCGATCACTGC
AATGTCCGCGGCGATGGTTTGCAGAGCGCCGGACAGGTTGGGGGCGCGGTCGATAGCCAC
CACAGGCGGCAGGTCGGCACCCTCGGGACTCTCTGCCCTCCAGTCCCTGGCTGTACCTTG
GGGGTCTGCGTCGATCAGCACCACGCGCTTACCCTGGCGATGCAAGGCGGTCGCCAGGTT
GGTGGCAATGGTGCTTTTCCCGCTACCACCCTTTTCGTTGATGAGTGCAATTGTTTTCAT
GCCCTCATTGTTTCACATACTCAATTTATCAATGATTGATTTACTCAATTACGGGCGCGG
TGTGCATAGCCCTGCACAAACTCAGAAGAGCGGCATTTGATCCGGGTTCGGTGGTTTGAA
CTTGCGCGGCATGTTGTTGTTTTCAAACTGCCGTGCCTGCGCTTCGGTGATTTCTTGGCC
CACCACGCTATCAATCCAGCCTTGCAGCGGTGGCCACTCCAGGCCGATGGCCTCTATCTG
CGCACGAGTCCAGGCACCTCGGGCGGTGCGGTGCTTCATGATGTATTCGCGGGTCAGCTG
CATGGCGTGATTCTGTACGCTCACAGGCCATGCTTGTTCCCCCGTATGGATAACTGGCCT
GCACCCACCACAAGGGCGGGCACAGCCGCTGCGCGGTTCGCCAGTTACCCACACTCCAGC
CCGCCTTCGGCCTGACGCGCTGCGCTTGCCGAATACCCTATTAAAAGTTTCCCATGGAGA
CAGGGGAGAGACTTGTCCCCCCTTGTCTTTTGTCTTGGCAGGTACATGCTGGATGGTGGG
TTGGTGGGCTTCGGGAAAGCTTCGCCCAGCTCGAGGTGAATCGAGTTTTGCGCTTTCCCG
ATGTATGCCAGACGGAGCCTGTCGGAGCCTGCAACGGGTCTGTATGGCTGGCGTAGCCGT
ACAAAAGCCGCGTTCACAGGTTCGCCCTGCTCCTCACCCGGTCGCGGCAATAAGCCTCTC
GGTGGCACTTAGGAGGATCCCGCTGTAGTGCCTCGCCACAGTATTCCAGCCGGGAACCAT
GTGGCGGGAGGGTGACAAGTCTTGAGAAGCTGTACCCCGTCGCATGGTTGACGTGCAAAA
CACTATGCAGTCTGTCCGGGGTTTTGGCATAATCACTCGCAACGGAGCGATCAGGCGTTA
ACCCGTGTTCTTACTGTTTCACTCCCAGAAAGCCGCAATCCTTGCCAGGGTAGCGGCTTT
CGGCTTTCTAGGGCCACTAGAGAGCGAAAACGTGGCGCGATGATACGCCATCTGTCCGGG
CGCTACAACTACGCTAGCGCCTTGCACATCAAGTGCAGCTCACGGCGGCTCGAATGCACA
TCCAACACCGCCTCGATCCCGTACACCGTGCCGTTGTGGCTCACCCGGTCGGCTGGCGTG
ATACCGGGCCGATAGCGCATGATGATTTTCAGCTTCACCTCTGACATTGCAGCCTGAGCG
GCGATAAAGTCCCGGCCCGTCAGTGGCTGCACATGTGCCCAGGTGGTCACGATGGGTAGC
CACGAATCTGGCAGCGGCTCCCCCCAATCGTTGGTGGCACCCGTGCGGCGCTCGATAACG
ATGCGTTGATCCAGTGCACCGGCGTTCATGCGCTGTACTGCCGGTAAGGGTTCAGCAGGC
GGTAATAGGTGTCATTGCGGTAGAGCTGTCGGTCTGACACATCCTCACGGTTTTCATACA
GGCCAGCCACCATCAAAAGGGCGGCAGACTTCACCGGCGCGGGCACTGCCACCACGAGAT
CAGCGGCATCCATATTCAAATAGTCCGCACAGGCCGCAATGGCGGTATCTATCAAGGCCA
GCAGCAGCGCATCCTCGTCGTTGTGGTCGATACGGCAGTGCCGCTTTACTTCTTCTAGTG
TCAGCATTTGAATCTTTCAAATGGTTGGAATAGGTGCCAGCACCGTGGGCGAAAGGTCAG
GGCCACAGGTACGCATCAGAGAATCACTCACCTTTGCGAACCCATGCCGTGAAAACCCAC
TCACTGGCTGCCATGGTTTTTCTATGCGCGGCACTCATGGCTTATCCGCGTCCGGCCTTC
CACTCATGTGGCCCCCCGGCAAGGGCGAGAAAATCAAACGAACGTGAAGGCATCAAACCC
GATCCCCTGCGCCTCGGTGGCCTTGGATGCGATGCCCATACTCATGGCCAGCGCCTGCAA
TCCGTCAATGCGTCCGGTTGCCTTCGCCTTGTCCAGCTTGCGCCCACCGGCTGGGTCTTT
TGTCACCACGGCATTGGCGGCGCACATGGTCAACACCGGGTTGCCACCGTGGGCGATGCG
CCCATTCAGCAGCTCGGCTTCCAGGGCATCAAGGGCAACCGACATATCGCGGAACCCCTG
GCCATGTTCGACAAGGGGAAGATCAACACCCAGGCGGTCGAACTCTTTCTTCAGCAGGTC
GATGCGCCAGCGGTCGAAGGCGATGGCCTGCACATCAAGATCAGCAAGAATTTCGGCAAT
GTCTGCGGCGACGTGCTCATAGTCCACGCTGGCACCTGGCGTTGTGCGCATGTAGCCTTG
GCGGTGCCATACCTCATAGGGGGCACGGTCACGGCGGGCACGGTCTGCCAGTCCTACTTC
GGGTGTCCAGAAAAACGACTGCACATGCCACACCTCATCCACCTGGCCGACGATCACCAT
GGCCGTGAGGTCTAGGCGGGCGCTGAGGTCTAAGCCTGCGAAAACGGGGCTATCTGTCAA
CGGATGACAGATAGCGCCACAGCTTTTCCACACGTCCGGGCTGATGAATGGCGAGACTGT
CGAAACGCGGCAATTCAGCAAAAGATTGCGGGCGCTGTTTTCCATGGATGGCATACGCGC
TGCTTGCGTCAGTTGCTCGCGCAGATCGTCGAGACTGCGGAACGTGCCCAGGGCGGGATT
AGCGGCCCTCCATGCGCTCTCATCCAACAAGTCACACCCGGCGGGCGCTTCGTACACATG
GCAGACGATGCGCGGGTCTTGGCTGTTGCGGGCGTCATCAATCCATTGGCTCAGAAGATC
CGCATCGTTGGCAGCTTGGGTACTGATGGCGATCAGCAGCGGCGCTTCGTGTGCGCCCTG
GCTGGTGGTGATGGCGTCGATAAAGTCCGACTGCGGGCCACGCACCTGGCCGATTTCGTC
GAGGATGGCCAGCACCGGGGAGAGGCCGTGGGCGGTCTTGCCGTCAGCAGCAAGGGCCTT
GTATTCGGTGTTTAGCGGCAGTCCTAGCAGGCGCTTGCCGCTCGGGATGATCCGCACGAT
GCTGGAAAGCTTCGGGGAAAGCTGAACCATCTTGCTGGCCAGATTGAACACCAGGGCGGC
CTGATCCCGGCTCATGGCACCGCTCACGATTTGCGCGTTTTGCTTCGCCTCAGGCCCCAC
CAGGTGCGCCAGTAGCAGGCCAGCAATCAGGCCGCTCTTGCCGTTCTTGCGGGCCACGCT
CAGGATGGCGCGGCGCGTGCCTGCGGGGTTGTCGTACACGTCCCGAATGAACTGCTTTTG
AAACTCTGCCAGCACCAGCGGTTGACCCACCTGCGCACCGTCCGGAACCAGACAGTAACG
CTCGATGAACTCGATGATGCGGGCGGCGCGGGTCATGGCGTCACCTCGCGGGCGCGCACG
CGGCAGCTCATTGAAGGCAGCAAAGTAAAATCGATTTTACTTTCCTCGCAGGCGCGCACG
CGGCAGCTCATGCTCAACCTCTGCAAATACTTGCAGAGGTTTGCCTCGCAGGCGCGTGCG
CGGCAGCTCATACCGCCCTGAGCCTCGGAATCAGGTCGTCCCCATCGTCCTGGCGTGCGC
TGCGTTCCAGCTCGGCACCCTTGGCAATGTCTGCACTGCGGCCCACCGTGGCCACCGTGT
TGACGGCAATGGCGCGTGTCAGGGCAAGGGCAAGGCGGGTCAGCTTCACATGGTCGTCGG
AGCCTACGGGCGCGGCCTCCAGGGCGAACTGCACGCGGGCAAGGTTGGCAGCCGATGCCA
TGTCCACCGGGTTCCAGGTGTCACGCGGGCGGGCCTGCACGATGGCATCCCAGAATGGGC
GCGCACCGTCCGGCACCAGCACATGGGCAGGCGGCGACAAGGGCGGCAGGGCTGCGGCCT
GAGTGGCAGCAATGGCGGCTGCGGCGCTGTCGGAGCGCTTTCGCTTGGGTGTCAGTTTCA
TATGTGCCTCTTTTTTAGGCAGTCAGCGTTAAAGTGAAGGGGACAGGTCGGTATTCGCTT
ACCACACTCTGGTGATTTCTGCAATAGGACTGTTGCTAGGACGCACCAGACGGGCCTACA
GCAGCTTTATTCCAGTGGTGCATGGGGTTGGTAGGGTTGCCCTCTGCATCGCATCCCATG
CGGGCCTCTCGCCCGTACAGCTCTGCCATGGTCTTGACTGAGTGACACGGACGGCACAGA
GCCTGAAGCGCATCCCGGCTGTTGTCGGCAGCTCCCCGCATGTGGTCAACCTCAGTAGCT
GGCACCGCAAACCCTTGCGCTGCACAGTGTCGGCACAGTGGTTCCTCTGCCAGCACCTGT
TTTCTGAGCTTGCGCCACGCTGCGGAATTGAGCGGCAACACCCGCCCGTTGCTGTCCTTT
GTCCACCTCATTGGTGGTTTGACAAGGTAGCCATTCACGCGGCGTTGCTCAGTCATTGCT
TGCTCGGGTACACACCGGGCGCGGTGGCAGTGGTGGTAACGGGCGCATCGTCGATACCGT
CAATCGCTGGCAGGTTCTCCAGCTTGCGGGCCTCGGAGCGCATGAGCCAGCCGTCTGAGA
TGCCGGAGCTGTAGAACTGCGCACGGTTCACGCTGTCGCCTCTCAGCAAGCCTTCCACCT
GATGCTCGGCAAAGTAGGTGCGGCGTCCGGCGTCTGTCAGGCACTTGGCTGCAATGGCTT
GTTCCCATGCGATCAAGTGACGGCGCAATGTCATCGTGACGAACTGCCGTGCCAGTTCCA
CCGAGTTGCTGTAGTTCGCTGATTCCATGCTTTGCACGATCAGCGGCGGGCAGCGGAACA
GGCGACACACCTCAATCACGGACAGCTTGCGGGCCTCGATCCAGCTTGCATCCTCCAGGC
TCATGCTCAGGGCTTGGAAGTCCACACCTTCTTCAAGAATCGCCGTGCGGCCTGCATTCG
CAGCACCTGCGTGTTGACTTGCCCACGATGCGCCGATGGCCTGGCGCTGCTCGGGCTTGA
GCTTGCCGGGGAACTTCAACACACCCAGCAGCTTTGCGCCGTTGGTGAAGGTGCTCACAC
CGTGCTGATTCTCTGCAATGGCCAGTTCCACCACACCACGGGCAGCGGCGATAGGACTCA
CACCTAGCACGCCGTCATCACCCAGGCGGTGGCGAAGGTGAAGGCATTCATGCGCCAGCA
AGGTGGCTCGGGTGCCTTCTTTGCTGTGCTCATAGACAAGGCCGGATGGTGTCCGGCGCA
CTTGCACATTGTCGGGATTGAGTGGCCACAGTTCCCGCACCTGGCCGTCATAGCCTCGGA
CAATCCGGGCAAAGGCGTTGCCCTTGAGCAGCACGGCGGCCTGCATGTATTCCCGGAACT
CCAGAGCGGTTTGCTCGGGGTTCGCCATGTCGTGCAAAACGCGGTACAGGGGATGGTCTG
CGGCGCGTTCCCGGTCGCCATCTTCGCCACGGCGGAACAGAATCAGGGGCAATGATGCCG
TTGTCTCAGCGATGGCCTGCACACAGGCATAGACAGCAGAGACTGATTGAGCAGTGTCAG
CGTCACGCTGGTGGCAGACAGCGCCACAGGCCAGCCATTCACACCCAGCACGGAGCGTTC
CTCCAGCCGATGGCGCTTTTGATGCGGGTGATGATGCTCATGTGTTTGCAGCCATGCGCG
TTCATGTCCCAAAAGGACTGGGTGATAGGCATGTTTCGCAGGGCTACAGTCGTGTCCTGA
TAGGCCGGGTCTGCCGTCAAAGTAACTTCCACCAGGTCAACGGTCAGCAGCTCACGCACC
ATGGTTGATCCGCGCTCTTCCCAGCGGTCGCCACCTTCGGGCACACGGAAGCCTATTGAG
CAGCCTTGAACGTCACCACGATCCACCAGGATGGCCAGATCACGCCCATGGGTGGTGTCG
GGCAAGGCCAGCTCGAAAGCAAGGCCCTGCGGCGTTTCCCGCAGTTGCAAGGTGCCGCCT
CGGGTGGTGCCCAGCAATGCACTGCCATCGTGGTGATAGAGGGCGCGAATGTTGGAACCC
GTCGCCAGCGATTTGGCGAAAGCACCGGGGCGGACAATTTCTGAGAATGTGCCCAGGTTG
GCTTCGGAATTGAACACGGCGGCGATGCCGTGCAATGTTTTGTTGCCGGTCGCTTTAAGC
GTGCCGTGTCCGCGTAGTTCCAACATGTCGCAACCCTTCTTTACAGCGTCACGTCATCAA
TGACGGTGAAGGCATCTTCACGGCGCGGCACCATGTCGCACGTTGTGAGAATGCGCACCT
GCACAGCACCACGGCTGAATGGGCCTTCAGCAAACATGTTGGTAACCACGTCCACAGAAC
CCCAGGTGCCCACGATCATTTCGGAGAAGTCCCCGACGATCATCCGGCCCGTCGCAGGGG
TTCCGGCCTTCTTCACCAGTTGATTGGTGACAGCCACAGGCAGGCCAGCCAATTGGCCGT
TATCCAGCAAGTAACCCGGCAGGCCAGCTTCGCGCAGGGTCTTGCGCAGGATGGTTGCCA
CCTCGGGATGGGTAAGCCATGCATTGGGCACGATGTTCTTCATGGCCAGCCCTTGCAACA
CCGTCAGCACCTTGGCCCAGGTGGGTGCACCCAGCGTGCCGGTTCCAGTGGCTGCGGTCA
GCAGGCCCTCGGGTTCCTTCAGGCCGTCGCCATGGATCAGGGCCTTGTCGATTGCCAGCG
AAACCACGTTGATAAAGTCGTCACGCACCAGGGCCTCAATCGAGGGGTTGGACTGTTGCA
GCAGTTGGCGGGACAGCTCGGTGATGGCGCCCACATGCTTGGGCGTCAACGTGATGTTGT
CAAAGGTCATGCCGCTGTCGGTCAGGGCGTCGCCTTCAGCGATCCATTGCGCCGTGCTGG
TGGTGGCCTGGCGCGGGATCACCACATCGCCCCGGAGATTGGGCAGCAGGCGGGCACCCA
GCGAACGAACAACCATGGAATTTCGCAGCAAGCCGACAAATTGATCAGCGCGGAAATCCT
CGGGCACGATCCCGGCGGCGGTGGTGGTGGTCTGTGCGGCGCGTTGCTCGAAAAGGCCAT
GCGGGATCAGCACACCCTTGGCCTGCACACCCTGGCGCTTTTGCTCTTGGTTGTATTCGG
CAAGGGCACCAGTCAGGGAGCGGTTCTCTGCATGGGCGGCGATGGCATCCACGATGCTGA
TGCTCGATTCCAGATCCGTCACGCTCTTGTGCACCGGCGTGCCCAGGCTGCGGCGCTCGG
CATCTTCCACGAATTGGGCGCGGGCCTCCTGGCCTTCCAGGTTGACGATCTCGGCCTTGA
TGGCGTCGAACTTGGTTTGAGCTTCGGGCGTGAGGGTCGGGGCGCTGGCCAGCAGGGTGC
GGGCTTCGTTGACCTTGGCGGCGCGGGCTTCACGGATTTGATGCAGTTGCATGTGCTTCT
TTCTTGAGGTGTGCCCATGCAATCGCCGGGCGGGTTGCAATAGTCATAGACTATTGATAC
TGCGGAATATATAGCAGGAATCTATGGTGGTGTCAAGAAAAAACCCGCACGGGCGGGCTG
GGTGGCTCCAGGGTTTGGGGTGGACAATTTGTCCGTCCCAAAGCAGGACGCGCCAGTG
>2013843002_____DCKB1_C1454
NNNNNNNNNNNNNNNNNNNNNNNNNNNNNNNNNNNNNNNNNNNNNNNNNNNNNNNNNNNN
NNNNNNNNNNNNNNNNNNNNNNNNNNNNNNNNNNNNNNNNNNNNNNNNNNNNNNNNNNNN
NNNNNNNNNNNNNNNNNNNNNNNNNNNNNNNNNNNNNNNNNNNNNNNNNNNNNNNNNNNN
NNNNNNNNNNNNNNNNNNNNNNNNNNNNNNNNNNNNNNNNNNNNNNNNNNNNNNNNNNNN
NNNNNNNNNNNNNNNNNNNNNNNNNNNNNNNNNNNNNNNNNNNNNNNNNNNNNNNNNNNN
NNNNNNNNNNNNNNNNNNNNNNNNNNNNNNNNNNNNNNNNNNNNNNNNNNNNNNNTCTAT
CTGTTGCTGGGGCCGTAGTTCACTTGGGAGAACGTTTGACTGGCAGTCAAAAGGTAGAGG
GTTCGAATCCCTCCGGCTCCACCAAATCAGACACCATCTATTGATAAAAGAAATTTTATT
AGTAGGTGGTTTTTGTTTTGCCCGAAAGTGCCGTATTTAAGCCACTTTCGGGCTTTATGC
TTTTTGCCTTGTAGCAATAGTTGGTGTTTTGAAATAGGTTTTTTTAGAGGATACTTGACC
TGAACCGTTGCGGTTTACCGCTATGATGGCTCTCAAATCGTTAAAATTGAAACCCCCTTT
TAGGGTTAGGGGTGTGCATAATTTAACGATTTCATTTTGACAAAAAAACAACCCGCCCGA
AGGCGAACCGTTAATTCTCAAATGCTATTCTGTAATTTCTGTGCCGTTCTTGAACTTGAA
TGTAATTGTACCATCTCTGCCCACAGTGGCTTTATCGATGACCGTAAGCCATAGCTTATC
GTCAAACTCGGTGATGGCAAGCGGTCGATTCTCTATGTCCTTTATGAAGCCCTCTATGAT
TTTCGCCTTGCCGAGCCGCTCCCTTTTGGTGGCTTCCAATTCATCTACACGCTCAGAGGC
TTTGCGGTGGCGGTCAAGGTAGGCATTATTTCGCTCCGCCCATTCCGTCTGGTTGACAGC
TTTGTGGGCATTCTCAAAGATAGCCTTGCGGGATAACTCGGTGACAACCTCAATCTCATT
ACGTAATTCGGTAAGTTGGGCATCAATCGCAGGGGTGTCGCAGAGGACACCTTGTGCCAG
TCGGCAGTCCTCGATTAACCCGCCTCGGTTGCTTATCAAGCGGTTGAAAGCGTGTAAGAA
CCTCGCCTTAATTTCCTCCTCGGTGATGTGGGGCGTTTTGCAGCCGTTGCCGGGTTTATC
AAGTCTTTTATACTTATCATTACACCGCCATACCTCTTTGCGGTAGGTCTTGTCGCTTTT
GTAGCTACCCCAGACTTTCTTGCCGAAATGCCCTCCGCAGTCGGCGCAGACAAGCCTTGA
TGCAAATATGCTTGTGGTGCTTATGGGGCGACCGAGGCTTTTTCGGCGCACAATCTCAAG
TTGAACGGCGTCAAACTCGTCAGGCTCGATGATGGCGGGGTGGCTGTCCTCAACATAGTA
TTGCTGAACCTGTCCCGTATTCTTGACCATCTTTTTGGTAAGAAAGTCGGCGCAGTAGGT
CTTTTGCATAAGGGCGTGGCCTTTATACTTCTCATTGGTCAGTATGGATTGTACTACGCC
AGTCTGCCATGTTTTCTTGCCCGCAGGTGACGGAATACCTTGCCCTTCAAGGTATGTGGC
GATTGCCGAGAATGTCTTTCCCTCCATATACAGCCGAAATATCAGCCGCACAATCTCGGC
TTCAGCGGGGACAACTTTTGGTAAGCCGTCCTCGCCCTTTTCGTAGCCGAGAAACTGTGC
ATAAGGCAGACTGACCTTGCCGTCCGCCATACGCTTGCGCTGACCCCAAGTCACGTTCTC
CGAAATGGAGCGGCTTTCTTCCTGTGCCAGACTGGACATAATCGTAATCAACAATTCGCC
CTTGCTATCGAGGGTGTAAATGTTTTCTTTCTCAAACCACACTTCACAGCCTACCTCTTT
TAGCTTTCGGACGGTGGTAAGGCTGTCCACGGTATTTCGGGCAAATCGGCTCACGGACTT
TGTAACCAGAAGGTCGAATTTGCCCTCCAAGCCGTCGATAACCATCTGTTTGAAACCTTC
TCTCCGCTTGGTGTTGACCGCCGAAATGCCCTCGTCCGTGTATATGGTGACGAACTCCCA
ATCAGCCCGCCCCTGAATCAGCTTCGTATAGTAGTCCACTTGAGCTTCATAACTGGTAAG
CTGTTCATCGCTATCTGTACTGACCCTTGCGTAGGCTGCGACACGCCGTTTGAATTCGGA
GCTTTTGCCCTGTGCAGAAAGAATGGGAGCGGTGGCTGGGATTACTCTTATATTAGCCAT
TTTTGCTGCCTCCCTTCAAAGCAAATTCACGGGCGGCTTGCTTCATCTCATCCGTCCAAC
TTTCACGGCGTGAGCGGTTCTCCCAACGAAGTGTCTGCTCTGAGCCATCCTTAAATGCGA
ACACCAGAATGCCTTCGTCAGGGATTGCTATTGCAGCGACTTTTGCTGTAAAAACGGAGG
AGTCGTACTCCGCAAGCCCCAAAGCCTCGGCACACTTTTCTTTAAGGATGTCTTCCCGTA
TTCGCTTGGCGGCACACTCGTGTTTACCCTTATAAGTGAAAGTAGCGCAAGCCCAAGTCA
CCGCAGCGTATTTTGTGCCTGCGGCGTTTATCTTCTTGCGGAATTTTGCTCCGCACCGAC
CGCAGGTGATAAGTCCTGAAAACTCGTTGAATGTCAGTTTGCGAGGGTGGTTTGCTTTTT
CTGCCCGTCGTACCATTTCAGCCTGAACAGCCTCAAAGGTTTCACGGTCGATTATCGCCT
CATGGTTGCCTTCGACATAGTATTTAGGCAACTCGCCGTTGTTTGGCTTCCAGTTCTTTG
TGATGTGGTCAGAAATAAAGCCTTTTTGCAGGTACATATCGCCGATGTACTTTTCATTCT
TAAGGATTGAACCTACCGTGCTTTCAGCCCACTTACCGCCGCACTTGGTCGGAACACCGA
GCCTACGCAGTTTCTTCATAATGGCATTCCTGCCAAGCCCCGATAAATAATCGGCGTATA
TCATCCGCACGACCTCTGCCTCTTCGGGAATGACGGTAAACGTACCTGCGTTGTACTCAT
AACCGTAGATACGGATGTTGCCTGCAGGCTTTCCTTCCTTGAAGTCCTTTCTGATGCGCC
ATTTGCAATTTTCGCTGACGGAGCGACTTTCTTCTTGGGCATACGAGGCGAGGATGGTCA
ACATCAACTCCCCGTCGCCCGAAAGAGAGTGAAGGTTCTGCTCTTCGAAAAATACGCCCA
CTCCGATGCCTTTCAACTCTCGGACGGTTTCAAGCAGTGTGACCGTGTTCCTTGCAAAGC
GGCTGATTGACTTTGTCAGGACGAGGTCAATGCGCCCCGCCCGGCAGTCGGCAAGCAGTC
GCTGAAATTCTGGTCTTGAACCCTTTGTGCCGGTTTCCGCTTCGTCTGCATACACGCCAA
CATATTCCCATTCAGGATTGCCCTGTATCAGGTTACTGTAAAAGCTGACCTGAGCGGCAA
GGGAGTGGAGCATTTCATCTTTTCCGCAGGAAACGCGGGCGTATGCTGCTACCTTTTGGC
GGGTCGGTAACGGTTTCGGTTGCTGTAGTTTAGTTATTTTTCTACCCATAATGGCCTCCT
TTCGTAGTACCATATATCACTCTGTTTTCCTTACATAGCAAGTCATTTTCGAGGTATATG
CTACACGATGATAAACCGTATTTGCGGGCAAGCATTGTGTCTATTTCCAGCAAGTCGGTG
TTTGAAATCACGCCTTCAGTAAGCCAATTTTTGAACACCGCCATAGCCGTTTTGTAATGG
AGGAGTGCATCTTCCTTGCTCATAGCTAAGACCTCCTCGCTGCAACGGAGCAAGCCCGTG
AGCAATATTTGCGGTGGGCGTTCCCGTAGGCTTCAAACGACCTGCCGCAAATCGGGCAGA
AAAAGTGATAGACTGCCTTTCGGTTCACGGCTTCGGGGTGTGCCTTCCACCAAGTCATAC
GGCAGCCATCGGAGCAGAAGCGTTTATGTTTTGAACCTTGTGTGTGAACGAGCGGACATC
CGCAGTTGGCACAGACATCCTTAACGGTGTGCTGTTCCTGTTTTATGCCTACACCAACAT
TGTTCCGGCGGCAGTAAGACTTGACGGTGTTTTCTGATATCCCAAGCACATCAGCGATTC
TCGCATAGCTTTCGCCTTGCGAGCGCAGAAGAACTATTCGCTCTTTTTGTAATGCTGTCA
TAGGCTATTCCTCCATTTCGGAGGGGAAAAAGAAAAACCCCTCACCATCCACAGGACAGC
GAGGGGTCAGTTGGCAACCGAAACGTGCAGTTTATTCGATTTTGATGTAGGCGTCAGGAA
AGCCAGCCGCCTTGACTTTGGCAAGCATAGCATCTGCATTTGCTTTGATGGAGAACGCCC
CAACCTGAACACGATAGAGCTTCTTTGGATGGGTAGGCGGTTCGGGTTTTGAAGGTTCGC
TTGCGGTAAGCAGTTTCTTGACCTCGGCTCGAAAGGTATCCATATTTTTGCCGTGCTTCG
GGAACCAGTGCATAACATCGCCATGGTTGCTGGCAATCCCCAACTTGTAGCCCTCGCTGT
GGCAGATGATGTTCTTCTCAGTCAATCCATACTGCTTGCAGAGGTATACGCAAAGTTCCA
CAGCTTCGGTATAGACCTTGTTGAAATAGGTCGCATCTGTCAAACCATCCTCGCAAATTT
CAAATCCGATATGTGTATCGTTCGCAGAACCCCCGGCGTGCCATCCGCGATGATGCCAAG
GAAGTGTCTGATAGGTGGCGATGCTGCCGTCAGCCAGCTTGCCGATGAAGCCGTGAACGC
AGACCTGCCGTCCGTCCGGCTTATCCTGATTCCAATGGTTGTTGTATTGATTTTTCCCGA
GTAAGCCGTCGTCGGGTCCAACATAGCGTTTCAGGTTGGGATTATTCGCCCCGGTGGAAT
GCACCATGATGCCCTTCGGTGTGATGGTTTTGCCTGCTTTGTAGCAAGCATTTTGCGTGA
ATATCAATTTTCTCAGATTCATTTTACATCATCCTTTCCATGCAATTGAGCGAGTGTCTC
TTTAAGTTTCTCAGGCACGGGCAGACCAATAGCTGTGGCATTTTCCAAAAGTGACAAACC
CTCATTGGCAATGTAGAAGAAAATAATCGCTGTGCGAAGAGGTGCACCCGTGCCATTGAT
TAGGTAAGCGTCGATAAGATGACCGATACCTACTACGAGAAAAATAGCTACCTTCTTGGT
AATCCCATGTGCTCCGATTCGGCTGGATAGCTTCTTCTCAACAATTGCACGAAGTACACC
CGTGATGTAGTCCGCGACCACAAAGGCAATGAGTGCATAGAGAAAACCGTCAAGCCCGCC
CAAATACCCACCGAGTAGTGCACCCAGCCCTGCGAACGCAGTTTGCGTCCAATTCCAAAT
TTCTTTCATGTTGAATTTCCTCCCTTAAAAAATAGTCACGCCGTTCAGATTGGACTTCTC
GGATGCTTTGCCGATCAAATCCGAAAGACGCGCTTTGCCTTTCCGTCCGCCGCTGTCCAC
GGTGAACGCTGTATAGAAACCACCCCTGCCGAAATTGTGCGTCACATCCGTGACTGTACC
AATGGTTTCGGTTTTTGCACCGCTTTGGATACACACCTCGTCTCCGATGGTGAGCTGGGG
CGTGAAGATGCCGACGAAGCTCTCCTGCCTGCCGGATATGGCAATGGTCTGTGCCAACTC
CTCAGCCATAGCCGTTATCTCAGCAAGCGTCGCACCATCGGCGGCTGTGACGTAGGTTGT
TCGGTGTGACGGCTGAATCCACCATTTGCTTCTGGGAACTGTGGCATAAACCGTGTTTTC
CGGGTTGGCGCAGGTAACGCAAACCCTGCTGACCGCTTCCGAGTCGTCGTATTCCACACT
GTAGCTCCAGCAAGACTTGTCACGCTCGAAGGTATACACAGCAGGCTGGTCGAAACGGGC
ATCGGTAACAGCCGCCACACCGATGACACCATTTGCTGTTTCATCAACCTTCCAGCCATC
AATCAGAGATATGATCCGCTTGATGCCGTCCAGAATGGTGACATCTGGTTCAAAGCGCAG
CTTCCATGACTTGGTGTTGTTGCCGACAAAAAAATCCTCCACCTCGGCGAGGCGAAGAAT
TTCCTGCAGGTTCAGCTGAAGAGTTGTTTCTTCAAAGGTGTTGTCTTCGTTAAAGGTCTG
TTCCTTCAGCAGCTTGCCGATTGCGTTTCTGGCGGATACCGATACTTTCTCGTCTGGGTA
CGAGACCGAAGCACTGTCGATATAGAAAATGCCGAGCATAATTTCACCGCTGTTGCCGAG
GGAAAAGTACAATTCCATCTTGGTGCCGGGAGTCACGAAAGCACGGTAACGATTAAGTAA
CGCGCCCTTTATGTTGAGCAAGGTGCAAGACATCTGCGAGACCTCGCTACCGATGCTGAA
CTTGACTGACCCGTCGACAAAGGAATTTGTAATATCTGTAGGCAACATATACATCACAAA
ACGGTGGTCGCCCTCGGCACTCCAGAATCCATATGCGCCGTAATGCGCCACTTTTTTGAT
GCTCGGATACGATACCGTTTCATCAGGTGAGATTCTACCGGTTTCCGTATAGGTCAGGTT
GTCGTACAAACCGAGAACAGGGTTCGCCTTGATTCCGGCAACGGTGCCGTCGGCGGTGAG
GTATATGAAACGGAGCAGGTTGTCCGAGGTGTGGATCACCTGCGGAAACAAGCCTGCTCC
GGTATCAAGGGTATATTCAAATGTCAGCGTCATCGCGTCACCCCCGTTGCAGCTGAACCG
AGTAGGTGAAGCGCAACAGATTGTTCGCGGTCTTGAACGGATATTCAAGCGCAAAGCTGG
CTGTGATCGACGCGCCGTCGGCAGGCGGTGTTGTGAACTTCAACCCCGGCACGGTCTTAC
CCAAAAAGAAGGTAGAGCCGAAGCTCTGACCGTCCCTTGTCGGGAAGCTCTGGTAATATA
AATTGTATGTCCAGTTGTAGCTGACACTGCCCGATACAGTTAAGGTCTCCACTTGTTTTG
TTCCCGCATTGCCTGCGGCGTCAACTGTGGATGTCGGTATGGCTGTTAATCCGGTGCAAG
TATCGTTTGCAATGCTGATATTCAGGGTAGCATCATTATCCGCCGCTGTTTTGGCAGTCA
ACCGGACATATCTTCCGTTATCTGGACTGATTGTAAAGAAGTCCGTGATATCGGAGTTTT
GTGCGAGAGTGGCATTTACCTTTGTCGCAATAACTGTCGATGAGTCTCCGCTTGTAACCG
GCACCGATAAGGTTATTGGCGAGTTCGCCATTCCAGCGGCCGTTACGACAACTGTTGCGT
TTCCCGCAGTCCCTATAGTTCCGGTCACATAGATATTTTCCTGTTGCTTTACAGCGGCTA
CTCCGGCAGTCGTATTGGTCGAGGTTGAAACTGTGGTCAAGCCTGCGCAAGTCCCGTTTG
ACAGGGAGATATTCAAGTTTGAAACATTAGCCACCGGCGTTTTAGCGGTTAAGACCACAT
CTGCACCTGAGACTGATGCATCATATAAAGCAGTAATATTCGTATTGTTTTCAAGGGCTG
TTTTTATTTTGCCCGCCACAATGCTCGCTGTATCTGATGAGGCTACTGGCACGGAGAGAG
TGATCGGTGAGCCAGTCATGCCGCTTGATGTTACAACAACGGTGGTATTGCCTTCGCCGC
TTAAAAAAGCTCTCCAATACCTTGCCGAAACCTCTGTGAACTTCCAGACCTGTCCTGTCC
TTGAAAGCCCTGTTACATCCGTCCAGTCGGTGTCGTTGGCTGAATACTGTATTTTGAGAA
GATCGAGCCTTGCGCTCGGAACCGTTAGAATATCAATTTTAAGTGTATTACAAGGCTTTG
CAGTCCCAAAGTCTATTTTAATCGGGCTTACATCGTTTACCGTGCAGGAGGATGGATATA
CCGTCGTGTCATAGCAGCTCCACCATGCAAGAGGGTCTCGATAGGAATAGTTGCTGCTTG
GCGTTTTTGATGCAAGATCTCCAAAGGACACTCCGGCGTTTTTACAGGTTAGACCTGCTG
TATGGTAGTTTTCATACCAGTCGCCGCAGTTATTCTCCAAATCCACAGTATAGTCCGTAC
CTTCAGTCATTTCAGTGTTGTTTATAAAAATACGCACGGTCCCGGACTGAATCAGTGGGC
ACTTCATACTAAACTCAGTGGTAACGCCGTCACCCTCACCGATAACGAGGTGGTCAACCG
CATAAGGTGGGAAAACCTCGTGGTTTGGGAAGGTAAATGCACCAACCCCGGCGACACCGA
GATGCTTAACAATACGGTTGTTGCACTCGCTGTCAAGAAACGTAGTGACGGGCAGGTCGT
ACTGGTAGGTAGTGGTATTGCCAGTGCCGCCGCTGAAGGAATAGCTTTTACTGCCTTGAT
ATTTCACACTCATATCCGATGAATACTCCACTGGAAAGCGCGAGAAACGTACAGTTCCGT
CCGTACTGCCTGTGAGCAGCCATTGGAACAGATAATTGTTTTCTGCCGTGGGATATATGC
CGTTTGTGCCAAAACCGGAAGGGGTGCAGGTAGCGTAGAAGGTTGCGGTTATATACACTA
CATCCGTATCAGTCTTTGCTATGGCAATCTGGTTTCCTTCGGAATCCTGCAGCATGGCAT
GGGACATGATGTAATAAGTAGTTGAAAAGGTGCCGCTGTAATACCCTTCAAGAGCCACCT
CGGTAATGGTGGAGCCGTTACACTCGGTCGCTTCCAGCTTGATTTGCTTGGTCGTGTGCG
ACGTTGGATATTCATATACCGTTTCCAGCGTTGTCACGGCTTTGCGCGTCAGATGTGTAA
AAAGGGCGGTATCCGTAACTGCAGGTGTTCCCGTGCCTGTGCCGACCGCGATATATCTGA
ACAGGTCGGTTGTTTTACTAAGCGGAGAAGCGGTCAGCCTACTGTTAAAATAGTAGTTTG
TAATGACATTGAAGCCGACCGCCGTCTGCTTTACTTTGCCGCTTACGGCATCGACCACCT
TGACGTCAAAACGGTTATGCAGAATGGCTCGTTCTTGTATCTTCATATTGAAAACCTCCT
AAATCGGTAATGTGGAAACTGGTTGCAGGCTTATAGACGAAGCCACAACAGCAATGACCG
CCGTATGAGCAGGCTGGAAACACTGGGTGAACACCGCCTCGTCAATCCATGCCCCAGTTG
AAACTATCGAAATGCCTGCCGTTTCGTTTCCAAAGGTGAAGTAATCCATAGTTTCTGCGG
CGGCGACAGCACTCAGAGTGGGCAGGAACCATCTTTGCAAGCCAAGTTTGTAATACCAGA
GAGAACGGTATTCCGGCATTGTAATGGTCACGGCCACCGTTCTGCGGATATCTGCGCTCG
TATATAGAACAAGTGCTTGCTCCTCGCTGTCGTAGGAAGCGGATGTAACGGTCACCCCGG
AAACGGAAAGAGTGCATTTTACCGGAAACCCGACGTCGATACTTCCATATAGAGGCTTTG
TGAGATGAAGCTTGAAGCCGTAGCAGACGAAACCCGTCTCACGGTTCAGCTTCTCCACCG
AAGCTACGGAGATTTCTTCTGTGTTCGGCTCATCCAGCAGAACATAGGGATATGCGATAT
TCCCAGATGCGTACTCTTTGTTCAGTGTGTCCAGCTCATTTATATCGGAAATCCACATCT
TCACGTTTGAAGCGTTGATGTGAACCGTTTCCGGCCTGACGCTCATTCCAGCATAGTTGC
GGTGCGTTAGTGTTAGAAGCATTCGACCGTTGTTCTGCGTCAGGAATCCGATGCGAAAAT
CGTTGGTGCGGATAACCGAAAGTGTTGTGTTGCCCGTACCAAGGGTGGCTATTTCATGCT
CCGCTTCCCAGACATAAGATCCGTTTTCCTGACAGCAGAGCGCTCGGTAATACACTGAAC
CACTTTTTAGATAACCGATGATCAAGCCTTGGTCAAGGTCCGGTTCGACACTGGACTGCC
AGCCCTTGCAGGCGGATATCTGGGAAACACCGGTGGCAATCAGAGAGGCATTATCGCTGT
TCGTCCAGCTTTGAACATACAGATTACCGCTCCGAACATATAAGATATACGGGTATTCCT
CAGTTTGTAGGTAATACCACTCCTTTTCGGCGTTCATTTTCCATACGCCGTTAAATTCAA
TCGCCACATCAGTCGCAGCACCGAGTGTCCACTGATACTCCCACGGAAACTCCATGCCCG
CCGGAAACTTCCGTTTATACACCTTGGCGACACCGTCGTCCAAACAGATGGCATATGCAA
GAGACAAATCGGATTCACCGGCGGTCTGGCGCACAGCCACATCGCCGAACGCGGGAGCAA
TGTCTTCGTGAATCGGCTCGGAGAGCAGCGAATTGACGGAGGTCTGCGTGGCTACCACGC
GGAGATTTGCCATACTGTTGGTGTTTTCCACTTTGAAGCGGTTAGCGAGTTTTTCTTTCA
GCACTATCGGTATGCTTCTCATGGGTCACTCACCTCGCTTACAGCCGCAAGTGTGGCTGT
GACCTTATACCAGCTCGCCGCCTGATAATCAAAAGAGCCAAGTTCAACAATTCTCCCAGT
GAAGACACCTTGCCTAACAGAGCATTCAAGCAGCGGGACGCTGTCCTCGGCTGCCATCAG
CGTAGCTTTCCCGGCTTCATTAACATAGAGCGTTAACTCGTAATGCACGGTCGGCGAACC
GAAACGGGTCAGATACTCCGTCCCGTCAAGAGCGGTCTGCACCGTGCGGATGACCTCCTG
CTTTTTCAGGAAGCTAACATAGCGCGTGATGATTTCACTTGTCTCCGTATTTTTGAGATG
ACTCATACGCGCACCTCCTGTCTGAGCCTGTCGATAATGATGTCCACAACCGAGGTCATT
TCACCTTTGCTATTAATGCCCTCAACCCGGATTTTGCCTGTATGCTCCACGGTTTTCTTC
ACGTCAAGAGAGGTGTCGTTCATCACCTTATAAATACCGGCATTCATATCAAGGTCAAAG
TCGGTGGGGATCGCGTCTGTGATATCTTTTTCAACGCCCTTCATAGCATCGGTGAAGCCC
TCGCCGATACCAAGACCCATATTTTCGCCGATTCCAGCAAACACTTTTGACGGTGAGTTA
ATGCCCAGCAGGCTCTTTGCACCGTCAACAATGCCTGAAAAGAAGTCTGAAACCTTGTCC
GCTATCCAAGAACCGAGGGACTTGATGCCTTCCCATAGACCCGTCACAATGTTCTTGCCG
ATTTCAAACACAGCGCCGACCGCTTTCCCAAGACCGATTACGATTGCTGCGATGATTTCC
GGCAGTTTTGCCACAAGCTGGGGTATGGCTTTAATAAGCCCGACCGCAAGTTGAACGGTG
AGTTCAATACCCATTTCAATGATTTCAGGCAAATTGTCTGTGATGAAATCAATAATGGTT
GTTATGATTTCGGGGAGAGCATCTATCAGTTTCGGCAATGCATTAAGAAGTCCTGTAGCC
AAGCCTTGAATAATTGCAAAGGCAGCCGCAAGGATTTTATCCATATTAGCAAGCAAGGTT
TCCACGATGAGGATGATGGCTTCTACGATGGACGGAATCAGTTCCGGCAGAGCAGCACCT
AAGCCTTCTGCAAGAGCAGTCACCAATTGTATCGCCGCTTCGACAAGGAGCGGCAAGCTG
TCTACCAAAGCGTCGATGATGGTCATCACCGCTTCGACCGCTGCCGGTATAAGTTCGGGC
AGAAGTTTTAGAAGAGTGTTCAGCACCTGTGTGAACAGCTCCGTTACCGTTTGTAACAGC
ATTGGCAGCAAGTCGCCTATTGCCTGTAAAATCGCATCAGTCGCCGCAGGCAGAGCCGCG
ACGATATTCTGCAAAACCGGCACGATGTTTTTAACCACCGACTGGAAAGCGTCCACAAGG
TTCTGTGTCAGGTTTGTCATATCGGCATTGGCGTTTCCAAGCCCCGCCGTAAAAGAACCG
AGGGCGGCTTGCAATAGACCGATGGAGCCGGAGATTGTCTGCGTGGATTCTCTTGCGAAG
TTGCCTGCGTACTGCTCGGTGTTTTCAAAAAACATCTGCATGGCAACCTCAGCTTTTTCG
GCTTGAGTCGCACTTGCCCATGTAAAGTCCAGCCCTTTGGCGAGAGCGTAGGCTTCGATG
TTGGTTGCGTTCATGGCGACACCAAGGTTATCCATCATCGTGAAGTTGCCCTTTGCCGCG
CCGGTAACAGCCTCCATTGCCATTGACATATCGATGCCCATGACAGATGCCATGTCTGCC
GCTCGCTGCATAGCTTTTTCGGTCAACTCAAGGGACTTTTGTTGCTCAAGACCAGAGCCT
TGGAAAAGCGCACCCATCTTGTTTGCCGTGGCGAGGTAGTCGCTCTGGCTTACACCGAGA
TTTTTATAGGCTTCCTCGCCAGTCTTTTGGATTCTCGTAGCGTACTCGCCGAATACGGCT
TCTGAACCTCCGAGGTTCTGTTCCAATTCACCAAACTGCTGCACGACTTCTTTGCCGAGT
TTTATGGCAGCTGCTCCTGCCGCCACAGCCACCGCACCCATGGATGCACCTATACCTTTT
AGAATGCCGCCCAGTTTTTCGAACTTACCGCCGGATTTTTCCGCTTCATTTGCGGTATCT
TTCAATTCGTCTCCGAGGTTGTCAGTGGCTTCAGCGGAGTCATTAAGTTCCCGCTCCATT
CCATTGAGTTCAGCCTTGGCATTGTTAAGCTGGATAGCCCAGTTCTGCGTTCTCTTGTCG
TTTTCACCGAAACTCTCGGCGGCGTTCTTAAGGGCGGACTCAAGGGCAGAGATTTTATCC
TTTTGTGCTTCGATGGCTTTATTCAACACCTCGTGCCGAGCAGCAACCGCTTGTATTGAT
TTGTCGTTCTTATCAAACTCGGAGGAGACCAGTTTCATCTCGCTTCCAAGCACCTTAAAG
GACTGGTTGATGTCGCGCAGGGCGTTCTTAAATTCTTTCTCGCCCTCCAGACCTATCTTC
AGCCCGAAATTATCAGCCATTTGCGCGTCACCACCTTTCCTAAACCAGTTCGGACGGAAT
AATTTCTTCAATAAACATCTCACGCTTGGGCTTTGCCAAGCCGAGGTACTGCCTGTGGCA
CTCCCACAAGTCCATCAAAAGACCGATGGGCGTGAGCCACGTTTCGTCTTCTGAGCGGTT
TAGGTGAACTGTGCCGTAATAGAGAAGTCGGGTAAACAACTCATCGTCGCTTACCCGACC
TCCGCGTTTTTTGGGTCTGTCTCGCTTTCGATATTCCGAGCCGTTCCTTTGAACATCGCC
TCGGTAATCGCTGCCTTATAGGTTGCCAATTCCAAAGGCGTGGTCAGCAGTTCAACTTCC
TCCTCCGTAAGCGATTCTTGCGGTTTGTCTTTGTGTTTCAGATTGTGGATGAGAATTGAC
TGATTCGAAAGTAGCGTAATCAGCCATATAATTTCATCGAGGGCGAGTTCAAAGTTCTCT
GCTTTTAGCAGTTTTTCCCCGAGGTTTTCAAGACCGCCGTAGCGACGGGCGATTTCCTTG
GTGGCACGGGTCGTGAGGACTAAGTTGTACTCAGTTCCTCCAATATTGATTTTTGAACTT
CTTTCGTTATCCATCTGCCAGCCCTCCTTATACACCAGACGCAAATGTCGGTTCGTAGAC
GGCGGTATACCAACTGCTGATGACGGTTGACTCGATGTCACTGTCGTCTTCATCAGCCTC
GGCTTTCCAAGGGTGCAGGTTATCTGTTGCCGTTTTATTTCGGCGAATTACAGTCCCCTC
GATTGTTGGGGTAGAAAAAGTGATGCTGTCGCCCTTAGTGGCAAGATTGGTGGATGGCAC
TCCGAATTTTACGCGGTAGAGCCAGAAGTAGCGATAGCGACCATTGGATTTCTTGGCACG
GAAGCCGATAGCAACGGGAGAACCGCCGTCCTCGCTCGTGGAAATCAGCACTCCGTTATC
GTCAACGGTCGAGCCTGTAAGTGCCGCAGCGACGCTTCTGCCGATAGCGTCCACGCCGAG
GGTAAGTTTGCCGTTCTTAAATTCTTTGACCACCTCGGCGACACCGTCATCCGCATAGAG
CGTGGCTTCCGCAAGTTCCACCGACAACTCTGCGCTGATGGCTTTCGCCAGCATAACAGG
AGTGCCATAGGTTTCATAGCCCGTGGTCGGGGCTTCGGTTATCGGCGCGTAATAGAGCCG
GTCAAGTCCGATTGTAGCCATAATGTTTATTCCTCCGTTTCATATTCTTTCGCCACATCG
ATGGCGAAGTGGTGGTAACCGCTGTCATCCTCATGTCCGATGTAGCGGCGGTCGGTTATA
GTAAATCCGGCACCTAAAAGTGCTGTCGTAATTTGTCGCTTTTTCTGCTGATAGTTGTCC
TTGGAAAAGAGCGAAATCCGCACTTCGGATATATCTATAAGTGGCTTGTTATCCCCGAAC
AGGACAAATTCGTCCGTCATTGGGGTCAGCACGAGGTACTCATCGGGCGGTACGCTGCTG
AAAATGCCCGTCTCCACAGGGAGGACGGGCGTAAGTAAGTTATTCAGTTCAGACAGTATG
CTCATACGCCGTCCACCTCTGATTCAAACTTCGCTTTCATCGCTTCGACCGCTGCGTTCC
TGCTTGCCGACTTGGCGGGCTTCAAAAATGGCTTCGGGGTCTGGCCGTGCCGACCGTATT
CAAGGATGTTAGCGATTTTAGCGTTGCTGCCGCCGTTGCCCCTCGGTTCTTTGAAGCCGA
CTTTTATATCCCAGCCGGAGCCATCCCGCTTTTGCTTGGCGGGAGATAGCCCGAGAGAGC
GTTCCAATTCACCCGTGGAACGGCTTTCCTCTTTTGTGCCTCGCCCGACGACTGAGGAGA
GGTTGCTTTTGACCTTTGCCAAGATCACCTCGCCACCCGCTTCGAGAACCTTCGGGATAA
TTGTGTCAGTCTTGTCGGCAAGGCGGGAGAGCCTTTCTTCAAAGTCGGTGGGGAGTTTTA
GTTCAACTTTTGCCATCACATCACGCTCCCTTCGAGTTTCTCACAAAGGCACTCAATATA
CATTCCGCGTCCTTTCACATCCTCCGCTGTAACAATGCGATATCTGCCTGTGTCGCAGGT
GATGATAAGTGTCGTGTCAACGGCAAGCCCCGGCAATTTGCGAAAGCGGAACAGGGCTGT
TGCTTCGGAAAACGCCGCCATATTCGCCCAACGCTCCGAGCCGTGTTTTTCCTCTTTATA
TGCACGGACGGAAGCAAGTACGGTGTCGCCCTTTTTGACAAAACCCTCTGCATCCTTGGT
CGGAGTAGACGTGACGATGCTTATAAACGTGTTCATTTTCCCAAATGCCATAAGACGGAC
ACCTCCAAAAAATTTCATAAATATATAGACAACTGATTTTAGTTATGTTATAATACATAT
GTAAAATAACTTAACACAAAAGGAGTGTCCATTATGTTAGCTACCTATAACGATTTCATT
GCTCAAAACCCAAACTGCCGCAAGTTCGAAAACGACGACGATATGCAGAATGTTTTTGGT
TTCCTCTCGCAGGACTTCATCATCGTTCAGATGATAGACGCGAGCGAAGCAGGTAAACCT
GCTCTTGCACCTGTTGCTGTCAATGTCGAGCATTTTTTCGCTGACCCAAACAAGTCGCAC
GATAATTCTCTGGATGACAATTTCACAAAGCAAGCAGTAGGGCTGATGATTAAGACCATA
CTTGAGCCTTTTGGGTACACAGTGTGGAAACAGAAAGACTTACCTAAAAGCATCAACGCA
ACTAAATTTCAGTCAGCCTCAACATACCGCTTTGACGTTCTTGCTCCAAGGAGCATGAAA
ATCGTCAAGCGAGTTGAGGAAATTATCTCCTAAACGCCCCATGACCGATTGAGCCGTAAC
AGCGTATTGACCGTGTTCCAGACCTGCTGACTCGCCTGAATGGAATCTGCAAAGAAGCCG
GCAGTAGAGCCGTCGCGTGACTCGTACCAATTGGAAACAAGCATAACTATTGCCTGCTCT
GTAGCAGGTGAAGCGGGGTGGGCATCAAACCACCCCGCTTCGACGTGCTGGTAGCTTTCG
GCATAGTTAATAGCAGCAGCGATGAGCCGCAAGAGCAAAGCATCGTCTTGATCGTGGGTC
AAGATAAGGTTATCCTTGACCAGTGGTAACAGTTCCGTTGGCGTCATCGCCGCTCACCTC
CTTATTCCGGCTCAGTTTCGGTTGCCATCAGCCCTGCTGTTTTAAGCGATGCGAGAATCG
CGTTAATAACAGTGTTTACACCGGCAATGTCCTCAGCCACACTGTCAGCCACCGCTACGG
CGATGGGAACAGTGGGAATGGTTGCTTCAGGAACAAACAAAAAGCCGTCCTCGTCAACCG
CTACGGGTACGGCTTCATCTGTCTTTGCCGGGGCTTTTATTCCACCGAGTGTAGCATTGG
TCGCCACTTGCAGCGGGTCAGAGGGAAGACCTGTGACAGTGGCGGTCGGCAGGACTTCCA
AAGTCCCGCCGATTACCCACTTTTCGCCGCCTTGTTCTTGGTAGTTTTTTGTGCTGTAAG
TGTTATCAGCCATGTGTTATGTCCTCCTTTACGAACCCATCTTGAGAAGTTGAATGCCCT
CGGATAGGATGACCTTGCCGTCAACACGCTCGGTAGCGATAAAGCCAACCTGACCGTTTC
CGGCATAGAGTTCGTTCAGGCGCTGAACCGTTCTGCCCATACGGTCGGCAATCCAGTAGT
TGCTGAAATCACCGAAAGCAATAGGTAGAGACGCAGCCGTTGCCGCAGGAACATAGGGGC
TGGTGTAAATCGGATAGCCGAGCAATCTGTCAGGCAGACCAGCCTGAACCGACGGCTGCC
ACACATATACGCCGTTGCCGTCCTTCAGTTTGCGGAGTGCGGAAATCGTCACGTCCTGCA
TCAGGAACGCTGCATTCCTGCGGTACGGGGACTTCAAGGAGTAAATCAGGTCGATGAGGT
TGTCTACCGTAATTGCTGTGGCAGAACCTGCCGTCACACCGACATGACCGCCGTTTGCAG
TGAAAATACCCGTGGGCTGACCTGTGCCGGTTCCGACGCAGAATGCCTGCTCCTCAGCTA
CTCCGAATGCCCTTGCAAACTCTGCGGCAATGTAGGACTCCAAGTCAAACATCGAATCCT
GCAGGAGTTCAAGACTAACTTTCACAAGGTCGGTCAGCTTAAAAGCGTCGATGGTCTTCT
GGTCGAAGGTCGGGTTGCTCTCGGTGTAGGAGCCATTCTCCGCAGTCCACTGGGCGGTGC
TGTGCGTTGCCGCAACAGGGATTTTACGCTCCGCCGAGGTTGTGATGGTTTTAGCGATGG
AGCGGATGATGTTTGCTTCCTCCAAGCCGGTCACAATCTGACGTTCGAACTCAAGTGGCA
CAAGATATCCACCATCCGTGTCGGGCGAAGTGGACAGGACATTGTTGGTGGGCTGCTTAC
CACGCAGAATTTTACCGAAGTCCGCTTTGTATTCGTCGGAAGCCCTGCCAATTTTAGCTT
CAGCAGGTTTGGTCGGTGCATTGGCGATGGGGCTGGTGGTGGGCTTTGCCATTTCGAGGT
CATACGCCTGCTGACGTTCCAACCTCTCGATTTCCTTGCCGAGGGAAACCATATCGGCTT
CCATTTTGTCGTACTCGGCTGCGGCTTCAAGCGGAACCATGCCGTCCGCACCACGTTTCT
GGTCGAGGAACTCCTTAGCGGTGTTCCAGATTTTGTTGCGCTTCTCGCGCAGTTCAAGGA
TTGTACTCATTGTCATTACCTCCATAAATTTAGTGGATAATCAAATTGAGCCGCTTCTTC
AGCGACTCAGCGTCCACGCCTTTCGGCGTTTCGGGTTCAGTTTTTGGGTTTTGCTGTGGG
GCTTTCGGCATTACCTTGCCAAGCAGGGAATTTGTAACCGCTCGCCTTGAGAAGGCGAAT
GTCACATCCTCCGAGGTCTTGCGTTTTGCATCCGCCAAAATGCCGTCGGCAAAGCCGAGT
TCAATCGCCTTGTTAGCGTTCATCCAAGTCTCCGCGTCCATTAAGTTGCTGATTTTCGCC
CTCGACTGGCTCGTCTTGATTTGGTAAGCGTTGACGATGGATTCTTTAACCTCGGCGAGC
ATATCGATGGCTTTACGCATTTCCTCGCTGTCACCGATGGCGATTGTCAGCGGGTTATGA
ATCATCATCAGCGCGGTGGGAGCCATAAGCACTTTTGTTCCTGCCATAGCGATGACGCTT
GCCGCCGAAGCTGCGATGCCATCAATCTTGACCGTCACGCTATGCGGATAGTCCATAAGC
ATGGCGTAGATTTGGCTTGCCGCCACGCAGTCGCCACCCGGTGAGTTGAGCCAAATAGTG
ATGTCGCCTATGTCCTTAAACAACTCATCGCGGAACATTTTAGGCGTCACTTCGTCGCCC
CACCAAGTCTCCTCCGAGATTTCCCCGTCGAAGTAGAGGACTCGCTCGCCAGTGGTCTCG
TCGCGCGCCCAGTCCCAAAATTTCTTTAGCTTACTTTTCACGGTGTTTCCTCCTTTTCGT
TTGATTTATAGGCCGCACCCACGTCGGCGAGTTTGACCATGTTGCCGTTTAATATGTGGA
TGTTACCGCCCTCGGAATCGGGCAGAAGGTTCAGATCTTCCAAACCTCGCACGTCGTTGA
CGCTGTAAAATCCGTTTTGAATGCCCACGCTGTAGCCTTGCATACGGCTCTGATAATCGC
CGCGCATCAATCCGTCTAAATTGAACCTGATGAACACAGTCGATTTTTCGGACGGCAGGA
TGAGGGATTGCTGTAAACTCTGCTCCCACCTGACCACCCAAGGGTCGAGGGTGTATTTCA
CAAACTCCAAGGACTGCTGCTCGATGTTGGAAAAGCTGCTCTTTTCAAGGTCGCCCACCA
TGTGGGGCGGCACTCGAAAGATGCGGGCAATTTCGTTTATCTGAAACTTCCGTGTCTCTA
AAAACTGTGCCTGTTCGGGCGGTATGCTCATTTGGTGGAATTTCAAGCCCTCTTCAAGAA
CAGCCACTTTGTGAGCGTTTGCTCCGCCAAACTGCGTCGCCCAGCTTTCACGAAGCCTGT
CAGCTTGTTCCGGCTTAATCACGCCGGGGTGTTCCAACACACCACCGGGGTTTGCGCCGT
TGGCGAAAAACGCGGCTCCGTAGTCCTCGGTGGCAAGGGCAAGACCGACGGCGTTCTTTG
CCATCGCAATGGGCGAATAACCTATAAGCCCATCGAAACCCAAGCCGGGAATATGAAGGA
CGCTCTCTTTTCGCAGCTTGACCTGACCCTTGTCGCTTTGGTAGGTGTAGACCAGTTCAC
CTTGCGAGTCACGGTCTACGCTCATTCGGTCGGGCAGCATTGGGTAGAGAGCCACAGGGT
AACCGCGCCCGTCACGGATAATCTGCGCGTAGGCGTTGCCCCACAGAAGCAGGTGCGCCA
TAAGCGTTTCTCTGAACACGAAAGAGGTCATCTCACGGTTTGGCTCGTCGTGGAGCATAC
GGTAGAGCGGATGCATAGTCGTTCGTTCTTTACCGCCGTCGCTTGTATAGCGGTAAACGT
GGAGCGGCAAGCCCGCAATGGATTCGGACAGGATGCGCACACAGGCATATACCGCCGATG
TCTGCATCGCTGTTCGCTCATTCACAGCCTTGCCGCTTGTGGTGCCGCCAAATAGAAACG
ACCACCCGCCGCCCACGGAATTCCGAGGTTTATCGCGGCTGTGTGGTCGCCATAATCTTG
AAAATATACTCATATAAACAACAGCCCCCTTTCGTCATAGACTGAGCCTTGAGGAATACC
GCCGCCGATGGTCGCTCTGGCAAAGCCCATAATCATTGCCACAACACCGTCAATTTTCTC
GGTGGACTTCTTTTTGTTGGGCTTGATGTTGCCCGCTGCGTCTTGGTCGATGATGACATT
CCCCATATTCCAATCAAGGACAGGATGCCGACCGTGGCGGATTTTGCCCTCCATCACAAA
CTGGTAGAAGTCCTTGCTTGGTGGCGACATACTAACAAAACCCTGCCCGAAGGGGATTAC
CTCAAAGGCGTGTTCCGCGCCGAGTTCCTCAAGGTCACGGCGGATTTTCTCAGCACCGTA
TCGGTCATAGGCAATTTCCCGTATCTTGAACCGCTCCGACAACTTGCCGATGAAGGCCAC
GATGTAGTCGTAATCGACGACATTGCCTTCGGTGGTATTGAAAACGCCCATCTTCTTCCA
CACCTCGTATGGGACATGGTCACGGCGGGTGCGAAGGTCGATAACTTCCTCCGGCAACCA
GTAGAAGGGCATCACCGTGTATTTGGTATCACCAGACATTGGCGGGAACACCAGTACAAG
AGCCGTCAGGTCGCCTGTTGAGGAGAGGTCAAGTCCGCAGTAGCAGTCGCGCCCTTCGTA
ATTCTCCCAGTCAATTTCTTCGCCGAGGGCGTCCCATTTATCCATAGGCATCCAGCGGAT
GTCGGCGTTACACCATTCGTTCAAACGGAACTGCCGGAAAGTGCATCTCCTCAGCCGGAT
TTTGCTTTGCCTGTTCATAGGCGGCTTGCACCGTTTCATAGGGAATGGTCACGCCAATGC
TCGGGTTGACACGCTTCCAGACGTTATCGTCTTCCCAGTCATCACCGTCTTCAATACCGA
AGACAGCGGGGTAAAAAGACGGGTCGATTTTGCTACCGTCCATCACGGCTTTTGCCTTGC
AGTGAATCTCATAGCAAATGCTCGTTTTGTCCCTACCCGCCGTGGTGATCAGAAAGTAAA
GCGGCTGCCGTCTGGCATCGCCCGTGAACTTGGTCATCGTATCGAAAAGTTCTCTGGTCT
GCTGAGCAAACAACTCATCGAAGATAAGCCCGGAGACATTGAAGCCCTGCTTGGACTTTG
TCTCGCTCGACAGCACACGGTAGAAGCTGTTTGTGTGCGGAAATGTAATCCGTTTTGTTG
ACGGCAGCAGTTTTGATATCGCGGCGAGGTCTTTGCATTGCTCAACCATCGCCTTTGCCG
TGTTGAACACGATGGAGGCTTGGTTAATATCAGCGGCACAGGAATAAACCTCGGCCCCGG
CTTCACCGTCTGCAAATAGGAGGTAGAGGGCTATGGCCGCAGCAAGCTCGGATTTACCGT
TTTTCTTACCAACTTCGACATATGCCGTGCGAAACTGCCTGTATCCGTCCTCGCCGACGA
TACCGAAGATGTCACGGACAATCTGCTCCTGCCACGGCATAAGGTGAAACGGCTTGCCGA
ACCATTCGCCGGTGGTGTGACGGAGCATTTGTATAAAGCCTACCGCAAAGTCGGCTCGCC
GCTTATCATAGCGACTGGTCGGTAGCATGAGCTTTGTCGGCGTGTATTTATAATCGCCCA
TCGGCTTAACCTCCCTTCATGGCAATAAAAAAGACCTCCGTCCGGAAGTCCTGCGAAATC
TATCTGTACGAGAGACAGCCCCTTGTCGGGGCGTCCTCACTTGTATACGAGTTTAGTTGT
ACTTTTTGAGAATGATGGCGTAGACCGCCTTGACCTCATCGGTGTTGGGTTCAACATCCC
AACCACGGTCGTAGTTTACAAGGTCTCGACTCTCGTCCAGTTTGCGGATGGTAAGTTTAC
TGACCTTGCCGCCGTCAATTCCATACTGGCTGCCTTCCTCATAGTGCTTGACCCAATATT
TGTACTTGTCACCCGTTATCGGGCAGGTGATAATGCCTTCGCTCCACATGGTTGTGTTCT
CCTTAAAGTTCTATAATATCCGTGTCGCCCAGTTCACCAGTGAGTATTAGCGCTCCATAG
GCCTTGGTGTTTGTCATCATGAAGTCCGCTAATTCTCCATAGCCCATCTCGAGGGCAATT
TTGAAAACAGCGTTGACATCAAACATATTACTTTTACCTGTCGAGGCTACTTTACGGCAT
TGTTCCTTAATGACCTCAGCTTTGGAAAGAAGCATAATTTCATCTTCGCCGTAAACCGCT
CCAAGAGTAGAGCCGTTGTCCCAGTCAGCAAAAACCGTGCCGGTGTCGTCCACAAAGCTA
ACCGTGCCTTGGTCACCCGGCTTAAGTGTTGTGTAGGGGTCTGACATAGAAACCAATTCA
ACCCTTGCACCTTTGGTAAACCTTGAGCGTCGTGCTTCAACGGCGGCCTTACTGGGAAAA
CCGTTATTCTTGCGCATCAGTCTGACCTCCGTTTCTTCGGCTCGCCTGCATAGCGGCATA
GCTTGCGTTGTTGGGAAATGAAGCGTTCCCTGAAAGGTTACGGCAGAGCCATTTTCTTGC
GGCTCCGAACTCGGCGCCGCTCATTCCAAGCCGCACTAAGAAAGTGCGCAGAGCGAATTT
CTCGCTTTCCACATCACGCTCTGTCGCCGTGACCCTGCTGTGCTTCTTGACGTGCTTGAC
AAAGGCAGCAGACAGTTGGCTATAAATAATCCCTACTCCTGTTTCCTCGGAGTAGGGATA
AATGAATTGGATGTGTTCGCCTGTGTCTTTTACCTTAATCGACCTGCCCAGTGCCTTTGT
CAGCAATGTACGCTTGCTATCAACCAATCGTTTAATGTTTTCCACCTGAGCATCGGTCAA
GCCGTTTTTCGGAAGCTCCACTGCAAAGCTGTAGTAGACATCGTTTTCGGCGAGTAACTC
GGCAATGTCAATCCCACGCACGAAGTCATAATTCTCGTCGAGTTGCCTGAGTTCAAGCAG
AACCACATCGCCCTCGCAGAAATCCATCGCAAACCGCCAAGCATCCAAGTCGGTGGAAGC
CGAGAAGACCTCCATACGGTCAGGGCAGTCGGGGTCGCTGAGTTCTGCTTGGTAAGTGTA
GCTTTCGGGAACATCGCTCGCTTGCATTCCGTCCTCGCCGCTGTGGTCGTGACGTTCTCG
TCCAAGTCCCAGTTCCTCACGTTCCGTGAGGCTCAAGTCTTCAAATGCCGGGGCTTTGTT
GGTTTCGGTGGTAATCTCGTCGTATTCCTCTCTGACTGCTTTAAAACCGTGCAGCCCACA
AAGGTCTGCGGCCAACCCGCTGTTGTCCTCGCCTGTGACCAAACCGTTCTTGTCGATGTG
GTAACCACCGACCTCATAGGCGAATGTCGGGGCTCCGAGATACTTTGTCGGAGCGTTTAG
TTCTTGGCTGATGGCTGCTACTAAGGATTTTCTTTCTGCACCTGTTACGTTGTAAAAAAT
CTTCATTTCCGTTTCCTCCGTTTTCCTTGATTTCAAAGGGTTTTTTGCTCCCTTCGTTGA
TTACATATATCACTCTAAACGCCTCGAATAGCAAGCGTTTAGAGACAAATAAATGTACCG
AATATCAAGGGAAAGCAGCCTTTCATCCTTGTGTGTATGACACAATCCCACCAAGAACGA
ATACCACGCACGGTAAAGCGACTCCATTGCCCCACATTTTATACTCGGCGGCATCGGAGT
GCGGGTCGCCAAGCCACTTAATAATCTGGTTTCGACTCTTGGGTTTGGTGGATGTACCTA
TAATAATACGGTGAGTTTCCCAAACCTCCGACCAAAAGGAGATGTCATCCTCTGTTGGTT
CGATTGTTTCAAGCCCAGCACACCAGTCTGGCGGGAATCCTTGGAGCAAGGCGCACTCAG
TCGGAGTAAGTCTGCGAACAACATAGCGGTTCTCGACAATTACACTTTCAGAGCCGCCGC
CGTTCGTGCCACCCATAGATTTCAAAGTTCCAGCTGTGTTGCTTTCACGGTAGCCGCTAT
GTTGGTAATTCTCAACCGCCACTCGCTCTACAACCGCTTTTCCTTCCTCAATCTGCTGTT
GCTGTGGGAATTTATAATCGGAAGCGCAGAGGGAGCCTACCTTGTCTTGGTAACACACCG
CGTGGCGGTCAGCCTCCGTAAGGGTAAAGCTGACATCTTTGCCTATGCCGCTCCCTTGGG
GACCGTTTTTATCCGCGCGCCCAATCATGGAACCTTGAACAGATACCACCGCCATGCCGC
CTGCATTTTTGTTTGGGTCAGGAACGGAGGTGTCGAGTGTCCTTGCGGTTTCGGTTTCGT
ATATCCCGCTGTGCGGGTTTGCCGATTTCATGGAATTGGATGCTTGGGAGCAGATGCCGT
AAGCCTTCGGCACGAACACGGTCTGGTCGTTGCCGGTCGACAGTGTGGCCGACAGGTTAT
TCTGTACAAGCGCACCCTTGCCGCCGCCCTCACAGCCGGAGCGGATTTTCAGGGTTTTCG
GTTCGAATACACATTGTGTTCCCTTGAAGTCTGTGCCGGTGAGGGTGTTCGCTACGTCCT
CGCCGACCGTCAGGGCGTACTGCCGCTCGTTCATGACAAGCGGAACATTACCGCCGCCTG
TTCCCATACGCTCCGTGAGGGTTTGAATCGTTCCGCTGCCATCAAGTTTTATTCTTGAAT
CGGCGGGATGGTTTTCTATCGCCACCGCCAGTTGATTATCGCCCATATCTGCACGGAGCG
CACCAGTAGGTTCATCTTGCCAGCAATGGCCACCAACCCTTGATGCCGCGCCCGGCTCAA
ACACGATGGGCTGGTGCCCGTGTTCCTGCGAGCGGAGCGTACCCGTTATGTTTTCAGAAA
CCTCCATGTACGAGCCGCCTTGGTCGTTCAAGATGCTGACTGTGCTTCCAGAGCCAGCCG
CAATACCTCCGGCAGTTGTTTGCCACGGGAAGCCGCTCTGCGGAGGATTCCCTCGCAGGC
GCGACTCGTCAAATAATATTTTTCCGGCACATTCGCCTGTAAAATCGACGACAATGTAAC
AACGGCGGCGTCTTTGGGCGACTCCCCAAAATTGAGCGTCAAGCGTTCGCCAGCCGACTG
AGAAACCATCTCCCACGATTTCACCCGATGTTGACCATTTGCCCTTTTCAGGCAAAGGTA
CTGACAGGGTTTTATCTTTAATTTGTATGAGTTCATTGAGTACCTCCTGAAAATCTGCGC
CACCCGCCGAACTGTACATACCCGGCACATTCTCCAGAACGGCGTACTTCGGGTATACAT
TGTTGGTGGCAGTGAGCATTTCTTTAATAATTCGCGGTATCTGATAAAACAGGCCCGACC
TTTCGCCTTGAAGCCCGGCGCGTTTTCCCGCCACGGACAAATCCTGACAGCAAAAACCCG
CCGTGATGATGTCCACAGGCGGGAGAAGGGCACCGTTTATTTTATTGATGTCTCCGCAGT
GCTTCATATATGGGAATCGTTTTGTGGTGACCCGAATCGGAAAGGGTTCCACCTCCGAAG
CCCAGAGTGGTTCTATGCCTGTTAAAATGGCTCCGAGCGGAAACCCGCCGGAGCCATCAA
AGAGCGAACCGAGTGTCAGTTTTTTATCCACGGTCGGCCACCTCCTTCACCAAGTCAGCG
TAAGGAATGGTCTTGCCGTCACGTTCGCAGGTGATATCCTCACCGCCGTTGCCTTTAAAT
TCGGCATAGCGACGAAGGATAACAGATGCGTATTTTTCATCCAACTCGAGCATATTGCAA
ATTCTATCCGCTTGCTCGCAGGCGATCAGTGTGCTGCCTGAACCACCGAAGGTATCCAGT
ACGATGCCATTCGCCTGACTGCTGTTTCGTATAGGATAAGCGAGCAGGTCGAGGGGCTTT
GAAGTTGGGTGGTCGCTATTACGCTTAGGTTTGGCGAAGTTCCATATTGTTGCTTCGGCT
CTGCCTGCGTACCATTTGTGACTGCCCGTTTTGAGCCACCCATAGAGAATAGGCTCGTGC
TGCCATTGGTATGGGCTTCTGCCCATGACAAAACTGTCCTTGACCCAGATGCAAGTACCG
GAGAGGTGGAAGCCCGCCTCGCGGAATGCTCTACGGAAGTTTTCGCCCTCTGTGTCGGCA
TGGAAAATATATGCCGAACCACCGGACTCTAAATTGTCGGCAAGGTTACAGAAAGAAGAG
AGCAGAAAGGAATAGAACTGCTCGGCTTTCATGCTGTCGTTCTTTATTTTCAGCCCGCTT
GCCGACTCGAATCCGACGTTATATGGCGGGTCGGTCAGGACGAGGTTCGCTTTTCGTCCG
TCCATGAGTCTTTTCACCGTAGCGGCGTCGGTCGCATCGCCACATATGAGGCGGTGCCGC
CCGAGAGTCCATATATCGCCGGGCAAAACAAAAGCCGCCTGTTCAAGGGCGGCTGTGAGG
TCGAACTCATCATCTTGTACATCATTGCCGTCGGCGGCAAACAGTTTCTCAATTTCTTTT
TCATCGAAGCCTGTCAATCCAAGGTCAAAGCCGAGGTCTTTTAAGTCGGCAAACTCCAAT
GCAAGCAGTTCTTCGTCCCAGCCTGCACTTAATGCGAGACGGTTATCGGCGAGGATATAC
GCTTTTTTCTGCGCTTCAGTCAGATGCTCCACAAACACACAGGGGATTTCGGTCAGACCT
TCTTCTTTCGCCGCCATAATGCGACCGTGCCCCGCAATGATGTTCAGGTCTTTGTCAACG
ATGACCGGGTTGACGAACCCGAACTCACGAAGAGAAGAGCGGAGTTGTAAAATCTGCTCC
TTGCTGTGGGTACGTGCGTTTCGCGCATACGGTACGAGCCGGTCTAGATTCACTTTTTCG
AATCGTTCTGTAGTCTGCATTTATTAAAACCCCCTGTTTGTGAGTAATTCTAAAAAGGCG
TTCTTTTCTTCGCCTCCTGTGCCGCTGTGCCGGTTGATAATTTGCATAATTAGGTTAAAG
TCTCCCTGCATTGCTTTGTAGTAAGCTGAACCCGCCGTGACGTAGGGCGAGAGTTTCAGT
TCTTTGGTCATGCGTCCAATTTTACGGTTCATCGCTTCGCAGGCGAGAAATCCCTGCCTA
TTTAGCACATAGTCCGATATTGTCTGCGGCGCGACATAGCCGTCACAGCCACGGGATGCG
ATGTACTCCTCAATTTCATTTCGCAGCACGTCGGCCGATGGCACTTCCTTTTCACATTCC
TTCATCGCCATTGAGAAGTAGTCCGCCATCACGTTTTTGGAATTTACCTTTTTTGGTTTG
GGCTGACCCATGCTGTTTGTGCTGATGGGTTTACCTTCGAGTTTTTTATCACTTGTATTT
TTCCGAGGGCGACCTGCCCCCGGACGATACCCTCCGCTGGGCATGAGTGTCACCTCGCTT
TGATTTTGATTTCCGTTTTGATTTTTTGATTTTTGATTATTGAAAAATTCACACGGCAGG
CCGAGCGCGCTGCCCGGTTAAAAGGTTGTAGAGATGCAGACCGCCCCTCGGTCATTGACA
TATCTAAAAGTAATCGCCTTTTTCTGCGTGCAGACGGCTGTGACACTCGGAACAGAGAGC
TTGAAGATTCGCCCAGTCGTTCGTTCCGCCGTCGGTCAGCTTACGCCTGTGGTGGACGAG
CGTTGCTGAAACAAGCCGACCTTGTCCCTTGCACAACTCGCACAGCGGGTTTGCAGAAAG
AAACGCCGCTCTAATTCTGTTCCAACTCCTGCCGTAGCGTTTGTTGGCTTTGGGGTCTCG
GTCGATTTGGTTGTATCGCTTTGCCTCAGCCTTGGCGTGTTCCTCGCAGTACCGGCTTGT
GGTCAGCTTGGGACAACCGGGGTGCGCGCAAGGCTTCTTTGCTTTGTAGGGCATTTGTTT
TCCCTCCGTTCTCAGGGTATAGAAAAAGGACGCCCCGTGTGGGAACGCCCTCATTGTTTC
GCCATCATAACAATATCATATAAGCCGCGTGGCTTTCTATGACATTTAGTGACATCCTCA
TTGGTGGCGACGGATTAAATCGACTTCCTCTAAAGCCCTGCCGTGCAGGCGGTGGATATG
GCGTAAGTCGTAATGGAGAGCAACAGCGATTTCTTCCCACGTTTCAAAGCAGAGGTAGCG
CATTTCCAGAATGGTTTGGAGTTCGGTACGCTCCACGCACTTGATGATGGTGACCACTTC
ACGTTTCAGGTCAATGAGTGTTTTAAGATCGGCGTTGATTTCCGATTCCAAATCTAAAGC
CTTAGCGATGAAGTCCTCCATGCGGTGGAAGTTCGGGCTTTGGCTTCGCGGCATATCAGA
CAGTGTGGCGGTTGCTTTCGTTGCCAGTTCACGCAAAGATTTCACCTGTTCCAGTTTAGA
ATTGATTCGTTGGTCTATGCGGTAAGCTTGGGAGAGATACTCCTTCGCCGTCAGTTTTTC
TGTATTCATTGGCTACCTCCGATTTTGGTGAAGAATTCCCCTCGGATTGGCAGCTTTTGA
CTCCGTTGATTGTCACAGATTTGCTTTCACCGCATCGATTAAGGCGGTCTGCGTCCTGTC
CTTTTCAGATAGGGCTTTTATGACCCGCTCGTCGATGGTGTCCTTTGCGGTGATATGGTG
GATGACCACCGTTTCGGACTGCTGACCCTGCCGCCATAAGCGGGCATTGGTCTGTTGGTA
TAATTCCAAACTCCAAGTCAGCCCGAACCATATAATTGTGTTGCCACCACTTTGAAGGTT
TAGCCCGTGACCCGCCGAAGCTGGGTGGATGAGGGCGACAGGCAACTCACCGCGATTCCA
TCGGGCGATTGATTCCGACGTATCCATCTTGAAAAACGGAATGTGGCGGGATTTCAGCCT
TAAGGAAATCCGTTCCAAGTCGTGCTTGAACCAGTATGCAATCATGACGGGCTTGCCGTT
GGCGGCTTCGATTAAGTCTTCCAAGGCATCAAGTTTACGGTCATGGATGTGGTGATAACT
TCCGCCGTCGCCATAGACCGCTCCGTTTGCCATTTGGCACAGCTTATTGGAAAGAGCGGC
GGCATTGGCGGCAGTTATCTCGCCATCGGCAAGCTGCAGCACCAAGTCCCGCTTCATCTC
GTCATACCGTTCCCGCTCATCCTCAGACATTCGTACAGGGTATTCGGCGGTCACGAGTTT
TGGCATCTTCAGGTGGTCTGTGGACTTCATACTGATGGTGATGTCGGCGATGTTGGCGTA
TATCCGTTTCTCGGCATCTGGCAGAGGCTTATAGCTGAAAATGACCTGACCGTTACGCTT
GTCGGGGACAAAGTAATCTGTGCGGTACTGCCCGATGAAGCGCCCAAGCCGCTGACCCAT
ATCAAGAAGCCGAAACTCAGCCCACAAGTCCATCAAGCCGTTACTGCTCGGTGTTCCCGT
CAGCCCGATAATGCGCTTGACCTTCGGGCGGGCTTTCATCAGCGACCTGAACCGCTTTGA
CTGATGGCTCTTAAAAGAAGACAACTCATCTACCACCACGGTGTCGAAGTCAAAGGGCAG
ACCGCTTTCATCAATGAGCCATTGCACATTCTCGCGGTTTATAATGTAAATGTCGGCTTG
CTTCCAAAGAGCCGCTTTGCGCTCCGATTCCGTACCGATCGCCACGGAAAATCGCAGGTC
GGAGAGGTGTTCCCATTTCCGCAGTTCCTCCGGCCAAGTGTCACGGGCTACACGGAGAGG
GGCGATGACCAGTATGCGGTGTGCTTCGAAGCTGTCAAATAACAGGTCGGAAAGGGCGGT
CAGTGTAATCGCTGTCTTGCCAAGTCCCATATCAAGTAGGAGGCAGGAAATAGGGTTTGC
TTCAATGAAAGCCGTGGCATATTCTTGATAGTTATGAGGTTGATATTTCACGAAGCACAC
CTCCAATCTGTTCTGAATGGTCTAATACATAAACTTTGTATCCTAGCCGCCGTAACATCC
CGTGCCTTGATTCCTGCAGCGGTCGGGGTTTTTCTCCTTGCCGCTTTACTTCTACAAAGC
CGCACTTTCCATCGGGGAGAAGCACAAGGCGGTCGGGCATTCCATCGAAGCCGGGGCTTA
TAAACTTGGGTGCGATGCCTCCCATTGCCTTGACCGAATCCGTAAGTTTGCGTTCCAATG
TTTTCTCTCGCATATAGACCTCCGTTTTTCAAATTGCCCATCTTGCCGATTCTGCCTATA
ATTCCTACGCGGGCATATTGCGTGTGCTCATTGCTCTTATTACTTATTAAATAAGATTTA
ATAGGGATAACATCGGCAATATGGGCAATGGCTGTTGTGAAACCGTTGTATATTCGGGGC
TTGCGACATTGCCGATTAAGGTTGCCCAAACCCCGACAGGCAATCATGAGCAAAGATTCT
GTCCTCATTTTTCCCTCACGAACACACGCTGGACGCCGTACATCGGGACAGCCTTTTTGC
CGGTCTTGTTGCCTTCGTACTTCGCCCAACCGCCTATTTGGTTGAGGATGCCCTCAATCT
CGTAGGAGTCGGCTTTCTTGATGGATTCGCGCGACTTTCCGAAGCACTCGCACCAAATTT
CCATCACGCAGACCTGATTCCGACGCACCGTGCCTTTTGCCCTTGTGGGGTCGTCGGTAG
AGCGGATATATTCGAGTCTGCGGTAAATGTCCATCGTATCCCAGTTATCAGGTAGCATTT
CTTCAAGGTACTCCGCCACCAAGCCCTCACGGTCGTCATTCTCCATAGCGTCCCGCTGTT
CGGCAAATGCCGCTAACGCGATATCGCCTTTCAGGAACAATTCCTCGCCCTCGGTGTACC
TAACTATGGCTTCCGCCCAAATCTGGTCTGTCTCCGTAAGTTCCCAAGCGTGGTACTTGC
CGCCGCCCGAAACCCGTACAGGCCAGAAGCGGCGATTGCCCGTGATGTCTCTTAAGAAAC
CGCCGTCCGAGTTGGTTGTTCCCACGATGATGCATTGACGAGGGTGACTTTCTACGGCTC
TGCCGTAAGATGGGCGGTATTTGTCGTCGGTGCGAGTGATGAACGACTTCACCGTTTCCA
CGTCCATTTTCTTAATGCCCGCAAGCTCTCCAAGTTCGAGTAGCCAGTAGCCTTGTAGCT
TCTCAGGAGCGGTCTTGTCTTTCATATCTGAAATTGAGAGGCTGTCTGAGTACCATTGCC
GTCCGAGCCTTGAGAACAGAGTGGACTTCCCGATGCCCTGTTTACCGTTTAGCACAAGGA
TGGAGTCGTGCTTCACGCCGGGATTTAAAATGCGAGCCACCGCTGCCACGAGCGTTTTGC
GGGTGACGGCTCTTGTGTAGGGAGAATCCTCCGCACCGAGGTAGTCAATAAGCAGCGTGT
CCATTCGGGGAATCCTGTCCCAAGGGGGCAGGCTGTTCAGGTACTCACGTATCGGATGGT
AGGCTCGGTCATCGGCAACCTTAGTGAGTGCCAGTTCATAGTTGCGAGCCGAGAAGGTGC
CGTAGCGTTTATCCACATACGCCACAAGCTGGGCAGTGTCTGCATCACGCCAAGGCGGGT
GCGGTCGATCCCACGGTAGGTTCTCCCCATATATTTGGTTCGCCAGTTTATTGTGGCGGA
TGCCGCTGATGGCATCATCGTTGTTCATAATAAGGAGCAGGTTACCGAGGGTATTACAGA
GGATACCGCTTTTCTCCCTTTGAAGCCGAGACATCCAGTCCTCACTTTCGGTAAATTCTG
TCTCGGCGGCGGCGATGCGCTCCTCCGCAATCAGGGTGTTTACCTTTTCATCTTTTAAGG
CAAACTCGCTCATCGCCTTGAAACCCGCTTTATCATCAAGGTCTGTATATTTGTGGACAC
GGACAAGATCAAAAGAGTTCAGCAGTTTGCCGCAGGCAGGGTCGGTGGCATGGTGTGAAT
AAGCCCATTTACCTTCATACAGCACAACGCCCGCACTTGAGTCGGCAGCGATATAATCGT
AACGCCCCGTCATCGCAGAAGGCTCGTAAATGTCGGGCAGGAATGCTGCGATTGCGTCCT
CTATAGAGTAAGAGCGGCAAAACGCACCGACCACGCCTTCTTTTTCAAGAGGATTTTGCT
GCTGATGTATACTTCGCTGTATCACCTCGGACTGACGGCTCGATGTTGGCCAGAGTGAGC
AGTCCCGCCAGTCGGATAACTTTGCGAGATATTTGTCGGGGTCGAGTTCATCACCGTCAA
TTACCTTGAACACATACTCCCCATCAGACGGCGTGGATGGCCAGTACATCAGACGCTCCG
GCTCATAGGTGGAATCATCAAAGAAATCCATACCGATTTCATCTGCCACAAGCCTTGATA
GAGCGGCGTATTCGTCCGGCGTAACATCACGGGAGAGAGGAATAACCACACGGAGTCTTG
GGGTTTTTGGCGTATGACTATGGGTGGAGTAGATGGCACAGTTGTGCGGGAACAGCATCT
CCACCGTGTCAATAAAGCCACTCTCGGCGTGGTCGGCATCGAGGGTAATCCCTGAACGGC
TCTCGACCGTGTCCTTTTTACGTCGCCCGGACTTGAGGTGACCGAGGACATAGCCGCCTA
CATCCTTGGCCGTGTCGCGGCGGTCTTTGGTAAACTTCTGATATTCCGTGACGGTTTCCG
TGGTGCGGCGAGTGACCTTAAACCGCTCACACAACTCATCAAAGGTGGTTTTTTTGTTTA
CCCATCGTTTCGACAGACGGCTGTCGCCGTAGGATATTTTCAGGTCTCGCATTCTTCTGT
GACCTCCTCTTCAAATTTGCCTCTCGCCCAATTCAGGAAATTACCACGGCAGGTCGTATC
GTACTTGTTGCAGGTTTTGCCAAAGGCAGGGCAAGCACCGCAAGCCAGCACGATGAAGTG
ATGATTGGCGATAAATTCGGGCGTGAGCGACTCTTTCCATACATCAAAATTGGTCTTAAT
GGGTTCTATAGGGTTCAGGGTTGACCGTTTAGATGCCATAGTCGGACACCTCATCACATT
TGCCATTGAAAAAACGGATAGGGATATTGCGCTTCCGAGCCTTGGCGATTTCACGGCTCA
TGCCCTCGGAAGGAGAGCCGAAAGCCCATAACTCATCGCATTTGCCAAGCAGAATAAGGG
CGAAGCGAAGCCCAAGTTCTCTTTGTTTTGGATCATCATCATCCATAAACTGCGGGTAAT
GCAGGTGCGGAGCAAGAGGAATACACCCCTTGCTGACCGCAAACCTGCAATAACCCCGTG
CCTTCTCGGTGTTTCGTTCCATATCTCCCGCAAAAGGAGAGGCGATATATACGAGTGGGA
GATACTGTTTTGCTTTTTCCTCACGTTCGACTGCCGTCAAAGCCTCATAAGCAGTCGGGT
CTGGATAGCCTTCACTGTTGTATTTGTTCATCAGGCACCTCCCCTTGGTAATACTGCTCC
ACAAGCGAGCGGAGCCAGTCCACCTCTTCATCAAGCTGTTTATTCTCTGCTTGAAGCGTG
GTTATTTGTGATTCTTGTTCCTCGGTTTTATCTGCAAGAATGAACATAAGGGAAAACCAG
CAGGTCACTCCAATCCAAATCAGTAGCCACGGGATTGCATACCATATTGCCTTGCCAACC
TTTTTCAGAGCCGCTTTGATGGCTTGCTTCTTTTCATTAGTCATTTTCGTTTACCCCTTT
CCCAAGAAATAAGTTGATAAAATACTGCTGTCCTTTGCCGGTGACCTTCGTTGTCTTGCT
GATGGTTACATGACCGTCCGAGTGTGTGATGGCGGTCTCCTTTACTCTGAACAACCCCAG
TTCCATTGCTCTCTGCGTCGGGGCGTTGTAGTCCGTGCCTTGGCGCTTGATGAGGTAACC
GTCCTGACGCAATTTTTCGAACAGGCGATTCTGTCCGATTTCGACGCCGTTGCCCTTGAG
GATTTTCGCCAATTCACCGATGAGGATTGTGCCATCGGAAACCGAAACGGCATCGGCAAA
AATGACCTTCGGTTCGTTCTTGGCAGCTTCCAATTGAAGGCGTTCTTTTGCGGCACGCTC
GTTTTTAAGGGCAGTTAGCACCTTTATCCAAGCGTCGGGGTCGTTCATCATCTCTTCCAA
TTTGGCAGGAGTTAGATATGCACCGTGCCTGCGGATGGAAGGTAACACTTCATGGGTGAC
CCAACGTTTGAACCTTTTGGCGTCAGGCTTGTCGGAGCGAAGAATGACATTGTAAAGACC
GCTCTCGCTCACAGCGTACATCTCGCGGGTCTGACCACCTGACACGAATTTGATTCGGGT
CAGCTCATCGCCGTCCAAACGCTCTGCTACCTTGTTCGTGTCCGATAACCCAAGTGCCTC
GCATACATCTTTCAGCACCCAGAGCGTTTCGTCGCCTTGGCGTACTGTCCTAACTTCGTT
CCCCTCGTAGGAGAACACTTGCAATTGATTGTCCATATATTGCCTCCTGAAAAATGATTT
TTCGAGAGGTTGTAAGCCCCTCACCATCCACAGGACAGCAAGGGGCTACTTGGCAACCAA
CCGCTTAATCTTTTTTATAAAATGGGCAATCATAGCCATCGGCATGAAGTAAAAGCCCTT
CAGCCCACGGTGGTGTACGGCTCATTTGTTCGCAGAGAACCTTGGTGGACATTCGGGAGT
CGGCTTCAATGACCATTTCATCATGGACGTGCATTACGATGTCGCAGCACCTTTGTGCCT
GCATTGCGTAGCTGAGAATATCCCTGCTGGTGGCCTGTACGATATTCTCCACAAATTTGG
GACCGTAGCTTTCAAGCCGTTCCCACTTCTTCGTGCCGCCAACGCCCTCGTAGGTCACGC
AATCTGAGCCAAACTGATTAGAGCCTATACGGGGTTTTACATAAGAGAGCCGCCTGCCCG
AAGGCAAGGTTATAAAGAGCATTCCGCTTTGCACTCCAAAGCGAATACCGTGGGTTTCGG
TGACAGTCCTGTCTCTGACAGCCTTTATAGCTGCTTTATCAACCTCCCACCAAAGCCTGA
CGATGTTTGGGTTTGAAGCCCGCCATGCCGTGACGAGAGGTTGGAGTTCGTCTTCCAACA
AACCCATCTCCAATGCGCCCATCGCTTTGAGTGCACCGACAGAACCGCCGTATCCGAGGG
CGAGTTCCGCAATTTTGCCTTTTTGCCGAAGGGATGAACCTTTGGTGATCTCCTCAATCG
GGACATGGAACATCTGGCTTGCGGAGGCTTCATATATCTTGCCGTGGGTGGCAAAGACCT
CGTTGCGCCACCGCTCACCGGCAAGCCATGCGATGACGCGGGCTTCAATAGCCGAAAAGT
CGGCTACCACGAACTTCGTGCCGGGCTTCGGAATGAATGCCGTCCTTATTAACTCTGACA
ACACTTCCGGCACGGAATCATAGAGTAATTCCATGGCTGAGAAGTCGCCACCACGCACCA
AATTCCGTGCCTGTTCAAGGTCGGGCAGATGGTTCTGCGGAAGATTTTGCATTTGAATTA
AGCGCCCAGCCCATCTACCGGTGCGGTTTGCTCCATAAAACTGGAACATACCCCTTGCCC
GACCGTCGGAGCAGACCGCATTCTCCATAGCCTGATATTTCTTGACCGAGGACTTCGCCA
ACTGCTGCCTAAGCGACAACGCCTGACCGAGTGGCTCCGGTGCTGTCTTCAAGAGTTCGG
CGACCGCCTTTTTGCCGAGGGTGTCGGTTTCCAAGCCGTTATCTGCAAGCCATTGCTTCA
TCTGCGCCACTGAGTTCGGGTTGTCGAGTTCCGTGATTTCTTTCATCATGCGGGTCAGTT
CCGCTTTGGAGCGGGCGTCGGTGGCGATAGCGTTCCTGACGAGCGTCATATCCACCATTA
CGCCTCGGTCGTTTATTTCTTGGTCGAGAGCATACTCGTTCCATATGAGTTCCGGCACAG
GGAAATTTGCGAGCCGCTCCTGTATTGACATTTCCGTTTCTACATCACGACGGTTATATG
CCTTGAACGCCGACCACTTATCGGGTGCGTGCGCAGGAAGATTTCGGGTGCGTTGCCCGT
TGGCAGTGGTGGCGGAGCACGGTTTGCAGAAATAGCGGATGAGATCTTTTCCCTCGGTCA
GCTTCTGCTTTTCTAATCCCAAAACCGCACCTGCGCCTTCCAGCGAAAGGGGCAGACCCA
TATACGCCGACCAGACCATTGAACATCGCCATGAATCTGGATTAAGGTATTTCGCCTTTC
CTAAATGTAGAGAAGAAAAGTGGTTATCAGCAAAGGGGTCAAGACTGATCCCCATATCCG
TTAGGAATCGTGAAAGGCAGATTCGCTCGAAGTTAGCGTTGAAAGCCCATTTTTGAACGG
TATCATCCGTCAGGGCGTCGAGGACAACGGTTGGAATACTCTCTCCATCGACGAGAGAAA
TCACCTGAACCTCACCGCCGTCCACGGAGTAGCCAAACAACAGGATTTCAAAGTCCGGCG
ATTCAGCGTATTTATACACACCACACTTGTTGAGATCAGTGCTGCTATAGGTTTCAATAT
CAATGCTAAGTGTTTTCATAAGCCCTCCATAACGCAGAAGGGCGGCAAGTTTCCTCACCG
CCCTCGTGCCGTCTGTGTAATCGTTTAGCTGAGGAAATCTTCATCGTCTTCGGTGGCAAA
GTCGTCCTCGGCTCTGGGCTTGCCGCCGAGAGGTTCGCCGTCACGCAGCTTCTGAATGTT
GTTCAGTCCGCAAGCGATACCCTTGTTGCCGTTACTATTGAATGCGTAAAAATTCACGCT
GGCACGGGCATACACTCCGCTGTAAATCTGTGAACGTTCAAAGATGGTCTCGCAGGAGCT
GTCTACGATGCCGGGAGCTGTGCTGCTGTTGGCATTGATGAAGTAGCTGTCGGCGTAGGC
TTCGTCGTCGGGGCGTTCTGAGTCTCCGTCGCGTAGCGGTGTCTTGAGCGCAGCGAGTGC
AGGGACGGTTTTGCCGTTGCCTTTCAGTTTGGTTTCGCCCTCACGGTACGCNNNNNNNNN
NNNNNNNNNNNNNNNNNNNNNNNNNNNNNN
>2013843002_____DCKB1_C2382
NNNNNNNNNNNNNNNNNNNNNNNNNNNNNNNNNNNNNNNNNNNNNNNNNNNNNNNNNNNN
NNNNNNNNNNNNNNNNNNNNNNNNNNNNNNNNNNNNNNNNNNNNNNNNNNNNNNNNNNNN
NNNNNNNNNNNNNNNNNNNNNNNNNNNNNNNNNNNNNNNNNNNNNNNNNNNNNNNNNNNN
NNNNNNNNNNNNNNNNNNNNNNNNNNNNNNNNNNNNNNNNNNNNNNNNNNNNNNNNNNNN
NNNNNNNNNNNNNNNNNNNNNNNNNNNNNNNNNNNNNNNNNNNNNNNNNNNNNNNNNNNN
NNNNNNNNNNNNNNNNNNNNNNNNNNNNNNNNNNNNNNNNNNNNNNNNNNNNNNNNNNNN
NNNNNNNNNNNNNNNNNNNNNNNNNNNNNNNNNNNNNNNNNNNNNNNNNNNNNNNNNNNN
NNNNNNNNNNNNNNNNNNNNNNNNNNNNNNNNNNNNNNNNNNNNNNNNNNNNNNNNNNNN
NNNNNNNNNNNNNNNNNNNNNNNNNNNNNNNNNNNNNNCCAAGATTGGCGAAGGTGGCTT
TGCCGTCACCCTGCCTAAAGCCTGGATAAACTATCACCGGCTAAAACCCGGTGATACCGT
CGAGGTTGTGGTAGATGGAGACCTGATTATCCGGGTCAAGGTAAAGCCTGAAGAGAAGCT
TATATAAGCTTTTATAGACTTGTCAGGCGAGCCGGGACGCTGTACGCTCTTAATGAAGCC
CTGCGAGCTTGCCGGTGAAAGTCGGCTCGCAGGGCTTGCTTTATTACCGGCAGCTTCAGG
GCTTCAGAAAAGGGGTTAGCAACCGGGACCGGAAAGGTTCAAGGCTAACCCCTTTTTCCT
TTTTCGGTCCCGTTGCTCCCCGCCATTACCCGGCCGCGACCGGGTACGAACGAAAGAGGA
GGTGCCCACATGGGAAAGTACGCAAGCTGGAACGAGCTGGAGAAAAACGTCCCCATCACC
TACAAGGAGAAAGCCACTCCCGAGGCGTTCCGCACCGGTATGAACGGTATCGCACCGTCC
GGGCTGAAGGTCAAAGAGGGACGGGTAAATCACTACCGCGACGGGGTGGATGGGAAGGGC
GAGGTCATGGTGTCCGGCTACAAGCGCGCTATGTTCGAGTAGCGCTCTTACCGCTTGATG
ACTATCCGGGTGAGGGCACTGTCCTTATCGAGCCAGCCGCTGTCGCGGCAGCGGTGAAGC
GAATGGATAAGCATCAAGCCTGAAGTGTCAAAACGAGGAGGAGAAGATGTTCAAAACACA
GCAACTCACCGGGCCGGTAGCACCAGGGCAAATGAGTCCCATGCAGGTCAGCGGACCGGG
TGCCTACTATCCCCTGCAGACGACAGGAACCGACTGGTCGAGCATGTTCTCGGCCATGAT
GCCGATGATCATGATGATCATGATGATGGCAATCCTGATGCCCATGATGAAGGGCATGAC
CGCGTCTGCCAAGGACTAAATATCCGCTTTATCGCAACAAACTTTGAGGAGGTAACTGAA
AAATGTTTACAGCACAGCAGTTTGCCGGGCAGCAGATGCGGCCCCAGCAATACCAATACG
GTACCGTAAGCGGGTACTACCCTCTCCAGACCACCGACATGACCAGCATGTTCTCGGCGA
TGATGCCCATGATCATGATGATCATGATGATGGCCATCCTGATGCCCATGATGAAGGGTA
TGACCAGCTCCAGCAAAGCCTAGTGGAGGCGAAATTACATCAAGGAGGTTAAGCCATGAA
AAATAAAGTGGTTCCACAGCAATATGCGGGACAGCGGCCTCCGAAAGGATGGGTGCCTCC
GCTGGGACAGAGCCTGGCTCTGATTGGTGTCTATGACAACGACACCGGCTACTGGGTAGG
CCTGCCGCTTCAGGTGCTCAGGGAGGCGTTGCTCACGGCCGAGGCCCTGCAAACCGAGGA
CCGCATCGACGAGCGGGATAAAGTTGAAATTACGCTACCCAACGCTTCTGCCCAGGATGT
CACCGACAGCAAGGAATTCGAGATTCCCTCCGGTGAGGTCTGGTTCATCAACCGTCTCAA
CCTGGTTACCCCGGCTGAGGTCTCAGGCAATATCCGGATTTCCAAGTTCCCCAAGGTCGA
TTCACTGGACAAGAAGTACCTGGGGACCGACCTGGCTGCCAGTCAAAATGAAGATTATGA
CCTGGCGGCTGCAGGACAACTCGGCGCCGACCTCAGGCTGGTCGGCGGGGACAAGATTAC
GGTGGTCGGTACGGTTACCGCTGCCGGAGGCACTACGGCTGACCGCAAGGTTACCCTGAA
TATTTACGGCCGGAAAGCCAGGAGACTGGTATAGCGGCATAAGGAGGTTTTCCTATGCCC
TATACCATGACACCGCCGGGATATAGGGCGGTCTTAATCGGACAGGCTGCCGGCGTCGAA
GACCTGGGCACCTTCGCCCCGCTTGAAGAAAGTTCGGATGAAGGTGCTCTTTTCTTAGTG
CGGCTCGATTTTGCCGAAGCACCTTCAGCAGAGGCCCTGGCACAACTGGAACGGGCATTC
TTCGAGGCGGGTGTCGAGCTCTGGCCGGGCTATGACCATGTGGTCTATGCCGACCTGGAG
CAACCATCTGTTTTCCTGGCCTGGCAAAAAGGTTTTGCCTGGCTGCCGATCATCATCGGG
CTTCTGGTCACGACCGTCTTGCCCCCGCTCCTGGGCTCGCTAGTCTGGTGGCTTATGCCG
GAAGATTTAAAAAACCTGATATCCGGCATAGTCAATATGGGCATCATGCTGGTCGTGCTG
CTGCTCATCAGCAAGCTTATGCCGATGTTCACTCCCGGAAAGGAAAAACCGAAAAAGGTG
AAGGAAGCGAAACCGGCGGAGCTGGAGGAGGGCAAGGCATGAACCAGTATCCAGTTCAGG
ACTATAACTACTATCTTTACCAGTACCAGGCGGCGCAGTGGCAGGGTGTCCTGGGCACGC
TGATGGGTGTGGTCATGCTGGTGGCGATGGCAGCCTGGGCGTTCTCCCAGGTCAAGAAAG
CCTTCAGGGGCGAGGAGGTGAAGTACCCGTTATGAAATTTACCACGATGCAAGCCAGTGT
GATGAGCGGCAGTCTCGGAGATCTGTTCTGGGACCTCGCCCCTCTGATCGTTTACGCCGC
AGGCTATGACCTGGGCTGTAATATCTACGTGGCCAATCCGACCGATACCGAAAAGGAATA
TGCGCTCATGGCCCGGCTCTCACGTAACTCTACGATTATCAGCGATGAGGCGGTGCCGGT
CTTCGGCCATGCCTGGTTCAAGGTCGAGCCGGGGGACTTCGTAACCCTTAAAGGGGCACT
TCGCTTTACCGAGTCCAATGCGTACCTGACGCTCTCGCTCGTGGAACGGGAAAGCGGTGA
AGCGACCGACTCGGTGGTAACTAGTCTGGCTGAACAGACCACCAGCTCACTGCCGCCGGG
ATGGCCTGGCTCCGGCAGCAGTACCGGCACGACCACGATAGACTGGAGTTCTATCTTGAG
CGGAATGATGCCGGCGTTGATGTTTGTCATGCTGGGCATGGTAATGGTTTCCGCCTTCAA
GTCGAACAAGGAGCCGGAGAAATTACAAGCCGGGAGGTCAAATTAAGATGCCAGGCGAGT
TTTATATTGAAGACAACAAGCTTAAGAACGACATCACCGAGATCAAGAACAGTGTTAGCC
AAGTCACCAACAACATCAGGACACTGATAACCAAGTCCGAAGGGATGACGCCGGTTAGCA
GCTCAATGGCGGCAGATTGGGGAAGTGATGAACAGGAAGTCGTGACCATCGGCGCCCATG
ATTTTAAATGCAAGGTTCAATCCCTGCTGATATCCATCCGCAACCTATTGGGAACCAGCG
TTACGGTCAGGATGTACACGGTCGTGAATGGGGAAGAAGATAAGGTCTACGAGCAGTCGT
TCGACCCTTCATCCGACTCGCCCGGGCTGTGGATTATCAACGGCACGGTCGGCATTCACG
AAGCTTTACGGGTCACTCTCCAGAGCGACAACCAAGCTGATAACGGACAGGCGGTGGATT
ACGACTACATGCTGGAAGCGATGTAAATGAGCCTACTTATCAAAAATAGTGCTACCAGAT
TGGCTGGAAATAAGGGGACGACAACCGCTAACTGGTATGCGGGAATCGGAACTTCAGGTG
AGACTGGAGGTGATGTCGTTACAATCGGGATTCCCGGTAATTTCAGCAAGGTCCAGGCTT
TGTGGCTAAACATAGAAAACCTGGTAAATGGAGCTAGTGTAATCGTGAGGCTATATCACT
CGATTAACAGTATCGAGAAAAAAGTACACCAGCAATCATTCACCCGGGGAATAGATCCTG
ATGGTCTATGGATAATCAGCGGTGTTATGGCGATTAGCGGGACATTACGCTGTGAGCTTA
AGAGCGATAACGCGGGAGATACTGCTAAAAACATCGGCTGGGAGTGGGTTACTGAGTAGG
AAGAATGCAATGAGTCTGTTATATGGGAAATCAGGAGAGCCGGTTCAGATCGGGCCATTA
ATTGGTAGACCCGGAAGTAGCGACATTGCCAAGTCAGTACTCAAGACACTTGAGATTGAC
TTCTTCCCGGCGGTTGCCCGCGAGGTAAATATCAGTGACCCTGGCGAAGCAGTGGCAAAG
GAAGAAGGTTTGGTAGTACCCACACCTCTGATTGATGAATCCAGAGCCACAACAACACCT
GATGTCCCGGACAAAGTATACAAGCACGATGATGACCTGCTGATAGAGACGGATGTTACG
GTAGACGCGTTAGATTCACCGGAAATCGCTGACCAATTTTCTTCCGGCGCAGACAATGCC
ATCGGAGGTACATCGACAACTTGGTTGGCGCAGACATTTACTACCGATGGAATTGGTTAC
ACGATACTGGGTGTTCGCGTCATGTTATACCGCACGTCGACCATCGGAACGATCACCGTT
[truncated: 207,883 more chars]
