# Supplementary material for: CheckV assesses the quality and completeness of metagenome-assembled viral genomes
Source: Nat Biotechnol. 2020 Dec 21;39(5):578–85. doi: 10.1038/s41587-020-00774-7 (PMC8116208; doi:10.1038/s41587-020-00774-7)
Supplement: Supplementary file 4 — Supplementary Tables 1–12. [file 41587_2020_774_MOESM4_ESM.xlsx]

## Sheet: S1
Database	HMM name	HMM accession	HMM length	Bit score cutoff	Specificity	Description
IMG/VR-VPFs	YP_001285500@NC_009540	NA	61	25	viral	REFSEQ hypothetical protein
IMG/VR-VPFs	YP_008530533@NC_022324	NA	52	25	viral	REFSEQ hypothetical protein
IMG/VR-VPFs	YP_512279@NC_007804	NA	908	25	viral	REFSEQ tail fiber protein
IMG/VR-VPFs	YP_293786@NC_007346	NA	187	25	viral	hypothetical protein
IMG/VR-VPFs	NP_640328@NC_003907	NA	326	25	viral	hypothetical protein
IMG/VR-VPFs	YP_004063789@NC_014792	NA	63	25	viral	sp|P13307|Y06B_BPT4 Uncharacterized 7.1 kDa protein in tk-vs intergenic region
IMG/VR-VPFs	YP_007008052@NC_019530	NA	133	30	viral	sp|P13303|Y05O_BPT4 Uncharacterized 14.6 kDa protein in mobD-ri intergenic region
IMG/VR-VPFs	YP_004251114@NC_015157	NA	228	25	viral	sp|Q5UQE7|YL479_MIMIV Uncharacterized protein L479
IMG/VR-VPFs	NP_680538@NC_004112	NA	391	25	viral	sp|O31948|YONJ_BACSU SPbeta prophage-derived uncharacterized protein YonJ
IMG/VR-VPFs	YP_164283@NC_006552	NA	245	25	viral	REFSEQ hypothetical protein
IMG/VR-VPFs	YP_001498325@NC_009899	NA	100	25	viral	REFSEQ hypothetical protein
IMG/VR-VPFs	YP_656344@NC_008208	NA	154	35	viral	sp|P32276|Y12G_BPT4 Uncharacterized 17.1 kDa protein in Gp30-rIII intergenic region
IMG/VR-VPFs	YP_007869823@NC_021061	NA	138	25	viral	sp|O64216|VG22_BPMD2 Gene 22 protein
IMG/VR-VPFs	YP_008051246@NC_021302	NA	783	25	viral	sp|O64225|VG31_BPMD2 Gene 31 protein
IMG/VR-VPFs	YP_003986637@NC_014649	NA	279	25	viral	hypothetical protein
IMG/VR-VPFs	7000000001@SRS022530_LANL_scaffold_5934@SRS022530_LANL_scaffold_5934_gene_17210	NA	87	25	viral	NA
IMG/VR-VPFs	YP_007007972@NC_019529	NA	296	25	viral	sp|Q6QGE3|TAIL1_BPT5 Minor tail protein
IMG/VR-VPFs	2029527005@ACOFG987_contig20465@ACOFGT_2450720	NA	246	25	viral	NA
IMG/VR-VPFs	7000000118@SRS024289_LANL_scaffold_61422@SRS024289_LANL_scaffold_61422_gene_85920	NA	648	25	viral	NA
IMG/VR-VPFs	YP_008239651@NC_021775	NA	789	25	viral	sp|Q05233|VG26_BPML5 Minor tail protein Gp26
IMG/VR-VPFs	YP_008051278@NC_021302	NA	140	25	viral	REFSEQ hypothetical protein
IMG/VR-VPFs	YP_003856882@NC_014458	NA	84	25	viral	REFSEQ hypothetical protein
IMG/VR-VPFs	AGH26386@HQ634175	NA	841	25	viral	NA
IMG/VR-VPFs	3300000123@KGI_S2_ANT06_2345mDRAFT_c1000006@KGI_S2_ANT06_2345mDRAFT_100000625	NA	591	25	viral	NA
IMG/VR-VPFs	YP_762446@NC_008361	NA	123	25	viral	sp|P40628|HMGH_IIV6 High mobility group protein homolog
IMG/VR-VPFs	YP_004347183@NC_015326	NA	318	25	viral	hypothetical protein
IMG/VR-VPFs	3300000117@DelMOWin2010_c10000062@DelMOWin2010_1000006242	NA	294	25	viral	NA
IMG/VR-VPFs	AGG58271@HQ316582	NA	125	25	viral	NA
IMG/VR-VPFs	3300001729@JGI24651J20071_1000011@JGI24651J20071_100001152	NA	466	25	viral	Phage stabilisation protein
IMG/VR-VPFs	YP_001039781@NC_009015	NA	504	25	viral	REFSEQ hypothetical protein
IMG/VR-VPFs	YP_223880@NC_006936	NA	146	25	viral	REFSEQ hypothetical protein
IMG/VR-VPFs	AGH32174@HQ634157	NA	154	25	viral	NA
IMG/VR-VPFs	NP_899495@NC_005083	NA	114	75	viral	REFSEQ hypothetical protein
IMG/VR-VPFs	YP_004935785@NC_016434	NA	402	25	viral	sp|O64262|VG69_BPMD2 Gene 69 protein
IMG/VR-VPFs	YP_003857242@NC_014461	NA	280	25	viral	REFSEQ hypothetical protein
IMG/VR-VPFs	YP_003987042@NC_014649	NA	172	25	viral	sp|Q5UQG4|IF4EH_MIMIV Eukaryotic translation initiation factor 4E homolog
IMG/VR-VPFs	YP_007005427@NC_019510	NA	111	25	viral	REFSEQ hypothetical protein
IMG/VR-VPFs	YP_008239736@NC_021777	NA	118	25	viral	REFSEQ hypothetical protein
IMG/VR-VPFs	YP_006382440@NC_017969	NA	204	25	viral	sp|Q6QGE8|DIT_BPT5 Distal tail protein
IMG/VR-VPFs	YP_006907076@NC_018850	NA	396	25	viral	REFSEQ hypothetical protein
IMG/VR-VPFs	YP_007001562@NC_019443	NA	54	25	viral	REFSEQ hypothetical protein
IMG/VR-VPFs	YP_006560264@NC_018269	NA	150	35	viral	REFSEQ hypothetical protein
IMG/VR-VPFs	3300000127@SA_S1_NOR05_45mDRAFT_c10000001@SA_S1_NOR05_45mDRAFT_1000000147	NA	134	25	viral	NA
IMG/VR-VPFs	7000000736@SRS014235_WUGC_scaffold_4601@SRS014235_WUGC_scaffold_4601_gene_3961	NA	180	25	viral	NA
IMG/VR-VPFs	YP_007005498@NC_019511	NA	52	25	viral	REFSEQ hypothetical protein
IMG/VR-VPFs	YP_005102467@NC_016770	NA	312	110	viral	REFSEQ hypothetical protein
IMG/VR-VPFs	YP_001595464@NC_010106	NA	215	25	viral	REFSEQ hypothetical protein
IMG/VR-VPFs	YP_003457381@NC_013804	NA	545	25	viral	sp|P68440|D13_VACCW Scaffold protein D13
IMG/VR-VPFs	AFB17811@JF974289	NA	75	25	viral	NA
IMG/VR-VPFs	YP_004327035@NC_015292	NA	79	25	viral	hypothetical protein
IMG/VR-VPFs	YP_004414883@NC_015456	NA	71	25	viral	sp|Q6XQ99|HOLIN_BPT1 Holin
IMG/VR-VPFs	YP_001294645@NC_007808	NA	197	25	viral	REFSEQ hypothetical protein
IMG/VR-VPFs	YP_004327159@NC_015294	NA	55	25	viral	REFSEQ hypothetical protein
IMG/VR-VPFs	NP_050992@NC_000935	NA	155	25	viral	sp|Q01075|VG14_BPP22 Protein gp14
IMG/VR-VPFs	3300001751@JGI2172J19969_10000010@JGI2172J19969_100000101	NA	269	25	viral	NA
IMG/VR-VPFs	7000000584@SRS049318_LANL_scaffold_65252@SRS049318_LANL_scaffold_65252_gene_82901	NA	247	25	viral	gp21
IMG/VR-VPFs	3300000228@TB_PC08_66DRAFT_10000038@TB_PC08_66DRAFT_1000003847	NA	1288	25	viral	NA
IMG/VR-VPFs	7000000295@SRS019219_WUGC_scaffold_71896@SRS019219_WUGC_scaffold_71896_gene_112333	NA	335	25	viral	NA
IMG/VR-VPFs	3300001305@C688J14111_10000001@C688J14111_1000000120	NA	658	25	viral	NA
IMG/VR-VPFs	NP_536631@NC_003313	NA	215	25	viral	sp|P51704|RPC1_BPHC1 Repressor protein CI
IMG/VR-VPFs	AGH32225@HQ634157	NA	114	25	viral	NA
IMG/VR-VPFs	3300000439@TBL_comb48_EPIDRAFT_1000030@TBL_comb48_EPIDRAFT_100003017	NA	123	25	viral	NA
IMG/VR-VPFs	AGG58101@HQ316580	NA	154	25	viral	NA
IMG/VR-VPFs	YP_004678937@NC_000852	NA	65	25	viral	REFSEQ hypothetical protein
IMG/VR-VPFs	3300000115@DelMOSum2011_c10000104@DelMOSum2011_100001049	NA	746	50	viral	NA
IMG/VR-VPFs	NP_818460@NC_004688	NA	123	25	viral	REFSEQ hypothetical protein
IMG/VR-VPFs	YP_008051889@NC_021308	NA	67	25	viral	sp|O64241|VG51_BPMD2 Gene 51 protein
IMG/VR-VPFs	NP_945070@NC_005284	NA	350	25	viral	gp39
IMG/VR-VPFs	2029527005@ACOFG987_contig20465@ACOFGT_2453740	NA	39	25	viral	NA
IMG/VR-VPFs	YP_240611@NC_007062	NA	317	25	viral	sp|P19727|CAPSB_BPT7 Minor capsid protein
IMG/VR-VPFs	YP_004894404@NC_016072	NA	310	25	viral	sp|Q5UPT9|YR255_MIMIV Uncharacterized protein R255
IMG/VR-VPFs	YP_473321@NC_007767	NA	1106	25	viral	sp|P41424|Y019_NPVAC Uncharacterized 12.2 kDa protein in EGT-IAP1 intergenic region
IMG/VR-VPFs	NP_891862@NC_005068	NA	218	25	viral	sp|P24425|KITH_EHV4 Thymidine kinase
IMG/VR-VPFs	YP_293990@NC_007346	NA	309	25	viral	hypothetical protein
IMG/VR-VPFs	3300000255@LP_F_10_SI03_135DRAFT_1000018@LP_F_10_SI03_135DRAFT_100001874	NA	108	25	viral	NA
IMG/VR-VPFs	2199034001@TB03JUN2009E_Contig_109@TB03JUN2009E_01828510	NA	334	230	viral	NA
IMG/VR-VPFs	7000000540@SRS023346_LANL_scaffold_1239@SRS023346_LANL_scaffold_1239_gene_2848	NA	116	25	viral	RNA polymerase sigma factor rpoD
IMG/VR-VPFs	3300001798@JGI24126J20157_1000008@JGI24126J20157_100000859	NA	161	25	viral	NA
IMG/VR-VPFs	3300001683@GBIDBA_10000799@GBIDBA_1000079947	NA	144	25	viral	NA
IMG/VR-VPFs	YP_004894618@NC_016072	NA	194	25	viral	sp|Q5UQR9|YL334_MIMIV Uncharacterized protein L334
IMG/VR-VPFs	YP_002003404@NC_011039	NA	111	25	viral	REFSEQ hypothetical protein
IMG/VR-VPFs	7000000574@SRS017691_Baylor_scaffold_51379@SRS017691_Baylor_scaffold_51379_gene_52297	NA	207	25	viral	NA
IMG/VR-VPFs	NP_932412@NC_005135	NA	126	25	viral	REFSEQ hypothetical protein
IMG/VR-VPFs	YP_007869886@NC_021062	NA	214	30	viral	sp|P07715|Y105_BPT3 Uncharacterized gene 1.05 protein
IMG/VR-VPFs	3300001348@JGI20154J14316_10000082@JGI20154J14316_1000008290	NA	333	25	viral	NA
IMG/VR-VPFs	3300001242@C687J13896_1000116@C687J13896_1000116103	NA	170	25	viral	NA
IMG/VR-VPFs	YP_004538964@NC_015584	NA	599	25	viral	sp|O64225|VG31_BPMD2 Gene 31 protein
IMG/VR-VPFs	CCI88325@HE956704	NA	247	25	viral	NA
IMG/VR-VPFs	YP_004894647@NC_016072	NA	151	25	viral	sp|Q5UPZ4|YL310_MIMIV Uncharacterized protein L310
IMG/VR-VPFs	YP_007677799@NC_020879	NA	117	25	viral	REFSEQ hypothetical protein
IMG/VR-VPFs	YP_006990137@NC_019414	NA	166	25	viral	REFSEQ hypothetical protein
IMG/VR-VPFs	YP_008125767@NC_021531	NA	230	25	viral	REFSEQ hypothetical protein
IMG/VR-VPFs	YP_338104@NC_007456	NA	163	25	viral	REFSEQ hypothetical protein
IMG/VR-VPFs	YP_006987536@NC_019401	NA	164	25	viral	REFSEQ hypothetical protein
IMG/VR-VPFs	CCI88556@HE956708	NA	947	25	viral	NA
IMG/VR-VPFs	3300001592@Draft_10000335@Draft_1000033532	NA	380	25	viral	NA
IMG/VR-VPFs	YP_008061164@NC_021347	NA	138	25	viral	REFSEQ hypothetical protein
IMG/VR-VPFs	AGH31877@HQ634156	NA	229	25	viral	NA
IMG/VR-VPFs	YP_008410869@NC_022070	NA	381	30	viral	REFSEQ hypothetical protein
IMG/VR-VPFs	YP_004957154@NC_016563	NA	95	25	viral	REFSEQ hypothetical protein
IMG/VR-VPFs	YP_002922617@NC_012742	NA	558	25	viral	sp|Q05219|VG13_BPML5 Gene 13 protein
IMG/VR-VPFs	YP_008126319@NC_021535	NA	88	25	viral	sp|Q05295|VG80_BPML5 Gene 80 protein
IMG/VR-VPFs	YP_007007215@NC_019526	NA	643	25	viral	REFSEQ hypothetical protein
IMG/VR-VPFs	AGN34050@JF974294	NA	81	25	viral	NA
IMG/VR-VPFs	YP_008061256@NC_021347	NA	259	25	viral	hypothetical protein
IMG/VR-VPFs	YP_002922816@NC_012749	NA	193	25	viral	REFSEQ hypothetical protein
IMG/VR-VPFs	YP_009001077@NC_023423	NA	212	25	viral	REFSEQ hypothetical protein
IMG/VR-VPFs	YP_008410357@NC_022066	NA	174	25	viral	REFSEQ hypothetical protein
IMG/VR-VPFs	YP_004895146@NC_016072	NA	215	25	viral	sp|Q5UNZ9|YR746_MIMIV Uncharacterized protein R746
IMG/VR-VPFs	7000000323@SRS046686_LANL_scaffold_8540@SRS046686_LANL_scaffold_8540_gene_9622	NA	243	25	viral	NA
IMG/VR-VPFs	NP_944920@NC_005282	NA	100	25	viral	REFSEQ hypothetical protein
IMG/VR-VPFs	YP_006990623@NC_019423	NA	156	25	viral	REFSEQ hypothetical protein
IMG/VR-VPFs	YP_238301@NC_007014	NA	245	25	viral	hypothetical protein
IMG/VR-VPFs	YP_008531591@NC_022335	NA	123	25	viral	sp|O64201|VG05_BPMD2 Gene 5 protein
IMG/VR-VPFs	3300001351@JGI20153J14318_10000075@JGI20153J14318_1000007565	NA	206	25	viral	NA
IMG/VR-VPFs	NP_048751@NC_000852	NA	182	25	viral	REFSEQ hypothetical protein
IMG/VR-VPFs	YP_004894107@NC_016072	NA	128	25	viral	sp|Q5UPD0|YL052_MIMIV Uncharacterized protein L52
IMG/VR-VPFs	3300001346@JGI20151J14362_10000009@JGI20151J14362_1000000910	NA	137	25	viral	NA
IMG/VR-VPFs	YP_001468640@NC_009812	NA	103	25	viral	REFSEQ terminase small subunit
IMG/VR-VPFs	YP_001649086@NC_010240	NA	756	25	viral	REFSEQ hypothetical protein
IMG/VR-VPFs	CCI88578@HE956709	NA	98	25	viral	NA
IMG/VR-VPFs	YP_195097@NC_006820	NA	83	25	viral	REFSEQ hypothetical protein
IMG/VR-VPFs	YP_004935769@NC_016434	NA	250	35	viral	REFSEQ lysin A
IMG/VR-VPFs	YP_003987162@NC_014649	NA	182	50	viral	hypothetical protein
IMG/VR-VPFs	YP_001994871@NC_011023	NA	145	25	viral	REFSEQ hypothetical protein
IMG/VR-VPFs	3300000439@TBL_comb48_EPIDRAFT_1000001@TBL_comb48_EPIDRAFT_1000001183	NA	1441	25	viral	NA
IMG/VR-VPFs	YP_008051261@NC_021302	NA	95	25	viral	REFSEQ hypothetical protein
IMG/VR-VPFs	YP_008410303@NC_022066	NA	107	25	viral	REFSEQ hypothetical protein
IMG/VR-VPFs	YP_008771036@NC_022769	NA	86	25	viral	REFSEQ hypothetical protein
IMG/VR-VPFs	YP_002922846@NC_012749	NA	109	25	viral	hypothetical protein
IMG/VR-VPFs	YP_001468645@NC_009812	NA	60	25	viral	REFSEQ hypothetical protein
IMG/VR-VPFs	NP_076737@NC_002668	NA	773	30	viral	sp|D3WAC4|PRO_BPLP2 Probable capsid maturation protease
IMG/VR-VPFs	NP_061649@NC_002486	NA	305	25	viral	sp|O54082|LUKD_STAAU Leucotoxin LukD
IMG/VR-VPFs	YP_851170@NC_008562	NA	59	25	viral	hypothetical protein
IMG/VR-VPFs	YP_164316@NC_006552	NA	404	35	viral	REFSEQ hypothetical protein
IMG/VR-VPFs	3300001450@JGI24006J15134_10000148@JGI24006J15134_1000014865	NA	105	25	viral	NA
IMG/VR-VPFs	YP_007250418@NC_019945	NA	213	25	viral	sp|P41418|LEF2_NPVAC Primase-associated factor LEF-2
IMG/VR-VPFs	CCJ09754@HE962497	NA	46	25	viral	NA
IMG/VR-VPFs	NP_044517@NC_001798	NA	745	25	viral	NA
IMG/VR-VPFs	2061766007@rumenHiSeq_NODE_1753461_len_174290_cov_3_339721@_HiSeq_17899520	NA	99	25	viral	NA
IMG/VR-VPFs	3300001592@Draft_10000851@Draft_1000085126	NA	463	25	viral	NA
IMG/VR-VPFs	3300000116@DelMOSpr2010_c10000267@DelMOSpr2010_1000026760	NA	1318	25	viral	NA
IMG/VR-VPFs	YP_002154398@NC_011167	NA	51	45	viral	REFSEQ hypothetical protein
IMG/VR-VPFs	YP_007237690@NC_019929	NA	189	25	viral	REFSEQ hypothetical protein
IMG/VR-VPFs	YP_007354475@NC_020104	NA	344	25	viral	sp|P0DOT7|L1_VAR67 Protein L1
IMG/VR-VPFs	YP_008859323@NC_022986	NA	109	25	viral	REFSEQ hypothetical protein
IMG/VR-VPFs	YP_003580005@NC_014036	NA	106	25	viral	REFSEQ hypothetical protein
IMG/VR-VPFs	3300001546@JGI12659J15293_10000012@JGI12659J15293_1000001224	NA	77	25	viral	NA
IMG/VR-VPFs	YP_007392826@NC_020204	NA	98	25	viral	REFSEQ hypothetical protein
IMG/VR-VPFs	7000000132@SRS012285_Baylor_scaffold_65162@SRS012285_Baylor_scaffold_65162_gene_90516	NA	231	25	viral	gp122
IMG/VR-VPFs	YP_008408879@NC_022053	NA	222	25	viral	sp|Q67472|DNMT_FRG3G Putative DNA (cytosine-5)-methyltransferase
IMG/VR-VPFs	YP_008873550@NC_023009	NA	101	25	viral	REFSEQ hypothetical protein
IMG/VR-VPFs	YP_001425708@NC_008603	NA	421	25	viral	hypothetical protein
IMG/VR-VPFs	YP_006877@NC_005859	NA	94	25	viral	REFSEQ hypothetical protein
IMG/VR-VPFs	YP_008771457@NC_022771	NA	175	25	viral	REFSEQ hypothetical protein
IMG/VR-VPFs	ABR24698@EF437941	NA	73	25	viral	NA
IMG/VR-VPFs	2124908025@MBSR2a_Contig_1912@MBSR2a_00199670	NA	167	25	viral	NA
IMG/VR-VPFs	NP_542362@NC_003327	NA	381	65	viral	VSK tox2
IMG/VR-VPFs	7000000505@SRS016039_WUGC_scaffold_3469@SRS016039_WUGC_scaffold_3469_gene_3513	NA	1531	25	viral	tape measure domain
IMG/VR-VPFs	YP_004894663@NC_016072	NA	2869	25	viral	sp|Q5UPY0|YL294_MIMIV Uncharacterized protein L294
IMG/VR-VPFs	3300000439@TBL_comb48_EPIDRAFT_1000029@TBL_comb48_EPIDRAFT_100002923	NA	239	25	viral	NA
IMG/VR-VPFs	3300000756@JGI12421J11937_10000022@JGI12421J11937_100000227	NA	510	25	viral	Phage head maturation protease
IMG/VR-VPFs	3300000756@JGI12421J11937_10000022@JGI12421J11937_100000222	NA	131	25	viral	NA
IMG/VR-VPFs	3300001346@JGI20151J14362_10000048@JGI20151J14362_1000004828	NA	216	25	viral	NA
IMG/VR-VPFs	YP_006908777@NC_018854	NA	104	25	viral	sp|P32279|Y14A_BPT4 Uncharacterized 12.4 kDa protein in nrdA-td intergenic region
IMG/VR-VPFs	AGH31839@HQ634153	NA	69	25	viral	NA
IMG/VR-VPFs	YP_004063734@NC_014792	NA	72	25	viral	sp|P18243|Y43_BPR18 Uncharacterized protein ORF43.1 in regA 3'region
IMG/VR-VPFs	NP_817334@NC_004679	NA	251	25	viral	sp|P68930|TUB11_BPPH2 Proximal tail tube connector protein
IMG/VR-VPFs	NP_803620@NC_004629	NA	628	25	viral	sp|F8SJT5|GP105_BPPA3 gp105
IMG/VR-VPFs	YP_001595330@NC_010105	NA	63	25	viral	sp|Q02406|Y12J_BPT4 Uncharacterized 7.3 kDa protein in Gp30-rIII intergenic region
IMG/VR-VPFs	YP_007010282@NC_019538	NA	61	25	viral	sp|O64300|VG452_BPR69 Protein Gp45.2
IMG/VR-VPFs	YP_008239884@NC_021779	NA	204	25	viral	REFSEQ hypothetical protein
IMG/VR-VPFs	7000000385@SRS017433_Baylor_scaffold_15510@SRS017433_Baylor_scaffold_15510_gene_38048	NA	2357	55	viral	NA
IMG/VR-VPFs	NP_945290@NC_005294	NA	138	25	viral	REFSEQ hypothetical protein
IMG/VR-VPFs	AGH16084@JF974287	NA	55	25	viral	NA
IMG/VR-VPFs	7000000320@SRS063040_Baylor_scaffold_59276@SRS063040_Baylor_scaffold_59276_gene_126754	NA	150	90	viral	NA
IMG/VR-VPFs	YP_001552300@NC_009990	NA	214	25	viral	sp|P76512|YFDP_ECOLI Uncharacterized protein YfdP
IMG/VR-VPFs	3300001592@Draft_10000335@Draft_1000033517	NA	289	25	viral	NA
IMG/VR-VPFs	NP_046609@NC_001884	NA	326	25	viral	sp|O31951|YONG_BACSU SPbeta prophage-derived uncharacterized protein YonG
IMG/VR-VPFs	AGG58023@HQ316579	NA	60	25	viral	NA
IMG/VR-VPFs	YP_004306630@NC_015270	NA	68	25	viral	REFSEQ hypothetical protein
IMG/VR-VPFs	NP_076797@NC_002670	NA	92	30	viral	sp|O22001|VXIS_BPMD2 Excisionase
IMG/VR-VPFs	3300001730@JGI24660J20065_1000005@JGI24660J20065_100000522	NA	187	25	viral	NA
IMG/VR-VPFs	YP_004414843@NC_015456	NA	60	25	viral	REFSEQ hypothetical protein
IMG/VR-VPFs	YP_008856950@NC_022966	NA	80	25	viral	hypothetical protein
IMG/VR-VPFs	YP_006908872@NC_018859	NA	374	25	viral	REFSEQ hypothetical protein
IMG/VR-VPFs	YP_008059534@NC_021329	NA	77	25	viral	hypothetical protein
IMG/VR-VPFs	YP_007008136@NC_019530	NA	98	25	viral	REFSEQ hypothetical protein
IMG/VR-VPFs	YP_002014582@NC_011056	NA	145	25	viral	REFSEQ hypothetical protein
IMG/VR-VPFs	AGG57796@HQ316579	NA	164	25	viral	NA
IMG/VR-VPFs	ADO98492@GU071099	NA	1383	105	viral	NA
IMG/VR-VPFs	YP_004414930@NC_015457	NA	65	25	viral	REFSEQ hypothetical protein
IMG/VR-VPFs	YP_006383214@NC_017974	NA	136	25	viral	REFSEQ hypothetical protein
IMG/VR-VPFs	3300000910@JGI12437J12857_1000001@JGI12437J12857_100000158	NA	798	70	viral	NA
IMG/VR-VPFs	YP_008771083@NC_022769	NA	98	25	viral	REFSEQ hypothetical protein
IMG/VR-VPFs	YP_008550179@NC_012223	NA	129	25	viral	REFSEQ hypothetical protein
IMG/VR-VPFs	NP_258317@NC_003102	NA	337	25	viral	sp|P41458|AC54_NPVAC Protein AC54
IMG/VR-VPFs	YP_006988191@NC_019405	NA	218	25	viral	REFSEQ hypothetical protein
IMG/VR-VPFs	YP_239809@NC_007051	NA	118	25	viral	REFSEQ hypothetical protein
IMG/VR-VPFs	YP_007869903@NC_021062	NA	104	25	viral	sp|P03787|V5557_BPT7 Fusion protein 5.5/5.7
IMG/VR-VPFs	YP_008853733@NC_022914	NA	129	25	viral	REFSEQ hypothetical protein
IMG/VR-VPFs	YP_006907060@NC_018850	NA	295	25	viral	REFSEQ hypothetical protein
IMG/VR-VPFs	NP_695162@NC_004305	NA	128	25	viral	REFSEQ hypothetical protein
IMG/VR-VPFs	2061766007@rumenHiSeq_NODE_1980123_len_133302_cov_5_169697@_HiSeq_00433680	NA	906	65	viral	NA
IMG/VR-VPFs	7000000232@SRS015578_WUGC_scaffold_24212@SRS015578_WUGC_scaffold_24212_gene_44468	NA	331	25	viral	NA
IMG/VR-VPFs	YP_006382305@NC_017969	NA	128	25	viral	sp|P19348|A2_BPBF2 Protein A2-A3
IMG/VR-VPFs	YP_006383475@NC_017976	NA	478	30	viral	REFSEQ hypothetical protein
IMG/VR-VPFs	YP_006908343@NC_018863	NA	138	25	viral	sp|O31922|YOQP_BACSU SPbeta prophage-derived uncharacterized protein YoqP
IMG/VR-VPFs	7000000207@SRS011243_Baylor_scaffold_48708@SRS011243_Baylor_scaffold_48708_gene_63477	NA	129	25	viral	NA
IMG/VR-VPFs	2088090015@GPICI_9250756@GPICI_00000670	NA	198	25	viral	NA
IMG/VR-VPFs	YP_006908366@NC_018863	NA	56	25	viral	REFSEQ hypothetical protein
IMG/VR-VPFs	YP_008239722@NC_021777	NA	146	25	viral	REFSEQ hypothetical protein
IMG/VR-VPFs	YP_004957198@NC_016563	NA	93	25	viral	REFSEQ hypothetical protein
IMG/VR-VPFs	YP_004893873@NC_016071	NA	100	25	viral	REFSEQ hypothetical protein
IMG/VR-VPFs	YP_007501210@NC_020416	NA	90	25	viral	sp|P32278|Y10B_BPT4 Uncharacterized 11.0 kDa protein in Gp24-hoc intergenic region
IMG/VR-VPFs	YP_001293402@NC_007805	NA	192	25	viral	REFSEQ hypothetical protein
IMG/VR-VPFs	3300000439@TBL_comb48_EPIDRAFT_1000024@TBL_comb48_EPIDRAFT_1000024108	NA	175	25	viral	NA
IMG/VR-VPFs	NP_852527@NC_004820	NA	257	25	viral	Scaffold protein
IMG/VR-VPFs	YP_007354087@NC_020104	NA	544	25	viral	sp|Q5UPL8|YL152_MIMIV Uncharacterized protein L152
IMG/VR-VPFs	YP_004894294@NC_016072	NA	342	25	viral	sp|Q5UNV0|YR692_MIMIV Uncharacterized protein R692
IMG/VR-VPFs	7000000028@SRS024138_Baylor_scaffold_5948@SRS024138_Baylor_scaffold_5948_gene_6575	NA	249	25	viral	NA
IMG/VR-VPFs	CCM43691@HE983845	NA	81	25	viral	NA
IMG/VR-VPFs	2029527005@ACOFG987_contig20465@ACOFGT_2453810	NA	136	25	viral	NA
IMG/VR-VPFs	YP_004009878@NC_014662	NA	207	25	viral	sp|P39423|MODB_BPT4 NAD--protein ADP-ribosyltransferase modB
IMG/VR-VPFs	YP_003934718@NC_014595	NA	302	25	viral	sp|P39256|Y05A_BPT4 Uncharacterized 39.7 kDa protein in nrdC-mobD intergenic region
IMG/VR-VPFs	YP_001285898@NC_009554	NA	648	25	viral	REFSEQ hypothetical protein
IMG/VR-VPFs	YP_164421@NC_006557	NA	114	25	viral	sp|Q04769|YG35_BPLLH Uncharacterized protein ORF5
IMG/VR-VPFs	NP_077470@NC_002686	NA	209	25	viral	sp|P10188|NP04_HHV11 Nuclear protein UL4
IMG/VR-VPFs	YP_007392780@NC_020203	NA	231	105	viral	sp|Q05292|VG77_BPML5 Gene 77 protein
IMG/VR-VPFs	YP_008771839@NC_022773	NA	608	75	viral	REFSEQ scaffold protein
IMG/VR-VPFs	YP_004286286@NC_015210	NA	373	25	viral	hypothetical protein
IMG/VR-VPFs	YP_293975@NC_007346	NA	442	30	viral	hypothetical protein
IMG/VR-VPFs	YP_007392516@NC_020201	NA	173	25	viral	REFSEQ hypothetical protein
IMG/VR-VPFs	3300001798@JGI24126J20157_1000035@JGI24126J20157_10000355	NA	93	75	viral	NA
IMG/VR-VPFs	YP_002003532@NC_011041	NA	373	25	viral	sp|P26700|FIBH_BPP2 Probable tail fiber protein
IMG/VR-VPFs	CCJ09739@HE962497	NA	67	25	viral	NA
IMG/VR-VPFs	YP_001110746@NC_009231	NA	179	25	viral	hypothetical protein
IMG/VR-VPFs	2029527005@ACOFG987_contig20465@ACOFGT_2451530	NA	186	25	viral	NA
IMG/VR-VPFs	7000000411@SRS042984_LANL_scaffold_80229@SRS042984_LANL_scaffold_80229_gene_107387	NA	455	25	viral	NA
IMG/VR-VPFs	AGH31654@HQ633071	NA	100	25	viral	NA
IMG/VR-VPFs	YP_008530861@NC_022327	NA	166	25	viral	NA
IMG/VR-VPFs	YP_006560452@NC_018272	NA	251	25	viral	hypothetical protein
IMG/VR-VPFs	3300000228@TB_PC08_66DRAFT_10000016@TB_PC08_66DRAFT_1000001688	NA	2873	35	viral	NA
IMG/VR-VPFs	YP_008058865@NC_021324	NA	111	25	viral	sp|O64236|VG441_BPMD2 Gene 44.1 protein
IMG/VR-VPFs	YP_008239927@NC_021780	NA	93	25	viral	sp|P32278|Y10B_BPT4 Uncharacterized 11.0 kDa protein in Gp24-hoc intergenic region
IMG/VR-VPFs	3300000092@WSSedL2T_c000001@WSSedL2T_000001177	NA	275	25	viral	NA
IMG/VR-VPFs	NP_852022@NC_004814	NA	402	25	viral	sp|G9M952|CAPSD_BPPS4 Major capsid protein
IMG/VR-VPFs	NP_044530@NC_001798	NA	1341	25	viral	NA
IMG/VR-VPFs	3300001460@JGI24003J15210_10000035@JGI24003J15210_1000003550	NA	373	25	viral	NA
IMG/VR-VPFs	7000000161@SRS015895_WUGC_scaffold_9167@SRS015895_WUGC_scaffold_9167_gene_12445	NA	796	25	viral	NA
IMG/VR-VPFs	AGH31720@HQ633071	NA	1024	70	viral	NA
IMG/VR-VPFs	YP_004895048@NC_016072	NA	108	25	viral	hypothetical protein
IMG/VR-VPFs	YP_004010242@NC_014663	NA	133	25	viral	sp|P04526|DPA44_BPT4 Sliding-clamp-loader gp44 subunit
IMG/VR-VPFs	YP_005098106@NC_016763	NA	122	25	viral	REFSEQ hypothetical protein
IMG/VR-VPFs	YP_006907884@NC_018860	NA	197	25	viral	REFSEQ hypothetical protein
IMG/VR-VPFs	7000000005@SRS022536_LANL_scaffold_58447@SRS022536_LANL_scaffold_58447_gene_133984	NA	656	25	viral	NA
IMG/VR-VPFs	YP_007002061@NC_019446	NA	2236	25	viral	REFSEQ hypothetical protein
IMG/VR-VPFs	YP_004306510@NC_015269	NA	81	25	viral	REFSEQ hypothetical protein
IMG/VR-VPFs	YP_007501148@NC_020416	NA	62	25	viral	sp|P13307|Y06B_BPT4 Uncharacterized 7.1 kDa protein in tk-vs intergenic region
IMG/VR-VPFs	CCM43698@HE983845	NA	76	25	viral	NA
IMG/VR-VPFs	YP_006987985@NC_019405	NA	160	25	viral	REFSEQ hypothetical protein
IMG/VR-VPFs	YP_008767212@NC_022754	NA	186	25	viral	hypothetical protein
IMG/VR-VPFs	YP_007237721@NC_019929	NA	299	35	viral	REFSEQ putative virion structural protein
IMG/VR-VPFs	YP_238683@NC_007021	NA	188	25	viral	REFSEQ hypothetical protein
IMG/VR-VPFs	NP_861841@NC_004928	NA	164	25	viral	REFSEQ hypothetical protein
IMG/VR-VPFs	NP_046290@NC_001875	NA	657	25	viral	sp|O10365|VP74_NPVOP Protein p74
IMG/VR-VPFs	YP_008319360@NC_021858	NA	304	25	viral	REFSEQ hypothetical protein
IMG/VR-VPFs	YP_003858331@NC_014467	NA	76	25	viral	REFSEQ hypothetical protein
IMG/VR-VPFs	YP_003856898@NC_014458	NA	187	25	viral	REFSEQ tail assembly chaperone
IMG/VR-VPFs	AFB17898@JF974289	NA	142	25	viral	NA
IMG/VR-VPFs	YP_007354005@NC_020104	NA	308	25	viral	sp|Q5UQH1|YR814_MIMIV Uncharacterized protein R814
IMG/VR-VPFs	YP_008873183@NC_023006	NA	124	25	viral	REFSEQ hypothetical protein
IMG/VR-VPFs	YP_238568@NC_007021	NA	291	25	viral	sp|P32275|Y12F_BPT4 Uncharacterized 32.4 kDa protein in Gp30-rIII intergenic region
IMG/VR-VPFs	YP_008320219@NC_021863	NA	53	25	viral	REFSEQ hypothetical protein
IMG/VR-VPFs	YP_006383076@NC_017974	NA	109	25	viral	REFSEQ hypothetical protein
IMG/VR-VPFs	NP_044974@NC_001835	NA	61	25	viral	REFSEQ hypothetical protein
IMG/VR-VPFs	YP_004421734@NC_015465	NA	125	25	viral	REFSEQ hypothetical protein
IMG/VR-VPFs	YP_007969837@NC_020474	NA	314	25	viral	REFSEQ membrane protein EE45
IMG/VR-VPFs	2029527005@ACOFG987_contig20465@ACOFGT_2449310	NA	204	25	viral	NA
IMG/VR-VPFs	2124908004@PBDC3_scaffold00040@PBDC3_02965990	NA	239	90	viral	NA
IMG/VR-VPFs	YP_001504373@NC_005282	NA	50	25	viral	sp|Q58909|Y1514_METJA Putative gamma-glutamylcyclotransferase MJ1514
IMG/VR-VPFs	YP_002224915@NC_011272	NA	192	25	viral	gp252
IMG/VR-VPFs	YP_001671846@NC_010324	NA	46	25	viral	REFSEQ hypothetical protein
IMG/VR-VPFs	YP_006365@NC_005841	NA	170	25	viral	sp|Q03547|VEAE_BPP22 Eae protein
IMG/VR-VPFs	NP_039085@NC_002188	NA	1856	25	viral	REFSEQ B22R family protein
IMG/VR-VPFs	YP_006987993@NC_019405	NA	541	180	viral	REFSEQ hypothetical protein
IMG/VR-VPFs	YP_002221444@NC_011216	NA	389	235	viral	sp|O05073|VPI_HAEIN Mu-like prophage FluMu I protein
IMG/VR-VPFs	ACB97524@CP000917	NA	221	25	viral	NA
IMG/VR-VPFs	YP_001285504@NC_009540	NA	69	25	viral	REFSEQ hypothetical protein
IMG/VR-VPFs	YP_002898964@NC_012696	NA	674	35	viral	REFSEQ hypothetical protein
IMG/VR-VPFs	YP_001285616@NC_009541	NA	75	25	viral	REFSEQ hypothetical protein
IMG/VR-VPFs	3300002026@MIS_10000039@MIS_10000039188	NA	370	25	viral	NA
IMG/VR-VPFs	YP_008992230@NC_023177	NA	355	25	viral	sp|Q91FD6|388R_IIV6 Putative MSV199 domain-containing protein 388R
IMG/VR-VPFs	YP_004894892@NC_016072	NA	184	25	viral	hypothetical protein
IMG/VR-VPFs	NP_659579@NC_004002	NA	175	25	viral	sp|Q0Z972|IL10_CALJA Interleukin-10
IMG/VR-VPFs	AGG91271@HQ317388	NA	120	25	viral	NA
IMG/VR-VPFs	2029527005@ACOFG987_contig20465@ACOFGT_2452500	NA	2710	25	viral	NA
IMG/VR-VPFs	YP_008771708@NC_022772	NA	122	25	viral	REFSEQ hypothetical protein
IMG/VR-VPFs	YP_006383357@NC_017975	NA	66	25	viral	hypothetical protein
IMG/VR-VPFs	YP_001522886@NC_009936	NA	788	25	viral	sp|P03747|TUBE2_BPT7 Tail tubular protein gp12
IMG/VR-VPFs	YP_008130322@NC_021563	NA	55	25	viral	REFSEQ hypothetical protein
IMG/VR-VPFs	YP_008856998@NC_022966	NA	160	25	viral	hypothetical protein
IMG/VR-VPFs	ADO99736@GU071108	NA	453	120	viral	NA
IMG/VR-VPFs	3300001472@JGI24004J15324_10000020@JGI24004J15324_100000209	NA	984	25	viral	NA
IMG/VR-VPFs	3300000174@SI60aug11_200mDRAFT_c1000003@SI60aug11_200mDRAFT_1000003135	NA	227	25	viral	NA
IMG/VR-VPFs	YP_529566@NC_007917	NA	153	25	viral	sp|P45929|YQBM_BACSU Uncharacterized protein YqbM
IMG/VR-VPFs	YP_006990663@NC_019423	NA	44	25	viral	sp|P07080|Y04D_BPT4 Uncharacterized 5.1 kDa protein in Gp55-nrdG intergenic region
IMG/VR-VPFs	AGH16088@JF974287	NA	98	35	viral	NA
IMG/VR-VPFs	YP_003347385@NC_013644	NA	960	25	viral	sp|P10310|TERL_BPT3 Terminase, large subunit gp19
IMG/VR-VPFs	YP_008061187@NC_021347	NA	207	25	viral	hypothetical protein
IMG/VR-VPFs	AGH26441@HQ634175	NA	106	25	viral	NA
IMG/VR-VPFs	YP_007007872@NC_019529	NA	90	25	viral	REFSEQ hypothetical protein
IMG/VR-VPFs	YP_001497883@NC_009898	NA	186	25	viral	REFSEQ hypothetical protein
IMG/VR-VPFs	YP_008531628@NC_022335	NA	67	25	viral	REFSEQ hypothetical protein
IMG/VR-VPFs	7000000297@SRS056259_LANL_scaffold_48210@SRS056259_LANL_scaffold_48210_gene_105594	NA	92	60	viral	NA
IMG/VR-VPFs	2199034001@TB03JUN2009E_Contig_13@TB03JUN2009E_00013300	NA	159	25	viral	NA
IMG/VR-VPFs	NP_599038@NC_003444	NA	115	25	viral	REFSEQ hypothetical protein
IMG/VR-VPFs	NP_046283@NC_001875	NA	213	25	viral	sp|P24078|VP24_NPVOP Capsid protein p24
IMG/VR-VPFs	3300001683@GBIDBA_10000616@GBIDBA_1000061667	NA	241	25	viral	NA
IMG/VR-VPFs	YP_004732883@NC_015780	NA	136	25	viral	sp|Q197D0|030L_IIV3 uncharacterized protein 030L
IMG/VR-VPFs	YP_007349120@NC_020083	NA	79	25	viral	REFSEQ hypothetical protein
IMG/VR-VPFs	YP_008771661@NC_022772	NA	82	25	viral	REFSEQ hypothetical protein
IMG/VR-VPFs	NP_073545@NC_002643	NA	91	25	viral	sp|P19183|C_BPCHP Protein ORF5
IMG/VR-VPFs	NP_040237@NC_001350	NA	151	25	viral	sp|Q66639|UL96_EHV2 Gene 35 protein
IMG/VR-VPFs	YP_002003585@NC_011041	NA	148	25	viral	sp|Q38441|YOR5_BPSPP Uncharacterized 10.3 kDa protein in GP2-GP6 intergenic region
IMG/VR-VPFs	YP_164411@NC_006557	NA	281	65	viral	sp|P68928|TERS_BPSF6 Terminase small subunit
IMG/VR-VPFs	YP_004894308@NC_016072	NA	199	45	viral	sp|Q5UPW0|YR287_MIMIV Uncharacterized protein R287
IMG/VR-VPFs	YP_008770465@NC_022763	NA	95	25	viral	REFSEQ hypothetical protein
IMG/VR-VPFs	NP_817597@NC_004682	NA	175	25	viral	REFSEQ hypothetical protein
IMG/VR-VPFs	NP_112039@NC_002730	NA	63	25	viral	REFSEQ hypothetical protein
IMG/VR-VPFs	YP_001595341@NC_010105	NA	184	25	viral	sp|Q01438|COMCA_BPT4 Protein comC-alpha
IMG/VR-VPFs	3300000117@DelMOWin2010_c10000055@DelMOWin2010_1000005512	NA	317	25	viral	Phage capsid family
IMG/VR-VPFs	NP_958590@NC_005355	NA	154	25	viral	sp|P18056|HOC_BPT4 Highly immunogenic outer capsid protein
IMG/VR-VPFs	3300001286@JGI12103J14257_100002@JGI12103J14257_10000229	NA	128	25	viral	NA
IMG/VR-VPFs	YP_008240946@NC_021790	NA	137	25	viral	REFSEQ hypothetical protein
IMG/VR-VPFs	YP_002225105@NC_011273	NA	131	25	viral	REFSEQ hypothetical protein
IMG/VR-VPFs	YP_224034@NC_006940	NA	217	30	viral	sp|Q91FD6|388R_IIV6 Putative MSV199 domain-containing protein 388R
IMG/VR-VPFs	AGH31726@HQ633071	NA	110	25	viral	NA
IMG/VR-VPFs	YP_008771733@NC_022772	NA	80	25	viral	REFSEQ hypothetical protein
IMG/VR-VPFs	NP_955305@NC_005309	NA	129	25	viral	REFSEQ HT motif family protein
IMG/VR-VPFs	YP_529788@NC_007921	NA	288	25	viral	sp|P41456|Y052_NPVAC Uncharacterized 14.9 kDa protein in LEF8-FP intergenic region
IMG/VR-VPFs	YP_004782153@NC_015933	NA	68	25	viral	REFSEQ hypothetical protein
IMG/VR-VPFs	YP_005097994@NC_016761	NA	833	25	viral	sp|P03726|EXLYS_BPT7 Peptidoglycan transglycosylase gp16
IMG/VR-VPFs	YP_008051492@NC_021305	NA	63	25	viral	REFSEQ hypothetical protein
IMG/VR-VPFs	3300000117@DelMOWin2010_c10000067@DelMOWin2010_1000006792	NA	206	25	viral	NA
IMG/VR-VPFs	YP_002241649@NC_011287	NA	40	25	viral	REFSEQ hypothetical protein
IMG/VR-VPFs	ADO99202@GU071105	NA	3380	60	viral	NA
IMG/VR-VPFs	YP_004327290@NC_015294	NA	101	25	viral	REFSEQ hypothetical protein
IMG/VR-VPFs	3300002026@MIS_10000036@MIS_10000036121	NA	176	25	viral	NA
IMG/VR-VPFs	YP_007237482@NC_019925	NA	1660	25	viral	REFSEQ hypothetical protein
IMG/VR-VPFs	AFB17794@JF974289	NA	2013	25	viral	NA
IMG/VR-VPFs	7000000386@SRS018791_WUGC_scaffold_6236@SRS018791_WUGC_scaffold_6236_gene_7998	NA	1218	60	viral	NA
IMG/VR-VPFs	YP_004894654@NC_016072	NA	272	25	viral	sp|Q5UPY9|YR304_MIMIV Uncharacterized protein R304
IMG/VR-VPFs	AGH56202@HQ634189	NA	496	25	viral	NA
IMG/VR-VPFs	YP_004894312@NC_016072	NA	178	25	viral	sp|Q5UQ56|YR710_MIMIV Uncharacterized protein R710
IMG/VR-VPFs	YP_008767221@NC_022754	NA	93	25	viral	hypothetical protein
IMG/VR-VPFs	YP_338091@NC_007456	NA	50	25	viral	sp|P03776|GP04_BPT7 Gene 0.4 protein
IMG/VR-VPFs	ADO99686@GU071108	NA	76	70	viral	NA
IMG/VR-VPFs	YP_239285@NC_007024	NA	293	25	viral	REFSEQ hypothetical protein
IMG/VR-VPFs	YP_008410276@NC_022066	NA	108	25	viral	REFSEQ hypothetical protein
IMG/VR-VPFs	3300000439@TBL_comb48_EPIDRAFT_1000082@TBL_comb48_EPIDRAFT_100008230	NA	452	55	viral	NA
IMG/VR-VPFs	YP_004152328@NC_014927	NA	218	25	viral	sp|O56129|CAPSD_PCV2 Capsid protein
IMG/VR-VPFs	YP_003358775@NC_013694	NA	47	25	viral	REFSEQ hypothetical protein
IMG/VR-VPFs	CBH29113@FN557520	NA	263	25	viral	NA
IMG/VR-VPFs	7000000156@SRS064423_LANL_scaffold_66139@SRS064423_LANL_scaffold_66139_gene_101497	NA	122	25	viral	NA
IMG/VR-VPFs	YP_006906196@NC_018836	NA	285	25	viral	sp|O64221|VG27_BPMD2 Minor tail protein Gp27
IMG/VR-VPFs	YP_001469188@NC_009819	NA	61	25	viral	REFSEQ hypothetical protein
IMG/VR-VPFs	YP_007349187@NC_020081	NA	147	25	viral	REFSEQ tail tape measure protein
IMG/VR-VPFs	YP_005087050@NC_016652	NA	318	25	viral	sp|A9CRA7|CAPSD_BPMR1 Major capsid protein
IMG/VR-VPFs	NP_042329@NC_001629	NA	125	25	viral	REFSEQ hypothetical protein
IMG/VR-VPFs	YP_004935789@NC_016434	NA	123	25	viral	REFSEQ hypothetical protein
IMG/VR-VPFs	YP_004010001@NC_014662	NA	69	25	viral	REFSEQ hypothetical protein
IMG/VR-VPFs	CCI88657@HE956709	NA	74	25	viral	NA
IMG/VR-VPFs	3300000553@TBL_comb47_HYPODRAFT_10000291@TBL_comb47_HYPODRAFT_1000029114	NA	178	25	viral	NA
IMG/VR-VPFs	YP_001029354@NC_008857	NA	94	25	viral	GfV-B12-ORF1
IMG/VR-VPFs	NP_612781@NC_003521	NA	239	25	viral	sp|F5HB52|US08_HCMVM Membrane glycoprotein US8
IMG/VR-VPFs	YP_008125992@NC_021532	NA	772	25	viral	REFSEQ tail fiber
IMG/VR-VPFs	YP_002224993@NC_011273	NA	162	25	viral	REFSEQ hypothetical protein
IMG/VR-VPFs	CCV01763@HF920633	NA	282	25	viral	NA
IMG/VR-VPFs	YP_008869206@NC_015294	NA	151	25	viral	REFSEQ hypothetical protein
IMG/VR-VPFs	3300002026@MIS_10000786@MIS_1000078626	NA	217	25	viral	NA
IMG/VR-VPFs	3300001450@JGI24006J15134_10000101@JGI24006J15134_1000010178	NA	737	25	viral	NA
IMG/VR-VPFs	2061766007@rumenHiSeq_NODE_3112874_len_60174_cov_1_836042@_HiSeq_14639750	NA	528	180	viral	phage portal protein, lambda family
IMG/VR-VPFs	NP_045316@NC_001847	NA	410	25	viral	sp|P28958|PAP_EHV1B DNA polymerase processivity factor
IMG/VR-VPFs	3300000228@TB_PC08_66DRAFT_10000011@TB_PC08_66DRAFT_1000001119	NA	246	25	viral	NA
IMG/VR-VPFs	NP_943971@NC_005260	NA	335	25	viral	sp|Q06717|GSTG_BPT2 Beta-glucosyl-HMC-alpha-glucosyl-transferase
IMG/VR-VPFs	YP_002003533@NC_011041	NA	104	30	viral	REFSEQ hypothetical protein
IMG/VR-VPFs	YP_003347368@NC_013644	NA	228	25	viral	hypothetical protein
IMG/VR-VPFs	3300001580@Draft_10000161@Draft_100001615	NA	278	75	viral	T4 bacteriophage base plate protein
IMG/VR-VPFs	3300000439@TBL_comb48_EPIDRAFT_1000149@TBL_comb48_EPIDRAFT_100014912	NA	302	105	viral	Mu-like prophage major head subunit gpT
IMG/VR-VPFs	YP_001468406@NC_009810	NA	356	25	viral	sp|O31966|YOMR_BACSU SPbeta prophage-derived uncharacterized protein YomR
IMG/VR-VPFs	YP_008059738@NC_021331	NA	129	25	viral	REFSEQ hypothetical protein
IMG/VR-VPFs	YP_008798244@NC_022790	NA	163	25	viral	sp|P19194|B_BPCHP Internal scaffolding protein VP3
IMG/VR-VPFs	YP_006906777@NC_018845	NA	182	25	viral	REFSEQ scaffolding protein
IMG/VR-VPFs	YP_006986959@NC_019400	NA	104	25	viral	REFSEQ hypothetical protein
IMG/VR-VPFs	NP_048604@NC_000852	NA	151	25	viral	REFSEQ hypothetical protein
IMG/VR-VPFs	3300000439@TBL_comb48_EPIDRAFT_1000154@TBL_comb48_EPIDRAFT_100015445	NA	262	25	viral	NA
IMG/VR-VPFs	YP_006906536@NC_018840	NA	102	25	viral	REFSEQ hypothetical protein
IMG/VR-VPFs	NP_795588@NC_004587	NA	152	25	viral	hypothetical protein
IMG/VR-VPFs	YP_003347390@NC_013644	NA	1413	25	viral	hypothetical protein
IMG/VR-VPFs	3300001125@JGI11931J13222_1000001@JGI11931J13222_1000001156	NA	112	25	viral	NA
IMG/VR-VPFs	YP_007348764@NC_020080	NA	125	25	viral	REFSEQ hypothetical protein
IMG/VR-VPFs	2061766007@rumenHiSeq_NODE_4171496_len_100837_cov_1_816377@_HiSeq_02547920	NA	343	25	viral	NA
IMG/VR-VPFs	NP_817823@NC_004684	NA	254	25	viral	REFSEQ hypothetical protein
IMG/VR-VPFs	3300001589@JGI24005J15628_10000103@JGI24005J15628_1000010358	NA	81	25	viral	NA
IMG/VR-VPFs	2199352001@TB18AUG2009E_c15@TB18AUG2009E_00022990	NA	1795	25	viral	NA
IMG/VR-VPFs	YP_008408682@NC_022052	NA	314	25	viral	REFSEQ hypothetical protein
IMG/VR-VPFs	NP_599042@NC_003444	NA	64	25	viral	sp|P79677|GP38_BPMU Putative sheath terminator protein
IMG/VR-VPFs	7000000072@SRS016503_LANL_scaffold_1116@SRS016503_LANL_scaffold_1116_gene_1076	NA	249	25	viral	NA
IMG/VR-VPFs	NP_054717@NC_002201	NA	983	25	viral	Env
IMG/VR-VPFs	NP_046175@NC_001875	NA	280	25	viral	sp|O10280|Y021_NPVOP Uncharacterized 34.7 kDa protein
IMG/VR-VPFs	3300000116@DelMOSpr2010_c10000259@DelMOSpr2010_100002593	NA	234	25	viral	NA
IMG/VR-VPFs	YP_006990156@NC_019414	NA	70	25	viral	REFSEQ hypothetical protein
IMG/VR-VPFs	NP_803616@NC_004629	NA	711	30	viral	REFSEQ hypothetical protein
IMG/VR-VPFs	YP_002242057@NC_011291	NA	94	25	viral	REFSEQ HNH endonuclease
IMG/VR-VPFs	7000000435@SRS015646_WUGC_scaffold_6271@SRS015646_WUGC_scaffold_6271_gene_8208	NA	359	25	viral	NA
IMG/VR-VPFs	3300001460@JGI24003J15210_10000003@JGI24003J15210_1000000327	NA	97	25	viral	NA
IMG/VR-VPFs	3300001112@JGI12322J13274_1000001@JGI12322J13274_1000001290	NA	123	35	viral	NA
IMG/VR-VPFs	ADO97598@GU071095	NA	65	25	viral	NA
IMG/VR-VPFs	AGG54236@HQ316583	NA	87	25	viral	NA
IMG/VR-VPFs	7000000125@SRS015941_WUGC_scaffold_34720@SRS015941_WUGC_scaffold_34720_gene_41129	NA	149	25	viral	phage protein
IMG/VR-VPFs	YP_003987325@NC_014649	NA	226	25	viral	sp|Q5UQ02|YR793_MIMIV Uncharacterized protein R793
IMG/VR-VPFs	YP_007010975@NC_019545	NA	417	25	viral	sp|A3N1T0|CLPP_ACTP2 ATP-dependent Clp protease proteolytic subunit
IMG/VR-VPFs	NP_570387@NC_003390	NA	683	25	viral	NA
IMG/VR-VPFs	YP_001468464@NC_009811	NA	377	25	viral	sp|D3WAC4|PRO_BPLP2 Probable capsid maturation protease
IMG/VR-VPFs	YP_004301432@NC_015253	NA	1241	25	viral	sp|Q05233|VG26_BPML5 Minor tail protein Gp26
IMG/VR-VPFs	YP_004538954@NC_015584	NA	112	25	viral	REFSEQ head-to-tail stopper
IMG/VR-VPFs	ACB97569@CP000917	NA	77	25	viral	NA
IMG/VR-VPFs	YP_004301067@NC_015251	NA	284	25	viral	REFSEQ hypothetical protein
IMG/VR-VPFs	YP_214312@NC_006883	NA	72	25	viral	REFSEQ hypothetical protein
IMG/VR-VPFs	YP_007007002@NC_019524	NA	132	25	viral	REFSEQ hypothetical protein
IMG/VR-VPFs	YP_004957934@NC_016571	NA	138	25	viral	sp|P39258|Y05C_BPT4 Uncharacterized 15.3 kDa protein in nrdC-mobD intergenic region
IMG/VR-VPFs	YP_007007908@NC_019529	NA	340	70	viral	REFSEQ hypothetical protein
IMG/VR-VPFs	7000000295@SRS019219_WUGC_scaffold_3266@SRS019219_WUGC_scaffold_3266_gene_4495	NA	292	25	viral	NA
IMG/VR-VPFs	AGH31262@HQ632827	NA	169	25	viral	NA
IMG/VR-VPFs	YP_240163@NC_007056	NA	186	25	viral	sp|A9CRB8|TAIL_BPMR1 Putative tail protein
IMG/VR-VPFs	YP_006907549@NC_018856	NA	70	25	viral	REFSEQ hypothetical protein
IMG/VR-VPFs	3300001866@JGI24729J20445_1000079@JGI24729J20445_100007941	NA	671	25	viral	Protein of unknown function (DUF1142)
IMG/VR-VPFs	YP_002284349@NC_011373	NA	165	25	viral	sp|P85503|STRU3_BPPAJ Structural protein 3
IMG/VR-VPFs	NP_044519@NC_001798	NA	301	25	viral	NA
IMG/VR-VPFs	AGG91233@HQ317384	NA	115	100	viral	NA
IMG/VR-VPFs	NP_899289@NC_005083	NA	90	25	viral	REFSEQ hypothetical protein
IMG/VR-VPFs	YP_001294441@NC_007810	NA	133	25	viral	REFSEQ hypothetical protein
IMG/VR-VPFs	YP_008320349@NC_021865	NA	152	25	viral	REFSEQ hypothetical protein
IMG/VR-VPFs	YP_008857074@NC_022967	NA	102	25	viral	REFSEQ hypothetical protein
IMG/VR-VPFs	3300000234@TB_GS09_5DRAFT_10000014@TB_GS09_5DRAFT_1000001463	NA	175	25	viral	NA
IMG/VR-VPFs	YP_002922802@NC_012749	NA	181	25	viral	REFSEQ hypothetical protein
IMG/VR-VPFs	YP_007501118@NC_020416	NA	170	25	viral	REFSEQ hypothetical protein
IMG/VR-VPFs	YP_004286250@NC_015210	NA	576	25	viral	sp|P10310|TERL_BPT3 Terminase, large subunit gp19
IMG/VR-VPFs	7000000622@SRS077736_LANL_scaffold_12440@SRS077736_LANL_scaffold_12440_gene_15270	NA	88	25	viral	NA
IMG/VR-VPFs	YP_009001140@NC_023423	NA	406	25	viral	hypothetical protein
IMG/VR-VPFs	3300001242@C687J13896_1000162@C687J13896_10001628	NA	548	50	viral	NA
IMG/VR-VPFs	YP_003857158@NC_014461	NA	157	25	viral	REFSEQ hypothetical protein
IMG/VR-VPFs	NP_463523@NC_003216	NA	165	25	viral	REFSEQ hypothetical protein
IMG/VR-VPFs	YP_003358311@NC_013691	NA	74	25	viral	REFSEQ hypothetical protein
IMG/VR-VPFs	YP_002790716@NC_012530	NA	124	25	viral	hypothetical protein
IMG/VR-VPFs	YP_002925172@NC_012756	NA	100	25	viral	sp|O48446|HCP16_BPSPP Head completion protein gp16
IMG/VR-VPFs	YP_004935827@NC_016435	NA	124	25	viral	REFSEQ hypothetical protein
IMG/VR-VPFs	YP_004251125@NC_015157	NA	173	25	viral	hypothetical protein
IMG/VR-VPFs	AGH56476@HQ634190	NA	76	25	viral	NA
IMG/VR-VPFs	2084038018@TrFG_contig00004@TrFG_00899600	NA	164	25	viral	NA
IMG/VR-VPFs	YP_355416@NC_007497	NA	186	25	viral	gp80
IMG/VR-VPFs	3300001351@JGI20153J14318_10000002@JGI20153J14318_10000002112	NA	155	25	viral	NA
IMG/VR-VPFs	YP_007392718@NC_020202	NA	92	25	viral	sp|P06023|GAM_BPMU Putative DNA ends protecting protein gam
IMG/VR-VPFs	NP_050652@NC_000929	NA	189	35	viral	sp|P75982|YMFQ_ECOLI Uncharacterized protein YmfQ
IMG/VR-VPFs	3300001589@JGI24005J15628_10000124@JGI24005J15628_1000012454	NA	4990	30	viral	NA
IMG/VR-VPFs	NP_040708@NC_001422	NA	152	25	viral	sp|P03638|SCAFD_BPG4 External scaffolding protein D
IMG/VR-VPFs	YP_238622@NC_007021	NA	121	25	viral	REFSEQ hypothetical protein
IMG/VR-VPFs	NP_695061@NC_004302	NA	131	25	viral	sp|O64212|VG19_BPMD2 Gene 19 protein
IMG/VR-VPFs	NP_569739@NC_003387	NA	95	25	viral	REFSEQ hypothetical protein
IMG/VR-VPFs	YP_002221446@NC_011216	NA	125	35	viral	sp|B3VMP4|CAPSF_BPPH2 Capsid fiber protein
IMG/VR-VPFs	7000000598@SRS024144_LANL_scaffold_2987@SRS024144_LANL_scaffold_2987_gene_2625	NA	1254	25	viral	NA
IMG/VR-VPFs	NP_862853@NC_004996	NA	232	140	viral	REFSEQ hypothetical protein
IMG/VR-VPFs	YP_002242059@NC_011292	NA	400	25	viral	REFSEQ hypothetical protein
IMG/VR-VPFs	YP_238724@NC_007021	NA	96	25	viral	REFSEQ hypothetical protein
IMG/VR-VPFs	YP_002224785@NC_011272	NA	184	25	viral	gp92
IMG/VR-VPFs	YP_006561212@NC_018284	NA	66	25	viral	REFSEQ hypothetical protein
IMG/VR-VPFs	3300000117@DelMOWin2010_c10000055@DelMOWin2010_1000005563	NA	190	25	viral	NA
IMG/VR-VPFs	YP_238735@NC_007022	NA	83	25	viral	sp|Q01438|COMCA_BPT4 Protein comC-alpha
IMG/VR-VPFs	NP_049645@NC_000866	NA	288	25	viral	sp|Q5UPT6|YL245_MIMIV Uncharacterized HNH endonuclease L245
IMG/VR-VPFs	AGN30335@HQ317393	NA	90	25	viral	NA
IMG/VR-VPFs	YP_008410312@NC_022066	NA	95	25	viral	REFSEQ hypothetical protein
IMG/VR-VPFs	NP_695064@NC_004302	NA	111	25	viral	sp|O64216|VG22_BPMD2 Gene 22 protein
IMG/VR-VPFs	YP_003858525@NC_014467	NA	166	25	viral	sp|P59935|53DR_BPKV4 Putative 5'(3')-deoxyribonucleotidase
IMG/VR-VPFs	YP_008857009@NC_022966	NA	91	25	viral	hypothetical protein
IMG/VR-VPFs	3300000553@TBL_comb47_HYPODRAFT_10003047@TBL_comb47_HYPODRAFT_100030475	NA	601	95	viral	NA
IMG/VR-VPFs	NP_536412@NC_003309	NA	148	30	viral	sp|P75976|YMFL_ECOLI Uncharacterized protein YmfL
IMG/VR-VPFs	AGG58031@HQ316579	NA	60	25	viral	NA
IMG/VR-VPFs	3300001266@B570J13884_100001@B570J13884_10000127	NA	89	25	viral	NA
IMG/VR-VPFs	AGH26844@HQ634177	NA	242	25	viral	NA
IMG/VR-VPFs	YP_004894130@NC_016072	NA	171	25	viral	sp|Q5UPK4|YR131_MIMIV Uncharacterized protein R131
IMG/VR-VPFs	YP_004347005@NC_015326	NA	357	25	viral	hypothetical protein
IMG/VR-VPFs	YP_950579@NC_008721	NA	83	25	viral	hypothetical protein
IMG/VR-VPFs	NP_803625@NC_004629	NA	204	25	viral	REFSEQ hypothetical protein
IMG/VR-VPFs	YP_005098350@NC_016766	NA	137	25	viral	sp|Q7Y5D9|FIBL2_BPT5 L-shaped tail fiber protein p132
IMG/VR-VPFs	3300001605@Draft_10000373@Draft_1000037361	NA	207	25	viral	NA
IMG/VR-VPFs	AGG91301@HQ317389	NA	57	35	viral	NA
IMG/VR-VPFs	CCJ09674@HE962497	NA	1101	25	viral	NA
IMG/VR-VPFs	YP_008853980@NC_022918	NA	161	25	viral	REFSEQ hypothetical protein
IMG/VR-VPFs	YP_529880@NC_007924	NA	444	80	viral	sp|P85225|VPN1_BPPHE Putative tail sheath protein
IMG/VR-VPFs	NP_076762@NC_002669	NA	195	25	viral	sp|P10426|YIM2_BPPH1 Uncharacterized immunity region protein 2
IMG/VR-VPFs	CCN27168@HF543949	NA	327	25	viral	NA
IMG/VR-VPFs	YP_006383472@NC_017976	NA	381	25	viral	REFSEQ hypothetical protein
IMG/VR-VPFs	YP_008318134@NC_021853	NA	118	25	viral	sp|P9WGD4|SSB_MYCTO Single-stranded DNA-binding protein
IMG/VR-VPFs	YP_008059765@NC_021331	NA	55	25	viral	REFSEQ hypothetical protein
IMG/VR-VPFs	YP_008410176@NC_022066	NA	278	25	viral	REFSEQ hypothetical protein
IMG/VR-VPFs	YP_802947@NC_008515	NA	122	25	viral	REFSEQ hypothetical protein
IMG/VR-VPFs	3300000154@SI47jul10_150mDRAFT_c1000022@SI47jul10_150mDRAFT_1000022105	NA	1853	25	viral	NA
IMG/VR-VPFs	3300001450@JGI24006J15134_10000197@JGI24006J15134_1000019713	NA	77	25	viral	NA
IMG/VR-VPFs	YP_006987310@NC_019401	NA	662	25	viral	REFSEQ hypothetical protein
IMG/VR-VPFs	YP_240160@NC_007056	NA	111	25	viral	sp|O48446|HCP16_BPSPP Head completion protein gp16
IMG/VR-VPFs	7000000503@SRS053603_LANL_scaffold_85453@SRS053603_LANL_scaffold_85453_gene_141505	NA	229	50	viral	NA
IMG/VR-VPFs	YP_024796@NC_005885	NA	132	25	viral	REFSEQ hypothetical protein
IMG/VR-VPFs	YP_007237562@NC_019926	NA	234	25	viral	sp|P03724|GP14_BPT7 Internal virion protein gp14
IMG/VR-VPFs	YP_004123879@NC_014901	NA	249	25	viral	REFSEQ hypothetical protein
IMG/VR-VPFs	YP_950625@NC_008722	NA	116	25	viral	sp|Q925X3|Y124_LISIN Uncharacterized protein Lin0124/Lin2378/Lin2564
IMG/VR-VPFs	YP_003358463@NC_013692	NA	133	25	viral	REFSEQ hypothetical protein
IMG/VR-VPFs	YP_006986998@NC_019400	NA	105	25	viral	sp|P13320|DSBA_BPT4 Double-stranded DNA-binding protein
IMG/VR-VPFs	YP_002854071@NC_012635	NA	70	25	viral	sp|P13308|Y06C_BPT4 Uncharacterized 8.5 kDa protein in tk-vs intergenic region
IMG/VR-VPFs	AGN34337@JF974313	NA	100	25	viral	NA
IMG/VR-VPFs	YP_006907236@NC_018855	NA	101	25	viral	sp|P39260|Y05E_BPT4 Uncharacterized 12.0 kDa protein in nrdC-mobD intergenic region
IMG/VR-VPFs	YP_008125763@NC_021531	NA	618	25	viral	REFSEQ hypothetical protein
IMG/VR-VPFs	YP_008051405@NC_021304	NA	76	25	viral	REFSEQ hypothetical protein
IMG/VR-VPFs	3300000116@DelMOSpr2010_c10000111@DelMOSpr2010_100001112	NA	142	25	viral	NA
IMG/VR-VPFs	NP_835565@NC_004740	NA	494	25	viral	hypothetical protein
IMG/VR-VPFs	YP_006990170@NC_019414	NA	91	25	viral	REFSEQ hypothetical protein
IMG/VR-VPFs	YP_004894133@NC_016072	NA	171	25	viral	sp|Q5URB0|YR874_MIMIV Uncharacterized protein R874
IMG/VR-VPFs	3300001112@JGI12322J13274_1000001@JGI12322J13274_1000001141	NA	158	30	viral	Ribonuclease HI
IMG/VR-VPFs	YP_001468837@NC_009814	NA	383	25	viral	REFSEQ hypothetical protein
IMG/VR-VPFs	YP_007237566@NC_019926	NA	99	25	viral	REFSEQ hypothetical protein
IMG/VR-VPFs	YP_002003930@NC_011044	NA	118	25	viral	REFSEQ hypothetical protein
IMG/VR-VPFs	7000000411@SRS042984_LANL_scaffold_86725@SRS042984_LANL_scaffold_86725_gene_122212	NA	913	25	viral	virion structural protein
IMG/VR-VPFs	3300000405@LV_Brine_h2_0102DRAFT_1000026@LV_Brine_h2_0102DRAFT_100002622	NA	317	30	viral	NA
IMG/VR-VPFs	NP_817325@NC_004679	NA	408	25	viral	sp|P07541|PKG16_BPPZA DNA packaging protein
IMG/VR-VPFs	YP_006561071@NC_018282	NA	126	25	viral	REFSEQ hypothetical protein
IMG/VR-VPFs	YP_007007869@NC_019529	NA	99	25	viral	REFSEQ hypothetical protein
IMG/VR-VPFs	YP_002003545@NC_011041	NA	244	25	viral	REFSEQ hypothetical protein
IMG/VR-VPFs	YP_006987000@NC_019400	NA	234	25	viral	sp|Q5UQE7|YL479_MIMIV Uncharacterized protein L479
IMG/VR-VPFs	YP_007348447@NC_020079	NA	73	25	viral	REFSEQ hypothetical protein
IMG/VR-VPFs	YP_008767101@NC_022753	NA	76	25	viral	sp|O64229|VG38_BPMD2 Gene 38 protein
IMG/VR-VPFs	7000000292@SRS023958_Baylor_scaffold_31592@SRS023958_Baylor_scaffold_31592_gene_42736	NA	375	55	viral	PHIKZ065
IMG/VR-VPFs	3300000651@AP72_2010_repI_A10DRAFT_1000001@AP72_2010_repI_A10DRAFT_100000154	NA	820	35	viral	NA
IMG/VR-VPFs	NP_835567@NC_004740	NA	50	25	viral	hypothetical protein
IMG/VR-VPFs	YP_008320191@NC_021861	NA	297	25	viral	sp|O64221|VG27_BPMD2 Minor tail protein Gp27
IMG/VR-VPFs	YP_453634@NC_007710	NA	236	25	viral	REFSEQ gp21
IMG/VR-VPFs	YP_007006303@NC_019517	NA	70	25	viral	REFSEQ hypothetical protein
IMG/VR-VPFs	NP_958292@NC_005345	NA	1379	30	viral	hypothetical protein
IMG/VR-VPFs	YP_006907612@NC_018857	NA	110	25	viral	REFSEQ hypothetical protein
IMG/VR-VPFs	YP_007001933@NC_019444	NA	104	25	viral	REFSEQ carboxylesterase
IMG/VR-VPFs	7000000440@SRS015797_WUGC_scaffold_34146@SRS015797_WUGC_scaffold_34146_gene_42789	NA	151	25	viral	NA
IMG/VR-VPFs	YP_007348540@NC_020079	NA	96	25	viral	REFSEQ hypothetical protein
IMG/VR-VPFs	YP_007354336@NC_020104	NA	406	25	viral	sp|P20997|RUVV_VACCC Resolvase A22
IMG/VR-VPFs	YP_008240462@NC_021785	NA	342	25	viral	sp|Q70LD4|Y223_AFV1Y Uncharacterized protein ORF223
IMG/VR-VPFs	3300001685@JGI24024J18818_10000001@JGI24024J18818_1000000127	NA	379	25	viral	NA
IMG/VR-VPFs	NP_944054@NC_005260	NA	56	40	viral	REFSEQ hypothetical protein
IMG/VR-VPFs	YP_007354273@NC_020104	NA	310	25	viral	sp|Q5UQ67|YR506_MIMIV Uncharacterized protein R506
IMG/VR-VPFs	YP_006907746@NC_018857	NA	100	25	viral	REFSEQ hypothetical protein
IMG/VR-VPFs	YP_006488954@NC_018087	NA	172	25	viral	hypothetical protein
IMG/VR-VPFs	YP_453657@NC_007710	NA	240	25	viral	sp|P09425|BP25_BPT4 Baseplate wedge protein gp25
IMG/VR-VPFs	NP_051840@NC_001132	NA	293	25	viral	sp|P21060|A37_VACCC Protein A37
IMG/VR-VPFs	YP_002854162@NC_012635	NA	118	25	viral	sp|Q00305|Y12M_BPT4 Uncharacterized 12.9 kDa protein in Gp30-rIII intergenic region
IMG/VR-VPFs	3300000447@SR_TP_S13solDRAFT_1000056@SR_TP_S13solDRAFT_100005636	NA	167	25	viral	NA
IMG/VR-VPFs	YP_007501011@NC_020414	NA	70	25	viral	sp|P20322|GP73_BPT3 Protein 7.3
IMG/VR-VPFs	YP_005097982@NC_016761	NA	106	25	viral	REFSEQ hypothetical protein
IMG/VR-VPFs	3300000234@TB_GS09_5DRAFT_10000079@TB_GS09_5DRAFT_1000007918	NA	261	25	viral	NA
IMG/VR-VPFs	YP_008437072@NC_022098	NA	404	25	viral	NA
IMG/VR-VPFs	YP_003934788@NC_014595	NA	690	25	viral	REFSEQ hypothetical protein
IMG/VR-VPFs	YP_004063822@NC_014792	NA	93	25	viral	REFSEQ hypothetical protein
IMG/VR-VPFs	AGG58130@HQ316581	NA	303	365	viral	NA
IMG/VR-VPFs	YP_003857172@NC_014461	NA	121	25	viral	REFSEQ hypothetical protein
IMG/VR-VPFs	3300000576@SL_7KL_010_BRINEDRAFT_10000019@SL_7KL_010_BRINEDRAFT_1000001919	NA	218	35	viral	NA
IMG/VR-VPFs	YP_004010096@NC_014662	NA	115	25	viral	REFSEQ hypothetical protein
IMG/VR-VPFs	AGH56224@HQ634189	NA	166	25	viral	NA
IMG/VR-VPFs	YP_007354287@NC_020104	NA	326	25	viral	sp|Q5UQG6|YL494_MIMIV Uncharacterized protein L494
IMG/VR-VPFs	YP_008320326@NC_021864	NA	125	25	viral	hypothetical protein
IMG/VR-VPFs	YP_001456752@NC_009799	NA	571	25	viral	sp|Q5UQ50|COLL6_MIMIV Collagen-like protein 6
IMG/VR-VPFs	NP_150137@NC_003050	NA	63	25	viral	sp|P51704|RPC1_BPHC1 Repressor protein CI
IMG/VR-VPFs	YP_007002376@NC_019449	NA	250	50	viral	hypothetical protein
IMG/VR-VPFs	7000000301@SRS016092_WUGC_scaffold_3459@SRS016092_WUGC_scaffold_3459_gene_4561	NA	209	25	viral	NA
IMG/VR-VPFs	YP_008410189@NC_022066	NA	306	25	viral	sp|O64219|TAP25_BPMD2 Tail assembly protein Gp25
IMG/VR-VPFs	NP_612340@NC_003494	NA	288	25	viral	sp|Q197F3|007R_IIV3 Uncharacterized protein 007R
IMG/VR-VPFs	YP_001468945@NC_009816	NA	270	25	viral	REFSEQ tail assembly chaperone
IMG/VR-VPFs	ACF15834@EU734173	NA	48	25	viral	NA
IMG/VR-VPFs	YP_004061495@NC_014765	NA	113	25	viral	hypothetical protein
IMG/VR-VPFs	YP_004894564@NC_016072	NA	248	60	viral	sp|Q5UQX2|YL381_MIMIV Uncharacterized protein L381
IMG/VR-VPFs	YP_004957060@NC_016563	NA	87	25	viral	REFSEQ hypothetical protein
IMG/VR-VPFs	NP_932477@NC_005135	NA	143	25	viral	REFSEQ hypothetical protein
IMG/VR-VPFs	YP_006988181@NC_019405	NA	232	25	viral	REFSEQ hypothetical protein
IMG/VR-VPFs	YP_654755@NC_008193	NA	534	160	viral	sp|P51739|YO35_BPHC1 Uncharacterized 58.7 kDa protein in lys 3'region
IMG/VR-VPFs	YP_002003524@NC_011041	NA	56	25	viral	REFSEQ hypothetical protein
IMG/VR-VPFs	NP_958279@NC_005345	NA	139	25	viral	REFSEQ hypothetical protein
IMG/VR-VPFs	YP_005087049@NC_016652	NA	150	25	viral	sp|B3VMP4|CAPSF_BPPH2 Capsid fiber protein
IMG/VR-VPFs	7000000482@SRS016541_Baylor_scaffold_14506@SRS016541_Baylor_scaffold_14506_gene_18340	NA	586	25	viral	NA
IMG/VR-VPFs	2061766007_rumenHiSeq_NODE_4407957_len_93527_cov_10_698558_HiSeq_12821290_2063942135	NA	1428	25	viral	NA
IMG/VR-VPFs	YP_007010976@NC_019545	NA	149	25	viral	REFSEQ hypothetical protein
IMG/VR-VPFs	3300002026@MIS_10000039@MIS_10000039120	NA	225	25	viral	NA
IMG/VR-VPFs	YP_006908085@NC_018861	NA	387	25	viral	REFSEQ hypothetical protein
IMG/VR-VPFs	YP_005098203@NC_016764	NA	100	25	viral	REFSEQ hypothetical protein
IMG/VR-VPFs	YP_008410283@NC_022066	NA	306	25	viral	REFSEQ hypothetical protein
IMG/VR-VPFs	3300002026@MIS_10000111@MIS_1000011147	NA	176	25	viral	NA
IMG/VR-VPFs	YP_002640216@NC_012126	NA	455	25	viral	sp|A4GZ97|CAPSD_TTVG1 Capsid protein
IMG/VR-VPFs	YP_008408793@NC_022053	NA	535	25	viral	sp|Q05220|PORTL_BPML5 Portal protein
IMG/VR-VPFs	2061766007@rumenHiSeq_NODE_4198001_len_149846_cov_0_800402@_HiSeq_22779570	NA	132	25	viral	NA
IMG/VR-VPFs	YP_002241996@NC_011291	NA	344	25	viral	REFSEQ major tail subunit
IMG/VR-VPFs	3300001866@JGI24729J20445_1000117@JGI24729J20445_1000117109	NA	115	25	viral	NA
IMG/VR-VPFs	YP_656774@NC_008211	NA	953	25	viral	ORF119
IMG/VR-VPFs	YP_008060510@NC_021343	NA	140	35	viral	REFSEQ hypothetical protein
IMG/VR-VPFs	YP_003347714@NC_013650	NA	53	25	viral	hypothetical protein
IMG/VR-VPFs	CCJ09657@HE962497	NA	91	40	viral	NA
IMG/VR-VPFs	YP_006986372@NC_019398	NA	580	25	viral	sp|P13337|TMP_BPT4 Tape measure protein
IMG/VR-VPFs	NP_050991@NC_000935	NA	176	25	viral	sp|P35837|NEEDL_BPP22 Tail needle protein gp26
IMG/VR-VPFs	YP_003084363@NC_013036	NA	179	25	viral	sp|P28281|TEG6_HHV2H Tegument protein UL55
IMG/VR-VPFs	YP_007007567@NC_019526	NA	143	25	viral	hypothetical protein
IMG/VR-VPFs	YP_006908861@NC_018859	NA	573	55	viral	REFSEQ hypothetical protein
IMG/VR-VPFs	YP_008531069@NC_022329	NA	121	25	viral	REFSEQ hypothetical protein
IMG/VR-VPFs	YP_002455856@NC_011802	NA	66	25	viral	sp|P03703|RAL_LAMBD Restriction inhibitor protein ral
IMG/VR-VPFs	YP_006488710@NC_018085	NA	76	25	viral	REFSEQ hypothetical protein
IMG/VR-VPFs	YP_006382424@NC_017969	NA	166	25	viral	REFSEQ hypothetical protein
IMG/VR-VPFs	YP_008410247@NC_022066	NA	81	30	viral	sp|P51704|RPC1_BPHC1 Repressor protein CI
IMG/VR-VPFs	YP_001956946@NC_010821	NA	163	25	viral	REFSEQ hypothetical protein
IMG/VR-VPFs	YP_006382530@NC_017971	NA	155	30	viral	REFSEQ hypothetical protein
IMG/VR-VPFs	3300000115@DelMOSum2011_c10000384@DelMOSum2011_1000038415	NA	185	30	viral	NA
IMG/VR-VPFs	CCI88478@HE956708	NA	54	25	viral	NA
IMG/VR-VPFs	3300001305@C688J14111_10000004@C688J14111_100000047	NA	2867	95	viral	NA
IMG/VR-VPFs	3300001041@C687J13239_1000034@C687J13239_1000034130	NA	234	55	viral	NA
IMG/VR-VPFs	7000000584@SRS049318_LANL_scaffold_145806@SRS049318_LANL_scaffold_145806_gene_201145	NA	816	25	viral	NA
IMG/VR-VPFs	NP_663677@NC_004066	NA	295	25	viral	sp|P19727|CAPSB_BPT7 Minor capsid protein
IMG/VR-VPFs	NP_817621@NC_004682	NA	604	25	viral	sp|O64225|VG31_BPMD2 Gene 31 protein
IMG/VR-VPFs	NP_862880@NC_004996	NA	86	25	viral	REFSEQ hypothetical protein
IMG/VR-VPFs	3300002026@MIS_10000151@MIS_1000015111	NA	256	25	viral	NA
IMG/VR-VPFs	YP_006907371@NC_018856	NA	63	25	viral	REFSEQ hypothetical protein
IMG/VR-VPFs	YP_007005630@NC_019511	NA	271	25	viral	REFSEQ hypothetical protein
IMG/VR-VPFs	YP_002003647@NC_011041	NA	85	25	viral	REFSEQ hypothetical protein
IMG/VR-VPFs	YP_003406837@NC_013756	NA	202	25	viral	REFSEQ hypothetical protein
IMG/VR-VPFs	NP_149921@NC_003038	NA	478	25	viral	sp|Q197F4|VF118_IIV3 Putative myristoylated protein 006R
IMG/VR-VPFs	AGH31872@HQ634156	NA	106	25	viral	NA
IMG/VR-VPFs	7000000498@SRS017521_Baylor_scaffold_56351@SRS017521_Baylor_scaffold_56351_gene_124640	NA	160	25	viral	NA
IMG/VR-VPFs	YP_007392880@NC_020204	NA	145	25	viral	REFSEQ hypothetical protein
IMG/VR-VPFs	YP_003358470@NC_013692	NA	163	25	viral	REFSEQ hypothetical protein
IMG/VR-VPFs	YP_008658472@NC_022563	NA	124	25	viral	sp|P00276|GLRX_BPT4 Glutaredoxin
IMG/VR-VPFs	YP_001429688@NC_009760	NA	823	25	viral	low copy number virion structural protein
IMG/VR-VPFs	YP_006908396@NC_018863	NA	209	25	viral	REFSEQ hypothetical protein
IMG/VR-VPFs	YP_002922371@NC_012741	NA	109	25	viral	sp|P20706|Y01I_BPT4 Uncharacterized 12.6 kDa protein in mrh-soc intergenic region
IMG/VR-VPFs	YP_803068@NC_008515	NA	119	25	viral	sp|P39222|Y06O_BPT4 Uncharacterized 15.1 kDa protein in e-segB intergenic region
IMG/VR-VPFs	YP_008409944@NC_022064	NA	178	25	viral	NA
IMG/VR-VPFs	YP_007354345@NC_020104	NA	1259	25	viral	sp|Q5UQN6|YL442_MIMIV Uncharacterized protein L442
IMG/VR-VPFs	NP_068731@NC_001739	NA	1315	25	viral	sp|P15634|Y7_SOCMV Uncharacterized protein 7
IMG/VR-VPFs	YP_950598@NC_008721	NA	1087	25	viral	REFSEQ hypothetical protein
IMG/VR-VPFs	YP_002003626@NC_011041	NA	78	25	viral	REFSEQ hypothetical protein
IMG/VR-VPFs	YP_008857865@NC_022971	NA	83	25	viral	REFSEQ hypothetical protein
IMG/VR-VPFs	YP_918905@NC_008689	NA	100	25	viral	REFSEQ hypothetical protein
IMG/VR-VPFs	YP_001498055@NC_009898	NA	162	25	viral	REFSEQ hypothetical protein
IMG/VR-VPFs	YP_001426446@NC_008603	NA	156	25	viral	REFSEQ hypothetical protein
IMG/VR-VPFs	NP_795442@NC_004585	NA	46	25	viral	hypothetical protein
IMG/VR-VPFs	YP_008530973@NC_022328	NA	117	25	viral	REFSEQ hypothetical protein
IMG/VR-VPFs	YP_007354596@NC_020104	NA	370	30	viral	sp|Q5UP72|YR604_MIMIV Uncharacterized protein R604
IMG/VR-VPFs	3300001450@JGI24006J15134_10000141@JGI24006J15134_1000014111	NA	1593	25	viral	NA
IMG/VR-VPFs	3300001450@JGI24006J15134_10000141@JGI24006J15134_1000014115	NA	201	25	viral	NA
IMG/VR-VPFs	AGH32164@HQ634157	NA	133	25	viral	NA
IMG/VR-VPFs	YP_004327496@NC_015296	NA	83	25	viral	REFSEQ hypothetical protein
IMG/VR-VPFs	YP_004301366@NC_015253	NA	149	25	viral	gp33
IMG/VR-VPFs	YP_002241902@NC_011290	NA	573	100	viral	sp|Q05219|VG13_BPML5 Gene 13 protein
IMG/VR-VPFs	YP_004894701@NC_016072	NA	507	25	viral	sp|Q5UQA3|YL533_MIMIV Uncharacterized protein L533
IMG/VR-VPFs	3300002026@MIS_10000381@MIS_100003812	NA	649	25	viral	Bacteriophage T4-like capsid assembly protein (Gp20)
IMG/VR-VPFs	3300001722@JGI24525J20082_1000037@JGI24525J20082_100003753	NA	140	30	viral	Protein of unknown function (DUF3168)
IMG/VR-VPFs	YP_004539040@NC_015584	NA	81	25	viral	REFSEQ hypothetical protein
IMG/VR-VPFs	AGG57817@HQ316579	NA	138	25	viral	NA
IMG/VR-VPFs	YP_007238064@NC_019932	NA	393	160	viral	sp|P13332|TSP_BPT4 Tail sheath protein
IMG/VR-VPFs	ACF15812@EU734172	NA	135	25	viral	NA
IMG/VR-VPFs	YP_001004383@NC_008799	NA	113	25	viral	REFSEQ hypothetical protein
IMG/VR-VPFs	YP_001595241@NC_010105	NA	102	25	viral	REFSEQ hypothetical protein
IMG/VR-VPFs	YP_008051071@NC_021300	NA	163	25	viral	REFSEQ hypothetical protein
IMG/VR-VPFs	YP_002003720@NC_011041	NA	75	25	viral	REFSEQ hypothetical protein
IMG/VR-VPFs	2189573029@BSGilla_Sequence0000000319@BSGilla_00392650	NA	134	25	viral	NA
IMG/VR-VPFs	YP_001029425@NC_008924	NA	890	25	viral	GfV-C21-ORF2
IMG/VR-VPFs	YP_007003177@NC_019485	NA	346	25	viral	REFSEQ hypothetical protein
IMG/VR-VPFs	YP_008239910@NC_021780	NA	179	25	viral	REFSEQ hypothetical protein
IMG/VR-VPFs	CCI88481@HE956708	NA	74	25	viral	NA
IMG/VR-VPFs	NP_700420@NC_004313	NA	347	25	viral	sp|P76162|YDFU_ECOLI Uncharacterized protein YdfU
IMG/VR-VPFs	YP_425015@NC_007637	NA	822	25	viral	sp|P18771|FIBP_BPT4 Long-tail fiber proximal subunit
IMG/VR-VPFs	7000000040@SRS043411_WUGC_scaffold_15144@SRS043411_WUGC_scaffold_15144_gene_27224	NA	675	25	viral	NA
IMG/VR-VPFs	3300001279@JGI20214J14112_1000002@JGI20214J14112_100000210	NA	269	25	viral	NA
IMG/VR-VPFs	YP_008798278@NC_022791	NA	92	25	viral	phage protein
IMG/VR-VPFs	YP_002941867@NC_012788	NA	155	25	viral	REFSEQ hypothetical protein
IMG/VR-VPFs	3300000568@Draft_10015026@Draft_10015026128	NA	150	25	viral	NA
IMG/VR-VPFs	YP_008060113@NC_021336	NA	98	25	viral	sp|B7SSM6|NP_BPNF Double-stranded DNA-binding protein
IMG/VR-VPFs	YP_006561132@NC_018283	NA	150	25	viral	REFSEQ hypothetical protein
IMG/VR-VPFs	3300001380@JGI1356J14229_10000180@JGI1356J14229_1000018053	NA	123	25	viral	NA
IMG/VR-VPFs	YP_008125855@NC_021531	NA	157	25	viral	sp|P13318|Y06K_BPT4 Uncharacterized 25.0 kDa protein in regB-denV intergenic region
IMG/VR-VPFs	3300001567@Draft_10000525@Draft_1000052538	NA	169	25	viral	NA
IMG/VR-VPFs	YP_004934675@NC_016165	NA	534	325	viral	sp|P10310|TERL_BPT3 Terminase, large subunit gp19
IMG/VR-VPFs	NP_690701@NC_004166	NA	83	25	viral	sp|O48470|HOL24_BPSPP Holin-like protein 24.1
IMG/VR-VPFs	3300000439@TBL_comb48_EPIDRAFT_1000029@TBL_comb48_EPIDRAFT_100002924	NA	315	25	viral	NA
IMG/VR-VPFs	YP_008240180@NC_021782	NA	206	25	viral	REFSEQ hypothetical protein
IMG/VR-VPFs	YP_002922819@NC_012749	NA	131	25	viral	REFSEQ hypothetical protein
IMG/VR-VPFs	YP_004327003@NC_015292	NA	98	25	viral	hypothetical protein
IMG/VR-VPFs	YP_003848903@NC_004913	NA	49	25	viral	NA
IMG/VR-VPFs	7000000144@SRS045715_LANL_scaffold_90836@SRS045715_LANL_scaffold_90836_gene_130056	NA	239	25	viral	NA
IMG/VR-VPFs	AGH57078@HQ634194	NA	166	25	viral	NA
IMG/VR-VPFs	YP_007007491@NC_019526	NA	59	25	viral	REFSEQ hypothetical protein
IMG/VR-VPFs	7000000441___SRS015794_Baylor_scaffold_35186_4_14	NA	95	25	viral	NA
IMG/VR-VPFs	YP_764290@NC_008370	NA	36	25	viral	sp|P39245|Y16M_BPT4 Uncharacterized 4.3 kDa protein in ndd-denB intergenic region
IMG/VR-VPFs	YP_004894735@NC_016072	NA	124	25	viral	sp|Q5UR42|YR564_MIMIV Uncharacterized protein R564
IMG/VR-VPFs	7000000380@SRS015663_WUGC_scaffold_19362@SRS015663_WUGC_scaffold_19362_gene_42166	NA	278	25	viral	NA
IMG/VR-VPFs	CCI88855@HE956710	NA	74	25	viral	NA
IMG/VR-VPFs	YP_008853997@NC_022918	NA	54	25	viral	sp|Q03183|RINB_BPPHA Transcriptional activator rinB
IMG/VR-VPFs	AGH26845@HQ634177	NA	54	25	viral	NA
IMG/VR-VPFs	3300001131@JGI12631J13338_1000026@JGI12631J13338_100002620	NA	147	25	viral	NA
IMG/VR-VPFs	YP_008430846@NC_022088	NA	72	25	viral	REFSEQ hypothetical protein
IMG/VR-VPFs	7000000363@SRS015947_WUGC_scaffold_4770@SRS015947_WUGC_scaffold_4770_gene_4920	NA	202	25	viral	NA
IMG/VR-VPFs	YP_002003669@NC_011041	NA	71	25	viral	REFSEQ hypothetical protein
IMG/VR-VPFs	3300001567@Draft_10000327@Draft_1000032774	NA	263	25	viral	NA
IMG/VR-VPFs	YP_004538990@NC_015584	NA	118	25	viral	REFSEQ hypothetical protein
IMG/VR-VPFs	YP_007008064@NC_019530	NA	255	25	viral	REFSEQ hypothetical protein
IMG/VR-VPFs	YP_004061642@NC_014766	NA	487	25	viral	REFSEQ hypothetical protein
IMG/VR-VPFs	AGG54250@HQ316583	NA	321	25	viral	NA
IMG/VR-VPFs	YP_008051085@NC_021300	NA	154	25	viral	REFSEQ hypothetical protein
IMG/VR-VPFs	YP_007112865@NC_019726	NA	79	25	viral	REFSEQ hypothetical protein
IMG/VR-VPFs	7000000649@SRS047634_LANL_scaffold_140838@SRS047634_LANL_scaffold_140838_gene_200483	NA	262	25	viral	NA
IMG/VR-VPFs	ADO98053@GU071097	NA	859	25	viral	NA
IMG/VR-VPFs	YP_006906861@NC_018846	NA	90	25	viral	sp|P69178|STXB_BPH30 Shiga-like toxin 1 subunit B
IMG/VR-VPFs	2228664000_2228664008_2228665929_PaMGMa_183	NA	625	25	viral	NA
IMG/VR-VPFs	YP_002225026@NC_011273	NA	202	25	viral	REFSEQ hypothetical protein
IMG/VR-VPFs	3300001242@C687J13896_1000012@C687J13896_1000012116	NA	470	30	viral	NA
IMG/VR-VPFs	YP_001425639@NC_008603	NA	179	25	viral	REFSEQ hypothetical protein
IMG/VR-VPFs	YP_007010103@NC_019538	NA	93	25	viral	REFSEQ hypothetical protein
IMG/VR-VPFs	2124908030_A07AB_A07ABscf071860_A07AB_00508570_2136435954	NA	419	25	viral	NA
IMG/VR-VPFs	YP_008859429@NC_022987	NA	537	25	viral	REFSEQ hypothetical protein
IMG/VR-VPFs	7000000538@SRS024075_LANL_scaffold_1103@SRS024075_LANL_scaffold_1103_gene_3892	NA	229	25	viral	NA
IMG/VR-VPFs	YP_007237396@NC_019925	NA	70	25	viral	REFSEQ hypothetical protein
IMG/VR-VPFs	YP_006907764@NC_018857	NA	92	25	viral	REFSEQ hypothetical protein
IMG/VR-VPFs	YP_001425609@NC_009737	NA	104	25	viral	REFSEQ hypothetical protein
IMG/VR-VPFs	YP_008242003@NC_021802	NA	149	25	viral	sp|A9CRB8|TAIL_BPMR1 Putative tail protein
IMG/VR-VPFs	AGN34367@JF974313	NA	234	25	viral	NA
IMG/VR-VPFs	7000000005@SRS022536_LANL_scaffold_58447@SRS022536_LANL_scaffold_58447_gene_134102	NA	115	25	viral	NA
IMG/VR-VPFs	YP_003345498@NC_013638	NA	205	25	viral	sp|P03724|GP14_BPT7 Internal virion protein gp14
IMG/VR-VPFs	YP_008530513@NC_022324	NA	55	25	viral	REFSEQ hypothetical protein
IMG/VR-VPFs	YP_308890@NC_007383	NA	469	35	viral	sp|Q03209|P78_NPVAC Protein P78/83
IMG/VR-VPFs	YP_227414@NC_006966	NA	217	25	viral	sp|P0DSU9|F16_VAR67 Protein F16
IMG/VR-VPFs	YP_004306856@NC_015273	NA	814	30	viral	sp|Q05233|VG26_BPML5 Minor tail protein Gp26
IMG/VR-VPFs	AGH30954@HQ632826	NA	148	25	viral	NA
IMG/VR-VPFs	YP_007392761@NC_020202	NA	383	25	viral	REFSEQ hypothetical protein
IMG/VR-VPFs	3300000568@Draft_10071355@Draft_1007135521	NA	516	25	viral	NA
IMG/VR-VPFs	2029527005@ACOFG987_contig29535@ACOFGT_1164330	NA	852	25	viral	NA
IMG/VR-VPFs	NP_073509@NC_002642	NA	181	25	viral	sp|P21058|A35_VACCC Protein A35
IMG/VR-VPFs	YP_008060279@NC_021339	NA	118	25	viral	REFSEQ hypothetical protein
IMG/VR-VPFs	YP_008410485@NC_022067	NA	78	25	viral	REFSEQ hypothetical protein
IMG/VR-VPFs	NP_795637@NC_004588	NA	295	25	viral	hypothetical protein
IMG/VR-VPFs	7000000005@SRS022536_LANL_scaffold_58447@SRS022536_LANL_scaffold_58447_gene_134119	NA	137	25	viral	NA
IMG/VR-VPFs	3300001784@JGI20225J20221_1000356@JGI20225J20221_100035675	NA	73	25	viral	NA
IMG/VR-VPFs	YP_003969976@NC_014637	NA	205	65	viral	sp|Q5UQK0|YR408_MIMIV Uncharacterized protein R408
IMG/VR-VPFs	YP_004286301@NC_015210	NA	91	30	viral	hypothetical protein
IMG/VR-VPFs	NP_076618@NC_002666	NA	93	25	viral	sp|Q38584|HCP15_BPSPP Head completion protein gp15
IMG/VR-VPFs	YP_007392666@NC_020201	NA	137	25	viral	REFSEQ hypothetical protein
IMG/VR-VPFs	7000000518@SRS024649_LANL_scaffold_15414@SRS024649_LANL_scaffold_15414_gene_14818	NA	150	25	viral	NA
IMG/VR-VPFs	NP_048809@NC_000852	NA	91	25	viral	REFSEQ hypothetical protein
IMG/VR-VPFs	YP_007010057@NC_019538	NA	80	25	viral	REFSEQ hypothetical protein
IMG/VR-VPFs	3300000385@PR_CR_10_Liq_1_inCRDRAFT_1000041@PR_CR_10_Liq_1_inCRDRAFT_100004164	NA	101	30	viral	NA
IMG/VR-VPFs	NP_536663@NC_003313	NA	658	25	viral	sp|Q05233|VG26_BPML5 Minor tail protein Gp26
IMG/VR-VPFs	3300001546@JGI12659J15293_10000004@JGI12659J15293_1000000472	NA	490	25	viral	NA
IMG/VR-VPFs	2061766007@rumenHiSeq_NODE_4160180_len_55798_cov_0_761138@_HiSeq_05855720	NA	553	25	viral	NA
IMG/VR-VPFs	YP_002241420@NC_011285	NA	802	25	viral	REFSEQ gp6
IMG/VR-VPFs	YP_008853952@NC_022918	NA	164	25	viral	REFSEQ hypothetical protein
IMG/VR-VPFs	7000000640@SRS015278_WUGC_scaffold_14787@SRS015278_WUGC_scaffold_14787_gene_33588	NA	149	25	viral	NA
IMG/VR-VPFs	3300000439@TBL_comb48_EPIDRAFT_1000148@TBL_comb48_EPIDRAFT_100014842	NA	369	25	viral	NA
IMG/VR-VPFs	YP_008433536@NC_022096	NA	1777	45	viral	REFSEQ hypothetical protein
IMG/VR-VPFs	YP_004347185@NC_015326	NA	243	25	viral	putative RuvC-like Holliday junction resolvase
IMG/VR-VPFs	YP_424993@NC_007637	NA	270	25	viral	REFSEQ hypothetical protein
IMG/VR-VPFs	YP_053036@NC_005891	NA	143	30	viral	REFSEQ hypothetical protein
IMG/VR-VPFs	YP_006907650@NC_018857	NA	162	25	viral	REFSEQ hypothetical protein
IMG/VR-VPFs	NP_945288@NC_005294	NA	119	25	viral	REFSEQ hypothetical protein
IMG/VR-VPFs	YP_007005566@NC_019511	NA	246	25	viral	REFSEQ hypothetical protein
IMG/VR-VPFs	YP_004063684@NC_014792	NA	701	25	viral	REFSEQ hypothetical protein
IMG/VR-VPFs	YP_003358331@NC_013691	NA	105	25	viral	sp|Q3T4L9|HOLIN_BPPRD Holin
IMG/VR-VPFs	YP_007869874@NC_021061	NA	222	25	viral	REFSEQ hypothetical protein
IMG/VR-VPFs	NP_818444@NC_004688	NA	233	25	viral	REFSEQ hypothetical protein
IMG/VR-VPFs	YP_002854080@NC_012635	NA	101	25	viral	sp|P13317|Y06J_BPT4 Uncharacterized 12.8 kDa protein in regB-denV intergenic region
IMG/VR-VPFs	ABR24563@EF437941	NA	182	25	viral	NA
IMG/VR-VPFs	YP_008051523@NC_021305	NA	72	25	viral	REFSEQ hypothetical protein
IMG/VR-VPFs	YP_007517895@NC_020484	NA	437	25	viral	sp|P17172|BP27_BPT4 Baseplate central spike complex protein gp27
IMG/VR-VPFs	YP_293744@NC_007145	NA	68	30	viral	sp|P51772|BPX_BPP2 Baseplate protein X
IMG/VR-VPFs	YP_008051415@NC_021304	NA	112	25	viral	sp|O64214|VG20_BPMD2 Gene 20 protein
IMG/VR-VPFs	YP_001039941@NC_009018	NA	100	30	viral	REFSEQ hypothetical protein
IMG/VR-VPFs	3300000271@PBR_1000103@PBR_1000103260	NA	215	225	viral	Uncharacterized conserved protein - COG5448
IMG/VR-VPFs	3300000553@TBL_comb47_HYPODRAFT_10000397@TBL_comb47_HYPODRAFT_1000039711	NA	174	90	viral	NA
IMG/VR-VPFs	7000000380@SRS015663_WUGC_scaffold_19362@SRS015663_WUGC_scaffold_19362_gene_42156	NA	183	25	viral	NA
IMG/VR-VPFs	3300002026@MIS_10001407@MIS_1000140733	NA	249	25	viral	NA
IMG/VR-VPFs	YP_008858992@NC_022983	NA	90	25	viral	REFSEQ hypothetical protein
IMG/VR-VPFs	YP_006908864@NC_018859	NA	724	65	viral	sp|P18771|FIBP_BPT4 Long-tail fiber proximal subunit
IMG/VR-VPFs	YP_003358717@NC_013694	NA	171	25	viral	sp|O64209|SCAF_BPMD2 Probable capsid assembly scaffolding protein
IMG/VR-VPFs	YP_003857159@NC_014461	NA	90	25	viral	REFSEQ hypothetical protein
IMG/VR-VPFs	YP_005087051@NC_016652	NA	146	25	viral	REFSEQ hypothetical protein
IMG/VR-VPFs	7000000005@SRS022536_LANL_scaffold_27002@SRS022536_LANL_scaffold_27002_gene_64092	NA	686	25	viral	NA
IMG/VR-VPFs	YP_002014513@NC_011056	NA	47	25	viral	REFSEQ hypothetical protein
IMG/VR-VPFs	2061766007@rumenHiSeq_NODE_2460581_len_243054_cov_1_720433@_HiSeq_26908480	NA	184	25	viral	NA
IMG/VR-VPFs	NP_695056@NC_004302	NA	399	25	viral	REFSEQ hypothetical protein
IMG/VR-VPFs	YP_002242087@NC_011292	NA	369	25	viral	REFSEQ tail assembly chaperone
IMG/VR-VPFs	YP_453662@NC_007710	NA	125	25	viral	hypothetical protein
IMG/VR-VPFs	2199034001@TB03JUN2009E_Contig_3@TB03JUN2009E_00004280	NA	143	25	viral	NA
IMG/VR-VPFs	YP_008410763@NC_022069	NA	247	25	viral	sp|O64230|VG39_BPMD2 Gene 39 protein
IMG/VR-VPFs	YP_003969492@NC_014636	NA	78	25	viral	REFSEQ hypothetical protein
IMG/VR-VPFs	7000000712@SRS057478_LANL_scaffold_16118@SRS057478_LANL_scaffold_16118_gene_44838	NA	62	25	viral	NA
IMG/VR-VPFs	7000000327___C1189675_1_16	NA	2497	25	viral	NA
IMG/VR-VPFs	YP_007354620@NC_020104	NA	227	25	viral	sp|Q5UP00|YR752_MIMIV Uncharacterized protein R752
IMG/VR-VPFs	YP_004894720@NC_016072	NA	175	25	viral	sp|Q5UR27|YL550_MIMIV Uncharacterized protein L550
IMG/VR-VPFs	YP_001294497@NC_007810	NA	84	25	viral	REFSEQ hypothetical protein
IMG/VR-VPFs	YP_008857161@NC_022967	NA	63	25	viral	REFSEQ hypothetical protein
IMG/VR-VPFs	AGG91177@HQ317384	NA	234	25	viral	NA
IMG/VR-VPFs	3300001112@JGI12322J13274_1000001@JGI12322J13274_1000001230	NA	198	30	viral	NA
IMG/VR-VPFs	YP_007354026@NC_020104	NA	970	80	viral	sp|Q5UQ35|YR811_MIMIV Putative ariadne-like RING finger protein R811
IMG/VR-VPFs	YP_007349309@NC_020081	NA	246	30	viral	REFSEQ hypothetical protein
IMG/VR-VPFs	YP_006988320@NC_019406	NA	127	25	viral	REFSEQ hypothetical protein
IMG/VR-VPFs	NP_061515@NC_002484	NA	374	25	viral	NA
IMG/VR-VPFs	7000000482@SRS016541_Baylor_scaffold_14506@SRS016541_Baylor_scaffold_14506_gene_18329	NA	380	25	viral	NA
IMG/VR-VPFs	YP_008408663@NC_022052	NA	474	25	viral	sp|Q05219|VG13_BPML5 Gene 13 protein
IMG/VR-VPFs	YP_006908582@NC_018875	NA	184	25	viral	sp|P41432|Y028_NPVAC Uncharacterized 20.4 kDa protein in IAP1-SOD intergenic region
IMG/VR-VPFs	3300000558@Draft_10103252@Draft_101032523	NA	191	130	viral	NA
IMG/VR-VPFs	YP_008854058@NC_022918	NA	185	25	viral	REFSEQ tail tape measure protein
IMG/VR-VPFs	NP_818412@NC_004688	NA	74	25	viral	REFSEQ hypothetical protein
IMG/VR-VPFs	NP_817698@NC_004683	NA	95	25	viral	REFSEQ hypothetical protein
IMG/VR-VPFs	YP_006382295@NC_017968	NA	137	25	viral	REFSEQ hypothetical protein
IMG/VR-VPFs	YP_005454302@NC_017090	NA	471	25	viral	ORF8
IMG/VR-VPFs	NP_203655@NC_003094	NA	110	25	viral	hypothetical protein
IMG/VR-VPFs	YP_655097@NC_008197	NA	199	25	viral	sp|A4ZU96|KTHY_ABVP Putative thymidylate kinase
IMG/VR-VPFs	YP_004300976@NC_015251	NA	184	25	viral	sp|P13318|Y06K_BPT4 Uncharacterized 25.0 kDa protein in regB-denV intergenic region
IMG/VR-VPFs	YP_008408685@NC_022052	NA	144	25	viral	sp|O64204|HOLIN_BPMD2 Holin
IMG/VR-VPFs	YP_002300638@NC_011423	NA	230	30	viral	sp|P41417|PRIM_NPVAC DNA primase
IMG/VR-VPFs	2199034001@TB03JUN2009E_Contig_13@TB03JUN2009E_00013340	NA	375	25	viral	ABC-type transport system involved in Fe-S cluster assembly, ATPase component
IMG/VR-VPFs	YP_008058350@NC_021318	NA	255	60	viral	sp|Q05292|VG77_BPML5 Gene 77 protein
IMG/VR-VPFs	YP_293742@NC_007145	NA	91	25	viral	REFSEQ hypothetical protein
IMG/VR-VPFs	YP_238506@NC_007019	NA	54	25	viral	REFSEQ hypothetical protein
IMG/VR-VPFs	7000000228@SRS022602_Baylor_scaffold_95585@SRS022602_Baylor_scaffold_95585_gene_119085	NA	479	25	viral	NA
IMG/VR-VPFs	YP_001994501@NC_011019	NA	31	25	viral	REFSEQ hypothetical protein
IMG/VR-VPFs	7000000195@SRS017209_Baylor_scaffold_42805@SRS017209_Baylor_scaffold_42805_gene_57175	NA	266	25	viral	NA
IMG/VR-VPFs	YP_007392464@NC_020201	NA	407	25	viral	REFSEQ hypothetical protein
IMG/VR-VPFs	YP_008767317@NC_022757	NA	137	25	viral	REFSEQ hypothetical protein
IMG/VR-VPFs	7000000525@SRS019124_WUGC_scaffold_1056@SRS019124_WUGC_scaffold_1056_gene_1026	NA	126	25	viral	NA
IMG/VR-VPFs	YP_001950011@NC_010811	NA	367	25	viral	sp|P19693|CAPSA_BPT3 Major capsid protein
IMG/VR-VPFs	NP_042317@NC_001629	NA	205	25	viral	sp|O21879|TUBE_BPLSK Tail tube protein
IMG/VR-VPFs	YP_006561140@NC_018283	NA	211	25	viral	REFSEQ hypothetical protein
IMG/VR-VPFs	AGH32160@HQ634157	NA	355	25	viral	NA
IMG/VR-VPFs	YP_003969404@NC_014636	NA	1329	25	viral	REFSEQ hypothetical protein
IMG/VR-VPFs	YP_009001619@NC_023426	NA	568	25	viral	sp|Q08FE1|PAP1_DPV84 Poly(A) polymerase catalytic subunit
IMG/VR-VPFs	YP_008857032@NC_022966	NA	116	25	viral	hypothetical protein
IMG/VR-VPFs	YP_008410262@NC_022066	NA	148	25	viral	REFSEQ hypothetical protein
IMG/VR-VPFs	3300000553@TBL_comb47_HYPODRAFT_10000152@TBL_comb47_HYPODRAFT_1000015271	NA	98	25	viral	NA
IMG/VR-VPFs	YP_950729@NC_008723	NA	78	25	viral	REFSEQ hypothetical protein
IMG/VR-VPFs	YP_001294479@NC_007810	NA	72	25	viral	REFSEQ hypothetical protein
IMG/VR-VPFs	YP_001110743@NC_009231	NA	204	30	viral	sp|P75982|YMFQ_ECOLI Uncharacterized protein YmfQ
IMG/VR-VPFs	ACV83377@GQ452243	NA	353	25	viral	NA
IMG/VR-VPFs	YP_004063705@NC_014792	NA	62	25	viral	sp|P39424|Y01E_BPT4 Uncharacterized 7.0 kDa protein in modB-mrh intergenic region
IMG/VR-VPFs	NP_818498@NC_004688	NA	73	25	viral	REFSEQ hypothetical protein
IMG/VR-VPFs	7000000646@SRS015960_WUGC_scaffold_6322@SRS015960_WUGC_scaffold_6322_gene_14680	NA	98	25	viral	NA
IMG/VR-VPFs	NP_569812@NC_003387	NA	202	25	viral	REFSEQ hypothetical protein
IMG/VR-VPFs	YP_001595230@NC_010105	NA	61	25	viral	sp|P13307|Y06B_BPT4 Uncharacterized 7.1 kDa protein in tk-vs intergenic region
IMG/VR-VPFs	YP_223968@NC_006938	NA	217	25	viral	REFSEQ hypothetical protein
IMG/VR-VPFs	2061766007@rumenHiSeq_NODE_3861232_len_211451_cov_5_332990@_HiSeq_03648950	NA	670	25	viral	NA
IMG/VR-VPFs	ADP00159@GU071104	NA	1171	25	viral	NA
IMG/VR-VPFs	YP_006988455@NC_019406	NA	264	145	viral	REFSEQ hypothetical protein
IMG/VR-VPFs	YP_007004112@NC_019500	NA	109	25	viral	sp|P13326|Y03H_BPT4 Uncharacterized 12.4 kDa protein in mobB-Gp55 intergenic region
IMG/VR-VPFs	AGG58109@HQ316580	NA	835	25	viral	NA
IMG/VR-VPFs	YP_005087015@NC_016650	NA	101	25	viral	REFSEQ hypothetical protein
IMG/VR-VPFs	YP_003986787@NC_014649	NA	221	25	viral	sp|Q5UPW2|YL285_MIMIV Uncharacterized protein L285
IMG/VR-VPFs	YP_004957022@NC_016563	NA	84	25	viral	REFSEQ hypothetical protein
IMG/VR-VPFs	NP_077460@NC_002686	NA	232	25	viral	sp|Q66639|UL96_EHV2 Gene 35 protein
IMG/VR-VPFs	YP_001294800@NC_009603	NA	121	30	viral	sp|B3VMP4|CAPSF_BPPH2 Capsid fiber protein
IMG/VR-VPFs	3300000116@DelMOSpr2010_c10000112@DelMOSpr2010_1000011234	NA	1268	105	viral	Phage Tail Collar Domain
IMG/VR-VPFs	ADO97211@GU071094	NA	82	25	viral	NA
IMG/VR-VPFs	YP_007974227@NC_021203	NA	343	25	viral	REFSEQ putative capsid protein
IMG/VR-VPFs	YP_004940199@NC_016448	NA	643	25	viral	sp|P16763|UL27_HCMVA Protein UL27
IMG/VR-VPFs	YP_004957101@NC_016563	NA	186	30	viral	sp|O64200|VG04_BPMD2 Gene 4 protein
IMG/VR-VPFs	YP_007010478@NC_019539	NA	138	25	viral	REFSEQ hypothetical protein
IMG/VR-VPFs	AGF91583@HQ634152	NA	1326	25	viral	NA
IMG/VR-VPFs	7000000380@SRS015663_WUGC_scaffold_23444@SRS015663_WUGC_scaffold_23444_gene_51302	NA	261	25	viral	NA
IMG/VR-VPFs	NP_813703@NC_004664	NA	281	25	viral	REFSEQ hypothetical protein
IMG/VR-VPFs	YP_002014436@NC_011055	NA	120	25	viral	sp|P17312|TERL_BPT4 Terminase, large subunit
IMG/VR-VPFs	AGN34082@JF974294	NA	85	35	viral	NA
IMG/VR-VPFs	YP_224209@NC_006949	NA	76	25	viral	sp|P03771|NINH_LAMBD Protein ninH
IMG/VR-VPFs	3300000233@TB_FS06_10DRAFT_1000002@TB_FS06_10DRAFT_100000237	NA	514	25	viral	NA
IMG/VR-VPFs	YP_008531598@NC_022335	NA	115	25	viral	sp|O64214|VG20_BPMD2 Gene 20 protein
IMG/VR-VPFs	YP_512269@NC_007804	NA	731	25	viral	REFSEQ hypothetical protein
IMG/VR-VPFs	YP_003358735@NC_013694	NA	89	25	viral	sp|Q05245|VG35_BPML5 Gene 35 protein
IMG/VR-VPFs	3300002052@SMTZ1_10000121@SMTZ1_100001215	NA	328	50	viral	NA
IMG/VR-VPFs	CCI88872@HE956710	NA	143	25	viral	NA
IMG/VR-VPFs	2199352008_2200280086_2200675293_TRSJC2b_1925	NA	491	140	viral	NA
IMG/VR-VPFs	YP_002221457@NC_011216	NA	456	25	viral	sp|P71389|VPN_HAEIN Mu-like prophage FluMu DNA circularization protein
IMG/VR-VPFs	YP_007005166@NC_019507	NA	1365	25	viral	REFSEQ hypothetical protein
IMG/VR-VPFs	3300001041@C687J13239_1000077@C687J13239_1000077126	NA	108	25	viral	NA
IMG/VR-VPFs	2199352012_2200564496_2201074363_MRSJC2b_31318	NA	189	60	viral	NA
IMG/VR-VPFs	YP_008430619@NC_022085	NA	452	25	viral	REFSEQ hypothetical protein
IMG/VR-VPFs	NP_148848@NC_002816	NA	193	25	viral	REFSEQ hypothetical protein
IMG/VR-VPFs	AGH31823@HQ634153	NA	102	25	viral	NA
IMG/VR-VPFs	2199352008_2200168970_2200499208_TRSJC2b_761	NA	1002	70	viral	NA
IMG/VR-VPFs	YP_003358434@NC_013692	NA	177	25	viral	REFSEQ hypothetical protein
IMG/VR-VPFs	NP_695110@NC_004303	NA	58	25	viral	REFSEQ hypothetical protein
IMG/VR-VPFs	YP_008060107@NC_021336	NA	121	25	viral	hypothetical protein
IMG/VR-VPFs	YP_005098009@NC_016761	NA	60	25	viral	REFSEQ hypothetical protein
IMG/VR-VPFs	YP_001974363@NC_010945	NA	298	25	viral	sp|P19727|CAPSB_BPT7 Minor capsid protein
IMG/VR-VPFs	3300002026@MIS_10002269@MIS_1000226964	NA	100	25	viral	NA
IMG/VR-VPFs	3300002026@MIS_10001733@MIS_1000173344	NA	218	70	viral	Protein of unknown function (DUF2786)
IMG/VR-VPFs	3300001354@JGI20155J14468_10000175@JGI20155J14468_100001759	NA	619	25	viral	NA
IMG/VR-VPFs	YP_001110825@NC_009232	NA	52	25	viral	REFSEQ hypothetical protein
IMG/VR-VPFs	YP_007112342@NC_019719	NA	214	25	viral	REFSEQ glycosyltransferase
IMG/VR-VPFs	YP_002922594@NC_012741	NA	53	25	viral	REFSEQ hypothetical protein
IMG/VR-VPFs	YP_007237756@NC_019929	NA	161	25	viral	REFSEQ hypothetical protein
IMG/VR-VPFs	ADO99907@GU075905	NA	235	25	viral	NA
IMG/VR-VPFs	2029527006@ACOFG988_contig32283@ACOFGB_968240	NA	557	25	viral	Tail fiber protein./Phage Tail Collar Domain
IMG/VR-VPFs	3300000117@DelMOWin2010_c10000081@DelMOWin2010_1000008149	NA	886	25	viral	NA
IMG/VR-VPFs	YP_008437624@NC_022098	NA	315	25	viral	REFSEQ hypothetical protein
IMG/VR-VPFs	NP_932723@NC_005137	NA	521	25	viral	sp|P41672|PIF1_NPVAC Per os infectivity factor 1
IMG/VR-VPFs	YP_008530938@NC_022328	NA	103	25	viral	REFSEQ hypothetical protein
IMG/VR-VPFs	YP_004894518@NC_016072	NA	228	25	viral	sp|Q5UQM1|YL421_MIMIV Uncharacterized protein L421
IMG/VR-VPFs	YP_007111727@NC_019710	NA	76	25	viral	REFSEQ Cor protein
IMG/VR-VPFs	YP_007003091@NC_019457	NA	137	25	viral	sp|D6RRG7|ORF10_BPKPP Structural protein ORF10
IMG/VR-VPFs	YP_003969753@NC_014637	NA	220	25	viral	sp|Q5UNY3|YL729_MIMIV Uncharacterized protein L729
IMG/VR-VPFs	YP_654822@NC_008194	NA	108	25	viral	REFSEQ hypothetical protein
IMG/VR-VPFs	YP_008125937@NC_021531	NA	274	25	viral	REFSEQ hypothetical protein
IMG/VR-VPFs	NP_817800@NC_004684	NA	120	25	viral	REFSEQ hypothetical protein
IMG/VR-VPFs	YP_002004547@NC_011048	NA	133	25	viral	sp|P08386|GP167_BPPZA DNA replication protein 16.7
IMG/VR-VPFs	NP_695059@NC_004302	NA	300	25	viral	sp|O64210|CAPSD_BPMD2 Probable major capsid protein gp17
IMG/VR-VPFs	YP_004539065@NC_015584	NA	70	25	viral	REFSEQ hypothetical protein
IMG/VR-VPFs	NP_569817@NC_003387	NA	64	25	viral	REFSEQ hypothetical protein
IMG/VR-VPFs	YP_008240446@NC_021785	NA	1154	25	viral	REFSEQ hypothetical protein
IMG/VR-VPFs	YP_008126670@NC_021538	NA	174	25	viral	sp|O64230|VG39_BPMD2 Gene 39 protein
IMG/VR-VPFs	7000000333@SRS050925_LANL_scaffold_9052@SRS050925_LANL_scaffold_9052_gene_18783	NA	105	25	viral	NA
IMG/VR-VPFs	YP_008433374@NC_022096	NA	297	25	viral	hypothetical protein
IMG/VR-VPFs	YP_003986954@NC_014649	NA	159	25	viral	sp|Q5UQP1|YR447_MIMIV Uncharacterized protein R447
IMG/VR-VPFs	YP_007007216@NC_019526	NA	287	25	viral	hypothetical protein
IMG/VR-VPFs	3300002026@MIS_10000811@MIS_100008111	NA	142	25	viral	NA
IMG/VR-VPFs	YP_005087151@NC_016653	NA	106	25	viral	sp|O64230|VG39_BPMD2 Gene 39 protein
IMG/VR-VPFs	YP_007348863@NC_020080	NA	172	25	viral	sp|P18056|HOC_BPT4 Highly immunogenic outer capsid protein
IMG/VR-VPFs	NP_803698@NC_004629	NA	587	25	viral	sp|P10930|FIB12_BPT4 Short tail fiber protein gp12
IMG/VR-VPFs	YP_004895067@NC_016072	NA	301	25	viral	sp|Q5UP93|YL017_MIMIV Uncharacterized protein L17
IMG/VR-VPFs	YP_007677060@NC_020873	NA	165	25	viral	sp|P18056|HOC_BPT4 Highly immunogenic outer capsid protein
IMG/VR-VPFs	YP_004894017@NC_016071	NA	215	25	viral	REFSEQ hypothetical protein
IMG/VR-VPFs	YP_003358649@NC_013693	NA	56	25	viral	REFSEQ hypothetical protein
IMG/VR-VPFs	YP_008857820@NC_022971	NA	315	25	viral	REFSEQ hypothetical protein
IMG/VR-VPFs	3300002026@MIS_10000753@MIS_1000075323	NA	157	25	viral	NA
IMG/VR-VPFs	YP_006331067@NC_017916	NA	260	25	viral	sp|P36279|REP_TLCVA Replication-associated protein
IMG/VR-VPFs	YP_007002080@NC_019447	NA	137	25	viral	REFSEQ hypothetical protein
IMG/VR-VPFs	7000000559@SRS058723_Baylor_scaffold_11844@SRS058723_Baylor_scaffold_11844_gene_27496	NA	102	25	viral	NA
IMG/VR-VPFs	3300001348@JGI20154J14316_10000124@JGI20154J14316_1000012462	NA	195	25	viral	NA
IMG/VR-VPFs	YP_007418527@NC_020232	NA	147	25	viral	NA
IMG/VR-VPFs	YP_195178@NC_006820	NA	975	25	viral	REFSEQ hypothetical protein
IMG/VR-VPFs	3300000553@TBL_comb47_HYPODRAFT_10000009@TBL_comb47_HYPODRAFT_10000009262	NA	153	25	viral	NA
IMG/VR-VPFs	NP_695062@NC_004302	NA	112	25	viral	REFSEQ hypothetical protein
IMG/VR-VPFs	YP_002224808@NC_011272	NA	557	25	viral	gp115
IMG/VR-VPFs	YP_006382448@NC_017969	NA	181	30	viral	sp|Q6QGD9|HCP_BPT5 Head completion protein
IMG/VR-VPFs	3300000439@TBL_comb48_EPIDRAFT_1000001@TBL_comb48_EPIDRAFT_1000001344	NA	214	35	viral	NA
IMG/VR-VPFs	YP_002003907@NC_011044	NA	75	25	viral	REFSEQ hypothetical protein
IMG/VR-VPFs	YP_002899042@NC_012697	NA	110	25	viral	sp|Q7Y5D9|FIBL2_BPT5 L-shaped tail fiber protein p132
IMG/VR-VPFs	YP_004957137@NC_016563	NA	93	25	viral	REFSEQ hypothetical protein
IMG/VR-VPFs	YP_008126109@NC_021533	NA	138	25	viral	sp|O64216|VG22_BPMD2 Gene 22 protein
IMG/VR-VPFs	NP_044932@NC_001831	NA	396	25	viral	Borf-2
IMG/VR-VPFs	3300001242@C687J13896_1000012@C687J13896_1000012171	NA	135	25	viral	NA
IMG/VR-VPFs	2199352008_2200280086_2200675317_TRSJC2b_19229	NA	347	25	viral	NA
IMG/VR-VPFs	NP_818446@NC_004688	NA	81	25	viral	REFSEQ hypothetical protein
IMG/VR-VPFs	3300000736@JGI12547J11936_1000002@JGI12547J11936_100000254	NA	430	25	viral	NA
IMG/VR-VPFs	YP_007237369@NC_019925	NA	318	25	viral	REFSEQ hypothetical protein
IMG/VR-VPFs	YP_006383194@NC_017974	NA	226	25	viral	REFSEQ hypothetical protein
IMG/VR-VPFs	YP_004009381@NC_014660	NA	148	25	viral	REFSEQ hypothetical protein
IMG/VR-VPFs	7000000635@SRS015063_WUGC_scaffold_28715@SRS015063_WUGC_scaffold_28715_gene_30038	NA	151	25	viral	NA
IMG/VR-VPFs	NP_671648@NC_004105	NA	465	25	viral	sp|P11258|A27_VACCW Protein A27
IMG/VR-VPFs	3300001346@JGI20151J14362_10000014@JGI20151J14362_1000001453	NA	542	30	viral	NA
IMG/VR-VPFs	YP_008061156@NC_021347	NA	298	25	viral	REFSEQ tail assembly chaperone
IMG/VR-VPFs	7000000264@C1050656@C1050656_gene_66925	NA	139	25	viral	NA
IMG/VR-VPFs	YP_008767107@NC_022753	NA	67	25	viral	REFSEQ hypothetical protein
IMG/VR-VPFs	YP_006382413@NC_017969	NA	223	30	viral	REFSEQ D2 protein
IMG/VR-VPFs	YP_398599@NC_007581	NA	370	25	viral	sp|O31951|YONG_BACSU SPbeta prophage-derived uncharacterized protein YonG
IMG/VR-VPFs	YP_007010113@NC_019538	NA	77	25	viral	REFSEQ hypothetical protein
IMG/VR-VPFs	YP_004957155@NC_016563	NA	123	35	viral	REFSEQ hypothetical protein
IMG/VR-VPFs	YP_006906337@NC_018837	NA	119	25	viral	REFSEQ hypothetical protein
IMG/VR-VPFs	YP_004957130@NC_016563	NA	128	25	viral	REFSEQ hypothetical protein
IMG/VR-VPFs	3300001460@JGI24003J15210_10000019@JGI24003J15210_1000001922	NA	200	25	viral	NA
IMG/VR-VPFs	YP_008767377@NC_022758	NA	108	25	viral	REFSEQ hypothetical protein
IMG/VR-VPFs	NP_040213@NC_001350	NA	408	25	viral	sp|P0C725|LF2_EBVB9 Protein LF2
IMG/VR-VPFs	YP_002925087@NC_012753	NA	228	25	viral	sp|P04892|ERF_BPP22 Essential recombination function protein
IMG/VR-VPFs	ABR24713@EF437941	NA	72	25	viral	NA
IMG/VR-VPFs	3300002026@MIS_10000522@MIS_100005222	NA	231	25	viral	NA
IMG/VR-VPFs	YP_008767366@NC_022758	NA	111	25	viral	REFSEQ terminase small subunit
IMG/VR-VPFs	YP_001039926@NC_009018	NA	121	25	viral	sp|O48446|HCP16_BPSPP Head completion protein gp16
IMG/VR-VPFs	3300001580@Draft_10000108@Draft_100001083	NA	309	25	viral	NA
IMG/VR-VPFs	NP_758523@NC_004442	NA	698	25	viral	sp|P07297|CAPSD_PAVBP Minor capsid protein VP1
IMG/VR-VPFs	AGH07411@HQ317387	NA	169	45	viral	NA
IMG/VR-VPFs	3300000035@HCE12Call500_c0157833@HCE12Call500_015783312	NA	162	25	viral	NA
IMG/VR-VPFs	3300001685@JGI24024J18818_10000001@JGI24024J18818_1000000110	NA	90	25	viral	NA
IMG/VR-VPFs	YP_007002318@NC_019448	NA	226	25	viral	REFSEQ hypothetical protein
IMG/VR-VPFs	3300001866@JGI24729J20445_1000091@JGI24729J20445_100009123	NA	473	25	viral	NA
IMG/VR-VPFs	YP_007348725@NC_020080	NA	50	25	viral	REFSEQ hypothetical protein
IMG/VR-VPFs	YP_007111622@NC_019708	NA	68	25	viral	REFSEQ hypothetical protein
IMG/VR-VPFs	3300001352@JGI20157J14317_10000496@JGI20157J14317_1000049620	NA	140	30	viral	NA
IMG/VR-VPFs	NP_945007@NC_005282	NA	106	25	viral	REFSEQ hypothetical protein
IMG/VR-VPFs	YP_006907592@NC_018857	NA	95	25	viral	REFSEQ hypothetical protein
IMG/VR-VPFs	YP_008767183@NC_022754	NA	94	25	viral	putative head protein
IMG/VR-VPFs	3300000553@TBL_comb47_HYPODRAFT_10000009@TBL_comb47_HYPODRAFT_10000009234	NA	387	25	viral	NA
IMG/VR-VPFs	YP_004009768@NC_014661	NA	971	25	viral	sp|P04533|VG57B_BPT4 Gene 57B protein
IMG/VR-VPFs	YP_006907061@NC_018850	NA	118	25	viral	REFSEQ hypothetical protein
IMG/VR-VPFs	YP_001468652@NC_009812	NA	52	25	viral	REFSEQ gp13
IMG/VR-VPFs	YP_240157@NC_007056	NA	272	25	viral	sp|A9CRA7|CAPSD_BPMR1 Major capsid protein
IMG/VR-VPFs	3300001286@JGI12103J14257_100002@JGI12103J14257_10000244	NA	143	25	viral	NA
IMG/VR-VPFs	YP_950835@NC_008725	NA	86	40	viral	sp|P04870|P10_NPVAC Protein p10
IMG/VR-VPFs	NP_818414@NC_004688	NA	93	25	viral	REFSEQ hypothetical protein
IMG/VR-VPFs	YP_008857835@NC_022971	NA	94	25	viral	REFSEQ hypothetical protein
IMG/VR-VPFs	YP_004957235@NC_016563	NA	132	25	viral	REFSEQ hypothetical protein
IMG/VR-VPFs	YP_002922686@NC_012743	NA	71	35	viral	sp|P41039|YBII_ECOLI Uncharacterized protein YbiI
IMG/VR-VPFs	YP_001285899@NC_009554	NA	792	25	viral	REFSEQ minor tail protein
IMG/VR-VPFs	YP_008378562@NC_021925	NA	1164	25	viral	NA
IMG/VR-VPFs	YP_006907603@NC_018857	NA	64	25	viral	REFSEQ hypothetical protein
IMG/VR-VPFs	3300000439@TBL_comb48_EPIDRAFT_1000042@TBL_comb48_EPIDRAFT_1000042150	NA	175	25	viral	NA
IMG/VR-VPFs	YP_006988323@NC_019406	NA	2207	25	viral	REFSEQ hypothetical protein
IMG/VR-VPFs	YP_002224700@NC_011272	NA	66	25	viral	gp2
IMG/VR-VPFs	YP_004327256@NC_015294	NA	101	25	viral	REFSEQ hypothetical protein
IMG/VR-VPFs	YP_007676944@NC_020873	NA	174	25	viral	REFSEQ hypothetical protein
IMG/VR-VPFs	3300001685@JGI24024J18818_10000004@JGI24024J18818_10000004110	NA	85	25	viral	NA
IMG/VR-VPFs	YP_008869190@NC_015294	NA	122	25	viral	REFSEQ hypothetical protein
IMG/VR-VPFs	YP_003987224@NC_014649	NA	76	25	viral	REFSEQ hypothetical protein
IMG/VR-VPFs	YP_006907185@NC_018853	NA	143	25	viral	REFSEQ gp40
IMG/VR-VPFs	7000000058@SRS064774_LANL_scaffold_13292@SRS064774_LANL_scaffold_13292_gene_16015	NA	427	25	viral	phage portal protein
IMG/VR-VPFs	YP_006906193@NC_018836	NA	167	25	viral	sp|O64216|VG22_BPMD2 Gene 22 protein
IMG/VR-VPFs	YP_008409542@NC_022060	NA	461	25	viral	sp|O64208|VG15_BPMD2 Gene 15 protein
IMG/VR-VPFs	YP_006986676@NC_019399	NA	180	25	viral	sp|P13318|Y06K_BPT4 Uncharacterized 25.0 kDa protein in regB-denV intergenic region
IMG/VR-VPFs	YP_001742073@NC_010495	NA	157	25	viral	REFSEQ hypothetical protein
IMG/VR-VPFs	YP_008410185@NC_022066	NA	140	25	viral	sp|O64216|VG22_BPMD2 Gene 22 protein
IMG/VR-VPFs	YP_007237458@NC_019925	NA	62	25	viral	sp|O64268|VG87_BPMD2 Gene 87 protein
IMG/VR-VPFs	YP_008410718@NC_022069	NA	69	25	viral	REFSEQ hypothetical protein
IMG/VR-VPFs	3300000405@LV_Brine_h2_0102DRAFT_1000028@LV_Brine_h2_0102DRAFT_100002844	NA	1241	35	viral	Terminase small subunit
IMG/VR-VPFs	YP_002854018@NC_012635	NA	419	25	viral	sp|P04519|GSTA_BPT4 DNA alpha-glucosyltransferase
IMG/VR-VPFs	7000000461@SRS045127_LANL_scaffold_12994@SRS045127_LANL_scaffold_12994_gene_13549	NA	523	25	viral	SPBc2 prophage-derived uncharacterized protein yomF
IMG/VR-VPFs	YP_004301132@NC_015251	NA	311	25	viral	REFSEQ hypothetical protein
IMG/VR-VPFs	3300001866@JGI24729J20445_1000001@JGI24729J20445_100000144	NA	322	25	viral	NA
IMG/VR-VPFs	YP_001426066@NC_008603	NA	117	35	viral	REFSEQ hypothetical protein
IMG/VR-VPFs	YP_008125772@NC_021531	NA	587	25	viral	REFSEQ hypothetical protein
IMG/VR-VPFs	YP_006560443@NC_018272	NA	257	25	viral	REFSEQ hypothetical protein
IMG/VR-VPFs	7000000112@SRS011302_Baylor_scaffold_23449@SRS011302_Baylor_scaffold_23449_gene_52904	NA	61	80	viral	NA
IMG/VR-VPFs	YP_007501052@NC_020416	NA	142	25	viral	sp|Q01437|MOTB_BPT4 Transcription regulatory protein motB
IMG/VR-VPFs	YP_001994505@NC_011019	NA	113	25	viral	REFSEQ hypothetical protein
IMG/VR-VPFs	AGG54631@HQ332140	NA	883	25	viral	NA
IMG/VR-VPFs	3300000439@TBL_comb48_EPIDRAFT_1000001@TBL_comb48_EPIDRAFT_100000112	NA	656	25	viral	NA
IMG/VR-VPFs	YP_006382320@NC_017969	NA	77	25	viral	REFSEQ hypothetical protein
IMG/VR-VPFs	YP_004538956@NC_015584	NA	173	25	viral	sp|O64216|VG22_BPMD2 Gene 22 protein
IMG/VR-VPFs	NP_056692@NC_002214	NA	1259	25	viral	REFSEQ hypothetical protein
IMG/VR-VPFs	YP_001285618@NC_009541	NA	94	25	viral	REFSEQ hypothetical protein
IMG/VR-VPFs	ADO98075@GU071098	NA	273	25	viral	NA
IMG/VR-VPFs	YP_003347556@NC_013647	NA	596	25	viral	REFSEQ hypothetical protein
IMG/VR-VPFs	YP_007392528@NC_020201	NA	40	25	viral	hypothetical protein
IMG/VR-VPFs	ADO98876@GU071103	NA	88	25	viral	NA
IMG/VR-VPFs	YP_003856987@NC_014459	NA	116	25	viral	sp|O64214|VG20_BPMD2 Gene 20 protein
IMG/VR-VPFs	YP_004894297@NC_016072	NA	142	25	viral	sp|Q5UNW0|YR695_MIMIV Uncharacterized protein R695
IMG/VR-VPFs	YP_002925142@NC_012756	NA	85	25	viral	sp|O22001|VXIS_BPMD2 Excisionase
IMG/VR-VPFs	7000000285@SRS023595_Baylor_scaffold_7547@SRS023595_Baylor_scaffold_7547_gene_6257	NA	177	25	viral	NA
IMG/VR-VPFs	YP_008430596@NC_022085	NA	67	25	viral	REFSEQ hypothetical protein
IMG/VR-VPFs	YP_656471@NC_008208	NA	217	25	viral	sp|P39250|END4_BPT4 Endonuclease IV
IMG/VR-VPFs	YP_004421782@NC_015466	NA	154	25	viral	sp|Q9T1Q4|VP44_BPAPS Putative nuclease p44
IMG/VR-VPFs	YP_004957215@NC_016563	NA	79	25	viral	REFSEQ hypothetical protein
IMG/VR-VPFs	YP_001468841@NC_009815	NA	237	25	viral	sp|P68928|TERS_BPSF6 Terminase small subunit
IMG/VR-VPFs	7000000228@SRS022602_Baylor_scaffold_95585@SRS022602_Baylor_scaffold_95585_gene_119082	NA	185	25	viral	NA
IMG/VR-VPFs	NP_671597@NC_004105	NA	309	25	viral	sp|P07617|MCE_VACCW Cap-specific mRNA (nucleoside-2'-O-)-methyltransferase
IMG/VR-VPFs	2029527005@ACOFG987_contig20465@ACOFGT_2451580	NA	595	25	viral	NA
IMG/VR-VPFs	YP_003358301@NC_013691	NA	146	30	viral	sp|P13309|Y06D_BPT4 Uncharacterized 17.5 kDa protein in tk-vs intergenic region
IMG/VR-VPFs	YP_008771130@NC_022769	NA	64	25	viral	REFSEQ hypothetical protein
IMG/VR-VPFs	ABR24776@EF437941	NA	98	25	viral	NA
IMG/VR-VPFs	YP_002727876@NC_012419	NA	100	25	viral	sp|O48470|HOL24_BPSPP Holin-like protein 24.1
IMG/VR-VPFs	YP_002003894@NC_011044	NA	197	25	viral	REFSEQ hypothetical protein
IMG/VR-VPFs	YP_007007741@NC_019527	NA	119	25	viral	hypothetical protein
IMG/VR-VPFs	YP_654975@NC_008195	NA	86	25	viral	REFSEQ hypothetical protein
IMG/VR-VPFs	7000000104@SRS019225_WUGC_scaffold_23079@SRS019225_WUGC_scaffold_23079_gene_29358	NA	98	25	viral	NA
IMG/VR-VPFs	AGG57849@HQ316579	NA	71	25	viral	NA
IMG/VR-VPFs	YP_004421769@NC_015466	NA	150	30	viral	sp|P39504|SPAN1_BPT4 Spanin, inner membrane subunit
IMG/VR-VPFs	YP_008410295@NC_022066	NA	105	25	viral	REFSEQ hypothetical protein
IMG/VR-VPFs	2030936005@CLOF_contig33563@CLOFG_477850	NA	356	25	viral	NA
IMG/VR-VPFs	YP_006987963@NC_019405	NA	259	25	viral	sp|O64209|SCAF_BPMD2 Probable capsid assembly scaffolding protein
IMG/VR-VPFs	3300001798@JGI24126J20157_1000058@JGI24126J20157_100005839	NA	426	115	viral	Phage capsid family
IMG/VR-VPFs	3300002033_GOS24894_10053296_GOS24894_1005329619	NA	809	25	viral	NA
IMG/VR-VPFs	NP_570195@NC_003389	NA	785	25	viral	sp|P0DSY7|E8_VAR67 Protein E8
IMG/VR-VPFs	AGG54078@HQ316583	NA	440	25	viral	NA
IMG/VR-VPFs	2124908027@MRS2a_Contig_206@MRS2a_00108820	NA	120	25	viral	NA
IMG/VR-VPFs	YP_073580@NC_005902	NA	135	25	viral	sp|Q6GZV5|020R_FRG3G Uncharacterized protein 020R
IMG/VR-VPFs	CAY39694@FN386611	NA	140	25	viral	NA
IMG/VR-VPFs	YP_002922275@NC_012740	NA	107	25	viral	REFSEQ hypothetical protein
IMG/VR-VPFs	YP_008241477@NC_021796	NA	291	25	viral	REFSEQ structural protein
IMG/VR-VPFs	YP_008856969@NC_022966	NA	260	25	viral	hypothetical protein
IMG/VR-VPFs	YP_007392619@NC_020201	NA	84	25	viral	REFSEQ hypothetical protein
IMG/VR-VPFs	YP_007392631@NC_020201	NA	207	25	viral	sp|P13004|YLYS_BPPHV Uncharacterized protein near lysin gene (Fragment)
IMG/VR-VPFs	3300001592@Draft_10000317@Draft_1000031781	NA	416	25	viral	NA
IMG/VR-VPFs	7000000128@SRS050244_LANL_scaffold_103519@SRS050244_LANL_scaffold_103519_gene_144944	NA	124	25	viral	NA
IMG/VR-VPFs	YP_002003722@NC_011041	NA	123	25	viral	REFSEQ hypothetical protein
IMG/VR-VPFs	YP_001165259@NC_009382	NA	159	25	viral	sp|P25475|VPL_BPP2 Head completion/stabilization protein
IMG/VR-VPFs	YP_002241876@NC_011289	NA	58	25	viral	REFSEQ hypothetical protein
IMG/VR-VPFs	YP_008410248@NC_022066	NA	83	25	viral	REFSEQ hypothetical protein
IMG/VR-VPFs	AGG54529@HQ316584	NA	715	40	viral	NA
IMG/VR-VPFs	3300000116@DelMOSpr2010_c10000010@DelMOSpr2010_1000001094	NA	490	25	viral	NA
IMG/VR-VPFs	YP_655896@NC_008206	NA	155	25	viral	sp|O64212|VG19_BPMD2 Gene 19 protein
IMG/VR-VPFs	3300001170@JGI12704J13340_1000004@JGI12704J13340_100000492	NA	217	25	viral	NA
IMG/VR-VPFs	YP_655187@NC_008197	NA	135	25	viral	REFSEQ hypothetical protein
IMG/VR-VPFs	YP_001426713@NC_008724	NA	68	25	viral	REFSEQ hypothetical protein
IMG/VR-VPFs	YP_002241670@NC_011287	NA	62	25	viral	REFSEQ hypothetical protein
IMG/VR-VPFs	AP_000486@AC_000016	NA	911	25	viral	NA
IMG/VR-VPFs	ADO98713@GU071101	NA	2344	25	viral	NA
IMG/VR-VPFs	YP_003987103@NC_014649	NA	426	245	viral	sp|Q5UP50|YR588_MIMIV Uncharacterized protein R588
IMG/VR-VPFs	YP_007354424@NC_020104	NA	133	25	viral	sp|Q5UQV4|YR370_MIMIV Uncharacterized protein R370
IMG/VR-VPFs	YP_007111532@NC_019706	NA	88	25	viral	REFSEQ hypothetical protein
IMG/VR-VPFs	3300002052@SMTZ1_10000020@SMTZ1_1000002064	NA	118	25	viral	NA
IMG/VR-VPFs	YP_006906950@NC_018848	NA	134	25	viral	REFSEQ hypothetical protein
IMG/VR-VPFs	NP_077541@NC_002687	NA	548	25	viral	REFSEQ hypothetical protein
IMG/VR-VPFs	3300001450@JGI24006J15134_10000062@JGI24006J15134_1000006296	NA	1201	25	viral	NA
IMG/VR-VPFs	YP_003858453@NC_014467	NA	113	25	viral	REFSEQ hypothetical protein
IMG/VR-VPFs	YP_277492@NC_007291	NA	524	100	viral	REFSEQ hypothetical protein
IMG/VR-VPFs	7000000246@SRS078176_LANL_scaffold_125@SRS078176_LANL_scaffold_125_gene_351	NA	298	25	viral	NA
IMG/VR-VPFs	7000000301@SRS016092_WUGC_scaffold_3459@SRS016092_WUGC_scaffold_3459_gene_4526	NA	527	25	viral	NA
IMG/VR-VPFs	NP_039705@NC_001335	NA	95	25	viral	sp|O64231|VG41_BPMD2 Gene 41 protein
IMG/VR-VPFs	3300000233@TB_FS06_10DRAFT_1000023@TB_FS06_10DRAFT_100002310	NA	356	25	viral	NA
IMG/VR-VPFs	YP_007007656@NC_019526	NA	446	25	viral	hypothetical protein
IMG/VR-VPFs	YP_002224940@NC_011273	NA	137	25	viral	REFSEQ hypothetical protein
IMG/VR-VPFs	YP_004286282@NC_015210	NA	438	25	viral	REFSEQ hypothetical protein
IMG/VR-VPFs	YP_008410544@NC_022067	NA	62	25	viral	REFSEQ hypothetical protein
IMG/VR-VPFs	YP_005087124@NC_016652	NA	208	25	viral	REFSEQ hypothetical protein
IMG/VR-VPFs	YP_008430655@NC_022085	NA	67	25	viral	REFSEQ hypothetical protein
IMG/VR-VPFs	NP_064741@NC_002519	NA	597	25	viral	gp5
IMG/VR-VPFs	YP_004327202@NC_015294	NA	126	25	viral	REFSEQ hypothetical protein
IMG/VR-VPFs	7000000110@SRS011098_Baylor_scaffold_50322@SRS011098_Baylor_scaffold_50322_gene_77066	NA	192	25	viral	NA
IMG/VR-VPFs	NP_944930@NC_005282	NA	97	25	viral	REFSEQ hypothetical protein
IMG/VR-VPFs	2029527006@ACOFG988_contig32283@ACOFGB_968380	NA	162	25	viral	P2 phage tail completion protein R (GpR)
IMG/VR-VPFs	ADO97888@GU071097	NA	86	25	viral	NA
IMG/VR-VPFs	AGH31311@HQ632827	NA	242	25	viral	NA
IMG/VR-VPFs	AGG91330@HQ317389	NA	190	25	viral	NA
IMG/VR-VPFs	YP_008530304@NC_022323	NA	135	25	viral	REFSEQ hypothetical protein
IMG/VR-VPFs	YP_004894322@NC_016072	NA	343	25	viral	sp|Q5UNW8|YL719_MIMIV Uncharacterized protein L719
IMG/VR-VPFs	YP_007003176@NC_019485	NA	901	25	viral	REFSEQ hypothetical protein
IMG/VR-VPFs	NP_817330@NC_004679	NA	481	25	viral	REFSEQ hypothetical protein
IMG/VR-VPFs	AGG54073@HQ316583	NA	226	155	viral	NA
IMG/VR-VPFs	AGH16062@JF974287	NA	342	25	viral	NA
IMG/VR-VPFs	YP_004957225@NC_016563	NA	196	25	viral	REFSEQ hypothetical protein
IMG/VR-VPFs	3300002033_GOS24894_10053296_GOS24894_100532964	NA	1558	50	viral	NA
IMG/VR-VPFs	3300001592@Draft_10000651@Draft_1000065135	NA	376	25	viral	NA
IMG/VR-VPFs	3300000439@TBL_comb48_EPIDRAFT_1000149@TBL_comb48_EPIDRAFT_100014910	NA	153	25	viral	NA
IMG/VR-VPFs	7000000005___SRS022536_LANL_scaffold_61331_2_20	NA	144	25	viral	NA
IMG/VR-VPFs	YP_003858527@NC_014467	NA	294	30	viral	REFSEQ hypothetical protein
IMG/VR-VPFs	3300000090@WSSedB1C_c10000070@WSSedB1C_1000007085	NA	116	25	viral	NA
IMG/VR-VPFs	YP_008241043@NC_021791	NA	154	25	viral	REFSEQ hypothetical protein
IMG/VR-VPFs	YP_007006736@NC_019521	NA	477	25	viral	gp129
IMG/VR-VPFs	AGH56445@HQ634190	NA	89	25	viral	NA
IMG/VR-VPFs	3300001112@JGI12322J13274_1000001@JGI12322J13274_1000001240	NA	236	55	viral	Protein of unknown function (DUF3293)
IMG/VR-VPFs	3300002026@MIS_10000039@MIS_10000039149	NA	144	25	viral	NA
IMG/VR-VPFs	3300000439@TBL_comb48_EPIDRAFT_1000042@TBL_comb48_EPIDRAFT_100004228	NA	287	45	viral	Uncharacterized protein conserved in bacteria
IMG/VR-VPFs	2061766007@rumenHiSeq_NODE_4171496_len_100837_cov_1_816377@_HiSeq_02547850	NA	571	25	viral	Terminase-like family
IMG/VR-VPFs	YP_007173531@NC_019781	NA	85	25	viral	NA
IMG/VR-VPFs	YP_003934887@NC_014595	NA	181	40	viral	sp|P03740|TFA_LAMBD Tail fiber assembly protein
IMG/VR-VPFs	2029527005@ACOFG987_contig03317@ACOFGT_1515590	NA	152	25	viral	NA
IMG/VR-VPFs	YP_004957099@NC_016563	NA	99	25	viral	REFSEQ hypothetical protein
IMG/VR-VPFs	7000000624@SRS024435_LANL_scaffold_10804@SRS024435_LANL_scaffold_10804_gene_26826	NA	200	25	viral	NA
IMG/VR-VPFs	YP_024678@NC_005882	NA	207	25	viral	REFSEQ hypothetical protein
IMG/VR-VPFs	AGN30188@HQ317393	NA	443	25	viral	NA
IMG/VR-VPFs	YP_004414872@NC_015456	NA	620	25	viral	sp|P18771|FIBP_BPT4 Long-tail fiber proximal subunit
IMG/VR-VPFs	3300001450@JGI24006J15134_10000147@JGI24006J15134_100001474	NA	175	25	viral	NA
IMG/VR-VPFs	3300000101@DelMOSum2010_c10000158@DelMOSum2010_1000015840	NA	1132	65	viral	NA
IMG/VR-VPFs	AGN34377@JF974314	NA	655	490	viral	NA
IMG/VR-VPFs	2061766007_rumenHiSeq_NODE_2742690_len_143829_cov_2_603084_HiSeq_25655900_2065225596	NA	153	25	viral	NA
IMG/VR-VPFs	CCL97588@HE981739	NA	91	25	viral	NA
IMG/VR-VPFs	YP_008873428@NC_023007	NA	65	30	viral	hypothetical protein
IMG/VR-VPFs	3300002026@MIS_10003143@MIS_1000314355	NA	806	30	viral	NA
IMG/VR-VPFs	YP_008240422@NC_021785	NA	79	25	viral	REFSEQ hypothetical protein
IMG/VR-VPFs	YP_002720059@NC_012223	NA	100	25	viral	REFSEQ hypothetical protein
IMG/VR-VPFs	YP_007004509@NC_019503	NA	130	25	viral	sp|P39222|Y06O_BPT4 Uncharacterized 15.1 kDa protein in e-segB intergenic region
IMG/VR-VPFs	YP_214695@NC_006884	NA	82	25	viral	REFSEQ hypothetical protein
IMG/VR-VPFs	7000000531@SRS049959_WUGC_scaffold_14414@SRS049959_WUGC_scaffold_14414_gene_27670	NA	240	25	viral	NA
IMG/VR-VPFs	YP_007010055@NC_019538	NA	87	25	viral	hypothetical protein
IMG/VR-VPFs	YP_004306111@NC_015262	NA	122	25	viral	REFSEQ hypothetical protein
IMG/VR-VPFs	3300002026@MIS_10000345@MIS_100003458	NA	74	25	viral	NA
IMG/VR-VPFs	YP_004306106@NC_015262	NA	384	35	viral	sp|O64210|CAPSD_BPMD2 Probable major capsid protein gp17
IMG/VR-VPFs	7000000246@SRS078176_LANL_scaffold_6356@SRS078176_LANL_scaffold_6356_gene_14188	NA	1423	25	viral	NA
IMG/VR-VPFs	YP_001468404@NC_009810	NA	372	25	viral	REFSEQ hypothetical protein
IMG/VR-VPFs	3300002026@MIS_10000077@MIS_1000007782	NA	155	25	viral	NA
IMG/VR-VPFs	YP_008059815@NC_021331	NA	469	25	viral	hypothetical protein
IMG/VR-VPFs	3300001242@C687J13896_1000012@C687J13896_1000012219	NA	732	55	viral	NA
IMG/VR-VPFs	YP_002225045@NC_011273	NA	871	25	viral	gp134
IMG/VR-VPFs	YP_001427236@NC_008724	NA	112	25	viral	sp|Q197D0|030L_IIV3 uncharacterized protein 030L
IMG/VR-VPFs	YP_001595157@NC_010105	NA	64	25	viral	REFSEQ hypothetical protein
IMG/VR-VPFs	YP_004893956@NC_016071	NA	102	25	viral	REFSEQ hypothetical protein
IMG/VR-VPFs	YP_007005575@NC_019511	NA	108	25	viral	REFSEQ hypothetical protein
IMG/VR-VPFs	3300001605@Draft_10000366@Draft_1000036685	NA	199	25	viral	MazG nucleotide pyrophosphohydrolase domain
IMG/VR-VPFs	YP_006382383@NC_017969	NA	60	25	viral	REFSEQ hypothetical protein
IMG/VR-VPFs	3300000271@PBR_1000103@PBR_1000103250	NA	155	25	viral	NA
IMG/VR-VPFs	YP_004894030@NC_016071	NA	131	25	viral	REFSEQ hypothetical protein
IMG/VR-VPFs	YP_006906387@NC_018837	NA	134	25	viral	REFSEQ hypothetical protein
IMG/VR-VPFs	AGH31164@HQ632827	NA	631	25	viral	NA
IMG/VR-VPFs	YP_004286180@NC_015208	NA	162	35	viral	REFSEQ hypothetical protein
IMG/VR-VPFs	7000000228@SRS022602_Baylor_scaffold_95585@SRS022602_Baylor_scaffold_95585_gene_119257	NA	254	25	viral	NA
IMG/VR-VPFs	YP_001039738@NC_009015	NA	209	30	viral	REFSEQ hypothetical protein
IMG/VR-VPFs	YP_002014706@NC_011057	NA	84	25	viral	REFSEQ hypothetical protein
IMG/VR-VPFs	YP_007379033@NC_020158	NA	530	25	viral	REFSEQ hypothetical protein
IMG/VR-VPFs	YP_004894575@NC_016072	NA	247	45	viral	sp|Q5UQV2|YR372_MIMIV Uncharacterized protein R372
IMG/VR-VPFs	YP_004894301@NC_016072	NA	448	170	viral	sp|Q5UNV6|YR699_MIMIV Uncharacterized protein R699
IMG/VR-VPFs	3300001450@JGI24006J15134_10000232@JGI24006J15134_1000023213	NA	330	25	viral	NA
IMG/VR-VPFs	YP_006990172@NC_019414	NA	77	25	viral	REFSEQ hypothetical protein
IMG/VR-VPFs	YP_004327086@NC_015292	NA	169	25	viral	hypothetical protein
IMG/VR-VPFs	YP_006382288@NC_017968	NA	463	25	viral	sp|Q05220|PORTL_BPML5 Portal protein
IMG/VR-VPFs	3300000234@TB_GS09_5DRAFT_10000014@TB_GS09_5DRAFT_1000001495	NA	438	25	viral	NA
IMG/VR-VPFs	YP_579211@NC_007967	NA	142	25	viral	REFSEQ hypothetical protein
IMG/VR-VPFs	AET42228@HQ316604	NA	183	25	viral	NA
IMG/VR-VPFs	YP_002242049@NC_011291	NA	300	25	viral	REFSEQ hypothetical protein
IMG/VR-VPFs	YP_006908311@NC_018863	NA	265	25	viral	REFSEQ hypothetical protein
IMG/VR-VPFs	YP_008859297@NC_022986	NA	79	25	viral	REFSEQ hypothetical protein
IMG/VR-VPFs	YP_008410163@NC_022066	NA	78	25	viral	REFSEQ hypothetical protein
IMG/VR-VPFs	YP_184841@NC_006649	NA	323	25	viral	hypothetical protein
IMG/VR-VPFs	YP_007010501@NC_019539	NA	120	25	viral	REFSEQ hypothetical protein
IMG/VR-VPFs	YP_006266@NC_005839	NA	708	25	viral	ORF78
IMG/VR-VPFs	YP_001039903@NC_009018	NA	93	25	viral	hypothetical protein
IMG/VR-VPFs	NP_543101@NC_003356	NA	364	30	viral	sp|P10312|BPD_BPP2 Probable baseplate hub protein
IMG/VR-VPFs	YP_001649057@NC_010240	NA	242	25	viral	REFSEQ Rep-like protein
IMG/VR-VPFs	2199352000_2199352005_2199352981_TB03JUN2009H_09820	NA	300	25	viral	NA
IMG/VR-VPFs	3300000116@DelMOSpr2010_c10000092@DelMOSpr2010_1000009224	NA	256	25	viral	NA
IMG/VR-VPFs	YP_007676976@NC_020873	NA	119	30	viral	REFSEQ hypothetical protein
IMG/VR-VPFs	NP_803743@NC_004629	NA	629	25	viral	REFSEQ hypothetical protein
IMG/VR-VPFs	YP_238632@NC_007021	NA	132	25	viral	REFSEQ hypothetical protein
IMG/VR-VPFs	3300001450@JGI24006J15134_10000150@JGI24006J15134_1000015058	NA	67	35	viral	NA
IMG/VR-VPFs	YP_007354186@NC_020104	NA	215	25	viral	sp|Q5UNX7|YL723_MIMIV Uncharacterized protein L723
IMG/VR-VPFs	YP_007236678@NC_019915	NA	140	25	viral	REFSEQ hypothetical protein
IMG/VR-VPFs	YP_004301590@NC_015254	NA	228	25	viral	sp|P76162|YDFU_ECOLI Uncharacterized protein YdfU
IMG/VR-VPFs	3300000568@Draft_10015871@Draft_1001587131	NA	221	25	viral	NA
IMG/VR-VPFs	YP_004957202@NC_016563	NA	138	25	viral	REFSEQ hypothetical protein
IMG/VR-VPFs	YP_008858906@NC_022982	NA	276	25	viral	sp|P20324|SCAF_BPT3 Capsid assembly scaffolding protein
IMG/VR-VPFs	3300000114@IMNBL3_c10000161@IMNBL3_1000016133	NA	506	25	viral	NA
IMG/VR-VPFs	3300000116@DelMOSpr2010_c10000223@DelMOSpr2010_100002239	NA	291	25	viral	NA
IMG/VR-VPFs	3300001347@JGI20156J14371_10000821@JGI20156J14371_1000082115	NA	844	25	viral	NA
IMG/VR-VPFs	3300001125@JGI11931J13222_1000001@JGI11931J13222_1000001183	NA	160	25	viral	NA
IMG/VR-VPFs	AGG58274@HQ316582	NA	191	25	viral	NA
IMG/VR-VPFs	YP_005098033@NC_016762	NA	181	25	viral	REFSEQ hypothetical protein
IMG/VR-VPFs	YP_001257008@NC_009503	NA	101	25	viral	REFSEQ hypothetical protein
IMG/VR-VPFs	YP_004063690@NC_014792	NA	127	25	viral	sp|P39507|Y14D_BPT4 Uncharacterized 14.7 kDa protein in frd-Gp32 intergenic region
IMG/VR-VPFs	3300000558@Draft_10001874@Draft_1000187426	NA	583	25	viral	NA
IMG/VR-VPFs	AGN30036@HQ317393	NA	467	25	viral	NA
IMG/VR-VPFs	2162886007@SwRhRL2b_contig_1367046@SwRhRL2b_0344_00001560	NA	269	25	viral	NA
IMG/VR-VPFs	YP_003986563@NC_014649	NA	236	25	viral	hypothetical protein
IMG/VR-VPFs	3300000651@AP72_2010_repI_A10DRAFT_1000001@AP72_2010_repI_A10DRAFT_1000001127	NA	444	30	viral	NA
IMG/VR-VPFs	YP_009001257@NC_023423	NA	503	45	viral	hypothetical protein
IMG/VR-VPFs	YP_004009871@NC_014662	NA	72	25	viral	sp|Q01436|CEF_BPT4 Protein cef
IMG/VR-VPFs	YP_001426682@NC_008724	NA	186	25	viral	REFSEQ hypothetical protein
IMG/VR-VPFs	YP_005097991@NC_016761	NA	162	25	viral	REFSEQ hypothetical protein
IMG/VR-VPFs	3300001592@Draft_10000123@Draft_1000012360	NA	306	25	viral	NA
IMG/VR-VPFs	YP_240080@NC_007055	NA	102	25	viral	sp|Q38584|HCP15_BPSPP Head completion protein gp15
IMG/VR-VPFs	YP_008857924@NC_022972	NA	187	25	viral	REFSEQ hypothetical protein
IMG/VR-VPFs	YP_003090186@NC_013055	NA	158	25	viral	sp|P18056|HOC_BPT4 Highly immunogenic outer capsid protein
IMG/VR-VPFs	YP_002925148@NC_012756	NA	75	25	viral	REFSEQ hypothetical protein
IMG/VR-VPFs	NP_945309@NC_005294	NA	2384	25	viral	hypothetical protein
IMG/VR-VPFs	7000000640@SRS015278_WUGC_scaffold_14787@SRS015278_WUGC_scaffold_14787_gene_33596	NA	458	25	viral	putative head protein
IMG/VR-VPFs	YP_007173577@NC_019781	NA	140	25	viral	NA
IMG/VR-VPFs	YP_003344941@NC_013600	NA	80	25	viral	REFSEQ hypothetical protein
IMG/VR-VPFs	YP_004957186@NC_016563	NA	72	25	viral	REFSEQ hypothetical protein
IMG/VR-VPFs	YP_002224858@NC_011272	NA	129	25	viral	gp193
IMG/VR-VPFs	AGH56574@HQ634191	NA	61	45	viral	NA
IMG/VR-VPFs	YP_008857986@NC_022973	NA	139	25	viral	REFSEQ hypothetical protein
IMG/VR-VPFs	YP_001497498@NC_009898	NA	111	25	viral	REFSEQ hypothetical protein
IMG/VR-VPFs	YP_004301267@NC_015251	NA	160	25	viral	REFSEQ hypothetical protein
IMG/VR-VPFs	3300001546@JGI12659J15293_10000012@JGI12659J15293_1000001270	NA	492	30	viral	Terminase-like family
IMG/VR-VPFs	YP_003347614@NC_013648	NA	120	25	viral	REFSEQ hypothetical protein
IMG/VR-VPFs	YP_164648@NC_006565	NA	121	25	viral	hypothetical protein
IMG/VR-VPFs	YP_004940198@NC_016448	NA	201	25	viral	sp|F5HGG3|UL26_HCMVM Tegument protein UL26
IMG/VR-VPFs	YP_655924@NC_008206	NA	91	25	viral	REFSEQ hypothetical protein
IMG/VR-VPFs	YP_004327234@NC_015294	NA	65	35	viral	REFSEQ hypothetical protein
IMG/VR-VPFs	YP_006908088@NC_018861	NA	225	25	viral	sp|P17173|TAP51_BPT4 Baseplate hub assembly protein gp51
IMG/VR-VPFs	YP_002048649@NC_011085	NA	130	25	viral	sp|P03787|V5557_BPT7 Fusion protein 5.5/5.7
IMG/VR-VPFs	YP_004301549@NC_015254	NA	136	25	viral	REFSEQ hypothetical protein
IMG/VR-VPFs	3300001729@JGI24651J20071_1000010@JGI24651J20071_100001025	NA	379	25	viral	P22 coat protein - gene protein 5
IMG/VR-VPFs	YP_164320@NC_006552	NA	390	25	viral	REFSEQ hypothetical protein
IMG/VR-VPFs	YP_008530553@NC_022324	NA	48	25	viral	REFSEQ hypothetical protein
IMG/VR-VPFs	YP_007004704@NC_019504	NA	186	25	viral	sp|O64200|VG04_BPMD2 Gene 4 protein
IMG/VR-VPFs	YP_007517721@NC_020481	NA	736	50	viral	hypothetical protein
IMG/VR-VPFs	YP_008771707@NC_022772	NA	79	25	viral	REFSEQ hypothetical protein
IMG/VR-VPFs	YP_003986539@NC_014649	NA	204	25	viral	sp|Q5UPC9|YL053_MIMIV Uncharacterized protein L53
IMG/VR-VPFs	YP_003457419@NC_013804	NA	273	25	viral	sp|P24766|A41_VACCW Protein A41
IMG/VR-VPFs	2061766007_rumenHiSeq_NODE_2742690_len_143829_cov_2_603084_HiSeq_25657030_2065225709	NA	297	25	viral	NA
IMG/VR-VPFs	YP_008050973@NC_021299	NA	112	25	viral	REFSEQ hypothetical protein
IMG/VR-VPFs	YP_002241734@NC_011288	NA	62	25	viral	REFSEQ hypothetical protein
IMG/VR-VPFs	YP_003857193@NC_014461	NA	79	25	viral	sp|P54992|YSNA_STRPR Putative transposase in snaA-snaB intergenic region
IMG/VR-VPFs	YP_007007243@NC_019526	NA	739	25	viral	REFSEQ hypothetical protein
IMG/VR-VPFs	YP_227438@NC_006966	NA	438	25	viral	sp|Q9J5A5|V117_FOWPN Protein FPV117
IMG/VR-VPFs	YP_007001910@NC_019444	NA	103	25	viral	REFSEQ hypothetical protein
IMG/VR-VPFs	NP_899401@NC_005083	NA	424	65	viral	sp|O64253|VG61_BPMD2 Gene 61 protein
IMG/VR-VPFs	YP_008239638@NC_021775	NA	328	25	viral	sp|Q38582|CAPSD_BPSPP Major capsid protein
IMG/VR-VPFs	CCN27167@HF543949	NA	152	25	viral	NA
IMG/VR-VPFs	NP_510982@NC_003291	NA	168	25	viral	REFSEQ terminase small subunit
IMG/VR-VPFs	YP_004300841@NC_015251	NA	89	25	viral	REFSEQ hypothetical protein
IMG/VR-VPFs	YP_001686743@NC_010342	NA	172	25	viral	sp|O64325|COMPL_BPN15 Tail completion protein
IMG/VR-VPFs	YP_007005298@NC_019507	NA	221	25	viral	REFSEQ hypothetical protein
IMG/VR-VPFs	NP_861805@NC_004928	NA	174	35	viral	sp|P13311|Y06E_BPT4 Uncharacterized 20.7 kDa protein in vs-regB intergenic region
IMG/VR-VPFs	YP_001285629@NC_009542	NA	172	25	viral	sp|P75976|YMFL_ECOLI Uncharacterized protein YmfL
IMG/VR-VPFs	NP_938299@NC_005179	NA	74	25	viral	sp|P0DOR3|I2_VAR67 Protein I2
IMG/VR-VPFs	YP_008320302@NC_021864	NA	402	25	viral	putative tail fiber protein
IMG/VR-VPFs	YP_006906840@NC_018846	NA	94	25	viral	sp|P03702|GAM_LAMBD Host-nuclease inhibitor protein gam
IMG/VR-VPFs	YP_007002935@NC_019455	NA	521	265	viral	sp|P44225|VG29_HAEIN Mu-like prophage FluMu protein gp29
IMG/VR-VPFs	YP_006907586@NC_018857	NA	88	25	viral	REFSEQ hypothetical protein
IMG/VR-VPFs	YP_008410513@NC_022067	NA	95	25	viral	REFSEQ hypothetical protein
IMG/VR-VPFs	AGG91252@HQ317388	NA	475	75	viral	NA
IMG/VR-VPFs	3300000174@SI60aug11_200mDRAFT_c1000003@SI60aug11_200mDRAFT_100000352	NA	149	25	viral	T5orf172 domain
IMG/VR-VPFs	YP_007348973@NC_020082	NA	93	25	viral	REFSEQ hypothetical protein
IMG/VR-VPFs	3300001592@Draft_10000335@Draft_1000033562	NA	269	25	viral	NA
IMG/VR-VPFs	YP_512260@NC_007804	NA	68	25	viral	REFSEQ hypothetical protein
IMG/VR-VPFs	2029527005@ACOFG987_contig49236@ACOFGT_1385920	NA	131	25	viral	NA
IMG/VR-VPFs	YP_004934602@NC_016164	NA	180	30	viral	REFSEQ hypothetical protein
IMG/VR-VPFs	NP_852602@NC_004821	NA	1189	25	viral	hypothetical protein
IMG/VR-VPFs	YP_007869814@NC_021061	NA	94	25	viral	REFSEQ hypothetical protein
IMG/VR-VPFs	YP_003986487@NC_014649	NA	98	25	viral	REFSEQ hypothetical protein
IMG/VR-VPFs	YP_006908823@NC_018854	NA	149	25	viral	REFSEQ hypothetical protein
IMG/VR-VPFs	YP_001522858@NC_009936	NA	127	25	viral	REFSEQ hypothetical protein
IMG/VR-VPFs	YP_006382282@NC_017968	NA	131	25	viral	sp|O48448|COMPL_BPSPP Tail completion protein gp17
IMG/VR-VPFs	7000000052@SRS042643_WUGC_scaffold_40036@SRS042643_WUGC_scaffold_40036_gene_55832	NA	139	25	viral	NA
IMG/VR-VPFs	YP_006659988@NC_017971	NA	246	25	viral	hypothetical protein
IMG/VR-VPFs	7000000029@SRS042131_WUGC_scaffold_2136@SRS042131_WUGC_scaffold_2136_gene_2780	NA	159	40	viral	gp19
IMG/VR-VPFs	NP_597799@NC_000871	NA	42	25	viral	REFSEQ hypothetical protein
IMG/VR-VPFs	YP_004894719@NC_016072	NA	328	25	viral	sp|Q5UR28|YR549_MIMIV Uncharacterized protein R549
IMG/VR-VPFs	7000000609@SRS056519_LANL_scaffold_2340@SRS056519_LANL_scaffold_2340_gene_1745	NA	1825	25	viral	NA
IMG/VR-VPFs	7000000559@SRS058723_Baylor_scaffold_11844@SRS058723_Baylor_scaffold_11844_gene_27489	NA	235	25	viral	NA
IMG/VR-VPFs	3300001683@GBIDBA_10005165@GBIDBA_1000516529	NA	127	25	viral	NA
IMG/VR-VPFs	YP_007237613@NC_019927	NA	166	25	viral	REFSEQ hypothetical protein
IMG/VR-VPFs	YP_008409325@NC_022058	NA	120	25	viral	sp|Q05239|VG30_BPML5 Gene 30 protein
IMG/VR-VPFs	YP_003856890@NC_014458	NA	195	25	viral	sp|O64209|SCAF_BPMD2 Probable capsid assembly scaffolding protein
IMG/VR-VPFs	YP_004895213@NC_016073	NA	115	25	viral	REFSEQ hypothetical protein
IMG/VR-VPFs	YP_004893811@NC_016071	NA	169	25	viral	REFSEQ hypothetical protein
IMG/VR-VPFs	NP_570390@NC_003390	NA	830	25	viral	NA
IMG/VR-VPFs	7000000292@SRS023958_Baylor_scaffold_24934@SRS023958_Baylor_scaffold_24934_gene_33063	NA	176	25	viral	NA
IMG/VR-VPFs	YP_008409545@NC_022060	NA	124	25	viral	sp|O64212|VG19_BPMD2 Gene 19 protein
IMG/VR-VPFs	YP_002854076@NC_012635	NA	92	25	viral	sp|P13313|Y06F_BPT4 Uncharacterized 10.9 kDa protein in regB-denV intergenic region
IMG/VR-VPFs	YP_002265455@NC_011318	NA	163	35	viral	REFSEQ hypothetical protein
IMG/VR-VPFs	3300001403@JGI20205J14842_1000001@JGI20205J14842_10000018	NA	155	25	viral	NA
IMG/VR-VPFs	YP_240218@NC_007056	NA	127	25	viral	ORF069
IMG/VR-VPFs	YP_004207866@NC_015049	NA	74	25	viral	sp|O36379|UL91_ALHV1 Uncharacterized gene 30 protein
IMG/VR-VPFs	YP_004327156@NC_015294	NA	125	25	viral	REFSEQ hypothetical protein
IMG/VR-VPFs	YP_007237618@NC_019927	NA	165	25	viral	REFSEQ hypothetical protein
IMG/VR-VPFs	YP_007418531@NC_020232	NA	194	25	viral	NA
IMG/VR-VPFs	3300000439@TBL_comb48_EPIDRAFT_1000024@TBL_comb48_EPIDRAFT_1000024145	NA	242	25	viral	NA
IMG/VR-VPFs	ACF15801@EU734172	NA	71	25	viral	NA
IMG/VR-VPFs	AGN30157@HQ317393	NA	93	25	viral	NA
IMG/VR-VPFs	AGN30369@HQ317393	NA	186	25	viral	NA
IMG/VR-VPFs	3300001106@JGI11978J13257_1000001@JGI11978J13257_10000014	NA	146	25	viral	NA
IMG/VR-VPFs	NP_818336@NC_004688	NA	662	25	viral	REFSEQ minor tail protein
IMG/VR-VPFs	YP_002224881@NC_011272	NA	159	25	viral	gp218
IMG/VR-VPFs	CCI88436@HE956708	NA	76	25	viral	NA
IMG/VR-VPFs	YP_004010013@NC_014662	NA	161	25	viral	sp|P39491|Y07E_BPT4 Uncharacterized 18.5 kDa protein in repEA-segC intergenic region
IMG/VR-VPFs	YP_006906302@NC_018837	NA	80	25	viral	REFSEQ hypothetical protein
IMG/VR-VPFs	YP_008430641@NC_022085	NA	393	25	viral	REFSEQ hypothetical protein
IMG/VR-VPFs	3300000115@DelMOSum2011_c10000175@DelMOSum2011_1000017541	NA	81	25	viral	NA
IMG/VR-VPFs	YP_004895083@NC_016072	NA	90	25	viral	hypothetical protein
IMG/VR-VPFs	YP_004414728@NC_015453	NA	129	25	viral	REFSEQ hypothetical protein
IMG/VR-VPFs	YP_008125774@NC_021531	NA	108	25	viral	REFSEQ hypothetical protein
IMG/VR-VPFs	3300000839@JGI994J12354_10000204@JGI994J12354_1000020481	NA	147	25	viral	NA
IMG/VR-VPFs	3300002026@MIS_10000111@MIS_1000011128	NA	509	25	viral	NA
IMG/VR-VPFs	3300000353@ElkS_mat_MD6ADRAFT_1000012@ElkS_mat_MD6ADRAFT_1000012117	NA	106	25	viral	NA
IMG/VR-VPFs	YP_003358777@NC_013694	NA	57	25	viral	REFSEQ hypothetical protein
IMG/VR-VPFs	YP_003969596@NC_014636	NA	154	25	viral	sp|P13318|Y06K_BPT4 Uncharacterized 25.0 kDa protein in regB-denV intergenic region
IMG/VR-VPFs	YP_001468649@NC_009812	NA	126	25	viral	REFSEQ hypothetical protein
IMG/VR-VPFs	3300000116@DelMOSpr2010_c10000259@DelMOSpr2010_1000025932	NA	255	25	viral	NA
IMG/VR-VPFs	NP_958537@NC_005354	NA	221	25	viral	sp|O64209|SCAF_BPMD2 Probable capsid assembly scaffolding protein
IMG/VR-VPFs	7000000482@SRS016541_Baylor_scaffold_14506@SRS016541_Baylor_scaffold_14506_gene_18284	NA	97	25	viral	NA
IMG/VR-VPFs	YP_008438591@NC_022098	NA	363	25	viral	REFSEQ hypothetical protein
IMG/VR-VPFs	YP_003347651@NC_013649	NA	883	25	viral	REFSEQ hypothetical protein
IMG/VR-VPFs	NP_958057@NC_005340	NA	591	135	viral	sp|P25479|VPP_BPP2 Terminase, ATPase subunit
IMG/VR-VPFs	YP_008061167@NC_021347	NA	1100	25	viral	REFSEQ hypothetical protein
IMG/VR-VPFs	3300001592@Draft_10000851@Draft_1000085122	NA	199	25	viral	NA
IMG/VR-VPFs	YP_008856932@NC_022966	NA	91	25	viral	hypothetical protein
IMG/VR-VPFs	YP_008859001@NC_022983	NA	44	25	viral	REFSEQ hypothetical protein
IMG/VR-VPFs	YP_002003374@NC_011039	NA	856	25	viral	sp|Q38442|GP7_BPSPP Minor head protein GP7
IMG/VR-VPFs	YP_007501031@NC_020414	NA	756	25	viral	REFSEQ hypothetical protein
IMG/VR-VPFs	YP_008051218@NC_021301	NA	52	25	viral	REFSEQ hypothetical protein
IMG/VR-VPFs	7000000191@C3074945@C3074945_gene_275105	NA	535	25	viral	NA
IMG/VR-VPFs	AGG58108@HQ316580	NA	343	25	viral	NA
IMG/VR-VPFs	YP_003969362@NC_014636	NA	166	25	viral	REFSEQ hypothetical protein
IMG/VR-VPFs	YP_004306673@NC_015271	NA	90	25	viral	sp|P03787|V5557_BPT7 Fusion protein 5.5/5.7
IMG/VR-VPFs	NP_848210@NC_004775	NA	470	440	viral	sp|Q05219|VG13_BPML5 Gene 13 protein
IMG/VR-VPFs	AGN33639@HQ317383	NA	192	25	viral	NA
IMG/VR-VPFs	ACB97450@CP000917	NA	331	25	viral	NA
IMG/VR-VPFs	YP_006907719@NC_018857	NA	48	25	viral	REFSEQ hypothetical protein
IMG/VR-VPFs	7000000018@SRS022725_LANL_scaffold_22726@SRS022725_LANL_scaffold_22726_gene_56308	NA	249	25	viral	NA
IMG/VR-VPFs	3300001914@JGI24731J21663_1000278@JGI24731J21663_100027869	NA	800	25	viral	NA
IMG/VR-VPFs	NP_958596@NC_005355	NA	77	25	viral	REFSEQ hypothetical protein
IMG/VR-VPFs	YP_006907994@NC_018860	NA	87	25	viral	REFSEQ hypothetical protein
IMG/VR-VPFs	YP_007518017@NC_020484	NA	219	25	viral	REFSEQ phosphoribosylaminoimidazole synthetase
IMG/VR-VPFs	YP_008409271@NC_022057	NA	144	25	viral	REFSEQ hypothetical protein
IMG/VR-VPFs	YP_008857842@NC_022971	NA	94	25	viral	REFSEQ hypothetical protein
IMG/VR-VPFs	NP_695066@NC_004302	NA	87	25	viral	REFSEQ hypothetical protein
IMG/VR-VPFs	2088090015@GPICI_8739680@GPICI_00008930	NA	347	25	viral	Phage major capsid protein E
IMG/VR-VPFs	NP_795397@NC_004584	NA	155	25	viral	hypothetical protein
IMG/VR-VPFs	3300000154@SI47jul10_150mDRAFT_c1000071@SI47jul10_150mDRAFT_100007127	NA	4444	235	viral	NA
IMG/VR-VPFs	YP_007111728@NC_019710	NA	422	25	viral	sp|Q6XQB2|PORTL_BPT1 Portal protein
IMG/VR-VPFs	YP_214724@NC_006884	NA	184	25	viral	REFSEQ hypothetical protein
IMG/VR-VPFs	2124908025@MBSR2a_Contig_1912@MBSR2a_00199350	NA	123	25	viral	NA
IMG/VR-VPFs	YP_003429419@NC_013797	NA	343	25	viral	sp|P41453|LEF3_NPVAC Late expression factor 3
IMG/VR-VPFs	YP_008771563@NC_022771	NA	109	25	viral	REFSEQ hypothetical protein
IMG/VR-VPFs	YP_007348780@NC_020080	NA	107	25	viral	sp|P13310|VS_BPT4 Valyl--tRNA ligase modifier
IMG/VR-VPFs	CAR63233@FM207411	NA	1110	45	viral	NA
IMG/VR-VPFs	YP_003347641@NC_013649	NA	905	25	viral	sp|Q7Y2C9|EXLYS_BPKMV Peptidoglycan hydrolase gp36
IMG/VR-VPFs	YP_004009962@NC_014662	NA	95	25	viral	REFSEQ hypothetical protein
IMG/VR-VPFs	3300001679@TahiMoana_1000110@TahiMoana_100011028	NA	1878	25	viral	NA
IMG/VR-VPFs	CCI88813@HE956709	NA	127	25	viral	NA
IMG/VR-VPFs	YP_008239726@NC_021777	NA	204	25	viral	REFSEQ hypothetical protein
IMG/VR-VPFs	3300001242@C687J13896_1000039@C687J13896_1000039210	NA	113	25	viral	NA
IMG/VR-VPFs	AGG58021@HQ316579	NA	64	25	viral	NA
IMG/VR-VPFs	ADO99558@GU071108	NA	88	55	viral	NA
IMG/VR-VPFs	ADO99949@GU075905	NA	239	25	viral	NA
IMG/VR-VPFs	3300002026@MIS_10001308@MIS_1000130827	NA	148	25	viral	NA
IMG/VR-VPFs	YP_001994638@NC_011020	NA	161	25	viral	REFSEQ hypothetical protein
IMG/VR-VPFs	YP_004894278@NC_016072	NA	400	25	viral	hypothetical protein
IMG/VR-VPFs	3300000553@TBL_comb47_HYPODRAFT_10000794@TBL_comb47_HYPODRAFT_1000079415	NA	599	25	viral	NA
IMG/VR-VPFs	YP_007005478@NC_019511	NA	62	25	viral	REFSEQ hypothetical protein
IMG/VR-VPFs	YP_007348451@NC_020079	NA	172	25	viral	REFSEQ hypothetical protein
IMG/VR-VPFs	YP_008857337@NC_022968	NA	103	25	viral	REFSEQ hypothetical protein
IMG/VR-VPFs	3300000568@Draft_10040474@Draft_1004047434	NA	96	25	viral	NA
IMG/VR-VPFs	YP_004678779@NC_015720	NA	93	25	viral	REFSEQ hypothetical protein
IMG/VR-VPFs	7000000505@SRS016039_WUGC_scaffold_15917@SRS016039_WUGC_scaffold_15917_gene_20841	NA	126	25	viral	NA
IMG/VR-VPFs	YP_004957695@NC_016569	NA	299	25	viral	sp|O64205|LYSB_BPMD2 Endolysin B
IMG/VR-VPFs	YP_004940184@NC_016448	NA	315	25	viral	sp|Q6RJQ3|UL141_HCMVM Protein UL141
IMG/VR-VPFs	3300001355@JGI20158J14315_10000025@JGI20158J14315_1000002516	NA	101	25	viral	Protein of unknown function (DUF1364)
IMG/VR-VPFs	NP_795670@NC_004589	NA	50	25	viral	hypothetical protein
IMG/VR-VPFs	YP_006383897@NC_017985	NA	229	25	viral	sp|Q01074|GP7_BPP22 Internal virion protein gp7
IMG/VR-VPFs	NP_803690@NC_004629	NA	703	25	viral	REFSEQ hypothetical protein
IMG/VR-VPFs	YP_008856813@NC_022965	NA	85	25	viral	REFSEQ hypothetical protein
IMG/VR-VPFs	YP_008408678@NC_022052	NA	157	25	viral	sp|O64223|VG29_BPMD2 Gene 29 protein
IMG/VR-VPFs	3300000115@DelMOSum2011_c10000016@DelMOSum2011_1000001689	NA	245	25	viral	NA
IMG/VR-VPFs	YP_002117671@NC_011104	NA	54	25	viral	REFSEQ hypothetical protein
IMG/VR-VPFs	YP_004063777@NC_014792	NA	175	25	viral	sp|P39259|Y05D_BPT4 Uncharacterized 20.7 kDa protein in nrdC-mobD intergenic region
IMG/VR-VPFs	7000000018___SRS022725_LANL_scaffold_7343_3_27	NA	131	30	viral	NA
IMG/VR-VPFs	ADO98161@GU071098	NA	222	245	viral	NA
IMG/VR-VPFs	2029527005@ACOFG987_contig20465@ACOFGT_2452570	NA	116	25	viral	NA
IMG/VR-VPFs	YP_002224634@NC_011271	NA	181	25	viral	gp190
IMG/VR-VPFs	YP_008771576@NC_022771	NA	201	30	viral	REFSEQ hypothetical protein
IMG/VR-VPFs	YP_008772024@NC_022775	NA	287	25	viral	REFSEQ hypothetical protein
IMG/VR-VPFs	YP_008530560@NC_022324	NA	120	25	viral	REFSEQ hypothetical protein
IMG/VR-VPFs	7000000145___SRS050422_LANL_scaffold_95223_2_31	NA	283	125	viral	NA
IMG/VR-VPFs	YP_008059758@NC_021331	NA	61	25	viral	REFSEQ hypothetical protein
IMG/VR-VPFs	3300000439@TBL_comb48_EPIDRAFT_1000001@TBL_comb48_EPIDRAFT_1000001111	NA	94	25	viral	NA
IMG/VR-VPFs	YP_007676902@NC_020873	NA	118	25	viral	REFSEQ hypothetical protein
IMG/VR-VPFs	YP_241057@NC_007066	NA	184	25	viral	REFSEQ hypothetical protein
IMG/VR-VPFs	YP_008242258@NC_021806	NA	223	25	viral	REFSEQ hypothetical protein
IMG/VR-VPFs	YP_008767404@NC_022758	NA	87	30	viral	sp|O22001|VXIS_BPMD2 Excisionase
IMG/VR-VPFs	YP_004063833@NC_014792	NA	77	25	viral	REFSEQ hypothetical protein
IMG/VR-VPFs	YP_008061148@NC_021347	NA	311	25	viral	structural protein
IMG/VR-VPFs	7000000295@SRS019219_WUGC_scaffold_10135@SRS019219_WUGC_scaffold_10135_gene_14460	NA	173	25	viral	NA
IMG/VR-VPFs	3300000140@LPfeb09P26500mDRAFT_c1000016@LPfeb09P26500mDRAFT_100001636	NA	294	60	viral	NA
IMG/VR-VPFs	3300001866@JGI24729J20445_1000091@JGI24729J20445_100009143	NA	391	25	viral	NA
IMG/VR-VPFs	YP_007010188@NC_019538	NA	75	25	viral	sp|P39507|Y14D_BPT4 Uncharacterized 14.7 kDa protein in frd-Gp32 intergenic region
IMG/VR-VPFs	YP_006382802@NC_017972	NA	223	30	viral	REFSEQ hypothetical protein
IMG/VR-VPFs	YP_004063731@NC_014792	NA	47	25	viral	sp|P39488|Y02C_BPT4 Uncharacterized 5.6 kDa protein in Gp42-imm intergenic region
IMG/VR-VPFs	YP_007869858@NC_021061	NA	106	25	viral	REFSEQ hypothetical protein
IMG/VR-VPFs	2199034001@TB03JUN2009E_Contig_13@TB03JUN2009E_00013670	NA	208	25	viral	NA
IMG/VR-VPFs	3300000116@DelMOSpr2010_c10000111@DelMOSpr2010_1000011133	NA	838	25	viral	NA
IMG/VR-VPFs	YP_008058304@NC_021318	NA	71	25	viral	REFSEQ hypothetical protein
IMG/VR-VPFs	AGG58122@HQ316581	NA	488	35	viral	NA
IMG/VR-VPFs	YP_006990660@NC_019423	NA	107	25	viral	sp|P14109|VG17_BPP22 Superinfection exclusion protein
IMG/VR-VPFs	YP_001949752@NC_010807	NA	49	25	viral	sp|P20833|V11_BPT3 Gene 1.1 protein
IMG/VR-VPFs	YP_004678780@NC_015720	NA	132	25	viral	sp|O64216|VG22_BPMD2 Gene 22 protein
IMG/VR-VPFs	NP_149736@NC_003038	NA	141	25	viral	sp|Q91FQ0|273R_IIV6 Uncharacterized protein 273R
IMG/VR-VPFs	2209111000_2209111000_2209111034_DCrCPGB_135	NA	109	25	viral	NA
IMG/VR-VPFs	3300000233@TB_FS06_10DRAFT_1000001@TB_FS06_10DRAFT_1000001124	NA	401	25	viral	Phage capsid family
IMG/VR-VPFs	YP_008319963@NC_021858	NA	707	25	viral	REFSEQ hypothetical protein
IMG/VR-VPFs	AGF91577@HQ634152	NA	129	25	viral	NA
IMG/VR-VPFs	3300000123@KGI_S2_ANT06_2345mDRAFT_c1000006@KGI_S2_ANT06_2345mDRAFT_100000651	NA	108	25	viral	NA
IMG/VR-VPFs	7000000222@SRS057539_LANL_scaffold_16149@SRS057539_LANL_scaffold_16149_gene_20394	NA	341	30	viral	NA
IMG/VR-VPFs	AGH26426@HQ634175	NA	70	25	viral	NA
IMG/VR-VPFs	YP_004301214@NC_015251	NA	75	30	viral	sp|P39253|Y04N_BPT4 Uncharacterized 12.2 kDa protein in nrdC-mobD intergenic region
IMG/VR-VPFs	YP_008767100@NC_022753	NA	128	25	viral	REFSEQ hypothetical protein
IMG/VR-VPFs	7000000380@SRS015663_WUGC_scaffold_19362@SRS015663_WUGC_scaffold_19362_gene_42195	NA	108	30	viral	NA
IMG/VR-VPFs	YP_003969291@NC_014636	NA	498	25	viral	REFSEQ hypothetical protein
IMG/VR-VPFs	YP_007392827@NC_020204	NA	131	25	viral	REFSEQ hypothetical protein
IMG/VR-VPFs	ACY76051@GU071092	NA	69	25	viral	NA
IMG/VR-VPFs	NP_049402@NC_002072	NA	126	25	viral	REFSEQ putative tail component protein
IMG/VR-VPFs	YP_009000956@NC_023423	NA	468	25	viral	sp|Q5UQJ2|YR863_MIMIV Putative ankyrin repeat protein R863
IMG/VR-VPFs	AGG57942@HQ316579	NA	102	25	viral	NA
IMG/VR-VPFs	YP_003358543@NC_013693	NA	176	25	viral	REFSEQ hypothetical protein
IMG/VR-VPFs	YP_003986675@NC_014649	NA	370	25	viral	hypothetical protein
IMG/VR-VPFs	YP_004957230@NC_016563	NA	150	25	viral	REFSEQ hypothetical protein
IMG/VR-VPFs	YP_002014664@NC_011057	NA	246	25	viral	sp|O64246|VG55_BPMD2 Gene 55 protein
IMG/VR-VPFs	YP_002003562@NC_011041	NA	340	25	viral	sp|Q6KGI8|CAPSD_BPFO1 Major capsid protein
IMG/VR-VPFs	ACF15789@EU734172	NA	69	25	viral	NA
IMG/VR-VPFs	2029527005@ACOFG987_contig20465@ACOFGT_2454030	NA	161	25	viral	NA
IMG/VR-VPFs	YP_006906179@NC_018835	NA	79	25	viral	REFSEQ hypothetical protein
IMG/VR-VPFs	ADO98207@GU071098	NA	74	25	viral	NA
IMG/VR-VPFs	3300000439@TBL_comb48_EPIDRAFT_1000001@TBL_comb48_EPIDRAFT_1000001301	NA	114	50	viral	NA
IMG/VR-VPFs	AGH31825@HQ634153	NA	151	25	viral	NA
IMG/VR-VPFs	YP_002003444@NC_011039	NA	117	25	viral	REFSEQ hypothetical protein
IMG/VR-VPFs	YP_024802@NC_005885	NA	270	25	viral	REFSEQ major tail protein
IMG/VR-VPFs	YP_112490@NC_006356	NA	155	75	viral	sp|Q9T1T1|VP17_BPAPS Putative protein p17
IMG/VR-VPFs	YP_008410318@NC_022066	NA	82	25	viral	REFSEQ hypothetical protein
IMG/VR-VPFs	YP_002922729@NC_012743	NA	542	25	viral	REFSEQ hypothetical protein
IMG/VR-VPFs	YP_004894400@NC_016072	NA	58	25	viral	REFSEQ hypothetical protein
IMG/VR-VPFs	3300002052@SMTZ1_10000165@SMTZ1_1000016542	NA	148	25	viral	NA
IMG/VR-VPFs	AGH32056@HQ634156	NA	405	25	viral	NA
IMG/VR-VPFs	YP_007392833@NC_020204	NA	120	25	viral	REFSEQ hypothetical protein
IMG/VR-VPFs	YP_008430979@NC_022088	NA	58	25	viral	REFSEQ hypothetical protein
IMG/VR-VPFs	YP_002242132@NC_011292	NA	133	25	viral	REFSEQ hypothetical protein
IMG/VR-VPFs	YP_007011101@NC_019550	NA	541	25	viral	REFSEQ hypothetical protein
IMG/VR-VPFs	YP_227436@NC_006966	NA	223	25	viral	sp|P0DOP7|G2_VAR67 Late transcription elongation factor G2
IMG/VR-VPFs	YP_006988345@NC_019406	NA	125	25	viral	REFSEQ hypothetical protein
IMG/VR-VPFs	3300000439@TBL_comb48_EPIDRAFT_1000162@TBL_comb48_EPIDRAFT_100016234	NA	181	60	viral	NA
IMG/VR-VPFs	YP_006986401@NC_019398	NA	189	25	viral	REFSEQ hypothetical protein
IMG/VR-VPFs	YP_007006324@NC_019517	NA	101	25	viral	REFSEQ hypothetical protein
IMG/VR-VPFs	2124908030_A07AB_A07ABscf075394_A07AB_00229050_2136408002	NA	444	25	viral	NA
IMG/VR-VPFs	YP_008408814@NC_022053	NA	495	25	viral	REFSEQ hypothetical protein
IMG/VR-VPFs	3300002026@MIS_10000111@MIS_1000011171	NA	477	25	viral	NA
IMG/VR-VPFs	YP_004538978@NC_015584	NA	3025	30	viral	REFSEQ hypothetical protein
IMG/VR-VPFs	YP_008772102@NC_022776	NA	662	25	viral	REFSEQ minor tail protein
IMG/VR-VPFs	3300002026@MIS_10000308@MIS_1000030829	NA	157	25	viral	Phage minor tail protein U
IMG/VR-VPFs	YP_003987072@NC_014649	NA	181	25	viral	sp|Q5UR31|YR557_MIMIV Uncharacterized protein R557
IMG/VR-VPFs	YP_006986997@NC_019400	NA	65	25	viral	REFSEQ hypothetical protein
IMG/VR-VPFs	YP_006987991@NC_019405	NA	2164	50	viral	sp|Q05233|VG26_BPML5 Minor tail protein Gp26
IMG/VR-VPFs	YP_006990123@NC_019414	NA	175	25	viral	sp|O64209|SCAF_BPMD2 Probable capsid assembly scaffolding protein
IMG/VR-VPFs	YP_007517888@NC_020484	NA	64	25	viral	REFSEQ hypothetical protein
IMG/VR-VPFs	AGN33792@HQ332141	NA	320	30	viral	NA
IMG/VR-VPFs	YP_512795@NC_007856	NA	26	25	viral	DNA packaging protein
IMG/VR-VPFs	YP_004958006@NC_016571	NA	570	25	viral	sp|Q38087|DPOL_BPR69 DNA-directed DNA polymerase
IMG/VR-VPFs	7000000422@SRS057791_LANL_scaffold_24354@SRS057791_LANL_scaffold_24354_gene_30512	NA	106	25	viral	NA
IMG/VR-VPFs	3300000558@Draft_10037910@Draft_100379106	NA	119	25	viral	NA
IMG/VR-VPFs	CCI88873@HE956710	NA	129	25	viral	NA
IMG/VR-VPFs	CCN27153@HF543949	NA	520	25	viral	NA
IMG/VR-VPFs	YP_006905944@NC_018831	NA	198	25	viral	REFSEQ hypothetical protein
IMG/VR-VPFs	NP_076620@NC_002666	NA	122	25	viral	REFSEQ hypothetical protein
IMG/VR-VPFs	YP_004421505@NC_015463	NA	709	85	viral	head decoration protein
IMG/VR-VPFs	YP_006488777@NC_018086	NA	136	25	viral	REFSEQ hypothetical protein
IMG/VR-VPFs	YP_008856818@NC_022965	NA	185	100	viral	sp|P32277|RLIG2_BPT4 RNA ligase 2
IMG/VR-VPFs	YP_007501157@NC_020416	NA	88	25	viral	REFSEQ hypothetical protein
IMG/VR-VPFs	YP_241055@NC_007066	NA	184	25	viral	REFSEQ hypothetical protein
IMG/VR-VPFs	YP_001994842@NC_011023	NA	212	25	viral	sp|Q05229|VG23_BPML5 Major tail protein Gp23
IMG/VR-VPFs	7000000584@SRS049318_LANL_scaffold_145806@SRS049318_LANL_scaffold_145806_gene_201165	NA	182	25	viral	SH3 domain protein
IMG/VR-VPFs	YP_002003924@NC_011044	NA	190	25	viral	REFSEQ hypothetical protein
IMG/VR-VPFs	YP_008771201@NC_022769	NA	203	40	viral	REFSEQ hypothetical protein
IMG/VR-VPFs	YP_008771114@NC_022769	NA	223	25	viral	REFSEQ hypothetical protein
IMG/VR-VPFs	YP_004539002@NC_015584	NA	103	25	viral	REFSEQ hypothetical protein
IMG/VR-VPFs	YP_002241729@NC_011288	NA	246	25	viral	REFSEQ hypothetical protein
IMG/VR-VPFs	YP_238709@NC_007021	NA	195	25	viral	REFSEQ hypothetical protein
IMG/VR-VPFs	3300000553@TBL_comb47_HYPODRAFT_10000429@TBL_comb47_HYPODRAFT_1000042972	NA	113	25	viral	NA
IMG/VR-VPFs	2061766007_rumenHiSeq_NODE_4296536_len_63593_cov_4_810545_HiSeq_12263180_2063886324	NA	655	25	viral	NA
IMG/VR-VPFs	YP_007010943@NC_019544	NA	271	60	viral	REFSEQ hypothetical protein
IMG/VR-VPFs	YP_002224834@NC_011272	NA	117	25	viral	gp141
IMG/VR-VPFs	YP_195120@NC_006820	NA	1417	30	viral	REFSEQ hypothetical protein
IMG/VR-VPFs	YP_004250966@NC_015157	NA	1658	25	viral	hypothetical protein
IMG/VR-VPFs	YP_001425600@NC_009737	NA	125	25	viral	REFSEQ terminase small subunit
IMG/VR-VPFs	YP_001293434@NC_007806	NA	331	45	viral	sp|P9WNU1|DPO3B_MYCTU Beta sliding clamp
IMG/VR-VPFs	NP_510993@NC_003291	NA	1026	25	viral	sp|Q05233|VG26_BPML5 Minor tail protein Gp26
IMG/VR-VPFs	2030936005@CLOF_contig33563@CLOFG_479300	NA	431	35	viral	NA
IMG/VR-VPFs	YP_004251178@NC_015158	NA	145	25	viral	REFSEQ hypothetical protein
IMG/VR-VPFs	YP_008060308@NC_021339	NA	96	25	viral	REFSEQ hypothetical protein
IMG/VR-VPFs	3300001305@C688J14111_10000001@C688J14111_10000001206	NA	47	25	viral	NA
IMG/VR-VPFs	3300001305@C688J14111_10000001@C688J14111_10000001207	NA	116	25	viral	NA
IMG/VR-VPFs	YP_007003305@NC_019487	NA	282	25	viral	REFSEQ hypothetical protein
IMG/VR-VPFs	YP_007005424@NC_019509	NA	609	25	viral	sp|O64334|TIPI_BPN15 Tail tip assembly protein I
IMG/VR-VPFs	ABR24569@EF437941	NA	274	25	viral	NA
IMG/VR-VPFs	YP_081517@NC_006273	NA	919	25	viral	sp|P52354|ICP27_HHV6U mRNA export factor ICP27 homolog
IMG/VR-VPFs	YP_007238078@NC_019933	NA	407	40	viral	sp|O64210|CAPSD_BPMD2 Probable major capsid protein gp17
IMG/VR-VPFs	NP_076604@NC_002666	NA	76	25	viral	REFSEQ hypothetical protein
IMG/VR-VPFs	ADO98582@GU071099	NA	139	30	viral	NA
IMG/VR-VPFs	YP_008050837@NC_021297	NA	130	30	viral	REFSEQ hypothetical protein
IMG/VR-VPFs	3300001580@Draft_10000222@Draft_1000022210	NA	313	25	viral	NA
IMG/VR-VPFs	YP_008408723@NC_022052	NA	176	25	viral	REFSEQ hypothetical protein
IMG/VR-VPFs	YP_006382351@NC_017969	NA	99	25	viral	REFSEQ hypothetical protein
IMG/VR-VPFs	YP_008857768@NC_022970	NA	158	25	viral	sp|Q03547|VEAE_BPP22 Eae protein
IMG/VR-VPFs	YP_007002023@NC_019446	NA	102	25	viral	REFSEQ hypothetical protein
IMG/VR-VPFs	3300000558@Draft_10103252@Draft_10103252101	NA	252	50	viral	NA
IMG/VR-VPFs	3300001041@C687J13239_1000034@C687J13239_100003418	NA	135	25	viral	Bacteriophage protein of unknown function (DUF646)
IMG/VR-VPFs	3300000439@TBL_comb48_EPIDRAFT_1000109@TBL_comb48_EPIDRAFT_100010969	NA	322	25	viral	NA
IMG/VR-VPFs	YP_002224744@NC_011272	NA	121	25	viral	gp46
IMG/VR-VPFs	3300000439@TBL_comb48_EPIDRAFT_1000024@TBL_comb48_EPIDRAFT_1000024143	NA	255	25	viral	NA
IMG/VR-VPFs	3300001305@C688J14111_10000004@C688J14111_1000000484	NA	193	25	viral	NA
IMG/VR-VPFs	7000000032@SRS024132_Baylor_scaffold_2126@SRS024132_Baylor_scaffold_2126_gene_4113	NA	126	25	viral	NA
IMG/VR-VPFs	YP_006987692@NC_019402	NA	255	25	viral	REFSEQ hypothetical protein
IMG/VR-VPFs	YP_006382588@NC_017972	NA	301	25	viral	REFSEQ hypothetical protein
IMG/VR-VPFs	ADO98656@GU071101	NA	306	25	viral	NA
IMG/VR-VPFs	AGG57937@HQ316579	NA	74	25	viral	NA
IMG/VR-VPFs	YP_003856956@NC_014458	NA	176	25	viral	REFSEQ hypothetical protein
IMG/VR-VPFs	YP_006906951@NC_018848	NA	138	25	viral	sp|Q04768|YG34_BPLLH Uncharacterized protein ORF4
IMG/VR-VPFs	YP_004327521@NC_015296	NA	82	25	viral	REFSEQ hypothetical protein
IMG/VR-VPFs	YP_008410174@NC_022066	NA	184	95	viral	sp|Q49492|MYCF_MICGR Mycinamicin III 3''-O-methyltransferase
IMG/VR-VPFs	YP_007348860@NC_020080	NA	225	25	viral	sp|P18058|INH_BPT4 Protein inh
IMG/VR-VPFs	YP_001294501@NC_007810	NA	224	25	viral	REFSEQ hypothetical protein
IMG/VR-VPFs	YP_008051133@NC_021301	NA	189	25	viral	REFSEQ head-to-tail adaptor
IMG/VR-VPFs	NP_666572@NC_004086	NA	1105	25	viral	sp|Q8QL26|Y1070_SIRV1 Uncharacterized protein 1070
IMG/VR-VPFs	YP_007678067@NC_020883	NA	140	25	viral	sp|O34401|YOPX_BACSU SPbeta prophage-derived uncharacterized protein YopX
IMG/VR-VPFs	YP_007010053@NC_019538	NA	108	25	viral	hypothetical protein
IMG/VR-VPFs	YP_008410508@NC_022067	NA	91	25	viral	REFSEQ hypothetical protein
IMG/VR-VPFs	YP_006988681@NC_019406	NA	268	25	viral	sp|P68928|TERS_BPSF6 Terminase small subunit
IMG/VR-VPFs	YP_007003595@NC_019489	NA	181	100	viral	sp|P06023|GAM_BPMU Putative DNA ends protecting protein gam
IMG/VR-VPFs	AGN33648@HQ317383	NA	79	25	viral	NA
IMG/VR-VPFs	2124908027@MRS2a_Contig_206@MRS2a_00108070	NA	257	25	viral	NA
IMG/VR-VPFs	YP_007517704@NC_020481	NA	85	25	viral	REFSEQ hypothetical protein
IMG/VR-VPFs	YP_008410254@NC_022066	NA	100	25	viral	REFSEQ hypothetical protein
IMG/VR-VPFs	YP_008771060@NC_022769	NA	194	25	viral	REFSEQ hypothetical protein
IMG/VR-VPFs	3300000233@TB_FS06_10DRAFT_1000002@TB_FS06_10DRAFT_100000212	NA	971	25	viral	NA
IMG/VR-VPFs	YP_008059552@NC_021329	NA	162	25	viral	tail tube
IMG/VR-VPFs	YP_001426253@NC_008603	NA	333	25	viral	REFSEQ hypothetical protein
IMG/VR-VPFs	YP_007002024@NC_019446	NA	392	60	viral	REFSEQ structural protein
IMG/VR-VPFs	YP_007002017@NC_019446	NA	115	25	viral	REFSEQ hypothetical protein
IMG/VR-VPFs	YP_008241124@NC_021792	NA	952	25	viral	REFSEQ structural protein
IMG/VR-VPFs	YP_008859329@NC_022986	NA	152	25	viral	REFSEQ hypothetical protein
IMG/VR-VPFs	YP_007112186@NC_019717	NA	127	25	viral	REFSEQ hypothetical protein
IMG/VR-VPFs	YP_195126@NC_006820	NA	64	25	viral	REFSEQ hypothetical protein
IMG/VR-VPFs	YP_008532038@NC_022343	NA	548	25	viral	REFSEQ hypothetical protein
IMG/VR-VPFs	NP_853567@NC_004831	NA	305	25	viral	REFSEQ hypothetical protein
IMG/VR-VPFs	YP_008859011@NC_022983	NA	112	25	viral	REFSEQ hypothetical protein
IMG/VR-VPFs	YP_004539009@NC_015584	NA	103	25	viral	REFSEQ hypothetical protein
IMG/VR-VPFs	YP_007007071@NC_019524	NA	73	25	viral	REFSEQ hypothetical protein
IMG/VR-VPFs	YP_002267977@NC_011344	NA	75	40	viral	sp|P51704|RPC1_BPHC1 Repressor protein CI
IMG/VR-VPFs	YP_003931@NC_005833	NA	57	25	viral	REFSEQ hypothetical protein
IMG/VR-VPFs	YP_007348394@NC_020079	NA	184	25	viral	sp|P32278|Y10B_BPT4 Uncharacterized 11.0 kDa protein in Gp24-hoc intergenic region
IMG/VR-VPFs	NP_569749@NC_003387	NA	141	25	viral	sp|O64216|VG22_BPMD2 Gene 22 protein
IMG/VR-VPFs	YP_240215@NC_007056	NA	78	25	viral	REFSEQ hypothetical protein
IMG/VR-VPFs	YP_008771143@NC_022769	NA	85	25	viral	REFSEQ hypothetical protein
IMG/VR-VPFs	YP_004010105@NC_014662	NA	91	25	viral	sp|P39508|Y14E_BPT4 Uncharacterized 8.8 kDa protein in frd-Gp32 intergenic region
IMG/VR-VPFs	YP_008771836@NC_022773	NA	300	25	viral	sp|Q38442|GP7_BPSPP Minor head protein GP7
IMG/VR-VPFs	AGN33549@HQ317383	NA	65	25	viral	NA
IMG/VR-VPFs	3300001866@JGI24729J20445_1000016@JGI24729J20445_100001671	NA	207	25	viral	NA
IMG/VR-VPFs	7000000501@SRS047265_WUGC_scaffold_17982@SRS047265_WUGC_scaffold_17982_gene_20310	NA	76	25	viral	NA
IMG/VR-VPFs	7000000484@SRS016018_WUGC_scaffold_13@SRS016018_WUGC_scaffold_13_gene_53	NA	257	25	viral	NA
IMG/VR-VPFs	AGG91302@HQ317389	NA	155	60	viral	NA
IMG/VR-VPFs	7000000515@SRS049995_LANL_scaffold_24778@SRS049995_LANL_scaffold_24778_gene_63679	NA	1977	25	viral	putative tape measure domain protein
IMG/VR-VPFs	YP_004301033@NC_015251	NA	63	25	viral	REFSEQ hypothetical protein
IMG/VR-VPFs	7000000001@SRS022530_LANL_scaffold_62914@SRS022530_LANL_scaffold_62914_gene_165356	NA	259	25	viral	prophage pi2 protein 43
IMG/VR-VPFs	YP_004895056@NC_016072	NA	152	25	viral	sp|Q91FD6|388R_IIV6 Putative MSV199 domain-containing protein 388R
IMG/VR-VPFs	YP_007354674@NC_020104	NA	513	25	viral	sp|Q5UR17|YR658_MIMIV Uncharacterized protein R658
IMG/VR-VPFs	NP_695067@NC_004302	NA	260	25	viral	REFSEQ tail assembly chaperone
IMG/VR-VPFs	YP_008051234@NC_021302	NA	227	25	viral	REFSEQ head-to-tail stopper
IMG/VR-VPFs	YP_006907442@NC_018856	NA	60	25	viral	REFSEQ hypothetical protein
IMG/VR-VPFs	3300000558@Draft_10204156@Draft_1020415670	NA	110	25	viral	NA
IMG/VR-VPFs	AGH32173@HQ634157	NA	185	25	viral	NA
IMG/VR-VPFs	YP_008241152@NC_021792	NA	233	25	viral	REFSEQ structural protein
IMG/VR-VPFs	YP_004306566@NC_015269	NA	91	25	viral	REFSEQ hypothetical protein
IMG/VR-VPFs	3300001605@Draft_10000366@Draft_10000366131	NA	96	25	viral	NA
IMG/VR-VPFs	YP_238701@NC_007021	NA	204	30	viral	REFSEQ hypothetical protein
IMG/VR-VPFs	YP_008061112@NC_021347	NA	459	25	viral	REFSEQ hypothetical protein
IMG/VR-VPFs	YP_001671792@NC_010324	NA	124	30	viral	sp|P06855|KIPN_BPT4 Polynucleotide kinase
IMG/VR-VPFs	YP_006987823@NC_019404	NA	76	25	viral	sp|P51704|RPC1_BPHC1 Repressor protein CI
IMG/VR-VPFs	YP_003856983@NC_014459	NA	62	25	viral	REFSEQ hypothetical protein
IMG/VR-VPFs	YP_006907516@NC_018856	NA	146	25	viral	REFSEQ hypothetical protein
IMG/VR-VPFs	3300001729@JGI24651J20071_1000010@JGI24651J20071_100001028	NA	137	25	viral	NA
IMG/VR-VPFs	YP_338190@NC_007458	NA	107	25	viral	sp|O48446|HCP16_BPSPP Head completion protein gp16
IMG/VR-VPFs	YP_008873460@NC_023007	NA	69	25	viral	REFSEQ hypothetical protein
IMG/VR-VPFs	YP_004301125@NC_015251	NA	77	25	viral	REFSEQ hypothetical protein
IMG/VR-VPFs	AGH57342@JF974292	NA	79	25	viral	NA
IMG/VR-VPFs	YP_001497488@NC_009898	NA	77	25	viral	REFSEQ hypothetical protein
IMG/VR-VPFs	3300000062@IMNBL1DRAFT_c0000057@IMNBL1DRAFT_000005736	NA	371	25	viral	NA
IMG/VR-VPFs	YP_007003537@NC_019488	NA	788	25	viral	sp|B0ZSH1|TMP_BPHA1 Probable tape measure protein
IMG/VR-VPFs	YP_002925169@NC_012756	NA	388	45	viral	sp|O64210|CAPSD_BPMD2 Probable major capsid protein gp17
IMG/VR-VPFs	CCL97632@HE981739	NA	64	25	viral	NA
IMG/VR-VPFs	YP_007354006@NC_020104	NA	281	25	viral	hypothetical protein
IMG/VR-VPFs	3300000116@DelMOSpr2010_c10000196@DelMOSpr2010_100001967	NA	194	25	viral	NA
IMG/VR-VPFs	YP_006908805@NC_018854	NA	74	25	viral	REFSEQ hypothetical protein
IMG/VR-VPFs	YP_003347392@NC_013644	NA	193	25	viral	sp|O64209|SCAF_BPMD2 Probable capsid assembly scaffolding protein
IMG/VR-VPFs	7000000712@SRS057478_LANL_scaffold_6226@SRS057478_LANL_scaffold_6226_gene_18974	NA	329	25	viral	NA
IMG/VR-VPFs	YP_001994613@NC_011020	NA	115	25	viral	REFSEQ hypothetical protein
IMG/VR-VPFs	3300000439@TBL_comb48_EPIDRAFT_1000030@TBL_comb48_EPIDRAFT_100003067	NA	411	25	viral	NA
IMG/VR-VPFs	YP_008051233@NC_021302	NA	125	25	viral	sp|O64212|VG19_BPMD2 Gene 19 protein
IMG/VR-VPFs	YP_004934743@NC_016166	NA	54	25	viral	REFSEQ hypothetical protein
IMG/VR-VPFs	AFB17830@JF974289	NA	86	55	viral	NA
IMG/VR-VPFs	AGH57689@HQ634187	NA	117	25	viral	NA
IMG/VR-VPFs	YP_398953@NC_007603	NA	177	25	viral	REFSEQ hypothetical protein
IMG/VR-VPFs	YP_002221430@NC_011216	NA	75	30	viral	sp|P51704|RPC1_BPHC1 Repressor protein CI
IMG/VR-VPFs	2088090015@GPICI_9250756@GPICI_00000380	NA	82	25	viral	NA
IMG/VR-VPFs	7000000025@SRS023617_Baylor_scaffold_61549@SRS023617_Baylor_scaffold_61549_gene_85069	NA	271	90	viral	NA
IMG/VR-VPFs	3300001242@C687J13896_1000116@C687J13896_100011638	NA	127	25	viral	NA
IMG/VR-VPFs	3300001041@C687J13239_1000077@C687J13239_100007716	NA	163	25	viral	NA
IMG/VR-VPFs	YP_008408670@NC_022052	NA	143	25	viral	REFSEQ hypothetical protein
IMG/VR-VPFs	YP_001522791@NC_009935	NA	75	25	viral	REFSEQ hypothetical protein
IMG/VR-VPFs	YP_007501225@NC_020416	NA	386	25	viral	sp|P17172|BP27_BPT4 Baseplate central spike complex protein gp27
IMG/VR-VPFs	YP_002922851@NC_012749	NA	202	25	viral	REFSEQ hypothetical protein
IMG/VR-VPFs	YP_006908158@NC_018861	NA	212	25	viral	REFSEQ hypothetical protein
IMG/VR-VPFs	YP_007348745@NC_020080	NA	165	25	viral	REFSEQ hypothetical protein
IMG/VR-VPFs	YP_004782376@NC_015938	NA	155	25	viral	REFSEQ hypothetical protein
IMG/VR-VPFs	NP_955265@NC_005309	NA	168	25	viral	sp|P33813|RP19_VAR67 DNA-directed RNA polymerase 19 kDa subunit
IMG/VR-VPFs	YP_002790769@NC_012530	NA	579	25	viral	hypothetical protein
IMG/VR-VPFs	YP_004539072@NC_015584	NA	123	25	viral	REFSEQ hypothetical protein
IMG/VR-VPFs	2199034001@TB03JUN2009E_Contig_3@TB03JUN2009E_00004680	NA	151	30	viral	NA
IMG/VR-VPFs	3300000101@DelMOSum2010_c10000225@DelMOSum2010_100002256	NA	231	25	viral	NA
IMG/VR-VPFs	NP_040713@NC_001422	NA	328	25	viral	sp|P03646|H_BPPHS Minor spike protein H
IMG/VR-VPFs	YP_004894973@NC_016072	NA	213	25	viral	hypothetical protein
IMG/VR-VPFs	YP_003857041@NC_014459	NA	69	25	viral	REFSEQ hypothetical protein
IMG/VR-VPFs	YP_008438817@NC_022098	NA	489	25	viral	hypothetical protein
IMG/VR-VPFs	YP_008857988@NC_022973	NA	97	25	viral	REFSEQ hypothetical protein
IMG/VR-VPFs	7000000233@SRS018573_WUGC_scaffold_41588@SRS018573_WUGC_scaffold_41588_gene_62423	NA	147	25	viral	NA
IMG/VR-VPFs	7000000128@SRS050244_LANL_scaffold_12169@SRS050244_LANL_scaffold_12169_gene_13864	NA	814	25	viral	NA
IMG/VR-VPFs	YP_655902@NC_008206	NA	275	25	viral	REFSEQ tail assembly chaperone
IMG/VR-VPFs	YP_003887@NC_005833	NA	67	25	viral	REFSEQ hypothetical protein
IMG/VR-VPFs	AGG91224@HQ317384	NA	107	25	viral	NA
IMG/VR-VPFs	YP_006382327@NC_017969	NA	110	25	viral	REFSEQ hypothetical protein
IMG/VR-VPFs	YP_008858013@NC_022973	NA	69	25	viral	REFSEQ hypothetical protein
IMG/VR-VPFs	YP_007348814@NC_020080	NA	128	25	viral	REFSEQ hypothetical protein
IMG/VR-VPFs	YP_004957125@NC_016563	NA	158	25	viral	REFSEQ hypothetical protein
IMG/VR-VPFs	YP_007005449@NC_019510	NA	103	25	viral	sp|P07069|Y04K_BPT4 Uncharacterized 12.6 kDa protein in pin-nrdC intergenic region
IMG/VR-VPFs	YP_002922786@NC_012749	NA	155	25	viral	sp|P17308|Y13B_BPT4 Uncharacterized 11.5 kDa protein in Gp31-cd intergenic region
IMG/VR-VPFs	YP_214219@NC_006882	NA	131	25	viral	REFSEQ hypothetical protein
IMG/VR-VPFs	YP_238588@NC_007021	NA	120	25	viral	REFSEQ hypothetical protein
IMG/VR-VPFs	3300002447@JGI24768J34885_10000010@JGI24768J34885_1000001012	NA	290	25	viral	NA
IMG/VR-VPFs	AGH27013@JF974286	NA	225	25	viral	NA
IMG/VR-VPFs	3300000439@TBL_comb48_EPIDRAFT_1000093@TBL_comb48_EPIDRAFT_100009311	NA	221	25	viral	NA
IMG/VR-VPFs	3300000439@TBL_comb48_EPIDRAFT_1000093@TBL_comb48_EPIDRAFT_100009312	NA	807	75	viral	NA
IMG/VR-VPFs	CCI88339@HE956704	NA	137	55	viral	NA
IMG/VR-VPFs	YP_007517825@NC_020483	NA	101	30	viral	REFSEQ hypothetical protein
IMG/VR-VPFs	AGH57071@HQ634194	NA	262	25	viral	NA
IMG/VR-VPFs	YP_001686746@NC_010342	NA	110	25	viral	sp|P09425|BP25_BPT4 Baseplate wedge protein gp25
IMG/VR-VPFs	7000000304@SRS013533_LANL_scaffold_28060@SRS013533_LANL_scaffold_28060_gene_21085	NA	313	25	viral	NA
IMG/VR-VPFs	YP_001210263@NC_009447	NA	283	90	viral	sp|Q8QL42|Y207_SIRV1 Uncharacterized protein 207
IMG/VR-VPFs	YP_004940095@NC_016447	NA	403	25	viral	sp|Q8K087|GPR1_MOUSE G-protein coupled receptor 1
IMG/VR-VPFs	YP_008857104@NC_022967	NA	132	25	viral	sp|Q9J5H2|V029_FOWPN Putative peptidyl-tRNA hydrolase
IMG/VR-VPFs	YP_005098078@NC_016762	NA	112	25	viral	REFSEQ hypothetical protein
IMG/VR-VPFs	YP_656014@NC_008207	NA	85	25	viral	gp1
IMG/VR-VPFs	CCL97569@HE981739	NA	191	25	viral	NA
IMG/VR-VPFs	YP_764477@NC_008376	NA	106	25	viral	REFSEQ hypothetical protein
IMG/VR-VPFs	YP_006986976@NC_019400	NA	118	25	viral	REFSEQ hypothetical protein
IMG/VR-VPFs	3300001348@JGI20154J14316_10000086@JGI20154J14316_1000008632	NA	77	25	viral	NA
IMG/VR-VPFs	YP_003856809@NC_014457	NA	119	25	viral	REFSEQ hypothetical protein
IMG/VR-VPFs	YP_006907538@NC_018856	NA	58	25	viral	REFSEQ hypothetical protein
IMG/VR-VPFs	YP_001110974@NC_009233	NA	266	25	viral	sp|Q91FN5|289L_IIV6 Putative Bro-N domain-containing protein 289L
IMG/VR-VPFs	YP_008858005@NC_022973	NA	96	25	viral	sp|Q05284|VG70_BPML5 Gene 70 protein
IMG/VR-VPFs	YP_008410168@NC_022066	NA	64	25	viral	sp|P75979|YMFR_ECOLI Uncharacterized protein YmfR
IMG/VR-VPFs	YP_001497646@NC_009898	NA	136	25	viral	REFSEQ hypothetical protein
IMG/VR-VPFs	YP_008320341@NC_021865	NA	378	25	viral	sp|O64210|CAPSD_BPMD2 Probable major capsid protein gp17
IMG/VR-VPFs	YP_004306392@NC_015265	NA	303	25	viral	sp|P51767|BPJ_BPP2 Baseplate protein J
IMG/VR-VPFs	YP_008873143@NC_023005	NA	63	25	viral	sp|P03704|VRPI_BPT7 Bacterial RNA polymerase inhibitor
IMG/VR-VPFs	ADO99356@GU071106	NA	48	25	viral	NA
IMG/VR-VPFs	YP_001497622@NC_009898	NA	209	25	viral	REFSEQ hypothetical protein
IMG/VR-VPFs	YP_001039789@NC_009015	NA	202	25	viral	REFSEQ hypothetical protein
IMG/VR-VPFs	YP_001004360@NC_008799	NA	123	25	viral	REFSEQ hypothetical protein
IMG/VR-VPFs	YP_008858939@NC_022983	NA	65	25	viral	REFSEQ hypothetical protein
IMG/VR-VPFs	3300000117@DelMOWin2010_c10000062@DelMOWin2010_1000006235	NA	124	25	viral	NA
IMG/VR-VPFs	7000000190@SRS018337_Baylor_scaffold_851@SRS018337_Baylor_scaffold_851_gene_962	NA	292	25	viral	NA
IMG/VR-VPFs	YP_007006476@NC_019519	NA	309	25	viral	sp|Q9T1P8|VP50_BPAPS Putative protein p50
IMG/VR-VPFs	YP_008239634@NC_021775	NA	121	25	viral	REFSEQ hypothetical protein
IMG/VR-VPFs	YP_008771640@NC_022772	NA	183	25	viral	REFSEQ hypothetical protein
IMG/VR-VPFs	ADO98547@GU071099	NA	182	40	viral	NA
IMG/VR-VPFs	YP_007354568@NC_020104	NA	140	25	viral	REFSEQ hypothetical protein
IMG/VR-VPFs	YP_001700552@NC_010391	NA	125	25	viral	hypothetical protein
IMG/VR-VPFs	YP_008051525@NC_021305	NA	48	25	viral	REFSEQ hypothetical protein
IMG/VR-VPFs	3300000116@DelMOSpr2010_c10000197@DelMOSpr2010_1000019725	NA	182	25	viral	NA
IMG/VR-VPFs	3300000439@TBL_comb48_EPIDRAFT_1000024@TBL_comb48_EPIDRAFT_1000024128	NA	187	25	viral	NA
IMG/VR-VPFs	AGH56995@HQ634193	NA	734	25	viral	NA
IMG/VR-VPFs	YP_007010193@NC_019538	NA	65	25	viral	sp|P20704|Y01J_BPT4 Uncharacterized 8.3 kDa protein in mrh-soc intergenic region
IMG/VR-VPFs	YP_008430528@NC_022085	NA	364	25	viral	sp|D3WAC4|PRO_BPLP2 Probable capsid maturation protease
IMG/VR-VPFs	3300001683@GBIDBA_10000548@GBIDBA_1000054816	NA	576	25	viral	NA
IMG/VR-VPFs	YP_238695@NC_007021	NA	136	25	viral	sp|O64246|VG55_BPMD2 Gene 55 protein
IMG/VR-VPFs	3300001580@Draft_10000108@Draft_1000010864	NA	278	25	viral	NA
IMG/VR-VPFs	3300000839@JGI994J12354_10000204@JGI994J12354_1000020474	NA	113	25	viral	NA
IMG/VR-VPFs	YP_006987942@NC_019405	NA	130	25	viral	REFSEQ hypothetical protein
IMG/VR-VPFs	NP_996566@NC_005808	NA	127	25	viral	NA
IMG/VR-VPFs	YP_164422@NC_006557	NA	115	25	viral	REFSEQ hypothetical protein
IMG/VR-VPFs	YP_007111909@NC_019713	NA	227	25	viral	REFSEQ hypothetical protein
IMG/VR-VPFs	AGG91343@HQ317389	NA	589	35	viral	NA
IMG/VR-VPFs	7000000484@SRS016018_WUGC_scaffold_1642@SRS016018_WUGC_scaffold_1642_gene_4955	NA	291	25	viral	NA
IMG/VR-VPFs	3300000439@TBL_comb48_EPIDRAFT_1000089@TBL_comb48_EPIDRAFT_100008914	NA	925	25	viral	NA
IMG/VR-VPFs	YP_003857016@NC_014459	NA	118	25	viral	sp|P03034|RPC1_LAMBD Repressor protein cI
IMG/VR-VPFs	YP_007003499@NC_019488	NA	66	25	viral	sp|P15236|VFIL_BP186 Protein fil
IMG/VR-VPFs	YP_008410171@NC_022066	NA	477	25	viral	sp|O64210|CAPSD_BPMD2 Probable major capsid protein gp17
IMG/VR-VPFs	YP_004327203@NC_015294	NA	206	25	viral	REFSEQ hypothetical protein
IMG/VR-VPFs	YP_008320106@NC_021860	NA	89	25	viral	REFSEQ hypothetical protein
IMG/VR-VPFs	YP_008059816@NC_021331	NA	538	25	viral	hypothetical protein
IMG/VR-VPFs	NP_569771@NC_003387	NA	402	25	viral	sp|O31948|YONJ_BACSU SPbeta prophage-derived uncharacterized protein YonJ
IMG/VR-VPFs	3300001450@JGI24006J15134_10000141@JGI24006J15134_100001414	NA	576	25	viral	Baseplate J-like protein
IMG/VR-VPFs	YP_001294839@NC_009604	NA	143	25	viral	REFSEQ hypothetical protein
IMG/VR-VPFs	2061766007_rumenHiSeq_NODE_3526084_len_52438_cov_2_296770_HiSeq_02807970_2062940803	NA	120	25	viral	NA
IMG/VR-VPFs	NP_700393@NC_004313	NA	158	25	viral	sp|P44239|VG46_HAEIN Mu-like prophage FluMu protein gp46
IMG/VR-VPFs	YP_004894228@NC_016072	NA	159	25	viral	sp|Q5UNY0|YL732_MIMIV Uncharacterized protein L732
IMG/VR-VPFs	YP_007354379@NC_020104	NA	431	70	viral	replication factor C large subunit
IMG/VR-VPFs	ACF15885@EU734174	NA	119	25	viral	NA
IMG/VR-VPFs	NP_047148@NC_001909	NA	53	25	viral	REFSEQ hypothetical protein
IMG/VR-VPFs	7000000354@SRS015985_WUGC_scaffold_1456@SRS015985_WUGC_scaffold_1456_gene_1080	NA	162	25	viral	NA
IMG/VR-VPFs	YP_008410256@NC_022066	NA	117	30	viral	REFSEQ hypothetical protein
IMG/VR-VPFs	YP_007419015@NC_020232	NA	84	25	viral	NA
IMG/VR-VPFs	YP_007517917@NC_020484	NA	49	25	viral	hypothetical protein
IMG/VR-VPFs	CCI88706@HE956709	NA	73	25	viral	NA
IMG/VR-VPFs	3300000439@TBL_comb48_EPIDRAFT_1000114@TBL_comb48_EPIDRAFT_100011436	NA	82	25	viral	NA
IMG/VR-VPFs	YP_003987433@NC_014649	NA	161	25	viral	sp|Q5UQZ3|YL899_MIMIV Uncharacterized protein L899
IMG/VR-VPFs	AGH31924@HQ634156	NA	138	25	viral	NA
IMG/VR-VPFs	NP_048693@NC_000852	NA	206	25	viral	REFSEQ hypothetical protein
IMG/VR-VPFs	YP_004934704@NC_016166	NA	933	25	viral	sp|P44225|VG29_HAEIN Mu-like prophage FluMu protein gp29
IMG/VR-VPFs	YP_002284383@NC_011373	NA	389	25	viral	REFSEQ hypothetical protein
IMG/VR-VPFs	YP_007392915@NC_020205	NA	374	25	viral	REFSEQ tail fiber protein
IMG/VR-VPFs	YP_004934218@NC_016161	NA	292	25	viral	REFSEQ hypothetical protein
IMG/VR-VPFs	YP_008770415@NC_022763	NA	81	25	viral	REFSEQ hypothetical protein
IMG/VR-VPFs	CCI88612@HE956709	NA	95	25	viral	NA
IMG/VR-VPFs	YP_006382315@NC_017969	NA	65	25	viral	REFSEQ hypothetical protein
IMG/VR-VPFs	YP_007677837@NC_020879	NA	81	25	viral	REFSEQ hypothetical protein
IMG/VR-VPFs	YP_003406938@NC_013756	NA	437	25	viral	sp|P00971|RLIG_BPT4 T4 RNA ligase 1
IMG/VR-VPFs	YP_008857951@NC_022973	NA	61	25	viral	REFSEQ hypothetical protein
IMG/VR-VPFs	YP_006382279@NC_017968	NA	116	25	viral	REFSEQ hypothetical protein
IMG/VR-VPFs	YP_003987254@NC_014649	NA	225	25	viral	sp|Q5UNX5|YL725_MIMIV Uncharacterized protein L725
IMG/VR-VPFs	YP_001426552@NC_008724	NA	808	25	viral	hypothetical protein
IMG/VR-VPFs	YP_006988400@NC_019406	NA	127	25	viral	hypothetical protein
IMG/VR-VPFs	YP_004957117@NC_016563	NA	417	25	viral	REFSEQ hypothetical protein
IMG/VR-VPFs	YP_007501111@NC_020416	NA	59	25	viral	sp|P39231|Y02A_BPT4 Uncharacterized 10.2 kDa protein in sp-Gp41 intergenic region
IMG/VR-VPFs	YP_008857326@NC_022968	NA	118	25	viral	REFSEQ hypothetical protein
IMG/VR-VPFs	YP_008430637@NC_022085	NA	57	25	viral	REFSEQ hypothetical protein
IMG/VR-VPFs	ADO97255@GU071094	NA	162	30	viral	NA
IMG/VR-VPFs	YP_223934@NC_006938	NA	185	25	viral	REFSEQ hypothetical protein
IMG/VR-VPFs	YP_002922708@NC_012743	NA	64	25	viral	REFSEQ hypothetical protein
IMG/VR-VPFs	3300000553@TBL_comb47_HYPODRAFT_10000291@TBL_comb47_HYPODRAFT_100002917	NA	212	25	viral	NA
IMG/VR-VPFs	3300001130@JGI1221J13441_10000010@JGI1221J13441_10000010154	NA	513	135	viral	Primase C terminal 1 (PriCT-1)
IMG/VR-VPFs	YP_008437300@NC_022098	NA	368	25	viral	REFSEQ hypothetical protein
IMG/VR-VPFs	YP_006988015@NC_019405	NA	362	25	viral	REFSEQ hypothetical protein
IMG/VR-VPFs	3300001347@JGI20156J14371_10000996@JGI20156J14371_1000099611	NA	76	25	viral	NA
IMG/VR-VPFs	YP_004935781@NC_016434	NA	142	25	viral	REFSEQ hypothetical protein
IMG/VR-VPFs	YP_008853789@NC_022915	NA	430	25	viral	sp|P19727|CAPSB_BPT7 Minor capsid protein
IMG/VR-VPFs	YP_004306203@NC_015263	NA	196	25	viral	REFSEQ hypothetical protein
IMG/VR-VPFs	NP_047937@NC_001978	NA	359	25	viral	REFSEQ minor tail protein
IMG/VR-VPFs	YP_008857319@NC_022968	NA	311	30	viral	sp|P00971|RLIG_BPT4 T4 RNA ligase 1
IMG/VR-VPFs	YP_001468496@NC_009811	NA	195	25	viral	REFSEQ hypothetical protein
IMG/VR-VPFs	YP_004301291@NC_015252	NA	258	25	viral	sp|O48459|DIT_BPSPP Distal tail protein
IMG/VR-VPFs	YP_240985@NC_007066	NA	214	25	viral	REFSEQ hypothetical protein
IMG/VR-VPFs	YP_004894682@NC_016072	NA	529	25	viral	putative F-box and FNIP repeat-containing protein
IMG/VR-VPFs	YP_227432@NC_006966	NA	428	25	viral	sp|O72903|I7_FOWPN Core protease I7 homolog
IMG/VR-VPFs	YP_007010971@NC_019545	NA	152	70	viral	sp|P68928|TERS_BPSF6 Terminase small subunit
IMG/VR-VPFs	2088090015@GPICI_8739680@GPICI_00008940	NA	136	25	viral	Bacteriophage lambda head decoration protein D
IMG/VR-VPFs	YP_007518429@NC_020489	NA	111	25	viral	hypothetical protein
IMG/VR-VPFs	NP_918988@NC_005091	NA	205	25	viral	sp|O64325|COMPL_BPN15 Tail completion protein
IMG/VR-VPFs	2084038018@TrFG_contig00004@TrFG_00897580	NA	221	25	viral	NA
IMG/VR-VPFs	YP_004251166@NC_015157	NA	197	25	viral	REFSEQ hypothetical protein
IMG/VR-VPFs	YP_007501062@NC_020416	NA	80	25	viral	sp|P20704|Y01J_BPT4 Uncharacterized 8.3 kDa protein in mrh-soc intergenic region
IMG/VR-VPFs	YP_007010510@NC_019539	NA	99	25	viral	REFSEQ hypothetical protein
IMG/VR-VPFs	YP_008858020@NC_022973	NA	48	25	viral	REFSEQ hypothetical protein
IMG/VR-VPFs	3300001398@JGI20207J14881_1000001@JGI20207J14881_1000001219	NA	164	25	viral	NA
IMG/VR-VPFs	3300001868@JGI24146J20443_1000247@JGI24146J20443_100024747	NA	110	25	viral	Phage head-tail joining protein
IMG/VR-VPFs	YP_007006395@NC_019518	NA	265	25	viral	REFSEQ hypothetical protein
IMG/VR-VPFs	YP_008052256@NC_021311	NA	124	25	viral	REFSEQ hypothetical protein
IMG/VR-VPFs	3300001346@JGI20151J14362_10000048@JGI20151J14362_1000004837	NA	84	25	viral	NA
IMG/VR-VPFs	3300001346@JGI20151J14362_10000048@JGI20151J14362_1000004836	NA	1448	25	viral	NA
IMG/VR-VPFs	YP_008767400@NC_022758	NA	70	25	viral	REFSEQ hypothetical protein
IMG/VR-VPFs	7000000132@SRS012285_Baylor_scaffold_65162@SRS012285_Baylor_scaffold_65162_gene_90569	NA	267	25	viral	NA
IMG/VR-VPFs	YP_008858819@NC_022981	NA	64	25	viral	REFSEQ hypothetical protein
IMG/VR-VPFs	3300002026@MIS_10000066@MIS_1000006635	NA	267	25	viral	NA
IMG/VR-VPFs	YP_008766873@NC_022749	NA	186	25	viral	REFSEQ hypothetical protein
IMG/VR-VPFs	YP_007007225@NC_019526	NA	3340	25	viral	REFSEQ hypothetical protein
IMG/VR-VPFs	NP_918986@NC_005091	NA	264	25	viral	sp|O31963|YOMU_BACSU SPbeta prophage-derived uncharacterized protein YomU
IMG/VR-VPFs	3300002033_GOS24894_10053296_GOS24894_1005329639	NA	69	45	viral	NA
IMG/VR-VPFs	YP_004894362@NC_016072	NA	214	25	viral	sp|Q5UQ29|YR212_MIMIV Uncharacterized protein R212
IMG/VR-VPFs	YP_007677797@NC_020879	NA	164	25	viral	hypothetical protein
IMG/VR-VPFs	YP_004251097@NC_015157	NA	79	25	viral	REFSEQ hypothetical protein
IMG/VR-VPFs	3300001242@C687J13896_1000039@C687J13896_100003954	NA	801	25	viral	NA
IMG/VR-VPFs	YP_003406871@NC_013756	NA	233	100	viral	sp|Q5UPW0|YR287_MIMIV Uncharacterized protein R287
IMG/VR-VPFs	AGG58128@HQ316581	NA	528	25	viral	NA
IMG/VR-VPFs	NP_061579@NC_002484	NA	105	25	viral	REFSEQ hypothetical protein
IMG/VR-VPFs	2124908028@beta3_all_NODE_1165_len_67461_cov_13_599798@beta3_all_00338630	NA	130	80	viral	NA
IMG/VR-VPFs	YP_007006480@NC_019519	NA	159	25	viral	sp|Q9T1Q4|VP44_BPAPS Putative nuclease p44
IMG/VR-VPFs	YP_004251080@NC_015157	NA	158	25	viral	REFSEQ hypothetical protein
IMG/VR-VPFs	YP_008858981@NC_022983	NA	111	25	viral	REFSEQ hypothetical protein
IMG/VR-VPFs	3300000439@TBL_comb48_EPIDRAFT_1000024@TBL_comb48_EPIDRAFT_100002498	NA	350	25	viral	NA
IMG/VR-VPFs	AGH07772@HQ317392	NA	944	25	viral	NA
IMG/VR-VPFs	YP_008059759@NC_021331	NA	61	25	viral	REFSEQ hypothetical protein
IMG/VR-VPFs	YP_008051221@NC_021301	NA	79	25	viral	REFSEQ hypothetical protein
IMG/VR-VPFs	YP_007348559@NC_020079	NA	94	25	viral	REFSEQ hypothetical protein
IMG/VR-VPFs	YP_001522880@NC_009936	NA	143	25	viral	sp|P03750|Y7_BPT7 Protein 7
IMG/VR-VPFs	YP_006906122@NC_018835	NA	85	25	viral	REFSEQ hypothetical protein
IMG/VR-VPFs	YP_008126704@NC_021539	NA	216	25	viral	REFSEQ Gp7 protein
IMG/VR-VPFs	YP_008771856@NC_022773	NA	138	25	viral	REFSEQ hypothetical protein
IMG/VR-VPFs	YP_006383517@NC_017978	NA	1084	25	viral	sp|Q05233|VG26_BPML5 Minor tail protein Gp26
IMG/VR-VPFs	AGG57897@HQ316579	NA	61	25	viral	NA
IMG/VR-VPFs	YP_007677479@NC_020876	NA	86	25	viral	sp|Q05282|VG68_BPML5 Gene 68 protein
IMG/VR-VPFs	YP_001936087@NC_010762	NA	60	25	viral	NA
IMG/VR-VPFs	YP_007003085@NC_019457	NA	160	25	viral	REFSEQ hypothetical protein
IMG/VR-VPFs	ADO99662@GU071108	NA	108	25	viral	NA
IMG/VR-VPFs	YP_443871@NC_007653	NA	576	25	viral	sp|P09287|CVC2_VZVD Capsid vertex component 2
IMG/VR-VPFs	YP_007518498@NC_020501	NA	214	25	viral	sp|Q07856|VE6_HPV65 Protein E6
IMG/VR-VPFs	YP_008051472@NC_021304	NA	151	25	viral	REFSEQ hypothetical protein
IMG/VR-VPFs	YP_007392454@NC_020200	NA	351	25	viral	REFSEQ hypothetical protein
IMG/VR-VPFs	7000000649@SRS047634_LANL_scaffold_140838@SRS047634_LANL_scaffold_140838_gene_200479	NA	726	25	viral	NA
IMG/VR-VPFs	NP_046906@NC_001901	NA	193	25	viral	sp|O64325|COMPL_BPN15 Tail completion protein
IMG/VR-VPFs	YP_006990@NC_005859	NA	81	25	viral	REFSEQ hypothetical protein
IMG/VR-VPFs	YP_006906291@NC_018837	NA	217	25	viral	sp|P10393|HOLIN_BPK3 Holin
IMG/VR-VPFs	YP_005087172@NC_016653	NA	84	25	viral	sp|Q05282|VG68_BPML5 Gene 68 protein
IMG/VR-VPFs	YP_002332458@NC_011613	NA	310	205	viral	sp|Q9T1W1|CAPSD_BPMU Major capsid protein
IMG/VR-VPFs	7000000374@SRS016342_Baylor_scaffold_73766@SRS016342_Baylor_scaffold_73766_gene_97196	NA	155	25	viral	NA
IMG/VR-VPFs	YP_002290935@NC_011398	NA	121	25	viral	REFSEQ hypothetical protein
IMG/VR-VPFs	YP_004301273@NC_015251	NA	73	25	viral	REFSEQ hypothetical protein
IMG/VR-VPFs	3300002026@MIS_10000705@MIS_1000070527	NA	132	25	viral	NA
IMG/VR-VPFs	YP_003986522@NC_014649	NA	111	25	viral	sp|Q5UPC1|YR040_MIMIV Uncharacterized protein R40
IMG/VR-VPFs	3300000090@WSSedB1C_c10000024@WSSedB1C_10000024138	NA	176	25	viral	NA
IMG/VR-VPFs	YP_001468646@NC_009812	NA	97	25	viral	REFSEQ hypothetical protein
IMG/VR-VPFs	YP_001994862@NC_011023	NA	62	25	viral	REFSEQ hypothetical protein
IMG/VR-VPFs	YP_610977@NC_008035	NA	386	25	viral	sp|Q90173|CG30_NPVBM Zinc finger protein CG30
IMG/VR-VPFs	YP_006560445@NC_018272	NA	810	25	viral	hypothetical protein
IMG/VR-VPFs	NP_852751@NC_004827	NA	127	25	viral	sp|P51770|SPAN1_BPP2 Probable spanin, inner membrane subunit
IMG/VR-VPFs	NP_932378@NC_005135	NA	103	25	viral	sp|P39419|Y01A_BPT4 Uncharacterized 12.1 kDa protein in dda-modA intergenic region
IMG/VR-VPFs	ACB97612@CP000917	NA	35	25	viral	NA
IMG/VR-VPFs	YP_008530548@NC_022324	NA	165	25	viral	REFSEQ hypothetical protein
IMG/VR-VPFs	YP_239509@NC_007047	NA	242	25	viral	REFSEQ gp26
IMG/VR-VPFs	NP_817720@NC_004683	NA	148	25	viral	REFSEQ hypothetical protein
IMG/VR-VPFs	3300001242@C687J13896_1000034@C687J13896_1000034229	NA	165	25	viral	NA
IMG/VR-VPFs	YP_001949952@NC_010811	NA	132	25	viral	REFSEQ hypothetical protein
IMG/VR-VPFs	2029527005@ACOFG987_contig20465@ACOFGT_2451420	NA	428	25	viral	NA
IMG/VR-VPFs	YP_398481@NC_007581	NA	70	30	viral	REFSEQ hypothetical protein
IMG/VR-VPFs	NP_852513@NC_004820	NA	99	25	viral	Transglycosylase
IMG/VR-VPFs	NP_048800@NC_000852	NA	300	25	viral	REFSEQ hypothetical protein
IMG/VR-VPFs	3300001715@JGI24517J20059_1000098@JGI24517J20059_100009851	NA	151	25	viral	NA
IMG/VR-VPFs	YP_002154240@NC_011166	NA	105	25	viral	REFSEQ hypothetical protein
IMG/VR-VPFs	CCN27172@HF543949	NA	198	25	viral	NA
IMG/VR-VPFs	YP_007354518@NC_020104	NA	180	25	viral	sp|Q5UQ81|YR514_MIMIV Uncharacterized protein R514
IMG/VR-VPFs	YP_004009900@NC_014662	NA	150	25	viral	REFSEQ hypothetical protein
IMG/VR-VPFs	YP_003934771@NC_014595	NA	102	25	viral	REFSEQ hypothetical protein
IMG/VR-VPFs	YP_005098004@NC_016761	NA	171	25	viral	sp|O64363|VG55_BPN15 Protein gp55
IMG/VR-VPFs	3300001450@JGI24006J15134_10000151@JGI24006J15134_100001519	NA	488	25	viral	Terminase-like family
IMG/VR-VPFs	YP_008856909@NC_022966	NA	101	25	viral	hypothetical protein
IMG/VR-VPFs	NP_049931@NC_000871	NA	115	25	viral	sp|O48446|HCP16_BPSPP Head completion protein gp16
IMG/VR-VPFs	AGH32000@HQ634156	NA	72	25	viral	NA
IMG/VR-VPFs	YP_007002345@NC_019449	NA	410	85	viral	sp|O64210|CAPSD_BPMD2 Probable major capsid protein gp17
IMG/VR-VPFs	7000000682@SRS019587_WUGC_scaffold_2457@SRS019587_WUGC_scaffold_2457_gene_2701	NA	533	90	viral	NA
IMG/VR-VPFs	YP_003347338@NC_013643	NA	119	25	viral	sp|O48448|COMPL_BPSPP Tail completion protein gp17
IMG/VR-VPFs	YP_008530639@NC_022325	NA	79	25	viral	REFSEQ hypothetical protein
IMG/VR-VPFs	AGH57522@JF974295	NA	106	25	viral	NA
IMG/VR-VPFs	NP_046282@NC_001875	NA	509	25	viral	sp|P27427|ENV_DHVI1 Envelope glycoprotein
IMG/VR-VPFs	YP_004063820@NC_014792	NA	75	25	viral	REFSEQ hypothetical protein
IMG/VR-VPFs	3300001347@JGI20156J14371_10000186@JGI20156J14371_1000018659	NA	283	50	viral	NA
IMG/VR-VPFs	YP_007348990@NC_020083	NA	298	25	viral	REFSEQ hypothetical protein
IMG/VR-VPFs	7000000063@SRS015057_WUGC_scaffold_55303@SRS015057_WUGC_scaffold_55303_gene_69233	NA	619	25	viral	NA
IMG/VR-VPFs	YP_008061153@NC_021347	NA	1250	25	viral	sp|P85225|VPN1_BPPHE Putative tail sheath protein
IMG/VR-VPFs	YP_007354067@NC_020104	NA	209	25	viral	sp|Q5UQG9|YR816_MIMIV Uncharacterized protein R816
IMG/VR-VPFs	YP_006561081@NC_018282	NA	78	25	viral	REFSEQ hypothetical protein
IMG/VR-VPFs	3300000233@TB_FS06_10DRAFT_1000041@TB_FS06_10DRAFT_100004172	NA	597	25	viral	Phage portal protein
IMG/VR-VPFs	YP_007005689@NC_019512	NA	259	25	viral	REFSEQ hypothetical protein
IMG/VR-VPFs	7000000682@SRS019587_WUGC_scaffold_2457@SRS019587_WUGC_scaffold_2457_gene_2703	NA	214	25	viral	NA
IMG/VR-VPFs	ADO97893@GU071097	NA	379	25	viral	NA
IMG/VR-VPFs	7000000510@SRS053917_LANL_scaffold_35430@SRS053917_LANL_scaffold_35430_gene_79935	NA	591	25	viral	NA
IMG/VR-VPFs	YP_764343@NC_008371	NA	81	25	viral	REFSEQ hypothetical protein
IMG/VR-VPFs	YP_214158@NC_004065	NA	371	25	viral	Member of MGP family m145
IMG/VR-VPFs	NP_612681@NC_003521	NA	390	25	viral	sp|Q9WT46|U18_HHV6Z Putative immediate early glycoprotein
IMG/VR-VPFs	YP_001425614@NC_009737	NA	239	25	viral	sp|O48459|DIT_BPSPP Distal tail protein
IMG/VR-VPFs	YP_003857190@NC_014461	NA	158	25	viral	REFSEQ hypothetical protein
IMG/VR-VPFs	YP_004508623@NC_015569	NA	76	25	viral	hypothetical protein
IMG/VR-VPFs	YP_001994858@NC_011023	NA	76	25	viral	REFSEQ hypothetical protein
IMG/VR-VPFs	NP_818365@NC_004688	NA	68	25	viral	REFSEQ hypothetical protein
IMG/VR-VPFs	YP_008126122@NC_021533	NA	121	25	viral	sp|Q05245|VG35_BPML5 Gene 35 protein
IMG/VR-VPFs	YP_006907460@NC_018856	NA	167	25	viral	REFSEQ hypothetical protein
IMG/VR-VPFs	AGH56511@HQ634191	NA	140	25	viral	NA
IMG/VR-VPFs	YP_001034004@NC_002229	NA	182	25	viral	sp|C0H677|UL298_HCMVA Protein UL29/UL28
IMG/VR-VPFs	AGN30089@HQ317393	NA	235	25	viral	NA
IMG/VR-VPFs	3300000439@TBL_comb48_EPIDRAFT_1000037@TBL_comb48_EPIDRAFT_1000037106	NA	2186	25	viral	NA
IMG/VR-VPFs	YP_002224752@NC_011272	NA	103	25	viral	gp54
IMG/VR-VPFs	2140918012@contig00003@LWFCAn3_00120310	NA	493	25	viral	NA
IMG/VR-VPFs	NP_065555@NC_002531	NA	865	25	viral	sp|P84401|PRIM_EHV1V DNA primase
IMG/VR-VPFs	3300001592@Draft_10000095@Draft_1000009549	NA	246	25	viral	NA
IMG/VR-VPFs	NP_720285@NC_004348	NA	240	25	viral	sp|P03756|EA22_LAMBD Protein ea22
IMG/VR-VPFs	YP_007348889@NC_020080	NA	93	25	viral	REFSEQ hypothetical protein
IMG/VR-VPFs	YP_001430006@NC_009763	NA	125	25	viral	REFSEQ hypothetical protein
IMG/VR-VPFs	YP_001552335@NC_009993	NA	465	25	viral	sp|P44225|VG29_HAEIN Mu-like prophage FluMu protein gp29
IMG/VR-VPFs	7000000125@SRS015941_WUGC_scaffold_2470@SRS015941_WUGC_scaffold_2470_gene_2742	NA	336	25	viral	NA
IMG/VR-VPFs	3300001403@JGI20205J14842_1000001@JGI20205J14842_100000131	NA	534	25	viral	NA
IMG/VR-VPFs	3300001592@Draft_10000123@Draft_1000012363	NA	818	25	viral	NA
IMG/VR-VPFs	YP_008530511@NC_022324	NA	300	25	viral	sp|O64242|VG52_BPMD2 Gene 52 protein
IMG/VR-VPFs	2077657010@GSLSAS_contig00001@GSLSAS_00000310	NA	1733	25	viral	NA
IMG/VR-VPFs	NP_899593@NC_005083	NA	512	25	viral	sp|P10930|FIB12_BPT4 Short tail fiber protein gp12
IMG/VR-VPFs	NP_818304@NC_004688	NA	229	25	viral	sp|Q05219|VG13_BPML5 Gene 13 protein
IMG/VR-VPFs	YP_008410347@NC_022066	NA	131	25	viral	REFSEQ hypothetical protein
IMG/VR-VPFs	YP_001294637@NC_007808	NA	316	25	viral	sp|P19727|CAPSB_BPT7 Minor capsid protein
IMG/VR-VPFs	AGH16103@JF974287	NA	282	25	viral	NA
IMG/VR-VPFs	YP_240289@NC_007057	NA	1927	25	viral	REFSEQ hypothetical protein
IMG/VR-VPFs	YP_004326995@NC_015292	NA	79	25	viral	hypothetical protein
IMG/VR-VPFs	NP_048876@NC_000852	NA	782	25	viral	REFSEQ hypothetical protein
IMG/VR-VPFs	YP_006560471@NC_018273	NA	393	25	viral	sp|O64210|CAPSD_BPMD2 Probable major capsid protein gp17
IMG/VR-VPFs	NP_112044@NC_002730	NA	195	25	viral	REFSEQ hypothetical protein
IMG/VR-VPFs	7000000532@SRS011529_WUGC_scaffold_3649@SRS011529_WUGC_scaffold_3649_gene_6750	NA	49	25	viral	NA
IMG/VR-VPFs	YP_006488776@NC_018086	NA	194	25	viral	REFSEQ hypothetical protein
IMG/VR-VPFs	YP_001039951@NC_009018	NA	60	25	viral	REFSEQ hypothetical protein
IMG/VR-VPFs	YP_007005290@NC_019507	NA	380	25	viral	hypothetical protein
IMG/VR-VPFs	YP_003734206@NC_014260	NA	87	25	viral	sp|P13330|Y03C_BPT4 Uncharacterized 10.3 kDa protein in Gp46-Gp47 intergenic region
IMG/VR-VPFs	YP_007676907@NC_020873	NA	140	25	viral	REFSEQ hypothetical protein
IMG/VR-VPFs	CCI88624@HE956709	NA	389	110	viral	NA
IMG/VR-VPFs	YP_164075@NC_006548	NA	325	200	viral	sp|A9CRA7|CAPSD_BPMR1 Major capsid protein
IMG/VR-VPFs	YP_001004369@NC_008799	NA	166	25	viral	sp|P68928|TERS_BPSF6 Terminase small subunit
IMG/VR-VPFs	7000000492@SRS048164_WUGC_scaffold_25960@SRS048164_WUGC_scaffold_25960_gene_54950	NA	332	30	viral	NA
IMG/VR-VPFs	3300000439@TBL_comb48_EPIDRAFT_1000042@TBL_comb48_EPIDRAFT_100004266	NA	106	25	viral	NA
IMG/VR-VPFs	3300000439@TBL_comb48_EPIDRAFT_1000042@TBL_comb48_EPIDRAFT_100004267	NA	219	25	viral	NA
IMG/VR-VPFs	NP_695065@NC_004302	NA	194	25	viral	REFSEQ major tail subunit
IMG/VR-VPFs	YP_008530625@NC_022325	NA	707	25	viral	REFSEQ hypothetical protein
IMG/VR-VPFs	7000000239@SRS013951_WUGC_scaffold_14463@SRS013951_WUGC_scaffold_14463_gene_24051	NA	168	125	viral	NA
IMG/VR-VPFs	YP_004009690@NC_014661	NA	501	35	viral	sp|O64253|VG61_BPMD2 Gene 61 protein
IMG/VR-VPFs	AGH26361@HQ634175	NA	85	25	viral	NA
IMG/VR-VPFs	NP_795625@NC_004588	NA	67	25	viral	hypothetical protein
IMG/VR-VPFs	AGH31603@HQ633071	NA	184	25	viral	NA
IMG/VR-VPFs	YP_003987111@NC_014649	NA	80	25	viral	REFSEQ hypothetical protein
IMG/VR-VPFs	3300001472@JGI24004J15324_10000020@JGI24004J15324_1000002065	NA	710	25	viral	NA
IMG/VR-VPFs	YP_214359@NC_006883	NA	89	25	viral	REFSEQ hypothetical protein
IMG/VR-VPFs	YP_473336@NC_007767	NA	573	25	viral	REFSEQ hypothetical protein
IMG/VR-VPFs	3300000265@LP_A_09_P04_10DRAFT_1000002@LP_A_09_P04_10DRAFT_10000024	NA	768	65	viral	NA
IMG/VR-VPFs	YP_007349194@NC_020081	NA	281	25	viral	REFSEQ hypothetical protein
IMG/VR-VPFs	YP_005087002@NC_016650	NA	273	25	viral	REFSEQ hypothetical protein
IMG/VR-VPFs	7000000605@SRS019028_WUGC_scaffold_45396@SRS019028_WUGC_scaffold_45396_gene_51960	NA	401	25	viral	NA
IMG/VR-VPFs	YP_007237379@NC_019925	NA	163	25	viral	REFSEQ hypothetical protein
IMG/VR-VPFs	YP_007007969@NC_019529	NA	254	25	viral	sp|Q6QGE0|COMPL_BPT5 Tail completion protein
IMG/VR-VPFs	YP_002853970@NC_012635	NA	3074	25	viral	sp|P32285|Y00G_BPT4 Uncharacterized protein dexA.1
IMG/VR-VPFs	YP_004782507@NC_015938	NA	54	25	viral	REFSEQ hypothetical protein
IMG/VR-VPFs	AGH07172@HQ317292	NA	69	25	viral	NA
IMG/VR-VPFs	YP_007250463@NC_019945	NA	149	25	viral	sp|P41459|Y055_NPVAC Uncharacterized 8.2 kDa protein in LEF8-FP intergenic region
IMG/VR-VPFs	YP_008240438@NC_021785	NA	134	25	viral	sp|Q38584|HCP15_BPSPP Head completion protein gp15
IMG/VR-VPFs	3300002026@MIS_10000039@MIS_1000003957	NA	177	25	viral	NA
IMG/VR-VPFs	3300002026@MIS_10000705@MIS_1000070538	NA	473	25	viral	NA
IMG/VR-VPFs	YP_008239917@NC_021780	NA	87	25	viral	REFSEQ hypothetical protein
IMG/VR-VPFs	YP_006986397@NC_019398	NA	81	25	viral	REFSEQ hypothetical protein
IMG/VR-VPFs	7000000001@SRS022530_LANL_scaffold_62914@SRS022530_LANL_scaffold_62914_gene_165341	NA	110	25	viral	gp008
IMG/VR-VPFs	YP_007003089@NC_019457	NA	172	25	viral	REFSEQ hypothetical protein
IMG/VR-VPFs	3300000091@WSSedL1C_c10000027@WSSedL1C_1000002711	NA	207	25	viral	Protein of unknown function (DUF669)
IMG/VR-VPFs	YP_003987398@NC_014649	NA	432	25	viral	sp|Q5UNT0|YL674_MIMIV Putative BTB/POZ domain-containing protein L674
IMG/VR-VPFs	YP_007008071@NC_019530	NA	276	25	viral	REFSEQ hypothetical protein
IMG/VR-VPFs	YP_006907709@NC_018857	NA	288	25	viral	REFSEQ hypothetical protein
IMG/VR-VPFs	YP_001994892@NC_011023	NA	82	25	viral	REFSEQ hypothetical protein
IMG/VR-VPFs	7000000171@SRS052697_LANL_scaffold_51535@SRS052697_LANL_scaffold_51535_gene_98396	NA	172	25	viral	NA
IMG/VR-VPFs	AGH07300@HQ317292	NA	72	25	viral	NA
IMG/VR-VPFs	NP_958277@NC_005345	NA	329	25	viral	REFSEQ capsid maturation protease
IMG/VR-VPFs	YP_398558@NC_007581	NA	891	35	viral	sp|O31978|YOMG_BACSU SPbeta prophage-derived uncharacterized protein YomG
[truncated: 13,959 more rows]

## Sheet: S2
NCBI assembly accession	NCBI id	NCBI name	Genome length	CDS count	NCBI isolation source	VOG clade	NCBI lineage
GCA_000427115.1	307691	Choristoneura biennis entomopoxvirus	10288	333		NCLDV	Viruses; Poxviridae; Entomopoxvirinae; Betaentomopoxvirus
GCA_000427155.1	281182	Mythimna separata entomopoxvirus 'L'	1293572	306		NCLDV	Viruses; Poxviridae; Entomopoxvirinae; Betaentomopoxvirus; Mythimna separata entomopoxvirus
GCA_000427175.1	282895	Choristoneura rosaceana entomopoxvirus 'L'	1293539	301		NCLDV	Viruses; Poxviridae; Entomopoxvirinae; Betaentomopoxvirus; Choristoneura rosaceana entomopoxvirus
GCA_000529295.1	142709	Spodoptera exigua multiple nucleopolyhedrovirus	10454	143		BaculoNudi	Viruses; Baculoviridae; Alphabaculovirus
GCA_000529585.1	135718	Spodoptera exigua multiple nucleopolyhedrovirus	10454	135		BaculoNudi	Viruses; Baculoviridae; Alphabaculovirus
GCA_000530085.1	135653	Spodoptera exigua multiple nucleopolyhedrovirus	10454	136		BaculoNudi	Viruses; Baculoviridae; Alphabaculovirus
GCA_000530135.1	134972	Spodoptera exigua multiple nucleopolyhedrovirus	10454	136		BaculoNudi	Viruses; Baculoviridae; Alphabaculovirus
GCA_000530235.2	135556	Spodoptera exigua multiple nucleopolyhedrovirus	10454	134		BaculoNudi	Viruses; Baculoviridae; Alphabaculovirus
GCA_000530255.2	135395	Spodoptera exigua multiple nucleopolyhedrovirus	10454	134		BaculoNudi	Viruses; Baculoviridae; Alphabaculovirus
GCA_000689295.1	135292	Spodoptera exigua multiple nucleopolyhedrovirus	10454	135		BaculoNudi	Viruses; Baculoviridae; Alphabaculovirus
GCA_000819615.1	5386	Escherichia virus phiX174	10847	7		Microviridae	Viruses; Microviridae; Bullavirinae; Sinsheimervirus
GCA_000820355.1	5906	Sclerophthora macrospora virus A	191289	2		Riboviria	Viruses; Riboviria; unclassified Riboviria; unclassified ssRNA viruses; unclassified ssRNA positive-strand viruses
GCA_000820495.2	14522	Influenza B virus (B/Lee/1940)	518987	9		Riboviria	Viruses; Riboviria; Negarnaviricota; Polyploviricotina; Insthoviricetes; Articulavirales; Orthomyxoviridae; Betainfluenzavirus; Influenza B virus
GCA_000836805.1	4529	Guinea pig Chlamydia phage	90963	6		Microviridae	Viruses; Microviridae; Gokushovirinae; Chlamydiamicrovirus; Chlamydia virus CPG1
GCA_000836825.1	4697	Bos taurus polyomavirus 1	1891754	5	from infected monkey kidney cell cultures	PolyoPapillo	Viruses; Polyomaviridae
GCA_000836865.1	8028	Alphapapillomavirus 12	10570	8		PolyoPapillo	Viruses; Papillomaviridae; Firstpapillomavirinae; Alphapapillomavirus
GCA_000836905.1	33593	Escherichia virus P2	10679	43		Caudovirales	Viruses; Caudovirales; Myoviridae; Peduovirinae; Peduovirus
GCA_000836925.1	8454	Enterobacteria phage If1	10868	13		Inoviridae	Viruses; Inoviridae; Escherichia virus If1
GCA_000836945.1	168903	Escherichia virus T4	10665	265		Caudovirales	Viruses; Caudovirales; Myoviridae; Tevenvirinae; Tequatrovirus
GCA_000836965.1	40751	Escherichia virus HK022	10742	66		Caudovirales	Viruses; Caudovirales; Siphoviridae; Hendrixvirus
GCA_000836985.1	39807	Streptococcus virus Sfi11	78541	52		Caudovirales	Viruses; Caudovirales; Siphoviridae; Brussowvirus
GCA_000837005.1	2915	Torque teno mini virus 9	687377	3		NA	Viruses; Anelloviridae; Betatorquevirus
GCA_000837025.1	14927	Enterobacteria phage PRD1	10658	26		DJRphages	Viruses; Tectiviridae; Alphatectivirus; Pseudomonas virus PRD1
GCA_000837045.1	1291	Coconut foliar decay virus	12474	1		CressDNAParvo	Viruses; Nanoviridae
GCA_000837065.1	4754	Mus musculus polyomavirus 2	1891770	4		PolyoPapillo	Viruses; Polyomaviridae; Betapolyomavirus
GCA_000837085.1	7868	Kappapapillomavirus 2	10623	7		PolyoPapillo	Viruses; Papillomaviridae; Firstpapillomavirinae; Kappapapillomavirus
GCA_000837105.1	5155	Tomato mottle virus-[Florida]	223359	5		CressDNAParvo	Viruses; Geminiviridae; Begomovirus; Tomato mottle virus
GCA_000837125.1	131995	Orgyia pseudotsugata multiple nucleopolyhedrovirus	262177	149		BaculoNudi	Viruses; Baculoviridae; Alphabaculovirus
GCA_000837145.1	128413	Bombyx mori nucleopolyhedrovirus	271108	140		BaculoNudi	Viruses; Baculoviridae; Alphabaculovirus
GCA_000837205.1	5204	Tomato rugose mosaic virus-[Ube]	223360	6		CressDNAParvo	Viruses; Geminiviridae; Begomovirus; Tomato rugose mosaic virus
GCA_000837225.1	36717	Escherichia virus Mu	10677	55		Caudovirales	Viruses; Caudovirales; Myoviridae; Muvirus
GCA_000837245.1	50550	Mycobacterium virus Bxb1	148603	84		Caudovirales	Viruses; Caudovirales; Siphoviridae; Fromanvirus
GCA_000837285.2	3382	Discula destructiva virus 1	148880	2		Riboviria	Viruses; Riboviria; Partitiviridae; Gammapartitivirus
GCA_000837305.1	5242	Cucurbit leaf crumple virus	134681	5		CressDNAParvo	Viruses; Geminiviridae; Begomovirus
GCA_000837325.1	1821	Goose circovirus	146032	2		CressDNAParvo	Viruses; Circoviridae; Circovirus
GCA_000837345.1	8303	Blueberry red ringspot virus	172220	8		Retrovirales	Viruses; Ortervirales; Caulimoviridae; Soymovirus
GCA_000837365.1	40739	Streptococcus virus Sfi21	64186	54		Caudovirales	Viruses; Caudovirales; Siphoviridae; Moineauvirus
GCA_000837385.1	42942	Staphylococcus virus phiSLT	130478	68		Caudovirales	Viruses; Caudovirales; Siphoviridae; Triavirus
GCA_000837405.1	43081	Staphylococcus virus phiETA	106284	65		Caudovirales	Viruses; Caudovirales; Siphoviridae; Phietavirus
GCA_000837425.1	57416	Sinorhizobium phage PBC5	179237	64		Caudovirales	Viruses; Caudovirales; Podoviridae; unclassified Podoviridae
GCA_000837465.1	52797	Mycobacterium phage TM4	88870	86		Caudovirales	Viruses; Caudovirales; Siphoviridae; Timquatrovirus; Mycobacterium virus TM4
GCA_000837525.1	155060	Mamestra configurata nucleopolyhedrovirus A	207830	159		BaculoNudi	Viruses; Baculoviridae; Alphabaculovirus
GCA_000837565.1	5508	Watermelon chlorotic stunt virus	35341	6		CressDNAParvo	Viruses; Geminiviridae; Begomovirus
GCA_000837585.1	377	Solanum nodiflorum mottle virus satellite RNA	195061	1		NA	Viruses; Satellites; RNA satellites; Single stranded RNA satellites; Circular single stranded RNA satellites
GCA_000837605.1	5216	Tomato mosaic Havana virus-[Quivican]	223357	6		CressDNAParvo	Viruses; Geminiviridae; Begomovirus; Tomato mosaic Havana virus
GCA_000837625.1	5517	Bovine parvovirus	10784	4		NA	Viruses; Parvoviridae; Parvovirinae; Bocaparvovirus; Ungulate bocaparvovirus 1
GCA_000837645.1	5243	Macaca mulatta polyomavirus 1	1891767	5		PolyoPapillo	Viruses; Polyomaviridae; Betapolyomavirus
GCA_000837665.1	22172	Lactococcus virus c2	31537	37		Caudovirales	Viruses; Caudovirales; Siphoviridae; Ceduovirus
GCA_000837685.1	134416	Bacillus virus SPbeta	66797	178		Caudovirales	Viruses; Caudovirales; Siphoviridae; Spbetavirus
GCA_000837705.1	5251	Squash leaf curl virus	10829	6		CressDNAParvo	Viruses; Geminiviridae; Begomovirus
GCA_000837725.1	61670	Enterobacteria phage 933W	10730	87		Caudovirales	Viruses; Caudovirales; Podoviridae; Sepvirinae; Traversvirus; Escherichia virus 933W
GCA_000837745.1	36524	Hamiltonella virus APSE1	67571	39		Caudovirales	Viruses; Caudovirales; Podoviridae
GCA_000837765.1	1758	Porcine circovirus 1	133704	2		CressDNAParvo	Viruses; Circoviridae; Circovirus
GCA_000837785.1	7565	Kappapapillomavirus 1	122291	6		PolyoPapillo	Viruses; Papillomaviridae; Firstpapillomavirinae; Kappapapillomavirus
GCA_000837805.1	5833	Pseudomonas phage Pf3	10872	9		Inoviridae	Viruses; Inoviridae; Pseudomonas virus Pf3
GCA_000837845.1	3311	Ground squirrel hepatitis virus	10406	2		Hepadnaviridae	Viruses; Hepadnaviridae; Orthohepadnavirus
GCA_000837865.1	5153	Human polyomavirus 1	1891762	5		PolyoPapillo	Viruses; Polyomaviridae; Betapolyomavirus
GCA_000837885.1	32355	Haemophilus virus HP1	10690	43		Caudovirales	Viruses; Caudovirales; Myoviridae; Peduovirinae; Hpunavirus
GCA_000837905.1	5237	Sida golden mosaic virus	51034	5		CressDNAParvo	Viruses; Geminiviridae; Begomovirus
GCA_000837925.1	8651	Vibrio phage fs2	83201	11		Inoviridae	Viruses; Inoviridae; Saetivirus; Vibrio virus fs2
GCA_000837945.1	178733	Xestia c-nigrum granulovirus	51677	169		BaculoNudi	Viruses; Baculoviridae; Betabaculovirus
GCA_000837965.1	28451	Lactococcus virus sk1	31532	56		Caudovirales	Viruses; Caudovirales; Siphoviridae; Skunavirus
GCA_000838005.1	100999	Plutella xylostella granulovirus	98383	119		BaculoNudi	Viruses; Baculoviridae; Betabaculovirus
GCA_000838025.1	131405	Helicoverpa armigera nucleopolyhedrovirus G4	148363	134		BaculoNudi	Viruses; Baculoviridae; Alphabaculovirus; Helicoverpa armigera nucleopolyhedrovirus
GCA_000838045.1	14957	Lactococcus phage bIL310	151538	26		Caudovirales	Viruses; Caudovirales; Siphoviridae; unclassified Siphoviridae
GCA_000838065.1	37667	Lactococcus phage TP901-1	35345	55		Caudovirales	Viruses; Caudovirales; Siphoviridae; unclassified Siphoviridae
GCA_000838105.1	212482	Invertebrate iridescent virus 6	176652	207		NCLDV	Viruses; Iridoviridae; Betairidovirinae; Iridovirus
GCA_000838125.1	108252	Culex nigripalpus nucleopolyhedrovirus	130556	94		BaculoNudi	Viruses; Baculoviridae; Deltabaculovirus
GCA_000838145.1	40900	Sulfolobus islandicus filamentous virus	176106	70		LigamenAmpullaBicaudaTurri	Viruses; Ligamenvirales; Lipothrixviridae; Betalipothrixvirus
GCA_000838205.2	43106	Temperate phage phiNIH1.1	173707	67		Caudovirales	Viruses; Caudovirales; Siphoviridae; unclassified Siphoviridae
GCA_000838265.1	137969	Human gammaherpesvirus 8	37296	104	classic Kaposi's sarcoma	Herpesvirales	Viruses; Herpesvirales; Herpesviridae; Gammaherpesvirinae; Rhadinovirus
GCA_000838345.1	5205	Tomato chlorotic mottle virus-[Brazil]	223338	5		CressDNAParvo	Viruses; Geminiviridae; Begomovirus; Tomato chlorotic mottle virus
GCA_000838365.1	5570	South African cassava mosaic virus	63723	9		CressDNAParvo	Viruses; Geminiviridae; Begomovirus
GCA_000838385.1	5223	Chino del tomate virus-[IC]	222455	5		CressDNAParvo	Viruses; Geminiviridae; Begomovirus; Chino del tomate virus
GCA_000838405.1	5106	Cabbage leaf curl virus	51336	6		CressDNAParvo	Viruses; Geminiviridae; Begomovirus
GCA_000838425.1	2766	Tomato leaf curl virus-[AU]	223353	4		CressDNAParvo	Viruses; Geminiviridae; Begomovirus; Tomato leaf curl virus
GCA_000838445.1	15465	Sulfolobus spindle-shaped virus 1	244589	33		FuselloGutta	Viruses; Fuselloviridae; Alphafusellovirus
GCA_000838465.1	5149	Minute virus of mice	10794	3		NA	Viruses; Parvoviridae; Parvovirinae; Protoparvovirus; Rodent protoparvovirus 1
GCA_000838485.1	133894	Autographa californica nucleopolyhedrovirus	46015	146		BaculoNudi	Viruses; Baculoviridae; Alphabaculovirus; Autographa californica multiple nucleopolyhedrovirus
GCA_000838505.1	7313	Human papillomavirus type 60	40540	6		PolyoPapillo	Viruses; Papillomaviridae; Firstpapillomavirinae; Gammapapillomavirus; Gammapapillomavirus 4
GCA_000838545.1	5201	Bean dwarf mosaic virus	10838	5		CressDNAParvo	Viruses; Geminiviridae; Begomovirus
GCA_000838565.1	236120	Melanoplus sanguinipes entomopoxvirus 'O'	2083191	254		NCLDV	Viruses; Poxviridae; Entomopoxvirinae; Melanoplus sanguinipes entomopoxvirus
GCA_000838605.1	288539	Fowlpox virus	10261	251		NCLDV	Viruses; Poxviridae; Chordopoxvirinae; Avipoxvirus
GCA_000838625.1	8159	Cassava vein mosaic virus	38062	4		Retrovirales	Viruses; Ortervirales; Caulimoviridae; Cavemovirus
GCA_000838665.1	5150	Potato yellow mosaic virus	10827	6		CressDNAParvo	Viruses; Geminiviridae; Begomovirus
GCA_000838685.1	2701	Digitaria streak virus	10837	4		CressDNAParvo	Viruses; Geminiviridae; Mastrevirus
GCA_000838705.1	8374	Deltapapillomavirus 2	10564	6		PolyoPapillo	Viruses; Papillomaviridae; Firstpapillomavirinae; Deltapapillomavirus
GCA_000838745.1	5169	Tomato mottle Taino virus	223358	7		CressDNAParvo	Viruses; Geminiviridae; Begomovirus
GCA_000838765.1	31754	Lactococcus virus bIL170	63118	61		Caudovirales	Viruses; Caudovirales; Siphoviridae; Skunavirus
GCA_000838785.1	5454	Periplaneta fuliginosa densovirus	97344	5		NA	Viruses; Parvoviridae; Densovirinae; Ambidensovirus; Blattodean ambidensovirus 1
GCA_000838825.1	130608	Alcelaphine gammaherpesvirus 1	35252	75		Herpesvirales	Viruses; Herpesvirales; Herpesviridae; Gammaherpesvirinae; Macavirus
GCA_000838845.1	164270	Gallid alphaherpesvirus 3	35250	104		Herpesvirales	Viruses; Herpesvirales; Herpesviridae; Alphaherpesvirinae; Mardivirus
GCA_000838865.1	4594	Bdellovibrio phage phiMH2K	145579	5		Microviridae	Viruses; Microviridae; Gokushovirinae; Bdellomicrovirus; Bdellovibrio virus MH2K
GCA_000838885.1	35538	Lactococcus phage bIL285	151535	59		Caudovirales	Viruses; Caudovirales; Siphoviridae; unclassified Siphoviridae
GCA_000838905.1	38297	Salmonella virus HK620	155148	55		Caudovirales	Viruses; Caudovirales; Podoviridae; Lederbergvirus
GCA_000838945.1	7687	Sugarcane bacilliform IM virus	362398	3		Retrovirales	Viruses; Ortervirales; Caulimoviridae; Badnavirus
GCA_000838965.1	118584	Epiphyas postvittana nucleopolyhedrovirus	70600	127		BaculoNudi	Viruses; Baculoviridae; Alphabaculovirus
GCA_000838985.1	38347	Lactococcus phage Tuc2009	35241	52		Caudovirales	Viruses; Caudovirales; Siphoviridae; unclassified Siphoviridae
GCA_000839005.1	45636	Staphylococcus prophage phiPV83	129009	68		Caudovirales	Viruses; Caudovirales; Siphoviridae; Biseptimavirus; unclassified Biseptimavirus
GCA_000839045.1	33106	Vibrio virus K139	70734	44		Caudovirales	Viruses; Caudovirales; Myoviridae; Peduovirinae; Hpunavirus
GCA_000839105.1	205719	Camelpox virus M-96	203173	215		NCLDV	Viruses; Poxviridae; Chordopoxvirinae; Orthopoxvirus; Camelpox virus
GCA_000839145.1	33507	Clostridium phage phi3626	190478	52		Caudovirales	Viruses; Caudovirales; Siphoviridae; unclassified Siphoviridae
GCA_000839185.1	224499	Cowpox virus	10243	207		NCLDV	Viruses; Poxviridae; Chordopoxvirinae; Orthopoxvirus
GCA_000839205.1	7768	Spiroplasma phage 1-C74	185959	14		NA	Viruses; Inoviridae; Vespertiliovirus; Spiroplasma virus C74
GCA_000839225.1	5182	Tomato golden mottle virus	223342	5		CressDNAParvo	Viruses; Geminiviridae; Begomovirus
GCA_000839245.1	5335	Melon chlorotic leaf curl virus	165826	5		CressDNAParvo	Viruses; Geminiviridae; Begomovirus
GCA_000839285.1	366	Velvet tobacco mottle virus Satellite RNA	196095	2		NA	Viruses; Satellites; RNA satellites; Single stranded RNA satellites; Circular single stranded RNA satellites
GCA_000839305.1	5136	Potato yellow mosaic Panama virus	223307	7		CressDNAParvo	Viruses; Geminiviridae; Begomovirus
GCA_000839325.1	134226	Ictalurid herpesvirus 1	10401	98		Herpesvirales	Viruses; Herpesvirales; Alloherpesviridae; Ictalurivirus
GCA_000839345.1	7687	Iotapapillomavirus 1	10567	5		PolyoPapillo	Viruses; Papillomaviridae; Firstpapillomavirinae; Iotapapillomavirus
GCA_000839365.1	7100	Human papillomavirus type 48	40538	6		PolyoPapillo	Viruses; Papillomaviridae; Firstpapillomavirinae; Gammapapillomavirus; Gammapapillomavirus 2
GCA_000839385.1	7206	Petunia vein clearing virus	59504	2		Retrovirales	Viruses; Ortervirales; Caulimoviridae; Petuvirus
GCA_000839405.1	5941	Diatraea saccharalis densovirus	72003	5		NA	Viruses; Parvoviridae; Densovirinae; Ambidensovirus; unclassified Densovirus
GCA_000839425.1	108409	Ateline gammaherpesvirus 3	85618	70		Herpesvirales	Viruses; Herpesvirales; Herpesviridae; Gammaherpesvirinae; Rhadinovirus
GCA_000839445.1	37370	Streptococcus virus Sfi19	72638	46		Caudovirales	Viruses; Caudovirales; Siphoviridae; Moineauvirus
GCA_000839465.1	35466	Streptococcus virus 7201	112023	45		Caudovirales	Viruses; Caudovirales; Siphoviridae; Moineauvirus
GCA_000839485.1	5075	Porcine parvovirus	10796	2		NA	Viruses; Parvoviridae; Parvovirinae; Protoparvovirus; Ungulate protoparvovirus 1
GCA_000839505.1	5230	Pepper huasteco yellow vein virus	223303	5		CressDNAParvo	Viruses; Geminiviridae; Begomovirus
GCA_000839525.1	4877	Chlamydia virus Chp1	2003327	6		Microviridae	Viruses; Microviridae; Gokushovirinae; Chlamydiamicrovirus
GCA_000839545.1	2750	Chloris striate mosaic virus	10820	4		CressDNAParvo	Viruses; Geminiviridae; Mastrevirus
GCA_000839565.1	5106	Tomato golden mosaic virus-Yellow vein	223341	5		CressDNAParvo	Viruses; Geminiviridae; Begomovirus; Tomato golden mosaic virus
GCA_000839585.1	2705	Panicum streak virus - Karino	268779	4		CressDNAParvo	Viruses; Geminiviridae; Mastrevirus; Panicum streak virus
GCA_000839625.1	46375	Escherichia virus N15	40631	59		Caudovirales	Viruses; Caudovirales; Siphoviridae; Ravinvirus
GCA_000839685.1	5106	Goose parvovirus	38251	2		NA	Viruses; Parvoviridae; Parvovirinae; Dependoparvovirus; Anseriform dependoparvovirus 1
GCA_000839705.1	25220	Trichoplusia ni cypovirus 15	134606	12		Riboviria	Viruses; Riboviria; Reoviridae; Spinareovirinae; Cypovirus; Cypovirus 15
GCA_000839725.1	159160	Meleagrid alphaherpesvirus 1	37108	98		Herpesvirales	Viruses; Herpesvirales; Herpesviridae; Alphaherpesvirinae; Mardivirus
GCA_000839765.1	335593	Ectocarpus siliculosus virus 1	37665	312		NCLDV	Viruses; Phycodnaviridae; Phaeovirus
GCA_000839785.1	123500	Cydia pomonella granulovirus	28289	129		BaculoNudi	Viruses; Baculoviridae; Betabaculovirus
GCA_000839805.1	150773	Lumpy skin disease virus NI-2490	376849	155		NCLDV	Viruses; Poxviridae; Chordopoxvirinae; Capripoxvirus; Lumpy skin disease virus
GCA_000839865.1	135611	Spodoptera exigua multiple nucleopolyhedrovirus	10454	139		BaculoNudi	Viruses; Baculoviridae; Alphabaculovirus
GCA_000839885.1	139342	Spodoptera litura nucleopolyhedrovirus	46242	136		BaculoNudi	Viruses; Baculoviridae; Alphabaculovirus
GCA_000839905.1	37618	Listeria phage PSA	171618	61		Caudovirales	Viruses; Caudovirales; Siphoviridae; Psavirus; Listeria virus PSA
GCA_000839925.1	77670	Halorubrum phage HF2	33771	113		Caudovirales	Viruses; Caudovirales; Myoviridae; unclassified Myoviridae
GCA_000839945.1	2672	Miscanthus streak virus - [91]	268776	4		CressDNAParvo	Viruses; Geminiviridae; Mastrevirus; Miscanthus streak virus
GCA_000839965.1	146454	Swinepox virus	10276	151		NCLDV	Viruses; Poxviridae; Chordopoxvirinae; Suipoxvirus
GCA_000840005.1	5185	Bean calico mosaic virus	31602	5		CressDNAParvo	Viruses; Geminiviridae; Begomovirus
GCA_000840045.1	7981	Milk vetch dwarf virus	67585	9	sieve elements of seedlings of broadbean	CressDNAParvo	Viruses; Nanoviridae; Nanovirus
GCA_000840065.1	2758	Sugarcane streak virus - [Natal]	268781	3		CressDNAParvo	Viruses; Geminiviridae; Mastrevirus; Sugarcane streak virus
GCA_000840085.1	2580	Tobacco yellow dwarf virus	10830	3		CressDNAParvo	Viruses; Geminiviridae; Mastrevirus
GCA_000840105.1	5214	Dicliptera yellow mottle virus	94700	5		CressDNAParvo	Viruses; Geminiviridae; Begomovirus
GCA_000840165.1	149599	Goatpox virus Pellor	376852	152		NCLDV	Viruses; Poxviridae; Chordopoxvirinae; Capripoxvirus; Goatpox virus
GCA_000840205.1	149955	Sheeppox virus 17077-99	376848	148		NCLDV	Viruses; Poxviridae; Chordopoxvirinae; Capripoxvirus; Sheeppox virus
GCA_000840225.1	5242	Bean golden yellow mosaic virus-[Puerto Rico-Japan]	222449	6		CressDNAParvo	Viruses; Geminiviridae; Begomovirus; Bean golden yellow mosaic virus
GCA_000840245.1	48502	Escherichia virus Lambda	10710	62		Caudovirales	Viruses; Caudovirales; Siphoviridae; Lambdavirus
GCA_000840285.1	3323	Woodchuck hepatitis virus	35269	3		Hepadnaviridae	Viruses; Hepadnaviridae; Orthohepadnavirus
GCA_000840305.1	18630	Bacillus virus B103	10778	24		Caudovirales	Viruses; Caudovirales; Podoviridae; Picovirinae; Salasvirus
GCA_000840325.1	6039	Galleria mellonella densovirus	37138	3		NA	Viruses; Parvoviridae; Densovirinae; Ambidensovirus; Lepidopteran ambidensovirus 1
GCA_000840345.1	33350	Lactococcus phage r1t	43685	49		Caudovirales	Viruses; Caudovirales; Siphoviridae; unclassified Siphoviridae
GCA_000840385.1	7458	Taro bacilliform virus	178354	3		Retrovirales	Viruses; Ortervirales; Caulimoviridae; Badnavirus
GCA_000840405.1	10079	Pseudoalteromonas virus PM2	10661	19		DJRphages	Viruses; Corticoviridae; Corticovirus
GCA_000840485.1	5160	Sida golden yellow vein virus-[Jamaica:Liguanea2:2008]	929766	6		CressDNAParvo	Viruses; Geminiviridae; Begomovirus; Sida golden yellow vein virus
GCA_000840505.1	5165	Rhynchosia golden mosaic virus	117198	5		CressDNAParvo	Viruses; Geminiviridae; Begomovirus
GCA_000840525.1	5202	Sida golden mosaic Costa Rica virus	223313	6		CressDNAParvo	Viruses; Geminiviridae; Begomovirus
GCA_000840565.1	75931	Mycobacterium virus CJW1	205869	134		Caudovirales	Viruses; Caudovirales; Siphoviridae; Kostyavirus
GCA_000840585.1	70797	Mycobacterium phage Barnyard	205880	100		Caudovirales	Viruses; Caudovirales; Siphoviridae; Barnyardvirus; Mycobacterium virus Barnyard
GCA_000840605.1	7542	Vibrio phage VGJphi	223524	13		Inoviridae	Viruses; Inoviridae; Fibrovirus; Vibrio virus VGJ
GCA_000840625.2	39672	Salmonella phage epsilon15	215158	45		Caudovirales	Viruses; Caudovirales; Podoviridae; Uetakevirus; Salmonella virus Epsilon15
GCA_000840645.2	31007	Methanothermobacter phage psiM100	173824	46		Caudovirales	Viruses; Caudovirales; Siphoviridae; unclassified Siphoviridae
GCA_000840705.1	164018	Enterobacteria phage RB49	50948	267		Caudovirales	Viruses; Caudovirales; Myoviridae; Tevenvirinae; Krischvirus; Escherichia virus RB49
GCA_000840725.1	57455	Burkholderia phage BcepNazgul	242861	71		Caudovirales	Viruses; Caudovirales; Myoviridae; Nazgulvirus; Burkholderia virus BcepNazgul
GCA_000840765.1	163025	Psittacid alphaherpesvirus 1	50294	108		Herpesvirales	Viruses; Herpesvirales; Herpesviridae; Alphaherpesvirinae; Iltovirus
GCA_000840785.1	5577	Enterobacteria phage G4	10843	6		Microviridae	Viruses; Microviridae; Bullavirinae; Gequatrovirus; Escherichia virus G4
GCA_000840805.1	45503	Pseudomonas virus PaP3	188350	70		Caudovirales	Viruses; Caudovirales; Podoviridae; Bruynoghevirus
GCA_000840825.1	8607	Lambdapapillomavirus 2	35258	8		PolyoPapillo	Viruses; Papillomaviridae; Firstpapillomavirinae; Lambdapapillomavirus
GCA_000840845.1	53373	Burkholderia virus phiE125	180504	72		Caudovirales	Viruses; Caudovirales; Siphoviridae; Stanholtvirus
GCA_000840865.2	63882	Burkholderia virus Bcep22	242527	73		Caudovirales	Viruses; Caudovirales; Podoviridae; Lessievirus
GCA_000840885.2	56275	Mycobacterium virus Che9d	205876	110		Caudovirales	Viruses; Caudovirales; Siphoviridae; Cheoctovirus
GCA_000840905.1	5341	Sida micrantha mosaic virus	228897	5		CressDNAParvo	Viruses; Geminiviridae; Begomovirus
GCA_000840945.1	41708	Staphylococcus virus 77	259901	68		Caudovirales	Viruses; Caudovirales; Siphoviridae; Biseptimavirus
GCA_000840965.1	5415	Horsegram yellow mosaic virus	263793	5	infected leaves	CressDNAParvo	Viruses; Geminiviridae; Begomovirus
GCA_000840985.1	5514	Tomato yellow leaf curl Kanchanaburi virus-[Thailand Kan1]	266800	5	diseased tomato collected in 2001	CressDNAParvo	Viruses; Geminiviridae; Begomovirus; Tomato yellow leaf curl Kanchanaburi virus
GCA_000841005.1	106332	Ambystoma tigrinum stebbensi virus	217733	93		NCLDV	Viruses; Iridoviridae; Alphairidovirinae; Ranavirus; Ambystoma tigrinum virus
GCA_000841045.1	7729	Etapapillomavirus 1	197771	6		PolyoPapillo	Viruses; Papillomaviridae; Firstpapillomavirinae; Etapapillomavirus
GCA_000841065.1	1305	OkLCV satDNA 10	186810	1		NA	Viruses; Tolecusatellitidae; Betasatellite; unclassified Begomovirus-associated DNA beta-like sequences; Okra leaf curl betasatellite
GCA_000841105.1	39325	Bacillus phage phi105	10717	57		Caudovirales	Viruses; Caudovirales; Siphoviridae; unclassified Siphoviridae
GCA_000841125.1	5002	Casphalia extranea densovirus	180586	2		NA	Viruses; Parvoviridae; Densovirinae; Iteradensovirus; Lepidopteran iteradensovirus 2
GCA_000841145.1	43075	Streptococcus virus O1205	85154	57		Caudovirales	Viruses; Caudovirales; Siphoviridae; Brussowvirus
GCA_000841165.1	40679	Salmonella virus ST64T	173443	66		Caudovirales	Viruses; Caudovirales; Podoviridae; Lederbergvirus
GCA_000841185.1	43198	Vibrio phage VHML	207597	62		Caudovirales	Viruses; Caudovirales; Myoviridae; Vhmlvirus; Vibrio virus VHML
GCA_000841205.1	5455	Tomato leaf curl Gujarat virus - [Varanasi]	269306	6	tomato plant showing leaf curl symptoms in 2001	CressDNAParvo	Viruses; Geminiviridae; Begomovirus; Tomato leaf curl Gujarat virus
GCA_000841245.1	43604	Staphylococcus virus 11	12360	65		Caudovirales	Viruses; Caudovirales; Siphoviridae; Phietavirus
GCA_000841325.1	5202	Sida golden mosaic Honduras virus	223316	5		CressDNAParvo	Viruses; Geminiviridae; Begomovirus
GCA_000841365.1	57050	Mycobacterium virus Che9c	205872	80		Caudovirales	Viruses; Caudovirales; Siphoviridae; Chenonavirus
GCA_000841385.2	50913	Mycobacterium virus Bxz2	205870	83		Caudovirales	Viruses; Caudovirales; Siphoviridae; Fromanvirus
GCA_000841405.1	30728	Yersinia virus L413C	227940	39		Caudovirales	Viruses; Caudovirales; Myoviridae; Peduovirinae; Peduovirus
GCA_000841425.1	5256	Goose hemorrhagic polyomavirus	208491	5		PolyoPapillo	Viruses; Polyomaviridae; Gammapolyomavirus; Anser anser polyomavirus 1
GCA_000841445.1	5465	Luffa yellow mosaic virus	207240	5		CressDNAParvo	Viruses; Geminiviridae; Begomovirus
GCA_000841465.1	75898	Halovirus HF1	222645	111		Caudovirales	Viruses; Caudovirales; Myoviridae; unclassified Myoviridae
GCA_000841485.1	99657	Adoxophyes orana granulovirus	170617	110		BaculoNudi	Viruses; Baculoviridae; Betabaculovirus
GCA_000841505.1	110907	Cryptophlebia leucotreta granulovirus	35254	120		BaculoNudi	Viruses; Baculoviridae; Betabaculovirus
GCA_000841525.1	7118	Ralstonia phage p12J	247080	11		Inoviridae	Viruses; Inoviridae; unclassified Inoviridae
GCA_000841545.1	14935	Bacillus phage Bam35c	236750	24		DJRphages	Viruses; Tectiviridae; Betatectivirus; Bacillus virus Bam35
GCA_000841565.1	42259	Lactobacillus phage phig1e	52979	66		Caudovirales	Viruses; Caudovirales; Siphoviridae; unclassified Siphoviridae
GCA_000841605.1	86155	Salmonella phage FelixO1	77775	121		Caudovirales	Viruses; Caudovirales; Myoviridae; Ounavirinae; Felixounavirus; Salmonella virus FelixO1
GCA_000841625.1	7184	Human papillomavirus type 50	40539	5		PolyoPapillo	Viruses; Papillomaviridae; Firstpapillomavirinae; Gammapapillomavirus; Gammapapillomavirus 3
GCA_000841645.1	36798	Lactococcus phage ul36	114416	62		Caudovirales	Viruses; Caudovirales; Siphoviridae; unclassified Siphoviridae
GCA_000841665.1	38208	Enterobacteria phage T3	10759	43		Caudovirales	Viruses; Caudovirales; Podoviridae; Autographivirinae; Teseptimavirus; unclassified Teseptimavirus
GCA_000841685.1	359853	Canarypox virus	44088	320	scab on foot of canary, New Jersey, 1948	NCLDV	Viruses; Poxviridae; Chordopoxvirinae; Avipoxvirus
GCA_000841725.1	42493	Bordetella virus BPP1	194699	50		Caudovirales	Viruses; Caudovirales; Podoviridae; Rauchvirus
GCA_000841765.1	2706	Sugarcane streak Egypt virus - [Giza]	268785	4		CressDNAParvo	Viruses; Geminiviridae; Mastrevirus; Sugarcane streak Egypt virus
GCA_000841785.1	5095	Merremia mosaic virus	77813	5		CressDNAParvo	Viruses; Geminiviridae; Begomovirus
GCA_000841805.1	36748	Burkholderia virus BcepMu	264729	50		Caudovirales	Viruses; Caudovirales; Myoviridae; Bcepmuvirus
GCA_000841825.1	7304	Thetapapillomavirus 1	197772	6	cutaneous papilloma	PolyoPapillo	Viruses; Papillomaviridae; Firstpapillomavirinae; Thetapapillomavirus
GCA_000841845.1	5207	Bean golden mosaic virus-[Brazil]	222444	5		CressDNAParvo	Viruses; Geminiviridae; Begomovirus; Bean golden mosaic virus
GCA_000841865.1	49136	Mycobacterium virus D29	28369	77		Caudovirales	Viruses; Caudovirales; Siphoviridae; Fromanvirus
GCA_000841885.1	58498	Natrialba phage PhiCh1	114777	97		Caudovirales	Viruses; Caudovirales; Myoviridae; Myohalovirus; unclassified Myohalovirus
GCA_000841905.1	209771	Ectromelia virus	12643	216		NCLDV	Viruses; Poxviridae; Chordopoxvirinae; Orthopoxvirus
GCA_000841925.1	231621	Helicoverpa zea nudivirus 2	1128424	110		BaculoNudi	Viruses; Nudiviridae; Betanudivirus; Heliothis zea nudivirus
GCA_000841945.1	7841	Epsilonpapillomavirus 1	40537	6		PolyoPapillo	Viruses; Papillomaviridae; Firstpapillomavirinae; Epsilonpapillomavirus
GCA_000842005.1	1360	Ageratum yellow vein alphasatellite	187850	1		CressDNAParvo	Viruses; Alphasatellitidae; Geminialphasatellitinae; Colecusatellite
GCA_000842085.1	42722	Staphylococcus virus 13	186153	64		Caudovirales	Viruses; Caudovirales; Siphoviridae; Biseptimavirus
GCA_000842125.1	2773	Sweet potato leaf curl Georgia virus-[16]	223330	4		CressDNAParvo	Viruses; Geminiviridae; Begomovirus; Sweet potato leaf curl Georgia virus
GCA_000842165.1	37359	Pseudomonad phage gh-1	197783	40		Caudovirales	Viruses; Caudovirales; Podoviridae; Autographivirinae; Teseptimavirus; Pseudomonas virus gh1
GCA_000842205.1	110865	Mycobacterium virus Omega	205879	214		Caudovirales	Viruses; Caudovirales; Siphoviridae; Omegavirus
GCA_000842245.1	4981	Budgerigar fledgling disease virus - 1	133789	5		PolyoPapillo	Viruses; Polyomaviridae; Gammapolyomavirus; Aves polyomavirus 1
GCA_000842265.1	16687	Streptococcus virus C1	230871	26		Caudovirales	Viruses; Caudovirales; Podoviridae; Picovirinae; Rosenblumvirus
GCA_000842285.1	44373	Xanthomonas virus Xp10	232237	66		Caudovirales	Viruses; Caudovirales; Siphoviridae; Xipdecavirus
GCA_000842325.1	1363	Tomato yellow leaf curl Thailand alphasatellite	2169845	1	tomato	CressDNAParvo	Viruses; Alphasatellitidae; Geminialphasatellitinae; Colecusatellite
GCA_000842345.1	67480	Mycobacterium phage Rosebush	205874	89		Caudovirales	Viruses; Caudovirales; Siphoviridae; Bclasvirinae; Rosebushvirus; Mycobacterium virus Rosebush
GCA_000842365.1	156102	Mycobacterium phage Bxz1	205877	229		Caudovirales	Viruses; Caudovirales; Myoviridae; Bixzunavirus; Mycobacterium virus Bxz1
GCA_000842385.1	138390	Bovine alphaherpesvirus 5	35244	78	bovine brain tissue of animal with fatal encephalitis	Herpesvirales	Viruses; Herpesvirales; Herpesviridae; Alphaherpesvirinae; Varicellovirus
GCA_000842405.1	14796	Sulfolobus spindle-shaped virus 2	244590	28		FuselloGutta	Viruses; Fuselloviridae; Alphafusellovirus
GCA_000842425.1	173591	Aeromonas virus 44RR2	115987	256		Caudovirales	Viruses; Caudovirales; Myoviridae; Biquartavirus
GCA_000842465.1	7308	Xanthomonas virus Cf1c	10862	17		Inoviridae	Viruses; Inoviridae
GCA_000842485.1	37611	Pseudomonas virus D3112	10708	56		Caudovirales	Viruses; Caudovirales; Siphoviridae; Casadabanvirus
GCA_000842505.1	36949	Lactococcus phage bIL309	151537	57		Caudovirales	Viruses; Caudovirales; Siphoviridae; unclassified Siphoviridae
GCA_000842545.1	6034	Mythimna loreyi densovirus	185636	3		NA	Viruses; Parvoviridae; Densovirinae; Ambidensovirus; Lepidopteran ambidensovirus 1; Junonia coenia densovirus
GCA_000842565.1	40190	Lactobacillus prophage Lj965	139870	53		Caudovirales	Viruses; Caudovirales; Siphoviridae; unclassified Siphoviridae
GCA_000842585.1	17385	Sulfolobus virus Kamchatka 1	248496	27		FuselloGutta	Viruses; Fuselloviridae; Alphafusellovirus; Sulfolobus spindle-shaped virus 9
GCA_000842685.1	58638	Actinoplanes phage phiAsp2	279303	73		Caudovirales	Viruses; Caudovirales; Siphoviridae; unclassified Siphoviridae
GCA_000842705.1	29576	Ovine adenovirus 7	114430	28		Adenoviridae	Viruses; Adenoviridae; Atadenovirus; Ovine atadenovirus D
GCA_000842725.1	119217	Phthorimaea operculella granulovirus	192584	118		BaculoNudi	Viruses; Baculoviridae; Betabaculovirus
GCA_000842765.1	5218	Pepper golden mosaic virus	223301	5		CressDNAParvo	Viruses; Geminiviridae; Begomovirus
GCA_000842825.1	5380	Planococcus citri densovirus	159153	4		NA	Viruses; Parvoviridae; Densovirinae; Ambidensovirus; Hemipteran ambidensovirus 1
GCA_000842845.1	6340	Vibrio virus fs1	70203	11		Inoviridae	Viruses; Inoviridae; Fibrovirus
GCA_000842865.1	31508	Haemophilus virus HP2	157239	41		Caudovirales	Viruses; Caudovirales; Myoviridae; Peduovirinae; Hpunavirus
GCA_000842885.1	19604	Thermus virus IN93	1714273	42		Sphaerolipoviridae	Viruses; Sphaerolipoviridae; Gammasphaerolipovirus
GCA_000842945.1	44970	Staphylococcus virus phi12	186152	64		Caudovirales	Viruses; Caudovirales; Siphoviridae; Triavirus
GCA_000842965.1	280334	Pseudomonas virus phiKZ	169683	366		Caudovirales	Viruses; Caudovirales; Myoviridae; Phikzvirus
GCA_000842985.1	5127	Potato yellow mosaic virus	10827	5		CressDNAParvo	Viruses; Geminiviridae; Begomovirus
GCA_000843025.1	5215	Sida yellow vein virus	223321	5		CressDNAParvo	Viruses; Geminiviridae; Begomovirus
GCA_000843065.1	69777	Mycobacterium virus Corndog	205875	118		Caudovirales	Viruses; Caudovirales; Siphoviridae; Corndogvirus
GCA_000843085.1	41831	Streptomyces virus phiBT1	225588	52		Caudovirales	Viruses; Caudovirales; Siphoviridae; Lomovskayavirus
GCA_000843105.1	36596	Lactococcus phage 4268	201847	50		Caudovirales	Viruses; Caudovirales; Siphoviridae; unclassified Siphoviridae
GCA_000843125.1	57930	Enterobacteria phage BP-4795	196242	83		Caudovirales	Viruses; Caudovirales; Siphoviridae; unclassified Siphoviridae
GCA_000843145.1	43769	Salmonella virus SP6	194966	50		Caudovirales	Viruses; Caudovirales; Podoviridae; Autographivirinae; Zindervirus
GCA_000843165.1	34692	Streptococcus phage SM1	157924	57		Caudovirales	Viruses; Caudovirales; Siphoviridae; unclassified Siphoviridae
GCA_000843205.1	2735	Sugarcane streak Reunion virus	78395	3		CressDNAParvo	Viruses; Geminiviridae; Mastrevirus
GCA_000843225.1	39898	Roseobacter virus SIO1	136084	56		Caudovirales	Viruses; Caudovirales; Podoviridae
GCA_000843245.1	233234	Aeromonas virus Aeh1	227470	338		Caudovirales	Viruses; Caudovirales; Myoviridae; Tevenvirinae
GCA_000843265.1	46012	Vibrio virus VpV262	194802	72		Caudovirales	Viruses; Caudovirales; Podoviridae
GCA_000843285.1	5335	Blattella germanica densovirus 1	220638	4		NA	Viruses; Parvoviridae; Densovirinae; Ambidensovirus; Blattodean ambidensovirus 2
GCA_000843305.1	149696	Callitrichine gammaherpesvirus 3	106331	126		Herpesvirales	Viruses; Herpesvirales; Herpesviridae; Gammaherpesvirinae; Lymphocryptovirus
GCA_000843325.1	190289	Molluscum contagiosum virus subtype 1	10280	155		NCLDV	Viruses; Poxviridae; Chordopoxvirinae; Molluscipoxvirus; Molluscum contagiosum virus
GCA_000843345.1	37555	Yersinia phage phiA1122	227720	44		Caudovirales	Viruses; Caudovirales; Podoviridae; Autographivirinae; Teseptimavirus; unclassified Teseptimavirus
GCA_000843365.1	6882	Vibrio phage VSK	181604	14		Inoviridae	Viruses; Inoviridae; Fibrovirus; Vibrio virus fs1
GCA_000843405.1	30636	Salmonella virus PsP3	12407	41		Caudovirales	Viruses; Caudovirales; Myoviridae; Peduovirinae; Peduovirus
GCA_000843425.1	38384	Lactobacillus prophage Lj928	139872	55		Caudovirales	Viruses; Caudovirales; Siphoviridae; unclassified Siphoviridae
GCA_000843445.1	16473	Sulfolobus virus Ragged Hills	256994	31		FuselloGutta	Viruses; Fuselloviridae; Alphafusellovirus; Sulfolobus spindle-shaped virus 8
GCA_000843485.1	32172	Lactococcus phage phiLC3	12390	48		Caudovirales	Viruses; Caudovirales; Siphoviridae; unclassified Siphoviridae
GCA_000843505.1	2993	Beet curly top virus - California [Logan]	268960	5		CressDNAParvo	Viruses; Geminiviridae; Curtovirus; Beet curly top virus
GCA_000843525.1	5128	Tomato yellow margin leaf curl virus	260909	6		CressDNAParvo	Viruses; Geminiviridae; Begomovirus
GCA_000843545.1	43783	Pseudomonas phage PaP2	270673	52		Caudovirales	Viruses; Caudovirales; Podoviridae; unclassified Podoviridae
GCA_000843565.1	5454	Squash leaf curl Philippines virus	269277	5		CressDNAParvo	Viruses; Geminiviridae; Begomovirus
GCA_000843605.1	42415	Burkholderia virus BcepC6B	279280	50		Caudovirales	Viruses; Caudovirales; Podoviridae; Rauchvirus
GCA_000843625.1	86462	Neodiprion sertifer nucleopolyhedrovirus	111874	87		BaculoNudi	Viruses; Baculoviridae; Gammabaculovirus
GCA_000843645.2	18855	Mycoplasma phage phiMFV1	280702	19		Caudovirales	Viruses; unclassified viruses; unclassified bacterial viruses
GCA_000843665.1	41401	Staphylococcus phage PVL	71366	64		Caudovirales	Viruses; Caudovirales; Siphoviridae; Biseptimavirus; unclassified Biseptimavirus
GCA_000843685.1	161773	Myxoma virus	10273	166		NCLDV	Viruses; Poxviridae; Chordopoxvirinae; Leporipoxvirus
GCA_000843725.1	241087	Panine betaherpesvirus 2	188763	174	male chimpanzee (Pan troglodytes number 4x148) born in New York on 31 December 1975	Herpesvirales	Viruses; Herpesvirales; Herpesviridae; Betaherpesvirinae; Cytomegalovirus
GCA_000843745.1	113220	Adoxophyes honmai nucleopolyhedrovirus	224399	107		BaculoNudi	Viruses; Baculoviridae; Alphabaculovirus
GCA_000843785.1	244834	Vibrio phage KVP40	75320	382		Caudovirales	Viruses; Caudovirales; Myoviridae; Tevenvirinae; Schizotequatrovirus; Vibrio virus KVP40
GCA_000843805.1	129908	Rhodothermus phage RM378	148943	150		Caudovirales	Viruses; Caudovirales; Myoviridae; unclassified Myoviridae
GCA_000843825.1	143461	Suid alphaherpesvirus 1	10345	92		Herpesvirales	Viruses; Herpesvirales; Herpesviridae; Alphaherpesvirinae; Varicellovirus
GCA_000843885.1	2037	Columbid circovirus	126070	2		CressDNAParvo	Viruses; Circoviridae; Circovirus; Pigeon circovirus
GCA_000843905.1	1387	Chili leaf curl betasatellite	2010286	1		NA	Viruses; Tolecusatellitidae; Betasatellite
GCA_000843925.1	1353	Bhendi yellow vein mosaic betasatellite	908070	1		NA	Viruses; Tolecusatellitidae; Betasatellite
GCA_000843965.1	1993	Beak and feather disease virus	77856	2		CressDNAParvo	Viruses; Circoviridae; Circovirus
GCA_000843985.2	184439	Equid gammaherpesvirus 2	12657	94	nasal secretions	Herpesvirales	Viruses; Herpesvirales; Herpesviridae; Gammaherpesvirinae; Percavirus
GCA_000844005.1	5372	Mesocricetus auratus polyomavirus 1	1891729	4		PolyoPapillo	Viruses; Polyomaviridae; Alphapolyomavirus
GCA_000844025.1	150224	Equid alphaherpesvirus 1	10326	97		Herpesvirales	Viruses; Herpesvirales; Herpesviridae; Alphaherpesvirinae; Varicellovirus
GCA_000844045.1	134431	Bovine papular stomatitis virus	129727	132	three week old calf with oral lesions, then passaged in primary lamb kidney cells	NCLDV	Viruses; Poxviridae; Chordopoxvirinae; Parapoxvirus
GCA_000844065.1	39853	Vibrio phage VP2	260372	46		Caudovirales	Viruses; Caudovirales; Podoviridae; Enhodamvirus; Vibrio virus VP2
GCA_000844105.1	131680	Agrotis segetum granulovirus	10464	135	China: Urumuqi, Xinjiang	BaculoNudi	Viruses; Baculoviridae; Betabaculovirus
GCA_000844125.1	49220	Streptomyces phage VWB	10702	80		Caudovirales	Viruses; Caudovirales; Siphoviridae; unclassified Siphoviridae
GCA_000844145.1	156789	Macacine alphaherpesvirus 1	10325	95		Herpesvirales	Viruses; Herpesvirales; Herpesviridae; Alphaherpesvirinae; Simplexvirus
GCA_000844165.1	94800	Escherichia virus P1	10678	100		Caudovirales	Viruses; Caudovirales; Myoviridae; Punavirus
GCA_000844185.1	33034	Bovine adenovirus 2	114429	33		Adenoviridae	Viruses; Adenoviridae; Mastadenovirus; Ovine mastadenovirus A
GCA_000844245.1	34446	Bovine adenovirus 3	10510	30		Adenoviridae	Viruses; Adenoviridae; Mastadenovirus; Bovine mastadenovirus B
GCA_000844285.1	45063	Fowl aviadenovirus 9	172864	44		Adenoviridae	Viruses; Adenoviridae; Aviadenovirus; Fowl aviadenovirus D
GCA_000844305.1	7161	Cacao swollen shoot virus	31559	4		Retrovirales	Viruses; Ortervirales; Caulimoviridae; Badnavirus
GCA_000844325.1	1354	Zinnia leaf curl virus-associated DNA beta	220813	1	host leaf	NA	Viruses; Tolecusatellitidae; Betasatellite; unclassified Begomovirus-associated DNA beta-like sequences
GCA_000844345.1	38439	Pseudomonas phage B3	151599	51		Caudovirales	Viruses; Caudovirales; Siphoviridae; Beetrevirus; Pseudomonas virus B3
GCA_000844365.1	5039	Dendrolimus punctatus densovirus	292208	2		NA	Viruses; Parvoviridae; Densovirinae; Iteradensovirus; Lepidopteran iteradensovirus 3
GCA_000844385.1	8101	Canis familiaris papillomavirus 2	292792	7	foot pad	PolyoPapillo	Viruses; Papillomaviridae; Firstpapillomavirinae; Taupapillomavirus; Taupapillomavirus 1
GCA_000844405.1	567960	Cotesia congregata bracovirus	39640	275		Polydnaviridae	Viruses; Polydnaviridae; Bracovirus
GCA_000844425.1	105903	Frog virus 3	10493	94		NCLDV	Viruses; Iridoviridae; Alphairidovirinae; Ranavirus
GCA_000844445.1	39786	Vibrio phage VP5	260827	48		Caudovirales	Viruses; Caudovirales; Podoviridae; Enhodamvirus; Vibrio virus VP5
GCA_000844465.1	1377	Okra leaf curl alphasatellite	518829	1		CressDNAParvo	Viruses; Alphasatellitidae; Geminialphasatellitinae; unclassified Begomovirus-associated alphasatellites
GCA_000844485.1	49534	Myxococcus phage Mx8	49964	79		Caudovirales	Viruses; Caudovirales; Podoviridae; Myxoctovirus; Myxococcus virus Mx8
GCA_000844525.1	5257	Macroptilium yellow mosaic Florida virus	223284	7		CressDNAParvo	Viruses; Geminiviridae; Begomovirus
GCA_000844545.1	3024	Snow goose hepatitis B virus	89623	2		Hepadnaviridae	Viruses; Hepadnaviridae; Avihepadnavirus; Duck hepatitis B virus
GCA_000844565.1	5200	Squash mild leaf curl virus-[Imperial Valley]	223325	6		CressDNAParvo	Viruses; Geminiviridae; Begomovirus; Squash mild leaf curl virus
GCA_000844585.1	48024	Burkholderia virus Bcep43	260373	64		Caudovirales	Viruses; Caudovirales; Myoviridae; Vidavervirus
GCA_000844605.1	35580	Pseudomonas virus phiCTX	35343	43		Caudovirales	Viruses; Caudovirales; Myoviridae; Peduovirinae; Peduovirus
GCA_000844625.1	230138	Rat cytomegalovirus Maastricht	79700	155		Herpesvirales	Viruses; Herpesvirales; Herpesviridae; Betaherpesvirinae; Muromegalovirus; Murid betaherpesvirus 2
GCA_000844645.1	133719	Macaca mulatta rhadinovirus 17577	83534	100		Herpesvirales	Viruses; Herpesvirales; Herpesviridae; Gammaherpesvirinae; Rhadinovirus; Macacine gammaherpesvirus 5
GCA_000844665.1	8063	Faba bean necrotic yellows virus	59817	10		CressDNAParvo	Viruses; Nanoviridae; Nanovirus
GCA_000844705.1	3909	Decapod penstyldensovirus 1	1513224	2		CressDNAParvo	Viruses; Parvoviridae; Densovirinae; Penstyldensovirus
GCA_000844745.1	1347	Ageratum yellow vein betasatellite	185750	1		NA	Viruses; Tolecusatellitidae; Betasatellite
GCA_000844765.1	1372	Papaya leaf curl betasatellite	714640	2		NA	Viruses; Tolecusatellitidae; Betasatellite
GCA_000844785.1	1360	Tomato leaf curl Java virus-[Ageratum] satellite DNA	263578	1		NA	Viruses; Tolecusatellitidae; Betasatellite; Tomato leaf curl Java betasatellite
GCA_000844805.1	4694	Avian adeno-associated virus ATCC VR-865	219704	2		NA	Viruses; Parvoviridae; Parvovirinae; Dependoparvovirus; Avian dependoparvovirus 1
GCA_000844825.1	39937	Enterobacteria phage T7	10760	50		Caudovirales	Viruses; Caudovirales; Podoviridae; Autographivirinae; Teseptimavirus; Escherichia virus T7
GCA_000844845.1	139962	Orf virus	10258	132	scab material from a kid with severe multifocal, proliferative dermatitis, then propagated in Madin-Darby ovine kidney cells	NCLDV	Viruses; Poxviridae; Chordopoxvirinae; Parapoxvirus
GCA_000844865.1	221454	Rhesus cytomegalovirus strain 68-1	103930	198		Herpesvirales	Viruses; Herpesvirales; Herpesviridae; Betaherpesvirinae; Cytomegalovirus; Macacine betaherpesvirus 3
GCA_000844885.1	186250	Lymphocystis disease virus - isolate China	256729	152		NCLDV	Viruses; Iridoviridae; Alphairidovirinae; Lymphocystivirus; unclassified Lymphocystivirus
GCA_000844925.1	60942	Enterobacteria phage VT2-Sakai	97081	85		Caudovirales	Viruses; Caudovirales; Podoviridae; Sepvirinae; Traversvirus; unclassified Traversvirus
GCA_000845005.1	48836	Escherichia virus T1	1921008	71		Caudovirales	Viruses; Caudovirales; Siphoviridae; Tunavirinae; Tunavirus
GCA_000845025.2	56426	Pseudomonas virus D3	31535	95		Caudovirales	Viruses; Caudovirales; Siphoviridae; Detrevirus
GCA_000845065.1	32308	Sulfolobus islandicus rod-shaped virus 1	157898	47		LigamenAmpullaBicaudaTurri	Viruses; Ligamenvirales; Rudiviridae; Rudivirus
GCA_000845085.1	35937	Human adenovirus 2	10515	32		Adenoviridae	Viruses; Adenoviridae; Mastadenovirus; Human mastadenovirus C
GCA_000845105.1	43804	Fowl aviadenovirus 1	10553	32		Adenoviridae	Viruses; Adenoviridae; Aviadenovirus; Fowl aviadenovirus A
GCA_000845125.1	5558	East African cassava mosaic Zanzibar virus	223275	7		CressDNAParvo	Viruses; Geminiviridae; Begomovirus
GCA_000845165.1	5190	Cotton leaf crumple virus - [Mexico : Sonora]	335400	5		CressDNAParvo	Viruses; Geminiviridae; Begomovirus; Cotton leaf crumple virus
GCA_000845185.1	7722	Trichechus manatus papillomavirus 1	291589	7	sessile cutaneous papilloma of a captive adult female Florida manatee, Willoughby, from the Homosassa Springs State Wildlife Park	PolyoPapillo	Viruses; Papillomaviridae; Firstpapillomavirinae; Rhopapillomavirus; Rhopapillomavirus 1
GCA_000845205.1	6407	Escherichia virus M13	1977402	8		Inoviridae	Viruses; Inoviridae; Inovirus
GCA_000845225.1	5408	Mungbean yellow mosaic virus	33726	5		CressDNAParvo	Viruses; Geminiviridae; Begomovirus
GCA_000845245.1	235646	Human betaherpesvirus 5	10359	187	urine from a congenitally infected child	Herpesvirales	Viruses; Herpesvirales; Herpesviridae; Betaherpesvirinae; Cytomegalovirus
GCA_000845265.1	5425	Corchorus yellow vein virus - [Hoa Binh]	293284	5		CressDNAParvo	Viruses; Geminiviridae; Begomovirus; Corchorus yellow vein virus
GCA_000845285.1	1350	Malvastrum yellow vein Yunnan virus satellite DNA beta	377611	2		NA	Viruses; Tolecusatellitidae; Betasatellite; unclassified Begomovirus-associated DNA beta-like sequences
GCA_000845305.1	3018	Ross's goose hepatitis B virus	259931	2		Hepadnaviridae	Viruses; Hepadnaviridae; Avihepadnavirus; Duck hepatitis B virus
GCA_000845345.1	8174	Peanut chlorotic streak virus	35593	9		Retrovirales	Viruses; Ortervirales; Caulimoviridae; Soymovirus
GCA_000845365.1	7857	Mirabilis mosaic virus	194445	6		Retrovirales	Viruses; Ortervirales; Caulimoviridae; Caulimovirus
GCA_000845385.1	41834	Lactococcus phage bIL286	151536	57		Caudovirales	Viruses; Caudovirales; Siphoviridae; unclassified Siphoviridae
GCA_000845405.1	17663	Sulfolobus turreted icosahedral virus 1	269145	37		Inoviridae	Viruses; Turriviridae; Alphaturrivirus
GCA_000845425.1	48247	Burkholderia virus Bcep781	209052	64		Caudovirales	Viruses; Caudovirales; Myoviridae; Vidavervirus
GCA_000845445.1	48177	Burkholderia virus Bcep1	244310	68		Caudovirales	Viruses; Caudovirales; Myoviridae; Vidavervirus
GCA_000845465.1	112930	Saimiriine gammaherpesvirus 2	10381	75		Herpesvirales	Viruses; Herpesvirales; Herpesviridae; Gammaherpesvirinae; Rhadinovirus
GCA_000845485.1	8300	Felis domesticus papillomavirus type 1	188524	9		PolyoPapillo	Viruses; Papillomaviridae; Firstpapillomavirinae; Lambdapapillomavirus; Lambdapapillomavirus 1
GCA_000845505.1	5132	Muscovy duck parvovirus	37325	2		NA	Viruses; Parvoviridae; Parvovirinae; Dependoparvovirus; Anseriform dependoparvovirus 1; Duck parvovirus
GCA_000845545.1	14900	Bovine ephemeral fever virus	11303	11		Riboviria	Viruses; Riboviria; Negarnaviricota; Haploviricotina; Monjiviricetes; Mononegavirales; Rhabdoviridae; Ephemerovirus; Bovine fever ephemerovirus
GCA_000845565.1	1351	Cotton leaf curl betasatellite	134386	2		NA	Viruses; Tolecusatellitidae; Betasatellite
GCA_000845585.1	1356	Tobacco leaf curl disease associated sequence	169691	1		NA	Viruses; Tolecusatellitidae; Betasatellite; Tobacco leaf curl betasatellite
GCA_000845605.1	1354	Tobacco curly shoot betasatellite	219596	1		NA	Viruses; Tolecusatellitidae; Betasatellite
GCA_000845625.1	1337	Tomato yellow leaf curl Thailand betasatellite	693897	1	tomato	NA	Viruses; Tolecusatellitidae; Betasatellite
GCA_000845665.1	119451	Murid gammaherpesvirus 4	33708	82		Herpesvirales	Viruses; Herpesvirales; Herpesviridae; Gammaherpesvirinae; Rhadinovirus
GCA_000845685.2	159378	Human betaherpesvirus 6A	32603	135		Herpesvirales	Viruses; Herpesvirales; Herpesviridae; Betaherpesvirinae; Roseolovirus
GCA_000845725.1	8253	Cestrum yellow leaf curling virus	175814	7		Retrovirales	Viruses; Ortervirales; Caulimoviridae; Soymovirus
GCA_000845765.1	41724	Salmonella virus P22	10754	66		Caudovirales	Viruses; Caudovirales; Podoviridae; Lederbergvirus
GCA_000845805.1	31301	Bovine adenovirus 4	70333	30		Adenoviridae	Viruses; Adenoviridae; Atadenovirus; Bovine atadenovirus D
GCA_000845845.1	7932	Carnation etched ring virus	10640	7		Retrovirales	Viruses; Ortervirales; Caulimoviridae; Caulimovirus
GCA_000845865.1	39043	Shigella virus Sf6	10761	60		Caudovirales	Viruses; Caudovirales; Podoviridae; Lederbergvirus
GCA_000845905.1	7743	Figwort mosaic virus	10649	6		Retrovirales	Viruses; Ortervirales; Caulimoviridae; Caulimovirus
GCA_000845925.1	30536	Canine adenovirus 1	10512	31		Adenoviridae	Viruses; Adenoviridae; Mastadenovirus; Canine mastadenovirus A
GCA_000845945.1	33213	Duck adenovirus 1	130329	33		Adenoviridae	Viruses; Adenoviridae; Atadenovirus; Duck atadenovirus A
GCA_000845965.1	26263	Turkey adenovirus 3	41678	23		Adenoviridae	Viruses; Adenoviridae; Siadenovirus; Turkey siadenovirus A
GCA_000845985.1	35083	Human adenovirus D9	10527	33		Adenoviridae	Viruses; Adenoviridae; Mastadenovirus; Human mastadenovirus D
GCA_000846005.2	1349	Tobacco leaf curl Yunnan betasatellite	218845	1		NA	Viruses; Tolecusatellitidae; Betasatellite; unclassified Begomovirus-associated DNA beta-like sequences
GCA_000846025.1	1988	Muscovy duck circovirus	257468	2		CressDNAParvo	Viruses; Circoviridae; Circovirus; Duck circovirus
GCA_000846045.1	131522	Lactobacillus virus LP65	298338	167		Caudovirales	Viruses; Caudovirales; Herelleviridae
GCA_000846065.1	207439	Ostreid herpesvirus 1	261939	153	virions from infected larvae	Herpesvirales	Viruses; Herpesvirales; Malacoherpesviridae; Ostreavirus
GCA_000846105.1	75294	Sulfolobus virus STSV1	285013	75		LigamenAmpullaBicaudaTurri	Viruses; Bicaudaviridae; unclassified Bicaudaviridae
GCA_000846145.1	6087	Enterobacteria phage alpha3	10849	10		Microviridae	Viruses; Microviridae; Bullavirinae; Alphatrevirus; Escherichia virus alpha3
GCA_000846205.1	161046	Lymantria dispar multiple nucleopolyhedrovirus	10449	155		BaculoNudi	Viruses; Baculoviridae; Alphabaculovirus
GCA_000846225.1	59471	Mycobacterium virus Che8	205868	110		Caudovirales	Viruses; Caudovirales; Siphoviridae; Cheoctovirus
GCA_000846245.1	5196	Macroptilium mosaic Puerto Rico virus	223282	5		CressDNAParvo	Viruses; Geminiviridae; Begomovirus
GCA_000846265.1	177874	Gallid alphaherpesvirus 2	10390	109		Herpesvirales	Viruses; Herpesvirales; Herpesviridae; Alphaherpesvirinae; Mardivirus
GCA_000846285.1	7461	Human papillomavirus type 92	211787	7	basal cell carcinoma from temple of an immuno-competent 89 year old man	PolyoPapillo	Viruses; Papillomaviridae; Firstpapillomavirinae; Betapapillomavirus; Betapapillomavirus 4
GCA_000846305.1	54865	Burkholderia virus phi1026b	255131	77		Caudovirales	Viruses; Caudovirales; Siphoviridae; Stanholtvirus
GCA_000846345.1	145597	Equid alphaherpesvirus 4	10331	93		Herpesvirales	Viruses; Herpesvirales; Herpesviridae; Alphaherpesvirinae; Varicellovirus
GCA_000846365.1	162114	Human betaherpesvirus 6B	32604	130		Herpesvirales	Viruses; Herpesvirales; Herpesviridae; Betaherpesvirinae; Roseolovirus
GCA_000846425.1	8805	Mouse mammary tumor virus	11757	5		Retrovirales	Viruses; Ortervirales; Retroviridae; Orthoretrovirinae; Betaretrovirus
GCA_000846445.1	1351	Ageratum yellow leaf curl betasatellite	169687	3		NA	Viruses; Tolecusatellitidae; Betasatellite
GCA_000846465.1	1307	Okra yellow vein disease associated sequence	169693	2		NA	Viruses; Tolecusatellitidae; Betasatellite; unclassified Begomovirus-associated DNA beta-like sequences
GCA_000846485.1	1356	Eupatorium yellow vein betasatellite	221054	1		NA	Viruses; Tolecusatellitidae; Betasatellite
GCA_000846545.1	52297	Mycobacterium virus L5	31757	89		Caudovirales	Viruses; Caudovirales; Siphoviridae; Fromanvirus
GCA_000846565.1	4682	Avian adeno-associated virus strain DA-1	281492	3		NA	Viruses; Parvoviridae; Parvovirinae; Dependoparvovirus; Avian dependoparvovirus 1
GCA_000846585.1	171096	Macacine gammaherpesvirus 4	45455	100		Herpesvirales	Viruses; Herpesvirales; Herpesviridae; Gammaherpesvirinae; Lymphocryptovirus
GCA_000846625.1	39166	Lactobacillus phage phiAT3	279281	55		Caudovirales	Viruses; Caudovirales; Siphoviridae; unclassified Siphoviridae
GCA_000846645.1	148317	Staphylococcus virus K	221915	235		Caudovirales	Viruses; Caudovirales; Herelleviridae; Twortvirinae; Kayvirus
GCA_000846665.1	5470	Indian cassava mosaic virus	31600	6		CressDNAParvo	Viruses; Geminiviridae; Begomovirus
GCA_000846685.1	34214	Human mastadenovirus F	130309	30		Adenoviridae	Viruses; Adenoviridae; Mastadenovirus
GCA_000846705.1	34246	Simian adenovirus 3	38420	33		Adenoviridae	Viruses; Adenoviridae; Mastadenovirus; Simian mastadenovirus A
GCA_000846725.1	51601	Klebsiella phage phiKO2	255431	56		Caudovirales	Viruses; Caudovirales; Siphoviridae; unclassified Siphoviridae
GCA_000846745.1	41391	Enterobacteria phage ST104	221029	61		Caudovirales	Viruses; Caudovirales; Podoviridae; Lederbergvirus; unclassified Lederbergvirus
GCA_000846785.1	1952	Canary circovirus	142661	2		CressDNAParvo	Viruses; Circoviridae; Circovirus
GCA_000846805.1	34125	Human adenovirus 12	28282	33		Adenoviridae	Viruses; Adenoviridae; Mastadenovirus; Human mastadenovirus A
GCA_000846825.1	32621	Porcine adenovirus 5	45370	33		Adenoviridae	Viruses; Adenoviridae; Mastadenovirus; Porcine mastadenovirus C
GCA_000846905.1	140131	Singapore grouper iridovirus	262968	141		NCLDV	Viruses; Iridoviridae; Alphairidovirinae; Ranavirus
GCA_000846925.1	41092	Bacillus phage BCJA1c	294382	55		Caudovirales	Viruses; Caudovirales; Siphoviridae; unclassified Siphoviridae
GCA_000846945.1	5610	Bovine parvovirus - 2	172296	2		NA	Viruses; Parvoviridae; Parvovirinae; Copiparvovirus; Ungulate copiparvovirus 1
GCA_000846965.1	150715	Cercopithecine alphaherpesvirus 2	10317	86		Herpesvirales	Viruses; Herpesvirales; Herpesviridae; Alphaherpesvirinae; Simplexvirus
GCA_000846985.1	7107	Vibrio phage KSF1	292443	8		Inoviridae	Viruses; Inoviridae; Vibrio virus KSF1
GCA_000847045.1	330611	Paramecium bursaria Chlorella virus 1	10506	362		NCLDV	Viruses; Phycodnaviridae; Chlorovirus
GCA_000847105.2	2689	Maize streak virus - A[Ama]	268316	3		CressDNAParvo	Viruses; Geminiviridae; Mastrevirus; Maize streak virus
GCA_000847125.1	4176	Aedes albopictus densovirus 2	1513199	3		NA	Viruses; Parvoviridae; Densovirinae; Brevidensovirus; Dipteran brevidensovirus 2
GCA_000847145.1	44010	Bacillus phage SPP1	10724	80		Caudovirales	Viruses; Caudovirales; Siphoviridae; unclassified Siphoviridae
GCA_000847165.1	39600	Yersinia phage phiYeO3-12	110457	46		Caudovirales	Viruses; Caudovirales; Podoviridae; Autographivirinae; Teseptimavirus; unclassified Teseptimavirus
GCA_000847205.1	42575	Enterobacteria phage phiP27	103807	63		Caudovirales	Viruses; Caudovirales; Myoviridae; unclassified Myoviridae
GCA_000847225.1	5227	Abutilon mosaic virus	10815	5		CressDNAParvo	Viruses; Geminiviridae; Begomovirus
GCA_000847245.1	35524	Simian adenovirus 21	198503	38		Adenoviridae	Viruses; Adenoviridae; Mastadenovirus; Human mastadenovirus B; Human adenovirus B2
GCA_000847265.1	34185	Bovine mastadenovirus A	129953	37		Adenoviridae	Viruses; Adenoviridae; Mastadenovirus
GCA_000847305.1	6446	Banana bunchy top virus	12585	5		CressDNAParvo	Viruses; Nanoviridae; Babuvirus
GCA_000847325.1	34450	Simian adenovirus 1	310540	32		Adenoviridae	Viruses; Adenoviridae; Mastadenovirus; Human mastadenovirus G
GCA_000847345.1	11999	Rift Valley fever virus	11588	4	human sera	Riboviria	Viruses; Riboviria; Negarnaviricota; Polyploviricotina; Ellioviricetes; Bunyavirales; Phenuiviridae; Phlebovirus; Rift Valley fever phlebovirus
GCA_000847365.1	3466	Enterobacteria phage GA	12018	3		Riboviria	Viruses; Riboviria; Leviviridae; Levivirus; Escherichia virus BZ13
GCA_000847405.1	4615	Saccharomyces cerevisiae virus L-BC (La)	42478	2		Riboviria	Viruses; Riboviria; Totiviridae; Totivirus; Saccharomyces cerevisiae virus LBCLa
GCA_000847425.1	9550	Pegivirus A	1307800	1		Riboviria	Viruses; Riboviria; Flaviviridae; Pegivirus
GCA_000847445.1	6035	Erysimum latent virus	12152	2		Riboviria	Viruses; Riboviria; Tymovirales; Tymoviridae; Tymovirus
GCA_000847485.1	3569	Enterobacteria phage MS2	12022	3		Riboviria	Viruses; Riboviria; Leviviridae; Levivirus; Escherichia virus MS2
GCA_000847505.1	8952	Human T-lymphotropic virus 2	11909	5		Retrovirales	Viruses; Ortervirales; Retroviridae; Orthoretrovirinae; Deltaretrovirus; Primate T-lymphotropic virus 2
GCA_000847525.1	8294	Alfalfa mosaic virus	12321	4		Riboviria	Viruses; Riboviria; Bromoviridae; Alfamovirus
GCA_000847545.1	6355	Tobacco mild green mosaic virus	12241	4		Riboviria	Viruses; Riboviria; Virgaviridae; Tobamovirus
GCA_000847565.2	8908	Borna disease virus 2	1714622	5		Riboviria	Viruses; Riboviria; Negarnaviricota; Haploviricotina; Monjiviricetes; Mononegavirales; Bornaviridae; Orthobornavirus; Mammalian 1 orthobornavirus
GCA_000847585.1	11488	Barmah Forest virus	11020	3		Riboviria	Viruses; Riboviria; Togaviridae; Alphavirus
GCA_000847625.1	8832	Sacbrood virus	89463	1		Riboviria	Viruses; Riboviria; Picornavirales; Iflaviridae; Iflavirus
GCA_000847645.1	25192	Rice grassy stunt tenuivirus	66266	16		Riboviria	Viruses; Riboviria; Negarnaviricota; Polyploviricotina; Ellioviricetes; Bunyavirales; Phenuiviridae; Tenuivirus
GCA_000847665.1	5241	Leishmania RNA virus 2 - 1	39116	2		Riboviria	Viruses; Riboviria; Totiviridae; Leishmaniavirus; Leishmania RNA virus 2
GCA_000847685.1	6656	Papaya mosaic virus	12181	5		Riboviria	Viruses; Riboviria; Tymovirales; Alphaflexiviridae; Potexvirus
GCA_000847705.1	8284	Vesicular exanthema of swine virus	35612	3		Riboviria	Viruses; Riboviria; Caliciviridae; Vesivirus
GCA_000847745.1	5776	Beet chlorosis virus	131082	5		Riboviria	Viruses; Riboviria; Luteoviridae; Polerovirus
GCA_000847765.1	7560	Indian citrus ringspot virus	104664	3		Riboviria	Viruses; Riboviria; Tymovirales; Alphaflexiviridae; Mandarivirus
GCA_000847805.1	4550	Nodamura virus	12288	2		Riboviria	Viruses; Riboviria; Nodaviridae; Alphanodavirus
GCA_000847825.1	6366	Bamboo mosaic virus	35286	4		Riboviria	Viruses; Riboviria; Tymovirales; Alphaflexiviridae; Potexvirus
GCA_000847845.1	8918	Simian T-lymphotropic virus 3	39101	7		Retrovirales	Viruses; Ortervirales; Retroviridae; Orthoretrovirinae; Deltaretrovirus; Primate T-lymphotropic virus 3
GCA_000847865.1	8405	Garlic virus C	12431	6		Riboviria	Viruses; Riboviria; Tymovirales; Alphaflexiviridae; Allexivirus
GCA_000847905.1	3027	Duck hepatitis B virus	12639	2		Hepadnaviridae	Viruses; Hepadnaviridae; Avihepadnavirus
GCA_000847925.1	8273	Spiroplasma phage 1-R8A2B	10854	13		NA	Viruses; Inoviridae; Vespertiliovirus; Spiroplasma virus R8A2B
GCA_000847945.1	135301	Bovine herpesvirus type 1.1	79889	72		Herpesvirales	Viruses; Herpesvirales; Herpesviridae; Alphaherpesvirinae; Varicellovirus; Bovine alphaherpesvirus 1
GCA_000847965.1	159857	Rabbit fibroma virus	10271	165		NCLDV	Viruses; Poxviridae; Chordopoxvirinae; Leporipoxvirus
GCA_000847985.1	8178	Soybean chlorotic mottle virus	10651	9		Retrovirales	Viruses; Ortervirales; Caulimoviridae; Soymovirus
GCA_000848005.1	5233	Macroptilium yellow mosaic virus	169865	5		CressDNAParvo	Viruses; Geminiviridae; Begomovirus
GCA_000848025.1	43411	Lactobacillus phage A2	51369	64		Caudovirales	Viruses; Caudovirales; Siphoviridae; unclassified Siphoviridae
GCA_000848045.2	41491	Streptomyces virus phiC31	10719	47		Caudovirales	Viruses; Caudovirales; Siphoviridae; Lomovskayavirus
GCA_000848065.1	33501	Tree shrew adenovirus 1	47680	31		Adenoviridae	Viruses; Adenoviridae; Mastadenovirus; Tree shrew mastadenovirus A
GCA_000848085.2	309286	White spot syndrome virus	342409	172		BaculoNudi	Viruses; Nimaviridae; Whispovirus
GCA_000848105.1	1344	Honeysuckle yellow vein betasatellite	221037	1		NA	Viruses; Tolecusatellitidae; Betasatellite
GCA_000848125.1	153080	Human betaherpesvirus 7	10372	112	CD4+ T cells from a healthy individual	Herpesvirales	Viruses; Herpesvirales; Herpesviridae; Betaherpesvirinae; Roseolovirus
GCA_000848185.1	4701	Cucumber necrosis virus	12143	5		Riboviria	Viruses; Riboviria; Tombusviridae; Procedovirinae; Tombusvirus
GCA_000848205.1	13720	Sonchus yellow net nucleorhabdovirus	11307	6		Riboviria	Viruses; Riboviria; Negarnaviricota; Haploviricotina; Monjiviricetes; Mononegavirales; Rhabdoviridae; Nucleorhabdovirus
GCA_000848225.1	12002	Bovine foamy virus	207343	6		Retrovirales	Viruses; Ortervirales; Retroviridae; Spumaretrovirinae; Bovispumavirus
GCA_000848245.1	8372	Cherry green ring mottle virus	65467	4		Riboviria	Viruses; Riboviria; Tymovirales; Betaflexiviridae; Quinvirinae; Robigovirus
GCA_000848285.1	7555	Apple chlorotic leaf spot virus	12175	2		Riboviria	Viruses; Riboviria; Tymovirales; Betaflexiviridae; Trivirinae; Trichovirus
GCA_000848325.1	5284	Leishmania RNA virus 1 - 1	58103	3		Riboviria	Viruses; Riboviria; Totiviridae; Leishmaniavirus; Leishmania RNA virus 1
GCA_000848365.1	4041	Cardamine chlorotic fleck virus	31711	5		Riboviria	Viruses; Riboviria; Tombusviridae; Procedovirinae; Betacarmovirus
GCA_000848405.1	8557	Mason-Pfizer monkey virus	11855	5		Retrovirales	Viruses; Ortervirales; Retroviridae; Orthoretrovirinae; Betaretrovirus
GCA_000848425.1	5202	Sphaeropsis sapinea RNA virus 2	73498	2		Riboviria	Viruses; Riboviria; Totiviridae; Victorivirus
GCA_000848445.1	5662	Cereal yellow dwarf virus RPS	228582	7		Riboviria	Viruses; Riboviria; Luteoviridae; Polerovirus
GCA_000848465.1	8018	Cherry mottle leaf virus	131226	3		Riboviria	Viruses; Riboviria; Tymovirales; Betaflexiviridae; Trivirinae; Trichovirus
GCA_000848485.1	13246	Western chimpanzee simian foamy virus	2170203	6		Retrovirales	Viruses; Ortervirales; Retroviridae; Spumaretrovirinae; Simiispumavirus
GCA_000848505.1	18959	Ebola virus - Mayinga, Zaire, 1976	128952	8		Riboviria	Viruses; Riboviria; Negarnaviricota; Haploviricotina; Monjiviricetes; Mononegavirales; Filoviridae; Ebolavirus; Zaire ebolavirus; Ebola virus
GCA_000848565.1	5853	Soybean dwarf virus	12049	5		Riboviria	Viruses; Riboviria; Luteoviridae; Luteovirus
GCA_000848585.1	16236	Avian avulavirus 6	157619	7		Riboviria	Viruses; Riboviria; Negarnaviricota; Haploviricotina; Monjiviricetes; Mononegavirales; Paramyxoviridae; Avulavirus
GCA_000848605.1	17904	Tupaia paramyxovirus	92129	6		Riboviria	Viruses; Riboviria; Negarnaviricota; Haploviricotina; Monjiviricetes; Mononegavirales; Paramyxoviridae; Orthoparamyxovirinae; Narmovirus; Tupaia narmovirus
GCA_000848625.1	15717	Simian hemorrhagic fever virus	38143	9		Riboviria	Viruses; Riboviria; Nidovirales; Arnidovirineae; Arteriviridae; Simarterivirinae; Deltaarterivirus; Hedartevirus; Deltaarterivirus hemfev
GCA_000848665.1	8660	Garlic virus A	12433	6		Riboviria	Viruses; Riboviria; Tymovirales; Alphaflexiviridae; Allexivirus
GCA_000848685.1	28033	Porcine epidemic diarrhea virus	28295	6		Riboviria	Viruses; Riboviria; Nidovirales; Cornidovirineae; Coronaviridae; Orthocoronavirinae; Alphacoronavirus; Pedacovirus
GCA_000848705.1	15600	Human parainfluenza virus 1 strain Washington/1964	188538	6		Riboviria	Viruses; Riboviria; Negarnaviricota; Haploviricotina; Monjiviricetes; Mononegavirales; Paramyxoviridae; Orthoparamyxovirinae; Respirovirus; Human respirovirus 1
GCA_000848725.1	3762	Tobacco necrosis virus D	12056	5		Riboviria	Viruses; Riboviria; Tombusviridae; Procedovirinae; Betanecrovirus
GCA_000848745.1	8024	Cauliflower mosaic virus	10641	6		Retrovirales	Viruses; Ortervirales; Caulimoviridae; Caulimovirus
GCA_000848765.1	5176	H-1 parvovirus	10799	2		NA	Viruses; Parvoviridae; Parvovirinae; Protoparvovirus; Rodent protoparvovirus 1
GCA_000848805.1	43785	Lactobacillus phage phiadh	12417	66		Caudovirales	Viruses; Caudovirales; Siphoviridae; unclassified Siphoviridae
GCA_000848825.1	39732	Escherichia virus HK97	37554	59		Caudovirales	Viruses; Caudovirales; Siphoviridae; Hendrixvirus
GCA_000848865.1	111362	Infectious spleen and kidney necrosis virus	180170	105		NCLDV	Viruses; Iridoviridae; Alphairidovirinae; Megalocytivirus
GCA_000848885.1	42935	Streptococcus phage EJ-1	12402	75		Caudovirales	Viruses; Caudovirales; Myoviridae; unclassified Myoviridae
GCA_000848905.1	36519	Simian adenovirus 25	175567	34		Adenoviridae	Viruses; Adenoviridae; Mastadenovirus; Human mastadenovirus E
GCA_000848925.1	5323	Canine parvovirus	10788	3		NA	Viruses; Parvoviridae; Parvovirinae; Protoparvovirus; Carnivore protoparvovirus 1; Feline panleukopenia virus
GCA_000848945.1	3051	Sheldgoose hepatitis B virus	259898	2		Hepadnaviridae	Viruses; Hepadnaviridae; Avihepadnavirus; Duck hepatitis B virus
GCA_000848965.1	1424	Tomato leaf curl betasatellite	220812	1		NA	Viruses; Tolecusatellitidae; Betasatellite
GCA_000849025.1	9202	Visna-maedi virus	2169971	5		Retrovirales	Viruses; Ortervirales; Retroviridae; Orthoretrovirinae; Lentivirus
GCA_000849045.1	6151	Foxtail mosaic virus	12179	3		Riboviria	Viruses; Riboviria; Tymovirales; Alphaflexiviridae; Potexvirus
GCA_000849085.1	10011	Rhopalosiphum padi virus	66834	3		Riboviria	Viruses; Riboviria; Picornavirales; Dicistroviridae; Cripavirus
GCA_000849105.1	7800	Helicoverpa armigera stunt virus	37206	3		Riboviria	Viruses; Riboviria; Alphatetraviridae; Omegatetravirus
GCA_000849125.1	6955	Narcissus mosaic virus	12180	4		Riboviria	Viruses; Riboviria; Tymovirales; Alphaflexiviridae; Potexvirus
GCA_000849145.1	12734	Cryphonectria hypovirus 1	40281	3		NA	Viruses; Riboviria; Hypoviridae; Hypovirus
GCA_000849165.1	9256	Ovine lentivirus	11663	6		Retrovirales	Viruses; Ortervirales; Retroviridae; Orthoretrovirinae; Lentivirus; unclassified Lentivirus
GCA_000849185.1	1239	Satellite tobacco mosaic virus	12881	1		CressDNAParvo	Viruses; Riboviria; Virtovirus; Tobacco virtovirus 1
GCA_000849225.1	6424	Cucumber green mottle mosaic virus	12235	4		Riboviria	Viruses; Riboviria; Virgaviridae; Tobamovirus
GCA_000849245.1	6311	Turnip vein-clearing virus	29272	5		Riboviria	Viruses; Riboviria; Virgaviridae; Tobamovirus
GCA_000849265.1	11550	Snakehead virus	103603	7		Riboviria	Viruses; Riboviria; Negarnaviricota; Haploviricotina; Monjiviricetes; Mononegavirales; Rhabdoviridae; Novirhabdovirus; Snakehead novirhabdovirus
GCA_000849285.1	10718	Soil-borne cereal mosaic virus	100887	7		Riboviria	Viruses; Riboviria; Virgaviridae; Furovirus
GCA_000849305.1	15140	Bovine orthopneumovirus	11246	11		Riboviria	Viruses; Riboviria; Negarnaviricota; Haploviricotina; Monjiviricetes; Mononegavirales; Pneumoviridae; Orthopneumovirus
GCA_000849345.1	6376	Cassava common mosaic virus	39046	4		Riboviria	Viruses; Riboviria; Tymovirales; Alphaflexiviridae; Potexvirus
GCA_000849365.1	6562	Cucumber fruit mottle mosaic virus	146499	4		Riboviria	Viruses; Riboviria; Virgaviridae; Tobamovirus
GCA_000849385.1	10205	Taura syndrome virus	142102	2		Riboviria	Viruses; Riboviria; Picornavirales; Dicistroviridae; Aparavirus
GCA_000849405.1	9476	Perina nuda virus	170621	1		Riboviria	Viruses; Riboviria; Picornavirales; Iflaviridae; Iflavirus
GCA_000849445.1	5358	Eimeria brunetti RNA virus 1	155414	2		Riboviria	Viruses; Riboviria; Totiviridae; unclassified Totiviridae
GCA_000849465.1	8432	Cherry necrotic rusty mottle virus	129143	4		Riboviria	Viruses; Riboviria; Tymovirales; Betaflexiviridae; Quinvirinae; Robigovirus
GCA_000849485.1	6298	Wasabi mottle virus	1169032	4		Riboviria	Viruses; Riboviria; Virgaviridae; Tobamovirus
GCA_000849525.1	4538	Striped jack nervous necrosis virus	35297	3		Riboviria	Viruses; Riboviria; Nodaviridae; Betanodavirus
GCA_000849545.1	8531	Apple mosaic virus	12319	6		Riboviria	Viruses; Riboviria; Bromoviridae; Ilarvirus
GCA_000849565.1	14126	Blackcurrant reversion virus	65743	2		Riboviria	Viruses; Riboviria; Picornavirales; Secoviridae; Comovirinae; Nepovirus
GCA_000849585.1	7489	Commelina yellow mottle virus	10653	3		Retrovirales	Viruses; Ortervirales; Caulimoviridae; Badnavirus
GCA_000849605.1	8002	Rice tungro bacilliform virus	10654	3		Retrovirales	Viruses; Ortervirales; Caulimoviridae; Tungrovirus
GCA_000849625.1	19343	Streptococcus phage Cp-1	10747	27		NA	Viruses; Caudovirales; Podoviridae; Picovirinae; Cepunavirus; Streptococcus virus Cp1
GCA_000849645.1	40834	Listeria phage A118	40521	66		Caudovirales	Viruses; Caudovirales; Siphoviridae; unclassified Siphoviridae
GCA_000849665.1	4563	Chlamydia phage 2	105154	5		Microviridae	Viruses; Microviridae; Gokushovirinae; Chlamydiamicrovirus; Chlamydia virus Chp2
GCA_000849685.1	195859	Tupaiid betaherpesvirus 1	10397	123		Herpesvirales	Viruses; Herpesvirales; Herpesviridae; Betaherpesvirinae
GCA_000849705.1	40248	Streptococcus phage MM1	120574	52		Caudovirales	Viruses; Caudovirales; Siphoviridae; unclassified Siphoviridae
GCA_000849725.1	2561	Bean yellow dwarf virus	57119	3		CressDNAParvo	Viruses; Geminiviridae; Mastrevirus
GCA_000849745.1	34094	Porcine adenovirus 3	35265	28		Adenoviridae	Viruses; Adenoviridae; Mastadenovirus; Porcine mastadenovirus A
GCA_000849765.1	130759	Helicoverpa armigera nucleopolyhedrovirus	51313	136		BaculoNudi	Viruses; Baculoviridae; Alphabaculovirus
GCA_000849785.1	1996	Mulard duck circovirus	232802	2		CressDNAParvo	Viruses; Circoviridae; Circovirus; Duck circovirus
GCA_000849825.2	46675	Synechococcus virus P60	151528	55		Caudovirales	Viruses; Caudovirales; Podoviridae; Autographivirinae
GCA_000849905.1	7015	Clover yellow mosaic virus	12177	3		Riboviria	Viruses; Riboviria; Tymovirales; Alphaflexiviridae; Potexvirus
GCA_000849925.1	12314	Bunyamwera virus	35304	4		Riboviria	Viruses; Riboviria; Negarnaviricota; Polyploviricotina; Ellioviricetes; Bunyavirales; Peribunyaviridae; Orthobunyavirus; Bunyamwera orthobunyavirus
GCA_000849945.1	7320	Porcine enteric sapovirus	106333	2		Riboviria	Viruses; Riboviria; Caliciviridae; Sapovirus; Sapporo virus; Sapovirus GIII
GCA_000849965.1	8088	Gibbon ape leukemia virus	11840	3		Retrovirales	Viruses; Ortervirales; Retroviridae; Orthoretrovirinae; Gammaretrovirus
GCA_000849985.1	10702	Soil-borne wheat mosaic virus	28375	6		Riboviria	Viruses; Riboviria; Virgaviridae; Furovirus
GCA_000850005.1	7462	Jaagsiekte sheep retrovirus	11746	5		Retrovirales	Viruses; Ortervirales; Retroviridae; Orthoretrovirinae; Betaretrovirus
GCA_000850025.1	6211	Ononis yellow mosaic virus	12153	2		Riboviria	Viruses; Riboviria; Tymovirales; Tymoviridae; Tymovirus
GCA_000850045.1	11161	Vesicular stomatitis Indiana virus	11277	5		Riboviria	Viruses; Riboviria; Negarnaviricota; Haploviricotina; Monjiviricetes; Mononegavirales; Rhabdoviridae; Vesiculovirus; Indiana vesiculovirus
GCA_000850065.1	11131	Infectious hematopoietic necrosis virus	11290	6		Riboviria	Viruses; Riboviria; Negarnaviricota; Haploviricotina; Monjiviricetes; Mononegavirales; Rhabdoviridae; Novirhabdovirus; Salmonid novirhabdovirus
GCA_000850085.1	9264	Drosophila C virus	64279	2		Riboviria	Viruses; Riboviria; Picornavirales; Dicistroviridae; Cripavirus
GCA_000850105.1	8448	Feline leukemia virus	11768	3		Retrovirales	Viruses; Ortervirales; Retroviridae; Orthoretrovirinae; Gammaretrovirus
GCA_000850125.1	9799	Cryphonectria hypovirus 3	106962	1		NA	Viruses; Riboviria; Hypoviridae; Hypovirus
GCA_000850145.1	10726	Chinese wheat mosaic virus	83544	6		Riboviria	Viruses; Riboviria; Virgaviridae; Furovirus
GCA_000850165.1	5695	Barley yellow dwarf virus PAS	2169985	6		Riboviria	Viruses; Riboviria; Luteoviridae; Luteovirus
GCA_000850185.1	14104	Lactate dehydrogenase-elevating virus	11048	9		Riboviria	Viruses; Riboviria; Nidovirales; Arnidovirineae; Arteriviridae; Variarterivirinae; Gammaarterivirus; Gammaarterivirus lacdeh
GCA_000850205.1	15462	Human respirovirus 3	11216	7		Riboviria	Viruses; Riboviria; Negarnaviricota; Haploviricotina; Monjiviricetes; Mononegavirales; Paramyxoviridae; Orthoparamyxovirinae; Respirovirus
GCA_000850245.1	24822	Lymantria dispar cypovirus 1	165803	10		Riboviria	Viruses; Riboviria; Reoviridae; Spinareovirinae; Cypovirus; Cypovirus 1
GCA_000850285.1	5163	Sphaeropsis sapinea RNA virus 1	73497	2		Riboviria	Viruses; Riboviria; Totiviridae; Victorivirus
GCA_000850305.1	11019	Carp sprivivirus	696863	5		Riboviria	Viruses; Riboviria; Negarnaviricota; Haploviricotina; Monjiviricetes; Mononegavirales; Rhabdoviridae; Sprivivirus
GCA_000850325.1	11822	Australian bat lyssavirus	90961	5		Riboviria	Viruses; Riboviria; Negarnaviricota; Haploviricotina; Monjiviricetes; Mononegavirales; Rhabdoviridae; Lyssavirus
GCA_000850345.1	5964	Bean leafroll virus	12041	4		Riboviria	Viruses; Riboviria; Luteoviridae; Luteovirus
GCA_000850365.1	12035	Equine foamy virus	109270	6		Retrovirales	Viruses; Ortervirales; Retroviridae; Spumaretrovirinae; Equispumavirus
GCA_000850385.1	7850	American plum line pattern virus	134632	4		Riboviria	Viruses; Riboviria; Bromoviridae; Ilarvirus
GCA_000850405.1	12124	Andes orthohantavirus	1980456	3		Riboviria	Viruses; Riboviria; Negarnaviricota; Polyploviricotina; Ellioviricetes; Bunyavirales; Hantaviridae; Mammantavirinae; Orthohantavirus
GCA_000850425.1	14252	Beet soil-borne mosaic virus	76343	10		Riboviria	Viruses; Riboviria; Benyviridae; Benyvirus
GCA_000850445.1	12665	Strawberry mottle virus	167161	3		Riboviria	Viruses; Riboviria; Picornavirales; Secoviridae
GCA_000850465.1	9332	Apple stem pitting virus	35350	4		Riboviria	Viruses; Riboviria; Tymovirales; Betaflexiviridae; Quinvirinae; Foveavirus
GCA_000850505.1	1104	Arabis mosaic virus large satellite RNA	190809	1		NA	Viruses; Satellites; RNA satellites; Single stranded RNA satellites; Large single stranded RNA satellites
GCA_000850545.1	8640	Elm mottle virus	56486	4		Riboviria	Viruses; Riboviria; Bromoviridae; Ilarvirus
GCA_000850585.1	15321	Lettuce infectious yellows virus	31713	9		Riboviria	Viruses; Riboviria; Closteroviridae; Crinivirus
GCA_000850625.1	10411	Peanut clump virus	28355	7		Riboviria	Viruses; Riboviria; Virgaviridae; Pecluvirus
GCA_000850645.1	5273	Barley yellow dwarf virus (ISOLATE MAV-PS1)	31723	4		Riboviria	Viruses; Riboviria; Luteoviridae; Luteovirus; Barley yellow dwarf virus MAV
GCA_000850665.1	4332	Pariacoto virus	103782	3		Riboviria	Viruses; Riboviria; Nodaviridae; Alphanodavirus
GCA_000850685.1	12161	Potato mop-top virus	37128	6		Riboviria	Viruses; Riboviria; Virgaviridae; Pomovirus
GCA_000850705.1	14042	Rice yellow stunt nucleorhabdovirus	59380	7		Riboviria	Viruses; Riboviria; Negarnaviricota; Haploviricotina; Monjiviricetes; Mononegavirales; Rhabdoviridae; Nucleorhabdovirus
GCA_000850725.1	24949	Rice dwarf virus	10991	12		NA	Viruses; Riboviria; Reoviridae; Sedoreovirinae; Phytoreovirus
GCA_000850745.1	9275	Himetobi P virus	81583	3		Riboviria	Viruses; Riboviria; Picornavirales; Dicistroviridae; Triatovirus
GCA_000850765.1	8832	Shallot virus X	31770	6		Riboviria	Viruses; Riboviria; Tymovirales; Alphaflexiviridae; Allexivirus
GCA_000850785.1	8708	Spinach latent virus	42680	6		Riboviria	Viruses; Riboviria; Bromoviridae; Ilarvirus
GCA_000850805.1	8652	Tulare apple mosaic virus	151043	4		Riboviria	Viruses; Riboviria; Bromoviridae; Ilarvirus
GCA_000850825.1	4253	Pea enation mosaic virus 2	193120	5		Riboviria	Viruses; Riboviria; Tombusviridae; Calvusvirinae; Umbravirus
GCA_000850845.1	4674	Trichomonas vaginalis virus 2	674954	2		Riboviria	Viruses; Riboviria; Totiviridae; Trichomonasvirus
GCA_000850885.1	11484	Western equine encephalitis virus	11039	3		Riboviria	Viruses; Riboviria; Togaviridae; Alphavirus
GCA_000850905.1	10306	Sorghum chlorotic spot virus	107804	7		Riboviria	Viruses; Riboviria; Virgaviridae; Furovirus
GCA_000850925.1	2617	Ophiostoma mitovirus 3a	198597	4		Riboviria	Viruses; Riboviria; Narnaviridae; Mitovirus
GCA_000850945.1	2474	Ophiostoma mitovirus 5	88388	1		Riboviria	Viruses; Riboviria; Narnaviridae; Mitovirus
GCA_000850965.1	12511	La Crosse virus	11577	3		Riboviria	Viruses; Riboviria; Negarnaviricota; Polyploviricotina; Ellioviricetes; Bunyavirales; Peribunyaviridae; Orthobunyavirus; California encephalitis orthobunyavirus
GCA_000851005.1	13193	Pseudomonas phage phi12	161736	17		Riboviria	Viruses; Riboviria; Cystoviridae; Cystovirus; Pseudomonas virus phi12
GCA_000851025.1	10066	Lymphocytic choriomeningitis mammarenavirus	11623	3		Riboviria	Viruses; Riboviria; Negarnaviricota; Polyploviricotina; Ellioviricetes; Bunyavirales; Arenaviridae; Mammarenavirus
GCA_000851045.1	7900	Prunus necrotic ringspot virus	37733	4		Riboviria	Viruses; Riboviria; Bromoviridae; Ilarvirus
GCA_000851065.1	10868	Broad bean necrosis virus	79918	9		Riboviria	Viruses; Riboviria; Virgaviridae; Pomovirus
GCA_000851105.1	10358	Indian peanut clump virus	32629	7		Riboviria	Viruses; Riboviria; Virgaviridae; Pecluvirus
GCA_000851125.1	12529	Mirafiori lettuce big-vein virus	200255	6		Riboviria	Viruses; Riboviria; Negarnaviricota; Haploviricotina; Milneviricetes; Serpentovirales; Aspiviridae; Ophiovirus; Mirafiori lettuce big-vein ophiovirus
GCA_000851145.1	13568	Influenza A virus (A/Hong Kong/1073/99(H9N2))	130760	8		Riboviria	Viruses; Riboviria; Negarnaviricota; Polyploviricotina; Insthoviricetes; Articulavirales; Orthomyxoviridae; Alphainfluenzavirus; Influenza A virus; H9N2 subtype
GCA_000851165.1	11375	Kamiti River virus	218849	2		Riboviria	Viruses; Riboviria; Flaviviridae; Flavivirus; unclassified Flavivirus
GCA_000851185.1	12507	Cryphonectria hypovirus 2-NB58	40268	3		NA	Viruses; Riboviria; Hypoviridae; Hypovirus; Cryphonectria hypovirus 2
GCA_000851205.1	8138	Cowpea chlorotic mottle virus	12303	4		Riboviria	Viruses; Riboviria; Bromoviridae; Bromovirus
GCA_000851225.1	4019	Groundnut rosette virus	47740	3		Riboviria	Viruses; Riboviria; Tombusviridae; Calvusvirinae; Umbravirus
GCA_000851245.1	16789	Peanut bud necrosis virus	40687	6		Riboviria	Viruses; Riboviria; Negarnaviricota; Polyploviricotina; Ellioviricetes; Bunyavirales; Tospoviridae; Orthotospovirus; Groundnut bud necrosis tospovirus
GCA_000851285.1	8497	Pelargonium zonate spot virus	116056	4		Riboviria	Viruses; Riboviria; Bromoviridae; Anulavirus
GCA_000851305.3	8321	Olive latent virus 2	33773	4		Riboviria	Viruses; Riboviria; Bromoviridae; Oleavirus
GCA_000851345.1	3402	Discula destructiva virus 2	160484	2		Riboviria	Viruses; Riboviria; Partitiviridae; Gammapartitivirus
GCA_000851365.1	7690	Raspberry bushy dwarf virus	12451	4		Riboviria	Viruses; Riboviria; Idaeovirus
GCA_000851385.1	17175	Rice stripe tenuivirus	12331	8		Riboviria	Viruses; Riboviria; Negarnaviricota; Polyploviricotina; Ellioviricetes; Bunyavirales; Phenuiviridae; Tenuivirus
GCA_000851405.1	8797	Plautia stali intestine virus	64698	2		Riboviria	Viruses; Riboviria; Picornavirales; Dicistroviridae; Triatovirus
GCA_000851425.1	8550	Black queen cell virus	92395	2		Riboviria	Viruses; Riboviria; Picornavirales; Dicistroviridae; Triatovirus
GCA_000851445.1	10656	Tobacco rattle virus	12295	7		Riboviria	Viruses; Riboviria; Virgaviridae; Tobravirus
GCA_000851505.1	2835	Carrot red leaf luteovirus associated RNA	67962	2		Riboviria	Viruses; Riboviria; unclassified Riboviria; unclassified ssRNA viruses; unclassified ssRNA positive-strand viruses
GCA_000851525.1	5133	Gremmeniella abietina RNA virus L1	152217	3		Riboviria	Viruses; Riboviria; Totiviridae; Victorivirus
GCA_000851585.1	4844	Trichomonas vaginalis virus 3	170965	3		Riboviria	Viruses; Riboviria; Totiviridae; Trichomonasvirus
GCA_000851625.1	7453	Calicivirus strain NB	190239	3		Riboviria	Viruses; Riboviria; Caliciviridae; Nebovirus; Newbury 1 virus
GCA_000851645.1	4546	Epinephelus tauvina nervous necrosis virus	143921	3		Riboviria	Viruses; Riboviria; Nodaviridae; Betanodavirus; Redspotted grouper nervous necrosis virus
GCA_000851665.1	6613	Drosophila X virus	48981	2		NA	Viruses; Riboviria; Birnaviridae; Entomobirnavirus
GCA_000851685.1	21095	Kadipiro virus	104580	12		Riboviria	Viruses; Riboviria; Reoviridae; Sedoreovirinae; Seadornavirus
GCA_000851705.1	10691	Lassa mammarenavirus	11620	4		Riboviria	Viruses; Riboviria; Negarnaviricota; Polyploviricotina; Ellioviricetes; Bunyavirales; Arenaviridae; Mammarenavirus
GCA_000851725.1	4152	Tobacco bushy top virus	184020	3		Riboviria	Viruses; Riboviria; Tombusviridae; Calvusvirinae; Umbravirus
GCA_000851745.1	9518	Simian immunodeficiency virus SIV-mnd 2	159122	6		Retrovirales	Viruses; Ortervirales; Retroviridae; Orthoretrovirinae; Lentivirus; Simian immunodeficiency virus; Simian immunodeficiency virus - mnd
GCA_000851765.1	16527	Grapevine rootstock stem lesion associated virus	167634	8		Riboviria	Viruses; Riboviria; Closteroviridae; Closterovirus; unclassified Closterovirus
GCA_000851805.1	17109	Cucurbit yellow stunting disorder virus	51330	10		Riboviria	Viruses; Riboviria; Closteroviridae; Crinivirus
GCA_000851865.1	11392	Uukuniemi virus	11591	4		Riboviria	Viruses; Riboviria; Negarnaviricota; Polyploviricotina; Ellioviricetes; Bunyavirales; Phenuiviridae; Phlebovirus; Uukuniemi phlebovirus
GCA_000851885.1	17919	Grapevine leafroll-associated virus 3	55951	10		Riboviria	Viruses; Riboviria; Closteroviridae; Ampelovirus
GCA_000851925.1	8785	Squirrel monkey retrovirus-H	11857	6	passed in human LMB cell line	Retrovirales	Viruses; Ortervirales; Retroviridae; Orthoretrovirinae; Betaretrovirus; Squirrel monkey retrovirus
GCA_000851945.1	12313	Beet soil-borne virus	46436	8		Riboviria	Viruses; Riboviria; Virgaviridae; Pomovirus
GCA_000851965.1	4029	Cowpea mottle virus	12627	3		Riboviria	Viruses; Riboviria; Tombusviridae; Procedovirinae; Gammacarmovirus
GCA_000851985.1	8703	Citrus leaf rugose virus	37126	4		Riboviria	Viruses; Riboviria; Bromoviridae; Ilarvirus
GCA_000852005.1	5179	Helminthosporium victoriae virus 190S	45237	2		Riboviria	Viruses; Riboviria; Totiviridae; Victorivirus
GCA_000852025.1	16760	Impatiens necrotic spot virus	11612	7		Riboviria	Viruses; Riboviria; Negarnaviricota; Polyploviricotina; Ellioviricetes; Bunyavirales; Tospoviridae; Orthotospovirus; Impatiens necrotic spot tospovirus
GCA_000852045.1	7059	Potato aucuba mosaic virus	12182	4		Riboviria	Viruses; Riboviria; Tymovirales; Alphaflexiviridae; Potexvirus
GCA_000852085.1	12602	Pestivirus giraffe-1 H138	119222	1		Riboviria	Viruses; Riboviria; Flaviviridae; Pestivirus; Pestivirus G
GCA_000852125.1	13405	Pseudomonas virus phi6	10879	17		Riboviria	Viruses; Riboviria; Cystoviridae; Cystovirus
GCA_000852145.1	4579	Saccharomyces cerevisiae virus L-A	11008	2		Riboviria	Viruses; Riboviria; Totiviridae; Totivirus
GCA_000852165.1	5348	Red clover necrotic mosaic virus	12267	4		Riboviria	Viruses; Riboviria; Tombusviridae; Regressovirinae; Dianthovirus
GCA_000852185.1	9650	Infectious flacherie virus	12742	1		Riboviria	Viruses; Riboviria; Picornavirales; Iflaviridae; Iflavirus
GCA_000852205.1	6927	Avian nephritis virus 1	336960	3		Riboviria	Viruses; Riboviria; Astroviridae; Avastrovirus; Avastrovirus 2
GCA_000852225.1	5335	Sweet clover necrotic mosaic virus	28348	5		Riboviria	Viruses; Riboviria; Tombusviridae; Regressovirinae; Dianthovirus
GCA_000852245.1	4647	Trichomonas vaginalis virus 1	674953	2		Riboviria	Viruses; Riboviria; Totiviridae; Trichomonasvirus
GCA_000852265.1	6507	Obuda pepper virus	31749	5		Riboviria	Viruses; Riboviria; Virgaviridae; Tobamovirus
GCA_000852305.1	8747	Citrus leaf blotch virus	129141	3		Riboviria	Viruses; Riboviria; Tymovirales; Betaflexiviridae; Trivirinae; Citrivirus
GCA_000852325.1	11824	Aura virus	44158	3		Riboviria	Viruses; Riboviria; Togaviridae; Alphavirus
GCA_000852345.1	8451	Garlic virus E	150285	5		Riboviria	Viruses; Riboviria; Tymovirales; Alphaflexiviridae; Allexivirus
GCA_000852385.1	2599	Ophiostoma mitovirus 4	88387	1		Riboviria	Viruses; Riboviria; Narnaviridae; Mitovirus
GCA_000852405.1	15522	Tioman virus	162013	6		Riboviria	Viruses; Riboviria; Negarnaviricota; Haploviricotina; Monjiviricetes; Mononegavirales; Paramyxoviridae; Rubulavirinae; Pararubulavirus; Tioman pararubulavirus
GCA_000852425.1	4411	Boolarra virus	12286	3		Riboviria	Viruses; Riboviria; Nodaviridae; Alphanodavirus
GCA_000852445.1	13672	Pseudomonas phage phi13	134554	17		Riboviria	Viruses; Riboviria; Cystoviridae; Cystovirus; Pseudomonas virus phi13
GCA_000852485.1	6056	Tulip virus X	167132	4		Riboviria	Viruses; Riboviria; Tymovirales; Alphaflexiviridae; Potexvirus
GCA_000852505.1	6303	Youcai mosaic virus	228578	4		Riboviria	Viruses; Riboviria; Virgaviridae; Tobamovirus
GCA_000852525.1	8289	Walrus calicivirus	146073	3		Riboviria	Viruses; Riboviria; Caliciviridae; Vesivirus; Vesicular exanthema of swine virus
GCA_000852545.1	4576	Cucumber Bulgarian virus	220618	4		Riboviria	Viruses; Riboviria; Tombusviridae; Procedovirinae; Tombusvirus
GCA_000852565.1	5666	Beet western yellows virus	12042	4		Riboviria	Viruses; Riboviria; Luteoviridae; Polerovirus
GCA_000852585.1	10140	Deformed wing virus	198112	1		Riboviria	Viruses; Riboviria; Picornavirales; Iflaviridae; Iflavirus
GCA_000852605.1	15192	Goose paramyxovirus SF02	204987	9		Riboviria	Viruses; Riboviria; Negarnaviricota; Haploviricotina; Monjiviricetes; Mononegavirales; Paramyxoviridae; Avulavirus; unclassified Avulavirus
GCA_000852625.1	9346	Oat necrotic mottle virus	112437	1		Riboviria	Viruses; Riboviria; Potyviridae; Tritimovirus
GCA_000852685.1	18234	Hendra henipavirus	63330	7		Riboviria	Viruses; Riboviria; Negarnaviricota; Haploviricotina; Monjiviricetes; Mononegavirales; Paramyxoviridae; Orthoparamyxovirinae; Henipavirus
GCA_000852705.1	16650	Mossman virus	241630	7		Riboviria	Viruses; Riboviria; Negarnaviricota; Haploviricotina; Monjiviricetes; Mononegavirales; Paramyxoviridae; Orthoparamyxovirinae; Narmovirus; Mossman narmovirus
GCA_000852725.1	12133	Maize mosaic nucleorhabdovirus	279896	7		Riboviria	Viruses; Riboviria; Negarnaviricota; Haploviricotina; Monjiviricetes; Mononegavirales; Rhabdoviridae; Nucleorhabdovirus
GCA_000852745.1	17286	Potato yellow vein virus	103881	9		Riboviria	Viruses; Riboviria; Closteroviridae; Crinivirus
GCA_000852765.1	5253	Carnation ringspot virus	12268	5		Riboviria	Viruses; Riboviria; Tombusviridae; Regressovirinae; Dianthovirus
GCA_000852805.1	5283	Leishmania RNA virus 1 - 4	12530	4		Riboviria	Viruses; Riboviria; Totiviridae; Leishmaniavirus; Leishmania RNA virus 1
GCA_000852845.1	5706	Pea enation mosaic virus 1	193121	5		Riboviria	Viruses; Riboviria; Luteoviridae; Enamovirus
GCA_000852925.1	29320	Eyach virus	62352	13		Riboviria	Viruses; Riboviria; Reoviridae; Spinareovirinae; Coltivirus
GCA_000852945.1	29231	Rice black streaked dwarf virus	10990	12		Riboviria	Viruses; Riboviria; Reoviridae; Spinareovirinae; Fijivirus
GCA_000852965.1	26254	Rice ragged stunt virus	42475	10		Riboviria	Viruses; Riboviria; Reoviridae; Spinareovirinae; Oryzavirus
GCA_000853005.1	9010	Triatoma virus	103442	2		Riboviria	Viruses; Riboviria; Picornavirales; Dicistroviridae; Triatovirus
GCA_000853025.1	4579	Rhizoctonia solani virus 717	46618	2		Riboviria	Viruses; Riboviria; Partitiviridae; Betapartitivirus
GCA_000853045.1	4054	Turnip crinkle virus	11988	4		Riboviria	Viruses; Riboviria; Tombusviridae; Procedovirinae; Betacarmovirus
GCA_000853065.1	8890	Tomato aspermy virus	12315	4		Riboviria	Viruses; Riboviria; Bromoviridae; Cucumovirus
GCA_000853085.1	8146	Sugarcane striate mosaic-associated virus	167927	4		Riboviria	Viruses; Riboviria; Tymovirales; Betaflexiviridae; Quinvirinae
GCA_000853105.1	3157	Zygosaccharomyces bailii virus Z	114871	2		Riboviria	Viruses; Riboviria; Amalgaviridae; Zybavirus
GCA_000853125.1	4398	Fusarium poae virus 1	75747	2		Riboviria	Viruses; Riboviria; Partitiviridae; Betapartitivirus
GCA_000853145.1	9185	Cricket paralysis virus	12136	2		Riboviria	Viruses; Riboviria; Picornavirales; Dicistroviridae; Cripavirus
GCA_000853165.1	4574	Gremmeniella abietina RNA virus MS1	191436	3		Riboviria	Viruses; Riboviria; Partitiviridae; Gammapartitivirus
GCA_000853225.1	17640	Sweet potato chlorotic stunt virus	81931	12		Riboviria	Viruses; Riboviria; Closteroviridae; Crinivirus
GCA_000853245.1	5721	Yellowtail ascites virus - Y-6	360000	2	isolated from yellowtail in Kochi, Japan	Riboviria	Viruses; Riboviria; Birnaviridae; Aquabirnavirus; Yellowtail ascites virus
GCA_000853265.1	29284	Colorado tick fever virus	46839	15		Riboviria	Viruses; Riboviria; Reoviridae; Spinareovirinae; Coltivirus
GCA_000853285.1	10544	Tacaribe mammarenavirus	11631	3		Riboviria	Viruses; Riboviria; Negarnaviricota; Polyploviricotina; Ellioviricetes; Bunyavirales; Arenaviridae; Mammarenavirus
GCA_000853325.1	12001	Tomato black ring virus	12275	2		Riboviria	Viruses; Riboviria; Picornavirales; Secoviridae; Comovirinae; Nepovirus
GCA_000853365.1	5723	Cereal yellow dwarf virus RPV	2170100	5		Riboviria	Viruses; Riboviria; Luteoviridae; Polerovirus
GCA_000853385.1	9524	Kashmir bee virus	68876	2		Riboviria	Viruses; Riboviria; Picornavirales; Dicistroviridae; Aparavirus
GCA_000853405.1	7448	Enzootic nasal tumour virus of goats	239365	4		Retrovirales	Viruses; Ortervirales; Retroviridae; Orthoretrovirinae; Betaretrovirus; unclassified Betaretrovirus
GCA_000853425.1	6610	Mamastrovirus 10	1239574	3		Riboviria	Viruses; Riboviria; Astroviridae; Mamastrovirus
GCA_000853445.1	15919	Beet pseudoyellows virus	72750	9	Nicotiana benthamiana	Riboviria	Viruses; Riboviria; Closteroviridae; Crinivirus
GCA_000853465.1	9273	Broad bean wilt virus 1	50817	2		Riboviria	Viruses; Riboviria; Picornavirales; Secoviridae; Comovirinae; Fabavirus
GCA_000853505.1	27317	Human coronavirus 229E	11137	8		Riboviria	Viruses; Riboviria; Nidovirales; Cornidovirineae; Coronaviridae; Orthocoronavirinae; Alphacoronavirus; Duvinacovirus
GCA_000853525.3	5207	Helicobasidium mompa totivirus 1-17	196690	2		Riboviria	Viruses; Riboviria; Totiviridae; Victorivirus
GCA_000853545.1	3904	Pelargonium chlorotic ring pattern virus	167021	3		Riboviria	Viruses; Riboviria; Tombusviridae; Procedovirinae; Pelarspovirus
GCA_000853565.1	3923	Pelargonium flower break virus	35291	4		Riboviria	Viruses; Riboviria; Tombusviridae; Procedovirinae; Alphacarmovirus
GCA_000853585.1	23796	Golden shiner reovirus	185783	12		Riboviria	Viruses; Riboviria; Reoviridae; Spinareovirinae; Aquareovirus; Aquareovirus C
GCA_000853605.1	4421	Johnsongrass chlorotic stripe mosaic virus	229149	4		Riboviria	Viruses; Riboviria; Tombusviridae; Procedovirinae; Aureusvirus
GCA_000853665.1	8419	Bovine leukemia virus	11901	8		Retrovirales	Viruses; Ortervirales; Retroviridae; Orthoretrovirinae; Deltaretrovirus
GCA_000853685.1	6189	Blotched snakehead virus	311176	2		Riboviria	Viruses; Riboviria; Birnaviridae; Blosnavirus
GCA_000853705.1	6383	Tomato mosaic virus	12253	4		Riboviria	Viruses; Riboviria; Virgaviridae; Tobamovirus
GCA_000853725.1	10645	Machupo mammarenavirus	11628	5		Riboviria	Viruses; Riboviria; Negarnaviricota; Polyploviricotina; Ellioviricetes; Bunyavirales; Arenaviridae; Mammarenavirus
GCA_000853745.1	6524	Paprika mild mottle virus	35281	4		Riboviria	Viruses; Riboviria; Virgaviridae; Tobamovirus
GCA_000853765.1	10434	Guanarito mammarenavirus	45219	3		Riboviria	Viruses; Riboviria; Negarnaviricota; Polyploviricotina; Ellioviricetes; Bunyavirales; Arenaviridae; Mammarenavirus
GCA_000853785.1	12005	Oropouche virus	118655	3		Riboviria	Viruses; Riboviria; Negarnaviricota; Polyploviricotina; Ellioviricetes; Bunyavirales; Peribunyaviridae; Orthobunyavirus; Oropouche orthobunyavirus
GCA_000853805.1	8374	Aichivirus B	194965	1	bovine	Riboviria	Viruses; Riboviria; Picornavirales; Picornaviridae; Kobuvirus
GCA_000853825.1	7458	Sapovirus Mc10	234601	2		Riboviria	Viruses; Riboviria; Caliciviridae; Sapovirus; Sapporo virus; Sapovirus GII
GCA_000853845.1	6653	Opuntia virus X	253702	3		Riboviria	Viruses; Riboviria; Tymovirales; Alphaflexiviridae; Potexvirus
GCA_000853865.1	27553	Human coronavirus NL63	277944	7		Riboviria	Viruses; Riboviria; Nidovirales; Cornidovirineae; Coronaviridae; Orthocoronavirinae; Alphacoronavirus; Setracovirus
GCA_000853965.1	3879	Saguaro cactus virus	52274	4		Riboviria	Viruses; Riboviria; Tombusviridae; Procedovirinae; Alphacarmovirus
GCA_000853985.1	15378	Reptilian ferlavirus	122203	8		Riboviria	Viruses; Riboviria; Negarnaviricota; Haploviricotina; Monjiviricetes; Mononegavirales; Paramyxoviridae; Orthoparamyxovirinae; Ferlavirus
GCA_000854025.1	9596	Sugarcane mosaic virus	12224	1		Riboviria	Viruses; Riboviria; Potyviridae; Potyvirus
GCA_000854045.1	11826	Chikungunya virus	37124	2	originally isolated from a febrile patient; in this study the strain was passaged in Aedes albopticus C6/36 cell line	Riboviria	Viruses; Riboviria; Togaviridae; Alphavirus
GCA_000854065.1	15690	Canine morbillivirus	11232	10		Riboviria	Viruses; Riboviria; Negarnaviricota; Haploviricotina; Monjiviricetes; Mononegavirales; Paramyxoviridae; Orthoparamyxovirinae; Morbillivirus
GCA_000854085.1	18891	Reston ebolavirus	186539	8		Riboviria	Viruses; Riboviria; Negarnaviricota; Haploviricotina; Monjiviricetes; Mononegavirales; Filoviridae; Ebolavirus
GCA_000854105.1	3851	Amasya cherry disease-associated mycovirus	284689	2	found in symptomatic sweet and sour cherry trees affected by Amasya cherry disease	Riboviria	Viruses; Riboviria; Partitiviridae; Alphapartitivirus; Cherry chlorotic rusty spot associated partitivirus
GCA_000854125.1	8394	Lily symptomless virus	12173	4		Riboviria	Viruses; Riboviria; Tymovirales; Betaflexiviridae; Quinvirinae; Carlavirus
GCA_000854165.1	19166	Crimean-Congo hemorrhagic fever orthonairovirus	1980519	3		Riboviria	Viruses; Riboviria; Negarnaviricota; Polyploviricotina; Ellioviricetes; Bunyavirales; Nairoviridae; Orthonairovirus
GCA_000854185.1	8332	Moloney murine leukemia virus	11801	3		Retrovirales	Viruses; Ortervirales; Retroviridae; Orthoretrovirinae; Gammaretrovirus; Murine leukemia virus
GCA_000854205.1	5685	Barley yellow dwarf virus GAV	224578	4		Riboviria	Viruses; Riboviria; Luteoviridae; Luteovirus; unclassified Luteovirus
GCA_000854225.1	8289	Avian sapelovirus	686983	1		Riboviria	Viruses; Riboviria; Picornavirales; Picornaviridae; Sapelovirus
GCA_000854245.1	10511	Thogoto thogotovirus	11569	6		Riboviria	Viruses; Riboviria; Negarnaviricota; Polyploviricotina; Insthoviricetes; Articulavirales; Orthomyxoviridae; Thogotovirus
GCA_000854265.1	7429	Sapovirus Hu/Dresden/pJG-Sap01/DE	291175	2		Riboviria	Viruses; Riboviria; Caliciviridae; Sapovirus; Sapporo virus; Sapovirus isolates
GCA_000854285.1	12508	Toscana virus	11590	4		Riboviria	Viruses; Riboviria; Negarnaviricota; Polyploviricotina; Ellioviricetes; Bunyavirales; Phenuiviridae; Phlebovirus; Sandfly fever Naples phlebovirus
GCA_000854305.1	5723	Carrot red leaf virus	66200	4		Riboviria	Viruses; Riboviria; Luteoviridae; Polerovirus
GCA_000854325.1	3673	White clover cryptic virus 1	292052	2		Riboviria	Viruses; Riboviria; Partitiviridae; Alphapartitivirus
GCA_000854345.1	4733	Cymbidium ringspot virus	12144	5		Riboviria	Viruses; Riboviria; Tombusviridae; Procedovirinae; Tombusvirus
GCA_000854365.1	6395	Tobacco mosaic virus	12242	4		Riboviria	Viruses; Riboviria; Virgaviridae; Tobamovirus
GCA_000854385.1	4517	Flock House virus	12287	2		Riboviria	Viruses; Riboviria; Nodaviridae; Alphanodavirus
GCA_000854405.1	12082	Puumala orthohantavirus	1980486	3		Riboviria	Viruses; Riboviria; Negarnaviricota; Polyploviricotina; Ellioviricetes; Bunyavirales; Hantaviridae; Mammantavirinae; Orthohantavirus
GCA_000854425.1	11859	Raspberry ringspot virus	12809	2		Riboviria	Viruses; Riboviria; Picornavirales; Secoviridae; Comovirinae; Nepovirus
GCA_000854445.2	19266	Bluetongue virus	40051	10		Riboviria	Viruses; Riboviria; Reoviridae; Sedoreovirinae; Orbivirus
GCA_000854465.1	9591	Beet mosaic virus	114921	1		Riboviria	Viruses; Riboviria; Potyviridae; Potyvirus
GCA_000854485.1	6966	Botrytis virus X	174142	4		Riboviria	Viruses; Riboviria; Tymovirales; Alphaflexiviridae; Botrexvirus
GCA_000854505.1	5784	Oyster mushroom spherical virus	218667	3		Riboviria	Viruses; Riboviria; unclassified Riboviria; unclassified ssRNA viruses; unclassified ssRNA positive-strand viruses
GCA_000854525.1	6624	Zygocactus virus X	253701	4		Riboviria	Viruses; Riboviria; Tymovirales; Alphaflexiviridae; Potexvirus
GCA_000854645.1	6311	Ribgrass mosaic virus	51680	4		Riboviria	Viruses; Riboviria; Virgaviridae; Tobamovirus
GCA_000854665.1	13222	Northern cereal mosaic cytorhabdovirus	1985704	9		Riboviria	Viruses; Riboviria; Negarnaviricota; Haploviricotina; Monjiviricetes; Mononegavirales; Rhabdoviridae; Cytorhabdovirus
GCA_000854705.1	4003	Carnation mottle virus	11986	4		Riboviria	Viruses; Riboviria; Tombusviridae; Procedovirinae; Alphacarmovirus
GCA_000854725.1	16654	Tomato spotted wilt tospovirus	1933298	5		Riboviria	Viruses; Riboviria; Negarnaviricota; Polyploviricotina; Ellioviricetes; Bunyavirales; Tospoviridae; Orthotospovirus
GCA_000854745.1	15456	Bovine respirovirus 3	11215	6		Riboviria	Viruses; Riboviria; Negarnaviricota; Haploviricotina; Monjiviricetes; Mononegavirales; Paramyxoviridae; Orthoparamyxovirinae; Respirovirus
GCA_000854765.1	12337	Sin Nombre orthohantavirus	1980491	3		Riboviria	Viruses; Riboviria; Negarnaviricota; Polyploviricotina; Ellioviricetes; Bunyavirales; Hantaviridae; Mammantavirinae; Orthohantavirus
GCA_000854785.1	8383	Spring beauty latent virus	188141	4		Riboviria	Viruses; Riboviria; Bromoviridae; Bromovirus
GCA_000854805.1	15246	Mammalian rubulavirus 5	1979162	8		Riboviria	Viruses; Riboviria; Negarnaviricota; Haploviricotina; Monjiviricetes; Mononegavirales; Paramyxoviridae; Rubulavirus
GCA_000854845.1	15894	Measles morbillivirus	11234	8		Riboviria	Viruses; Riboviria; Negarnaviricota; Haploviricotina; Monjiviricetes; Mononegavirales; Paramyxoviridae; Orthoparamyxovirinae; Morbillivirus
GCA_000854865.1	9474	Feline immunodeficiency virus	11673	7		Retrovirales	Viruses; Ortervirales; Retroviridae; Orthoretrovirinae; Lentivirus
GCA_000854885.1	15954	Beet necrotic yellow vein virus	31721	11		Riboviria	Viruses; Riboviria; Benyviridae; Benyvirus
GCA_000854945.1	11066	Usutu virus	64286	2	dead blackbird	Riboviria	Viruses; Riboviria; Flaviviridae; Flavivirus
GCA_000854965.1	8230	Brome mosaic virus	12302	4		Riboviria	Viruses; Riboviria; Bromoviridae; Bromovirus
GCA_000854985.1	8741	Poplar mosaic virus	12166	5		Riboviria	Viruses; Riboviria; Tymovirales; Betaflexiviridae; Quinvirinae; Carlavirus
GCA_000855005.1	11298	Citrus psorosis virus	73561	4		Riboviria	Viruses; Riboviria; Negarnaviricota; Haploviricotina; Milneviricetes; Serpentovirales; Aspiviridae; Ophiovirus; Citrus psorosis ophiovirus
GCA_000855025.1	9463	Hordeum mosaic virus	41764	1		Riboviria	Viruses; Riboviria; Potyviridae; Rymovirus
GCA_000855065.1	5669	Cucurbit aphid-borne yellows virus	91753	4		Riboviria	Viruses; Riboviria; Luteoviridae; Polerovirus
GCA_000855085.1	4082	Cocksfoot mottle virus	40979	4		Riboviria	Viruses; Riboviria; Solemoviridae; Sobemovirus
GCA_000855125.1	7351	Grapevine virus A	35288	5		Riboviria	Viruses; Riboviria; Tymovirales; Betaflexiviridae; Trivirinae; Vitivirus
GCA_000855145.1	11465	Beet virus Q	71972	9		Riboviria	Viruses; Riboviria; Virgaviridae; Pomovirus
GCA_000855165.1	6440	Mamastrovirus 13	1239577	3		Riboviria	Viruses; Riboviria; Astroviridae; Mamastrovirus
GCA_000855185.1	6985	Asparagus virus 3	445435	4		Riboviria	Viruses; Riboviria; Tymovirales; Alphaflexiviridae; Potexvirus
GCA_000855205.1	11164	Arabis mosaic virus	12271	2		Riboviria	Viruses; Riboviria; Picornavirales; Secoviridae; Comovirinae; Nepovirus
GCA_000855225.1	12086	Tula orthohantavirus	1980494	4		Riboviria	Viruses; Riboviria; Negarnaviricota; Polyploviricotina; Ellioviricetes; Bunyavirales; Hantaviridae; Mammantavirinae; Orthohantavirus
GCA_000855245.1	8728	Parietaria mottle virus	64958	6		Riboviria	Viruses; Riboviria; Bromoviridae; Ilarvirus
GCA_000855265.1	12511	Helminthosporium victoriae 145S virus	164750	5		Riboviria	Viruses; Riboviria; Chrysoviridae; Chrysovirus
GCA_000855285.1	3644	Beet black scorch virus	196375	4		Riboviria	Viruses; Riboviria; Tombusviridae; Procedovirinae; Betanecrovirus
GCA_000855305.1	9394	Ectropis obliqua picorna-like virus	240555	1		Riboviria	Viruses; Riboviria; Picornavirales; Iflaviridae; Iflavirus; Ectropis obliqua virus
GCA_000855345.1	4515	Black beetle virus	12285	2		Riboviria	Viruses; Riboviria; Nodaviridae; Alphanodavirus
GCA_000855445.1	6625	Nudaurelia capensis beta virus	85652	1		Riboviria	Viruses; Riboviria; Alphatetraviridae; Betatetravirus
GCA_000855465.1	1114	Grapevine fanleaf virus satellite RNA	141860	1		NA	Viruses; Satellites; RNA satellites; Single stranded RNA satellites; Large single stranded RNA satellites
GCA_000855485.1	5908	Infectious bursal disease virus	10995	2		NA	Viruses; Riboviria; Birnaviridae; Avibirnavirus
GCA_000855505.1	10787	Omsk hemorrhagic fever virus	12542	1		Riboviria	Viruses; Riboviria; Flaviviridae; Flavivirus
GCA_000855545.1	15225	Human orthopneumovirus	11250	11		Riboviria	Viruses; Riboviria; Negarnaviricota; Haploviricotina; Monjiviricetes; Mononegavirales; Pneumoviridae; Orthopneumovirus
GCA_000855565.1	9149	Cryphonectria hypovirus 4	245101	2		NA	Viruses; Riboviria; Hypoviridae; Hypovirus
GCA_000855585.1	18875	Sudan ebolavirus	186540	10	human	Riboviria	Viruses; Riboviria; Negarnaviricota; Haploviricotina; Monjiviricetes; Mononegavirales; Filoviridae; Ebolavirus
GCA_000855625.1	15384	Murine respirovirus	11191	7		Riboviria	Viruses; Riboviria; Negarnaviricota; Haploviricotina; Monjiviricetes; Mononegavirales; Paramyxoviridae; Orthoparamyxovirinae; Respirovirus
GCA_000855645.1	11970	Seoul orthohantavirus	1980490	3	Rattus norvegicus	Riboviria	Viruses; Riboviria; Negarnaviricota; Polyploviricotina; Ellioviricetes; Bunyavirales; Hantaviridae; Mammantavirinae; Orthohantavirus
GCA_000855725.1	10241	Barley stripe mosaic virus	12327	6		Riboviria	Viruses; Riboviria; Virgaviridae; Hordeivirus
GCA_000855745.1	10683	Mopeia Lassa virus reassortant 29	300180	3		Riboviria	Viruses; Riboviria; Negarnaviricota; Polyploviricotina; Ellioviricetes; Bunyavirales; Arenaviridae; unclassified Arenaviridae; Arenavirus; Old world arenaviruses; unclassified Old world arenaviruses
GCA_000855765.1	7476	Sapovirus C12	290314	2		Riboviria	Viruses; Riboviria; Caliciviridae; Sapovirus; Sapporo virus; Sapovirus GII
GCA_000855785.1	11870	Hantavirus Z10	93830	3		Riboviria	Viruses; Riboviria; Negarnaviricota; Polyploviricotina; Ellioviricetes; Bunyavirales; Hantaviridae; Mammantavirinae; Orthohantavirus; unclassified Orthohantavirus; unclassified Hantavirus
GCA_000855805.1	11597	Getah virus	59300	3		Riboviria	Viruses; Riboviria; Togaviridae; Alphavirus
GCA_000855825.1	10509	Brazilian mammarenavirus	2169992	3		Riboviria	Viruses; Riboviria; Negarnaviricota; Polyploviricotina; Ellioviricetes; Bunyavirales; Arenaviridae; Mammarenavirus
GCA_000855845.1	16054	Strawberry pallidosis-associated virus	227507	9	strawberry; Fragaria x ananassa	Riboviria	Viruses; Riboviria; Closteroviridae; Crinivirus
GCA_000855905.1	5641	Turnip yellows virus	131083	4		Riboviria	Viruses; Riboviria; Luteoviridae; Polerovirus
GCA_000855925.1	3588	Pseudomonas phage PP7	12023	3		Riboviria	Viruses; Riboviria; Leviviridae; unclassified Leviviridae
GCA_000855945.1	7383	Cherry virus A	42882	1		Riboviria	Viruses; Riboviria; Tymovirales; Betaflexiviridae; Trivirinae; Capillovirus
GCA_000855965.1	3699	Olive latent virus 1	47669	6		Riboviria	Viruses; Riboviria; Tombusviridae; Procedovirinae; Alphanecrovirus
GCA_000855985.1	12255	Bovine viral diarrhea virus 2 C413	60869	1		Riboviria	Viruses; Riboviria; Flaviviridae; Pestivirus; Pestivirus B; Bovine viral diarrhea virus 2
GCA_000856005.1	10353	Oat golden stripe virus	45103	6		Riboviria	Viruses; Riboviria; Virgaviridae; Furovirus
GCA_000856025.1	29355	Feline infectious peritonitis virus	11135	11		Riboviria	Viruses; Riboviria; Nidovirales; Cornidovirineae; Coronaviridae; Orthocoronavirinae; Alphacoronavirus; Tegacovirus; Alphacoronavirus 1; Feline coronavirus
GCA_000856045.1	10492	Pirital mammarenavirus	49891	3		Riboviria	Viruses; Riboviria; Negarnaviricota; Polyploviricotina; Ellioviricetes; Bunyavirales; Arenaviridae; Mammarenavirus
GCA_000856065.1	19005	Chuzan virus	77204	10		Riboviria	Viruses; Riboviria; Reoviridae; Sedoreovirinae; Orbivirus; Palyam virus
GCA_000856085.1	11865	Hantaan orthohantavirus	1980471	3		Riboviria	Viruses; Riboviria; Negarnaviricota; Polyploviricotina; Ellioviricetes; Bunyavirales; Hantaviridae; Mammantavirinae; Orthohantavirus
GCA_000856105.1	11453	Tobacco ringspot virus	12282	2		Riboviria	Viruses; Riboviria; Picornavirales; Secoviridae; Comovirinae; Nepovirus
GCA_000856125.1	19614	African horse sickness virus	40050	10		Riboviria	Viruses; Riboviria; Reoviridae; Sedoreovirinae; Orbivirus
GCA_000856145.1	18535	St Croix River virus	104581	10		Riboviria	Viruses; Riboviria; Reoviridae; Sedoreovirinae; Orbivirus
GCA_000856205.1	7355	Avastrovirus 3	1239439	3		Riboviria	Viruses; Riboviria; Astroviridae; Avastrovirus
GCA_000856225.1	8150	Humulus japonicus latent virus	269213	4		Riboviria	Viruses; Riboviria; Bromoviridae; Ilarvirus
GCA_000856325.1	4326	Panicum mosaic virus	40279	3		Riboviria	Viruses; Riboviria; Tombusviridae; Procedovirinae; Panicovirus
GCA_000856345.1	9491	Acute bee paralysis virus	92444	2		Riboviria	Viruses; Riboviria; Picornavirales; Dicistroviridae; Aparavirus
GCA_000856365.1	8106	Garlic virus X	150284	4		Riboviria	Viruses; Riboviria; Tymovirales; Alphaflexiviridae; Allexivirus
GCA_000856385.1	10359	Human immunodeficiency virus 2	11709	4		Retrovirales	Viruses; Ortervirales; Retroviridae; Orthoretrovirinae; Lentivirus
GCA_000856405.1	6614	Cactus virus X	112227	4		Riboviria	Viruses; Riboviria; Tymovirales; Alphaflexiviridae; Potexvirus
GCA_000856445.1	15191	Respiratory syncytial virus	12814	12		Riboviria	Viruses; Riboviria; Negarnaviricota; Haploviricotina; Monjiviricetes; Mononegavirales; Pneumoviridae; unclassified Pneumoviridae
GCA_000856465.1	10426	Cali mammarenavirus	2169993	3		Riboviria	Viruses; Riboviria; Negarnaviricota; Polyploviricotina; Ellioviricetes; Bunyavirales; Arenaviridae; Mammarenavirus
GCA_000856485.1	11940	Mokola lyssavirus	12538	5		Riboviria	Viruses; Riboviria; Negarnaviricota; Haploviricotina; Monjiviricetes; Mononegavirales; Rhabdoviridae; Lyssavirus
GCA_000856505.1	11158	Viral hemorrhagic septicemia virus Fil3	1147160	6		Riboviria	Viruses; Riboviria; Negarnaviricota; Haploviricotina; Monjiviricetes; Mononegavirales; Rhabdoviridae; Novirhabdovirus; Piscine novirhabdovirus
GCA_000856525.1	5891	Infectious pancreatic necrosis virus	11002	2		Riboviria	Viruses; Riboviria; Birnaviridae; Aquabirnavirus
GCA_000856545.1	10535	Argentinian mammarenavirus	2169991	4		Riboviria	Viruses; Riboviria; Negarnaviricota; Polyploviricotina; Ellioviricetes; Bunyavirales; Arenaviridae; Mammarenavirus
GCA_000856565.1	1682	Hepatitis delta virus	12475	2		NA	Viruses; Riboviria; Deltavirus
GCA_000856585.1	10708	Mopeia virus AN20410	300175	3		Riboviria	Viruses; Riboviria; Negarnaviricota; Polyploviricotina; Ellioviricetes; Bunyavirales; Arenaviridae; Mammarenavirus; Mopeia mammarenavirus
GCA_000856605.1	5359	Magnaporthe oryzae virus 1	271257	3		Riboviria	Viruses; Riboviria; Totiviridae; Victorivirus
GCA_000856625.1	10035	Watermelon mosaic virus	146500	1		Riboviria	Viruses; Riboviria; Potyviridae; Potyvirus
GCA_000856645.1	15882	Rinderpest virus (strain Kabete O)	11242	9	infected animal	Riboviria	Viruses; Riboviria; Negarnaviricota; Haploviricotina; Monjiviricetes; Mononegavirales; Paramyxoviridae; Orthoparamyxovirinae; Morbillivirus; Rinderpest morbillivirus
GCA_000856665.2	12966	Influenza C virus (C/Ann Arbor/1/50)	11553	7		Riboviria	Viruses; Riboviria; Negarnaviricota; Polyploviricotina; Insthoviricetes; Articulavirales; Orthomyxoviridae; Gammainfluenzavirus; Influenza C virus
GCA_000856685.1	15384	Mumps rubulavirus	1979165	9		Riboviria	Viruses; Riboviria; Negarnaviricota; Haploviricotina; Monjiviricetes; Mononegavirales; Paramyxoviridae; Rubulavirus
GCA_000856705.1	9540	Agropyron mosaic virus	41763	1		Riboviria	Viruses; Riboviria; Potyviridae; Potyvirus; Soybean mosaic virus
GCA_000856725.1	5987	Potato leafroll virus	12045	5	field isolate obtained from infected tubers of the potato variety Cara grown in Scotland	Riboviria	Viruses; Riboviria; Luteoviridae; Polerovirus
GCA_000856745.1	6128	Plantago asiatica mosaic virus	28354	4		Riboviria	Viruses; Riboviria; Tymovirales; Alphaflexiviridae; Potexvirus
GCA_000856765.1	4763	Carnation Italian ringspot virus	39443	4		Riboviria	Viruses; Riboviria; Tombusviridae; Procedovirinae; Tombusvirus
GCA_000856785.1	4114	Oat chlorotic stunt virus	146762	3		Riboviria	Viruses; Riboviria; Tombusviridae; Avenavirus
GCA_000856805.1	4201	Carrot mottle mimic virus	47736	3		Riboviria	Viruses; Riboviria; Tombusviridae; Calvusvirinae; Umbravirus
GCA_000856845.1	4014	Japanese iris necrotic ring virus	77344	4		Riboviria	Viruses; Riboviria; Tombusviridae; Procedovirinae; Betacarmovirus
GCA_000856865.1	9624	Sorghum mosaic virus	32619	1		Riboviria	Viruses; Riboviria; Potyviridae; Potyvirus
GCA_000856885.1	31323	Canine adenovirus 2	10514	31		Adenoviridae	Viruses; Adenoviridae; Mastadenovirus; Canine mastadenovirus A
GCA_000856905.1	26263	Turkey adenovirus 3	41678	23		Adenoviridae	Viruses; Adenoviridae; Siadenovirus; Turkey siadenovirus A
GCA_000856925.1	4437	Maize chlorotic mottle virus	12138	5		Riboviria	Viruses; Riboviria; Tombusviridae; Procedovirinae; Machlomovirus
GCA_000856945.1	10112	Varroa destructor virus 1	232800	1	mites living on bee larvae in bee hives	Riboviria	Viruses; Riboviria; Picornavirales; Iflaviridae; Iflavirus
GCA_000856965.1	6450	Pepino mosaic virus	112229	4		Riboviria	Viruses; Riboviria; Tymovirales; Alphaflexiviridae; Potexvirus
GCA_000856985.1	4387	Macrobrachium rosenbergii nodavirus	222557	2		Riboviria	Viruses; Riboviria; Nodaviridae; unclassified Nodaviridae
GCA_000857005.1	129593	Choristoneura fumiferana multiple nucleopolyhedrovirus	208973	128		BaculoNudi	Viruses; Baculoviridae; Alphabaculovirus
GCA_000857025.1	131160	Choristoneura fumiferana DEF multiple nucleopolyhedrovirus	74660	147		BaculoNudi	Viruses; Baculoviridae; Alphabaculovirus
GCA_000857045.1	196858	Monkeypox virus Zaire-96-I-16	619591	201		NCLDV	Viruses; Poxviridae; Chordopoxvirinae; Orthopoxvirus; Monkeypox virus
GCA_000857065.1	3684	Tobacco necrosis virus A	12055	4		Riboviria	Viruses; Riboviria; Tombusviridae; Procedovirinae; Alphanecrovirus
GCA_000857085.1	34794	Human adenovirus 11	10541	37		Adenoviridae	Viruses; Adenoviridae; Mastadenovirus; Human mastadenovirus B; Human adenovirus B2
GCA_000857125.1	40793	Salmonella phage SS3e	293644	62	sewage	Caudovirales	Viruses; Caudovirales; Siphoviridae; Guernseyvirinae; Jerseyvirus; Salmonella virus SS3e
GCA_000857165.1	11348	Strawberry latent ringspot virus	28351	3		Riboviria	Viruses; Riboviria; Picornavirales; Secoviridae
GCA_000857185.1	7428	Erethizon dorsatum papillomavirus 1	291590	7	cutaneous papillomatous lesion of a North American porcupine from the Bronx Zoo	PolyoPapillo	Viruses; Papillomaviridae; Firstpapillomavirinae; Sigmapapillomavirus; Sigmapapillomavirus 1
GCA_000857205.1	5513	African cassava mosaic virus	10817	5		CressDNAParvo	Viruses; Geminiviridae; Begomovirus
GCA_000857225.1	5498	Tomato yellow leaf curl Thailand virus-[2]	221540	6		CressDNAParvo	Viruses; Geminiviridae; Begomovirus; Tomato yellow leaf curl Thailand virus
GCA_000857245.1	9992	Bean common mosaic virus	12196	1		Riboviria	Viruses; Riboviria; Potyviridae; Potyvirus
GCA_000857265.1	11919	Salmon pancreas disease virus	84589	2		Riboviria	Viruses; Riboviria; Togaviridae; Alphavirus
GCA_000857285.1	35450	Sulfolobus islandicus rod-shaped virus 2	157899	54		LigamenAmpullaBicaudaTurri	Viruses; Ligamenvirales; Rudiviridae; Rudivirus
GCA_000857325.2	19111	Marburg virus - Musoke, Kenya, 1980	33727	7		Riboviria	Viruses; Riboviria; Negarnaviricota; Haploviricotina; Monjiviricetes; Mononegavirales; Filoviridae; Marburgvirus; Marburg marburgvirus
GCA_000857365.1	7876	Strawberry vein banding virus	47903	7		Retrovirales	Viruses; Ortervirales; Caulimoviridae; Caulimovirus
GCA_000857405.1	15702	Dolphin morbillivirus	37131	7		Riboviria	Viruses; Riboviria; Negarnaviricota; Haploviricotina; Monjiviricetes; Mononegavirales; Paramyxoviridae; Orthoparamyxovirinae; Morbillivirus; Cetacean morbillivirus
GCA_000857445.1	196280	Synechococcus phage S-PM2	238854	223	sea water	Caudovirales	Viruses; Caudovirales; Myoviridae; unclassified Myoviridae
GCA_000857505.1	7389	Banana streak OL virus	328671	4		Retrovirales	Viruses; Ortervirales; Caulimoviridae; Badnavirus
GCA_000857525.1	9189	Caprine arthritis encephalitis virus	11660	4		Retrovirales	Viruses; Ortervirales; Retroviridae; Orthoretrovirinae; Lentivirus
GCA_000857545.1	3852	Torque teno virus 1	687340	4		NA	Viruses; Anelloviridae; Alphatorquevirus
GCA_000857565.1	14885	Pneumonia virus of mice J3666	270473	11		NA	Viruses; Riboviria; Negarnaviricota; Haploviricotina; Monjiviricetes; Mononegavirales; Pneumoviridae; Orthopneumovirus; Murine orthopneumovirus
GCA_000857585.1	55770	Xanthomonas phage Xp15	322855	79		Caudovirales	Viruses; Caudovirales; Siphoviridae; unclassified Siphoviridae
GCA_000857605.1	44283	Staphylococcus virus 85	59506	67		Caudovirales	Viruses; Caudovirales; Siphoviridae; Phietavirus
GCA_000857625.1	39620	Staphylococcus virus 187	55511	66		Caudovirales	Viruses; Caudovirales; Siphoviridae; Phietavirus
GCA_000857645.1	45861	Staphylococcus virus 42e	320837	66		Caudovirales	Viruses; Caudovirales; Siphoviridae; Triavirus
GCA_000857665.1	45286	Staphylococcus virus EW	320841	67		Caudovirales	Viruses; Caudovirales; Siphoviridae; Phietavirus
GCA_000857685.1	41902	Staphylococcus virus 55	320845	62		Caudovirales	Viruses; Caudovirales; Siphoviridae; Phietavirus
GCA_000857705.1	42431	Staphylococcus virus 92	320849	63		Caudovirales	Viruses; Caudovirales; Siphoviridae; Phietavirus
GCA_000857725.1	10862	Yellow fever virus	11089	1		Riboviria	Viruses; Riboviria; Flaviviridae; Flavivirus
GCA_000857745.1	5722	Beet mild yellowing virus	156690	4		Riboviria	Viruses; Riboviria; Luteoviridae; Polerovirus
GCA_000857765.1	7599	Grapevine virus B	35289	5		Riboviria	Viruses; Riboviria; Tymovirales; Betaflexiviridae; Trivirinae; Vitivirus
GCA_000857785.1	7442	European brown hare syndrome virus	33756	2		Riboviria	Viruses; Riboviria; Caliciviridae; Lagovirus
GCA_000857805.1	7117	Porcine teschovirus 1	85506	2		Riboviria	Viruses; Riboviria; Picornavirales; Picornaviridae; Teschovirus; Teschovirus A
GCA_000857825.1	7003	Avastrovirus 1	1239437	3		Riboviria	Viruses; Riboviria; Astroviridae; Avastrovirus
GCA_000857845.1	30536	Canine adenovirus 1	10512	31		Adenoviridae	Viruses; Adenoviridae; Mastadenovirus; Canine mastadenovirus A
GCA_000857865.1	35938	Human adenovirus 5	28285	31		Adenoviridae	Viruses; Adenoviridae; Mastadenovirus; Human mastadenovirus C
GCA_000857885.1	34794	Human adenovirus 35	10522	36		Adenoviridae	Viruses; Adenoviridae; Mastadenovirus; Human mastadenovirus B; Human adenovirus B2
GCA_000857905.1	7992	Dendrolimus punctatus virus	272751	3		Riboviria	Viruses; Riboviria; Alphatetraviridae; Omegatetravirus
GCA_000857925.1	34815	Streptococcus virus DT1	90410	43		Caudovirales	Viruses; Caudovirales; Siphoviridae; Moineauvirus
GCA_000857945.1	158482	Mamestra configurata nucleopolyhedrovirus B	204440	159		BaculoNudi	Viruses; Baculoviridae; Alphabaculovirus
GCA_000857965.1	11034	Hirame novirhabdovirus	1980915	6	rainbow trout gonad (RTG-2) cell line	Riboviria	Viruses; Riboviria; Negarnaviricota; Haploviricotina; Monjiviricetes; Mononegavirales; Rhabdoviridae; Novirhabdovirus
GCA_000857985.1	178249	Prochlorococcus phage P-SSM4	268747	220		Caudovirales	Viruses; Caudovirales; Myoviridae; unclassified Myoviridae
GCA_000858005.1	167560	Enterobacteria phage RB69	12353	266		Caudovirales	Viruses; Caudovirales; Myoviridae; Tevenvirinae; Mosigvirus; Escherichia virus RB69
GCA_000858025.1	8295	Reticuloendotheliosis virus	11636	6		Retrovirales	Viruses; Ortervirales; Retroviridae; Orthoretrovirinae; Gammaretrovirus
GCA_000858045.1	10653	Karshi virus	64287	2		Riboviria	Viruses; Riboviria; Flaviviridae; Flavivirus; Royal Farm virus
GCA_000858065.1	9751	Cucumber vein yellowing virus	137475	1		Riboviria	Viruses; Riboviria; Potyviridae; Ipomovirus
GCA_000858085.1	1379	Cowpea severe leaf curl-associated DNA beta	292627	3		NA	Viruses; Tolecusatellitidae; Betasatellite; unclassified Begomovirus-associated DNA beta-like sequences
GCA_000858125.1	1348	Cotton leaf curl Gezira betasatellite	304222	1		NA	Viruses; Tolecusatellitidae; Betasatellite
GCA_000858145.1	6820	Citrus sudden death-associated virus	312008	1		Riboviria	Viruses; Riboviria; Tymovirales; Tymoviridae; Marafivirus
GCA_000858165.1	46900	Enterobacteria phage ES18	101570	73		Caudovirales	Viruses; Caudovirales; Siphoviridae; unclassified Siphoviridae
GCA_000858185.1	20792	Banna virus	77763	12		Riboviria	Viruses; Riboviria; Reoviridae; Sedoreovirinae; Seadornavirus
GCA_000858225.1	7879	Omikronpapillomavirus 1	82676	5		PolyoPapillo	Viruses; Papillomaviridae; Firstpapillomavirinae; Omikronpapillomavirus
GCA_000858245.1	9324	Scallion mosaic virus	157018	1		Riboviria	Viruses; Riboviria; Potyviridae; Potyvirus
GCA_000858285.1	124884	Human herpesvirus 3 strain Dumas	10338	70		Herpesvirales	Viruses; Herpesvirales; Herpesviridae; Alphaherpesvirinae; Varicellovirus; Human alphaherpesvirus 3
GCA_000858305.1	21129	Bacillus virus GA1	12345	32		NA	Viruses; Caudovirales; Podoviridae; Picovirinae; Salasvirus
GCA_000858325.1	8828	Equine rhinitis B virus 1	47001	2		Riboviria	Viruses; Riboviria; Picornavirales; Picornaviridae; Erbovirus; Erbovirus A
GCA_000858345.1	15450	Mint virus 1	300740	10		Riboviria	Viruses; Riboviria; Closteroviridae; Closterovirus
GCA_000858365.1	4744	Pelargonium necrotic spot virus	255587	5		Riboviria	Viruses; Riboviria; Tombusviridae; Procedovirinae; Tombusvirus
GCA_000858385.2	154675	Human alphaherpesvirus 2	10310	84	herpetic ulcer near a woman's anus	Herpesvirales	Viruses; Herpesvirales; Herpesviridae; Alphaherpesvirinae; Simplexvirus
GCA_000858405.1	5234	Acheta domestica densovirus	185639	4		NA	Viruses; Parvoviridae; Densovirinae; Ambidensovirus; Orthopteran ambidensovirus 1
GCA_000858425.1	42519	Pseudomonas phage phiKMV	204270	52		Caudovirales	Viruses; Caudovirales; Podoviridae; Autographivirinae; Phikmvvirus; Pseudomonas virus phiKMV
GCA_000858445.1	5129	Gremmeniella abietina RNA virus L2	279539	2		Riboviria	Viruses; Riboviria; Totiviridae; Totivirus; unclassified Totivirus
GCA_000858485.1	170101	African swine fever virus	10497	150		NCLDV	Viruses; Asfarviridae; Asfivirus
GCA_000858505.1	130706	Staphylococcus virus Twort	55510	181		Caudovirales	Viruses; Caudovirales; Herelleviridae; Twortvirinae; Twortvirus
GCA_000858525.1	25415	Lymantria dispar cypovirus 14	165429	12		Riboviria	Viruses; Riboviria; Reoviridae; Spinareovirinae; Cypovirus; Cypovirus 14
GCA_000858545.1	34704	Streptococcus virus 2972	306323	41		Caudovirales	Viruses; Caudovirales; Siphoviridae; Brussowvirus
GCA_000858565.1	5371	Mungbean yellow mosaic India virus	223287	5		CressDNAParvo	Viruses; Geminiviridae; Begomovirus
GCA_000858585.1	18199	Staphylococcus phage 66	320832	21		NA	Viruses; Caudovirales; Podoviridae; Picovirinae; Rosenblumvirus; unclassified Rosenblumvirus
GCA_000858605.1	41318	Staphylococcus phage 2638A	320836	55		Caudovirales	Viruses; Caudovirales; Siphoviridae; unclassified Siphoviridae
GCA_000858625.1	35100	Human adenovirus 17	46922	48		Adenoviridae	Viruses; Adenoviridae; Mastadenovirus; Human mastadenovirus D
GCA_000858645.1	36001	Human adenovirus 1	10533	31		Adenoviridae	Viruses; Adenoviridae; Mastadenovirus; Human mastadenovirus C
GCA_000858665.1	10857	Yokose virus	64294	1	bat	Riboviria	Viruses; Riboviria; Flaviviridae; Flavivirus
GCA_000858685.1	8505	Fragaria chiloensis latent virus	255238	5	National Clonal Germplasm Repository clone CFRA 9087	Riboviria	Viruses; Riboviria; Bromoviridae; Ilarvirus
GCA_000858705.1	5310	Chalara elegans RNA Virus 1	267285	4	strain CKP	Riboviria	Viruses; Riboviria; Totiviridae; Victorivirus
GCA_000858725.1	5476	Sri Lankan cassava mosaic virus-[Colombo]	223328	7		CressDNAParvo	Viruses; Geminiviridae; Begomovirus; Sri Lankan cassava mosaic virus
GCA_000858745.1	45176	Prochlorococcus virus PSSP7	268748	55		Caudovirales	Viruses; Caudovirales; Podoviridae; Autographivirinae
GCA_000858765.1	29926	Human coronavirus HKU1	290028	8	patient with pneumonia	Riboviria	Viruses; Riboviria; Nidovirales; Cornidovirineae; Coronaviridae; Orthocoronavirinae; Betacoronavirus; Embecovirus
GCA_000858785.1	121750	Escherichia virus T5	10726	179		Caudovirales	Viruses; Caudovirales; Siphoviridae; Tequintavirus
GCA_000858805.1	4776	Tomato bushy stunt virus	12145	6		Riboviria	Viruses; Riboviria; Tombusviridae; Procedovirinae; Tombusvirus
GCA_000858825.1	6185	Hydrangea ringspot virus	112228	4		Riboviria	Viruses; Riboviria; Tymovirales; Alphaflexiviridae; Potexvirus
GCA_000858865.1	3683	Olive mild mosaic virus	295090	4		Riboviria	Viruses; Riboviria; Tombusviridae; Procedovirinae; Alphanecrovirus
GCA_000858885.1	12020	Taro vein chlorosis nucleorhabdovirus	303300	6		Riboviria	Viruses; Riboviria; Negarnaviricota; Haploviricotina; Monjiviricetes; Mononegavirales; Rhabdoviridae; Nucleorhabdovirus
GCA_000858905.1	15726	Blackberry yellow vein-associated virus	404196	9		Riboviria	Viruses; Riboviria; Closteroviridae; Crinivirus
GCA_000858925.1	7494	Apricot pseudo-chlorotic leaf spot virus	307677	2		Riboviria	Viruses; Riboviria; Tymovirales; Betaflexiviridae; Trivirinae; Trichovirus
GCA_000858945.1	17351	Watermelon silver mottle tospovirus	1933300	5		Riboviria	Viruses; Riboviria; Negarnaviricota; Polyploviricotina; Ellioviricetes; Bunyavirales; Tospoviridae; Orthotospovirus
GCA_000858965.1	5553	East African cassava mosaic Cameroon virus	223262	8		CressDNAParvo	Viruses; Geminiviridae; Begomovirus
GCA_000858985.1	10142	Leek yellow stripe virus	42004	1		Riboviria	Viruses; Riboviria; Potyviridae; Potyvirus
GCA_000859005.1	7564	Grapevine fleck virus	103722	4		Riboviria	Viruses; Riboviria; Tymovirales; Tymoviridae; Maculavirus
GCA_000859045.1	5677	Barley yellow dwarf virus PAV	2169986	5		Riboviria	Viruses; Riboviria; Luteoviridae; Luteovirus
GCA_000859065.1	8323	Friend murine leukemia virus	11795	5		Retrovirales	Viruses; Ortervirales; Retroviridae; Orthoretrovirinae; Gammaretrovirus; Murine leukemia virus
GCA_000859085.1	8135	Murine type C retrovirus	44561	3		Retrovirales	Viruses; Ortervirales; Retroviridae; Orthoretrovirinae; Gammaretrovirus; Murine leukemia virus; unclassified Murine leukemia virus
GCA_000859105.1	3911	Hibiscus chlorotic ringspot virus	53181	5		Riboviria	Viruses; Riboviria; Tombusviridae; Procedovirinae; Betacarmovirus
GCA_000859145.1	13782	Maize fine streak nucleorhabdovirus	209854	7		Riboviria	Viruses; Riboviria; Negarnaviricota; Haploviricotina; Monjiviricetes; Mononegavirales; Rhabdoviridae; Nucleorhabdovirus
GCA_000859165.1	15450	Simian rubulavirus	1979166	8		Riboviria	Viruses; Riboviria; Negarnaviricota; Haploviricotina; Monjiviricetes; Mononegavirales; Paramyxoviridae; Rubulavirus
GCA_000859205.1	43033	Haemophilus phage Aaphi23	230158	60		Caudovirales	Viruses; Caudovirales; Myoviridae; unclassified Myoviridae
GCA_000859225.1	4573	Gremmeniella abietina RNA virus MS2	279540	3		Riboviria	Viruses; Riboviria; Partitiviridae; Gammapartitivirus; Gremmeniella abietina RNA virus MS1
GCA_000859245.1	7801	Banana streak VN virus	1411991	2		Retrovirales	Viruses; Ortervirales; Caulimoviridae; Badnavirus
GCA_000859265.1	40003	Lactococcus phage BK5-T	31754	50		Caudovirales	Viruses; Caudovirales; Siphoviridae; unclassified Siphoviridae
GCA_000859285.1	4280	Human picobirnavirus	145856	3		Riboviria	Viruses; Riboviria; Picobirnaviridae; Picobirnavirus
GCA_000859345.1	138715	Staphylococcus virus G1	292029	207		Caudovirales	Viruses; Caudovirales; Herelleviridae; Twortvirinae; Kayvirus
GCA_000859365.1	42732	Staphylococcus virus 69	320834	66		Caudovirales	Viruses; Caudovirales; Siphoviridae; Phietavirus
GCA_000859385.1	43095	Staphylococcus virus 3a	215167	62		Caudovirales	Viruses; Caudovirales; Siphoviridae; Triavirus
GCA_000859405.1	43576	Staphylococcus virus 96	320842	70		Caudovirales	Viruses; Caudovirales; Siphoviridae; Phietavirus
GCA_000859425.1	42802	Staphylococcus virus 29	320846	64		Caudovirales	Viruses; Caudovirales; Siphoviridae; Phietavirus
GCA_000859445.1	43440	Staphylococcus virus X2	320850	65		Caudovirales	Viruses; Caudovirales; Siphoviridae; Phietavirus
GCA_000859465.1	35937	Human adenovirus 2	10515	32		Adenoviridae	Viruses; Adenoviridae; Mastadenovirus; Human mastadenovirus C
GCA_000859485.1	35514	Human adenovirus 7	10519	35		Adenoviridae	Viruses; Adenoviridae; Mastadenovirus; Human mastadenovirus B; Human adenovirus B1
GCA_000859505.1	6495	Apple stem grooving virus	28347	1		Riboviria	Viruses; Riboviria; Tymovirales; Betaflexiviridae; Trivirinae; Capillovirus
GCA_000859525.1	7453	Calicivirus isolate TCG	243550	3	bovine	Riboviria	Viruses; Riboviria; Caliciviridae; unclassified Caliciviridae
GCA_000859545.1	65195	Pseudomonas virus F116	280701	74		Caudovirales	Viruses; Caudovirales; Podoviridae; Hollowayvirus
GCA_000859565.1	10359	Cherry rasp leaf virus	202566	2		Riboviria	Viruses; Riboviria; Picornavirales; Secoviridae; Cheravirus
GCA_000859585.1	252401	Prochlorococcus phage P-SSM2	268746	329		Caudovirales	Viruses; Caudovirales; Myoviridae; unclassified Myoviridae
GCA_000859605.1	6514	Kyuri green mottle mosaic virus	111970	4		Riboviria	Viruses; Riboviria; Virgaviridae; Tobamovirus
GCA_000859625.1	11932	Rabies lyssavirus	11292	5		Riboviria	Viruses; Riboviria; Negarnaviricota; Haploviricotina; Monjiviricetes; Mononegavirales; Rhabdoviridae; Lyssavirus
GCA_000859645.1	6357	Pepper mild mottle virus	12239	4		Riboviria	Viruses; Riboviria; Virgaviridae; Tobamovirus
GCA_000859665.1	35994	Human mastadenovirus E	130308	34		Adenoviridae	Viruses; Adenoviridae; Mastadenovirus
GCA_000859685.1	36674	Lactobacillus virus phiJL1	235201	46	commercial cucumber fermentation	Caudovirales	Viruses; Caudovirales; Siphoviridae; Coetzeevirus
GCA_000859725.1	14844	Bacillus phage GIL16c	307240	23		DJRphages	Viruses; Tectiviridae; Betatectivirus; Bacillus virus GIL16
GCA_000859745.1	4529	Pleurotus ostreatus virus 1	674983	2		Riboviria	Viruses; Riboviria; Partitiviridae; Betapartitivirus
GCA_000859765.1	37966	Listonella phage phiHSIC	310539	57		Caudovirales	Viruses; Caudovirales; Siphoviridae; unclassified Siphoviridae
GCA_000859785.1	5586	East African cassava mosaic virus	62079	8		CressDNAParvo	Viruses; Geminiviridae; Begomovirus
GCA_000859805.1	230278	Murid betaherpesvirus 1	10366	156		Herpesvirales	Viruses; Herpesvirales; Herpesviridae; Betaherpesvirinae; Muromegalovirus
GCA_000859825.1	4415	Pothos latent virus	44562	4		Riboviria	Viruses; Riboviria; Tombusviridae; Procedovirinae; Aureusvirus
GCA_000859845.1	6513	Zucchini green mottle mosaic virus	111418	4		Riboviria	Viruses; Riboviria; Virgaviridae; Tobamovirus
GCA_000859905.1	6618	Odontoglossum ringspot virus	12238	5		Riboviria	Viruses; Riboviria; Virgaviridae; Tobamovirus
GCA_000859925.1	7734	Equine rhinitis A virus	47000	1		Riboviria	Viruses; Riboviria; Picornavirales; Picornaviridae; Aphthovirus
GCA_000859945.1	3803	Galinsoga mosaic virus	60714	4		Riboviria	Viruses; Riboviria; Tombusviridae; Procedovirinae; Gallantivirus
GCA_000859985.2	152222	Human alphaherpesvirus 1	10298	83		Herpesvirales	Viruses; Herpesvirales; Herpesviridae; Alphaherpesvirinae; Simplexvirus
GCA_000860005.1	8855	Simian T-lymphotropic virus 2	33748	7		Retrovirales	Viruses; Ortervirales; Retroviridae; Orthoretrovirinae; Deltaretrovirus; Primate T-lymphotropic virus 2
GCA_000860025.1	9711	Chilli veinal mottle virus	52280	1		Riboviria	Viruses; Riboviria; Potyviridae; Potyvirus
GCA_000860045.1	2587	Gremmeniella abietina mitochondrial RNA virus S2	279538	1		Riboviria	Viruses; Riboviria; Narnaviridae; Mitovirus; unclassified Mitovirus
GCA_000860085.1	194711	Vaccinia virus WR	10254	199		NCLDV	Viruses; Poxviridae; Chordopoxvirinae; Orthopoxvirus; Vaccinia virus
GCA_000860105.1	185361	Microplitis demolitor bracovirus	53988	99	ovarian calyx fluid	Polydnaviridae	Viruses; Polydnaviridae; Bracovirus
GCA_000860185.1	15603	Staphylococcus phage PT1028	320831	23		Caudovirales	Viruses; unclassified viruses; unclassified DNA viruses; unclassified dsDNA phages
GCA_000860205.1	43883	Staphylococcus virus 53	320835	67		Caudovirales	Viruses; Caudovirales; Siphoviridae; Phietavirus
GCA_000860225.1	44777	Staphylococcus virus 47	320839	61		Caudovirales	Viruses; Caudovirales; Siphoviridae; Triavirus
GCA_000860245.1	43155	Staphylococcus phage ROSA	320843	69		Caudovirales	Viruses; Caudovirales; Siphoviridae; Phietavirus; unclassified Phietavirus
GCA_000860265.1	41690	Staphylococcus virus 52a	320847	58		Caudovirales	Viruses; Caudovirales; Siphoviridae; Phietavirus
GCA_000860285.1	11442	Semliki Forest virus	11033	2		Riboviria	Viruses; Riboviria; Togaviridae; Alphavirus
GCA_000860305.1	11126	Grapevine fanleaf virus	12274	2		Riboviria	Viruses; Riboviria; Picornavirales; Secoviridae; Comovirinae; Nepovirus
GCA_000860325.1	43681	Staphylococcus virus 37	320840	67		Caudovirales	Viruses; Caudovirales; Siphoviridae; Phietavirus
GCA_000860345.1	43114	Staphylococcus virus 71	320844	66		Caudovirales	Viruses; Caudovirales; Siphoviridae; Phietavirus
GCA_000860365.1	43231	Staphylococcus virus 88	320848	65		Caudovirales	Viruses; Caudovirales; Siphoviridae; Phietavirus
GCA_000860385.1	9380	Cowpea mosaic virus	12264	3		Riboviria	Viruses; Riboviria; Picornavirales; Secoviridae; Comovirinae; Comovirus
GCA_000860405.1	12034	Beet ringspot virus	191547	2		Riboviria	Viruses; Riboviria; Picornavirales; Secoviridae; Comovirinae; Nepovirus
GCA_000860445.1	9924	Pea seed-borne mosaic virus	12208	1		Riboviria	Viruses; Riboviria; Potyviridae; Potyvirus
GCA_000860465.1	15495	Tomato ringspot virus	12280	2		Riboviria	Viruses; Riboviria; Picornavirales; Secoviridae; Comovirinae; Nepovirus
GCA_000860485.1	10839	Powassan virus	11083	2		Riboviria	Viruses; Riboviria; Flaviviridae; Flavivirus
GCA_000860505.1	7478	Hepatovirus A	12092	1		Riboviria	Viruses; Riboviria; Picornavirales; Picornaviridae; Hepatovirus
GCA_000860525.1	9640	Pepper mottle virus	12209	2		Riboviria	Viruses; Riboviria; Potyviridae; Potyvirus
GCA_000860545.1	11703	Sindbis virus	11034	3		Riboviria	Viruses; Riboviria; Togaviridae; Alphavirus
GCA_000860565.1	5270	African green monkey polyomavirus	12480	4		PolyoPapillo	Viruses; Polyomaviridae; unclassified Polyomaviridae
GCA_000860605.1	15480	Beet yellows virus	12161	8		Riboviria	Viruses; Riboviria; Closteroviridae; Closterovirus
GCA_000860625.1	12226	Rice tungro spherical virus	35287	3		Riboviria	Viruses; Riboviria; Picornavirales; Secoviridae; Waikavirus
GCA_000860645.1	9672	Brome streak mosaic virus	42631	1		Riboviria	Viruses; Riboviria; Potyviridae; Tritimovirus
GCA_000860665.1	10818	Sweet potato mild mottle virus	41459	1		Riboviria	Viruses; Riboviria; Potyviridae; Ipomovirus
GCA_000860685.1	9535	Ryegrass mosaic virus	40666	2		Riboviria	Viruses; Riboviria; Potyviridae; Rymovirus
GCA_000860725.1	9709	Peanut mottle virus	33763	1		Riboviria	Viruses; Riboviria; Potyviridae; Potyvirus
GCA_000860745.1	4132	Southern bean mosaic virus	12139	4		Riboviria	Viruses; Riboviria; Solemoviridae; Sobemovirus
GCA_000860765.1	11229	Barley yellow mosaic virus	12465	2		Riboviria	Viruses; Riboviria; Potyviridae; Bymovirus
GCA_000860785.1	6099	Poinsettia mosaic virus	113553	1		Riboviria	Viruses; Riboviria; Tymovirales; Tymoviridae
GCA_000860805.1	10943	Langat virus	11085	1		Riboviria	Viruses; Riboviria; Flaviviridae; Flavivirus
GCA_000860825.1	4212	Ryegrass mottle virus	119910	3	leaves	Riboviria	Viruses; Riboviria; Solemoviridae; Sobemovirus
GCA_000860845.1	9848	Potato virus V	40640	1		Riboviria	Viruses; Riboviria; Potyviridae; Potyvirus
GCA_000860885.1	10038	Dasheen mosaic virus	29271	1		Riboviria	Viruses; Riboviria; Potyviridae; Potyvirus
GCA_000860905.1	10600	Modoc virus	64300	1		Riboviria	Viruses; Riboviria; Flaviviridae; Flavivirus
GCA_000860925.1	12148	Cycas necrotic stunt virus	173976	3		Riboviria	Viruses; Riboviria; Picornavirales; Secoviridae; Comovirinae; Nepovirus
GCA_000860945.1	7590	Ljungan virus 87-012	172315	2		Riboviria	Viruses; Riboviria; Picornavirales; Picornaviridae; Parechovirus; Parechovirus B; Ljungan virus; Ljungan virus 1
GCA_000860985.1	12148	Satsuma dwarf virus	47416	2		Riboviria	Viruses; Riboviria; Picornavirales; Secoviridae; Sadwavirus
GCA_000861005.1	5268	Human parvovirus 4 G1	1511919	2		CressDNAParvo	Viruses; Parvoviridae; Parvovirinae; Tetraparvovirus; Primate tetraparvovirus 1
GCA_000861045.1	37639	Burkholderia virus phi52237	332032	50		Caudovirales	Viruses; Caudovirales; Myoviridae; Peduovirinae; Peduovirus
GCA_000861065.1	8363	Garlic latent virus	12458	5		Riboviria	Viruses; Riboviria; Tymovirales; Betaflexiviridae; Quinvirinae; Carlavirus; Shallot latent virus
GCA_000861085.1	10962	West Nile virus	11082	1		Riboviria	Viruses; Riboviria; Flaviviridae; Flavivirus
GCA_000861105.1	7176	Hepatitis E virus	12461	2		Riboviria	Viruses; Riboviria; Hepeviridae; Orthohepevirus; Orthohepevirus A
GCA_000861125.1	9028	Simian T-lymphotropic virus 1	33747	7		Retrovirales	Viruses; Ortervirales; Retroviridae; Orthoretrovirinae; Deltaretrovirus; Primate T-lymphotropic virus 1
GCA_000861145.1	5078	Bombyx mori densovirus 5	125788	2	silkworm	NA	Viruses; Parvoviridae; Densovirinae; Iteradensovirus; Lepidopteran iteradensovirus 1; Bombyx mori densovirus
GCA_000861165.1	7440	Human poliovirus 1 Mahoney	12081	1		Riboviria	Viruses; Riboviria; Picornavirales; Picornaviridae; Enterovirus; Enterovirus C; Human poliovirus 1
GCA_000861185.1	8101	Theiler's murine encephalomyeltits virus GDVII	12127	2		Riboviria	Viruses; Riboviria; Picornavirales; Picornaviridae; Cardiovirus; Cardiovirus B
GCA_000861205.1	7390	Human enterovirus 70	12090	1		Riboviria	Viruses; Riboviria; Picornavirales; Picornaviridae; Enterovirus; Enterovirus D
GCA_000861225.1	9699	Cowpea severe mosaic virus	12261	2		Riboviria	Viruses; Riboviria; Picornavirales; Secoviridae; Comovirinae; Comovirus
GCA_000861245.1	12573	Bovine viral diarrhea virus 1-NADL	11100	2		Riboviria	Viruses; Riboviria; Flaviviridae; Pestivirus; Pestivirus A
GCA_000861265.1	7212	Rhinovirus B14	12131	1		Riboviria	Viruses; Riboviria; Picornavirales; Picornaviridae; Enterovirus; Rhinovirus B
GCA_000861285.1	7437	Rabbit hemorrhagic disease virus-FRG	314536	2		Riboviria	Viruses; Riboviria; Caliciviridae; Lagovirus; Rabbit hemorrhagic disease virus
GCA_000861305.1	1348	Malvastrum yellow vein betasatellite	221036	2		NA	Viruses; Tolecusatellitidae; Betasatellite
GCA_000861325.1	7389	Coxsackievirus B1	12071	2		Riboviria	Viruses; Riboviria; Picornavirales; Picornaviridae; Enterovirus; Enterovirus B
GCA_000861365.1	8512	Blueberry scorch virus	31722	5		Riboviria	Viruses; Riboviria; Tymovirales; Betaflexiviridae; Quinvirinae; Carlavirus
GCA_000861385.1	9612	Bean common mosaic necrosis virus	43240	1		Riboviria	Viruses; Riboviria; Potyviridae; Potyvirus
GCA_000861405.1	4279	Lucerne transient streak virus	12470	4		Riboviria	Viruses; Riboviria; Solemoviridae; Sobemovirus
GCA_000861425.1	6509	Oat blue dwarf virus	56879	1		Riboviria	Viruses; Riboviria; Tymovirales; Tymoviridae; Marafivirus
GCA_000861445.1	11832	Maize chlorotic dwarf virus	51354	1		Riboviria	Viruses; Riboviria; Picornavirales; Secoviridae; Waikavirus
GCA_000861465.1	9779	Johnsongrass mosaic virus	31742	1		Riboviria	Viruses; Riboviria; Potyviridae; Potyvirus
GCA_000861485.1	9584	Clover yellow vein virus	12198	1		Riboviria	Viruses; Riboviria; Potyviridae; Potyvirus
GCA_000861505.1	7348	Human parechovirus 2	39085	1		Riboviria	Viruses; Riboviria; Picornavirales; Picornaviridae; Parechovirus; Parechovirus A
GCA_000861525.1	5899	Sugarcane yellow leaf virus	94290	5		Riboviria	Viruses; Riboviria; Luteoviridae; Polerovirus
GCA_000861545.1	10206	Apple latent spherical virus	101688	2		Riboviria	Viruses; Riboviria; Picornavirales; Secoviridae; Cheravirus
GCA_000861565.1	7374	A-2 plaque virus	120087	1		Riboviria	Viruses; Riboviria; Picornavirales; Picornaviridae; Enterovirus; Enterovirus H
GCA_000861585.1	9585	Potato virus A	12215	1		Riboviria	Viruses; Riboviria; Potyviridae; Potyvirus
GCA_000861605.1	9568	Broad bean wilt virus 2	76875	3		Riboviria	Viruses; Riboviria; Picornavirales; Secoviridae; Comovirinae; Fabavirus
GCA_000861625.1	9229	Squash mosaic virus	12263	2		Riboviria	Viruses; Riboviria; Picornavirales; Secoviridae; Comovirinae; Comovirus
GCA_000861645.1	9591	Zucchini yellow mosaic virus	12232	1		Riboviria	Viruses; Riboviria; Potyviridae; Potyvirus
GCA_000861665.1	9465	Cowpea aphid-borne mosaic virus	12199	1		Riboviria	Viruses; Riboviria; Potyviridae; Potyvirus
GCA_000861685.1	10053	Tamana bat virus	161675	1		NA	Viruses; Riboviria; Flaviviridae; Flavivirus; unclassified Flavivirus
GCA_000861705.1	10690	Montana myotis leukoencephalitis virus	64312	1		Riboviria	Viruses; Riboviria; Flaviviridae; Flavivirus
GCA_000861725.1	9899	Peru tomato mosaic virus	187978	1		Riboviria	Viruses; Riboviria; Potyviridae; Potyvirus
GCA_000861745.1	7434	Ovine enzootic nasal tumor virus	69576	4		Retrovirales	Viruses; Ortervirales; Retroviridae; Orthoretrovirinae; Betaretrovirus; unclassified Betaretrovirus
GCA_000861765.1	11440	Tupaia virus	318558	5		Riboviria	Viruses; Riboviria; Negarnaviricota; Haploviricotina; Monjiviricetes; Mononegavirales; Rhabdoviridae; Tupavirus; Tupaia tupavirus
GCA_000861785.1	8008	Cassia yellow blotch virus	300879	4		Riboviria	Viruses; Riboviria; Bromoviridae; Bromovirus
GCA_000861805.1	5908	Junonia coenia densovirus	12524	3		NA	Viruses; Parvoviridae; Densovirinae; Ambidensovirus; Lepidopteran ambidensovirus 1
GCA_000861825.2	3182	Hepatitis B virus	10407	4		Hepadnaviridae	Viruses; Hepadnaviridae; Orthohepadnavirus
GCA_000861845.1	9646	Hepatitis C virus subtype 1a	31646	2		Riboviria	Viruses; Riboviria; Flaviviridae; Hepacivirus; Hepacivirus C; Hepatitis C virus genotype 1
GCA_000861865.1	6813	Human astrovirus 1	12456	3		Riboviria	Viruses; Riboviria; Astroviridae; Mamastrovirus; Mamastrovirus 1
GCA_000861885.1	8251	Aichi virus 1	1313215	1		Riboviria	Viruses; Riboviria; Picornavirales; Picornaviridae; Kobuvirus; Aichivirus A
GCA_000861905.1	7413	Coxsackievirus A16	31704	1		Riboviria	Viruses; Riboviria; Picornavirales; Picornaviridae; Enterovirus; Enterovirus A
GCA_000861925.1	8027	Human papillomavirus type 7	10620	7		PolyoPapillo	Viruses; Papillomaviridae; Firstpapillomavirinae; Alphapapillomavirus; Alphapapillomavirus 8
GCA_000861945.1	7902	Human papillomavirus type 6b	10600	8		PolyoPapillo	Viruses; Papillomaviridae; Firstpapillomavirinae; Alphapapillomavirus; Alphapapillomavirus 10
GCA_000861965.1	3027	Heron hepatitis B virus	28300	2		Hepadnaviridae	Viruses; Hepadnaviridae; Avihepadnavirus
GCA_000861985.1	166259	Deerpox virus W-848-83	305674	174	skin lesions	NCLDV	Viruses; Poxviridae; Chordopoxvirinae; Cervidpoxvirus; Mule deerpox virus
GCA_000862005.1	9392	GB virus C	54290	1		Riboviria	Viruses; Riboviria; Flaviviridae; Pegivirus; Pegivirus C
GCA_000862025.1	11663	Grapevine chrome mosaic virus	12273	3		Riboviria	Viruses; Riboviria; Picornavirales; Secoviridae; Comovirinae; Nepovirus
GCA_000862045.1	10326	Papaya ringspot virus	12205	1		Riboviria	Viruses; Riboviria; Potyviridae; Potyvirus
GCA_000862065.1	6318	Turnip yellow mosaic virus	12154	2		Riboviria	Viruses; Riboviria; Tymovirales; Tymoviridae; Tymovirus
GCA_000862085.1	9741	Plum pox virus	12211	1		Riboviria	Viruses; Riboviria; Potyviridae; Potyvirus
GCA_000862105.1	11444	Venezuelan equine encephalitis virus	11036	3		Riboviria	Viruses; Riboviria; Togaviridae; Alphavirus
GCA_000862125.1	10735	Dengue virus 1	11053	1		Riboviria	Viruses; Riboviria; Flaviviridae; Flavivirus; Dengue virus
GCA_000862145.1	10976	Japanese encephalitis virus	11072	3		Riboviria	Viruses; Riboviria; Flaviviridae; Flavivirus
GCA_000862225.1	10682	Cell fusing agent virus	31658	1		Riboviria	Viruses; Riboviria; Flaviviridae; Flavivirus; unclassified Flavivirus
GCA_000862245.1	7152	Human rhinovirus A89	12132	1		Riboviria	Viruses; Riboviria; Picornavirales; Picornaviridae; Enterovirus; Rhinovirus A
GCA_000862265.1	19296	Citrus tristeza virus	12162	12		Riboviria	Viruses; Riboviria; Closteroviridae; Closterovirus
GCA_000862285.1	10796	Barley mild mosaic virus	12466	5		Riboviria	Viruses; Riboviria; Potyviridae; Bymovirus
GCA_000862305.1	10080	Lettuce mosaic virus	12202	1		Riboviria	Viruses; Riboviria; Potyviridae; Potyvirus
GCA_000862325.1	16934	Little cherry virus 1	217686	9		Riboviria	Viruses; Riboviria; Closteroviridae; Velarivirus
GCA_000862345.1	31357	Murine hepatitis virus	11138	11		Riboviria	Viruses; Riboviria; Nidovirales; Cornidovirineae; Coronaviridae; Orthocoronavirinae; Betacoronavirus; Embecovirus; Murine coronavirus
GCA_000862365.1	9384	Wheat streak mosaic virus	31741	1		Riboviria	Viruses; Riboviria; Potyviridae; Tritimovirus
GCA_000862385.1	11305	Wheat yellow mosaic virus	75746	3		Riboviria	Viruses; Riboviria; Potyviridae; Bymovirus
GCA_000862405.1	9399	Hepatitis GB virus B	39113	3		Riboviria	Viruses; Riboviria; Flaviviridae; Hepacivirus
GCA_000862425.1	10140	Rio Bravo virus	64285	1		Riboviria	Viruses; Riboviria; Flaviviridae; Flavivirus
GCA_000862465.1	9588	Soybean mosaic virus N	12223	1		Riboviria	Viruses; Riboviria; Potyviridae; Potyvirus; Soybean mosaic virus
GCA_000862485.1	6305	Maize rayado fino virus	59749	1		Riboviria	Viruses; Riboviria; Tymovirales; Tymoviridae; Marafivirus
GCA_000862505.1	31028	Bovine coronavirus	11128	10		Riboviria	Viruses; Riboviria; Nidovirales; Cornidovirineae; Coronaviridae; Orthocoronavirinae; Betacoronavirus; Embecovirus; Betacoronavirus 1
GCA_000862525.1	9844	Oat mosaic virus	157837	2		Riboviria	Viruses; Riboviria; Potyviridae; Bymovirus
GCA_000862545.1	11900	Sleeping disease virus	78540	2		Riboviria	Viruses; Riboviria; Togaviridae; Alphavirus; Salmon pancreas disease virus
GCA_000862565.1	9663	Cocksfoot streak virus	192452	1		Riboviria	Viruses; Riboviria; Potyviridae; Potyvirus
GCA_000862585.1	4258	Subterranean clover mottle virus	12472	4		Riboviria	Viruses; Riboviria; Solemoviridae; Sobemovirus
GCA_000862625.1	7263	Banana streak GF virus	328670	3		Retrovirales	Viruses; Ortervirales; Caulimoviridae; Badnavirus
GCA_000862645.1	172963	Aeromonas virus 31	321023	254		Caudovirales	Viruses; Caudovirales; Myoviridae; Biquartavirus; unclassified Biquartavirus
GCA_000862665.1	6364	Chayote mosaic virus	71030	2		Riboviria	Viruses; Riboviria; Tymovirales; Tymoviridae; Tymovirus
GCA_000862685.1	8033	Human papillomavirus type 90	333769	6		PolyoPapillo	Viruses; Papillomaviridae; Firstpapillomavirinae; Alphapapillomavirus; Alphapapillomavirus 14
GCA_000862705.1	11675	Eastern equine encephalitis virus	11021	3		Riboviria	Viruses; Riboviria; Togaviridae; Alphavirus
GCA_000862725.1	15186	Newcastle disease virus B1	139270	6		Riboviria	Viruses; Riboviria; Negarnaviricota; Haploviricotina; Monjiviricetes; Mononegavirales; Paramyxoviridae; Avulavirus; Avian avulavirus 1
GCA_000862745.1	15428	Porcine reproductive and respiratory syndrome virus 1	1965066	8		Riboviria	Viruses; Riboviria; Nidovirales; Arnidovirineae; Arteriviridae; Variarterivirinae; Betaarterivirus; Eurpobartevirus; Betaarterivirus suid 1
GCA_000862765.1	1768	Porcine circovirus 2	85708	2		CressDNAParvo	Viruses; Circoviridae; Circovirus
GCA_000862785.1	1339	Tomato leaf curl China betasatellite	278069	1		NA	Viruses; Tolecusatellitidae; Betasatellite
GCA_000862805.1	7989	Human papillomavirus type 61	37116	7		PolyoPapillo	Viruses; Papillomaviridae; Firstpapillomavirinae; Alphapapillomavirus; Alphapapillomavirus 3
GCA_000862825.1	7560	Human papillomavirus type 49	10616	6		PolyoPapillo	Viruses; Papillomaviridae; Firstpapillomavirinae; Betapapillomavirus; Betapapillomavirus 3
GCA_000862845.1	4276	Enterobacteria phage SP	12027	4		Riboviria	Viruses; Riboviria; Leviviridae; Allolevivirus; Escherichia virus FI
GCA_000862865.1	12333	Border disease virus X818	56948	1		Riboviria	Viruses; Riboviria; Flaviviridae; Pestivirus; Pestivirus D
GCA_000862885.1	8170	Procyon lotor papillomavirus 1	312349	8	papillomatous skin lesion	PolyoPapillo	Viruses; Papillomaviridae; Firstpapillomavirinae; Lambdapapillomavirus; Lambdapapillomavirus 4
GCA_000862905.1	9704	Potato virus Y	12216	2		Riboviria	Viruses; Riboviria; Potyviridae; Potyvirus
GCA_000862925.1	9667	Bean pod mottle virus	12260	3		Riboviria	Viruses; Riboviria; Picornavirales; Secoviridae; Comovirinae; Comovirus
GCA_000862945.1	9871	Parsnip yellow fleck virus	12777	1		Riboviria	Viruses; Riboviria; Picornavirales; Secoviridae; Sequivirus
GCA_000862965.1	27608	Infectious bronchitis virus	11120	7		Riboviria	Viruses; Riboviria; Nidovirales; Cornidovirineae; Coronaviridae; Orthocoronavirinae; Gammacoronavirus; Igacovirus; Avian coronavirus
GCA_000863005.1	11835	Onyong-nyong virus	2169701	2		Riboviria	Viruses; Riboviria; Togaviridae; Alphavirus
GCA_000863045.1	11860	Dobrava-Belgrade orthohantavirus	1980467	3		Riboviria	Viruses; Riboviria; Negarnaviricota; Polyploviricotina; Ellioviricetes; Bunyavirales; Hantaviridae; Mammantavirinae; Orthohantavirus
GCA_000863085.1	4449	Rice yellow mottle virus	31744	4		Riboviria	Viruses; Riboviria; Solemoviridae; Sobemovirus
GCA_000863105.1	4194	Southern cowpea mosaic virus	196398	3		Riboviria	Viruses; Riboviria; Solemoviridae; Sobemovirus
GCA_000863125.1	11141	Tick-borne encephalitis virus	11084	3		Riboviria	Viruses; Riboviria; Flaviviridae; Flavivirus
GCA_000863145.1	9532	Bean yellow mosaic virus	12197	1		Riboviria	Viruses; Riboviria; Potyviridae; Potyvirus
GCA_000863165.1	10871	Louping ill virus	11086	3		Riboviria	Viruses; Riboviria; Flaviviridae; Flavivirus
GCA_000863185.1	10820	Sweet potato feathery mottle virus	12844	1		Riboviria	Viruses; Riboviria; Potyviridae; Potyvirus
GCA_000863205.1	7414	Enterovirus E	12064	2		Riboviria	Viruses; Riboviria; Picornavirales; Picornaviridae; Enterovirus
GCA_000863225.1	9515	Maize dwarf mosaic virus	12203	1		Riboviria	Viruses; Riboviria; Potyviridae; Potyvirus
GCA_000863245.1	7055	Tremovirus A	70796	2		Riboviria	Viruses; Riboviria; Picornavirales; Picornaviridae; Tremovirus
GCA_000863265.1	9760	Japanese yam mosaic virus	79917	1		Riboviria	Viruses; Riboviria; Potyviridae; Potyvirus
GCA_000863305.1	8612	Hop latent virus	104263	6		Riboviria	Viruses; Riboviria; Tymovirales; Betaflexiviridae; Quinvirinae; Carlavirus
GCA_000863325.1	8134	Foot-and-mouth disease virus - type O	12118	1		Riboviria	Viruses; Riboviria; Picornavirales; Picornaviridae; Aphthovirus; Foot-and-mouth disease virus
GCA_000863365.1	10685	Alkhumra hemorrhagic fever virus	172148	2		Riboviria	Viruses; Riboviria; Flaviviridae; Flavivirus; Kyasanur Forest disease virus
GCA_000863385.1	11411	Mayaro virus	59301	3		Riboviria	Viruses; Riboviria; Togaviridae; Alphavirus
GCA_000863425.1	7491	Porcine sapelovirus 1	1002921	1		Riboviria	Viruses; Riboviria; Picornavirales; Picornaviridae; Sapelovirus; Sapelovirus A
GCA_000863445.1	9878	Wild potato mosaic virus	187977	2		Riboviria	Viruses; Riboviria; Potyviridae; Potyvirus
GCA_000863465.1	9835	Turnip mosaic virus	12230	1		Riboviria	Viruses; Riboviria; Potyviridae; Potyvirus
GCA_000863485.1	3883	Pelargonium line pattern virus	167019	4		Riboviria	Viruses; Riboviria; Tombusviridae; Procedovirinae; Pelarspovirus
GCA_000863505.1	180500	Escherichia virus RB43	115991	287		Caudovirales	Viruses; Caudovirales; Myoviridae; Tevenvirinae
GCA_000863525.1	15646	Human rubulavirus 2	1979160	7		Riboviria	Viruses; Riboviria; Negarnaviricota; Haploviricotina; Monjiviricetes; Mononegavirales; Paramyxoviridae; Rubulavirus
GCA_000863545.1	8587	Heterosigma akashiwo RNA virus SOG263	239720	2		Riboviria	Viruses; Riboviria; Picornavirales; Marnaviridae; Marnavirus; Heterosigma akashiwo RNA virus
GCA_000863565.1	11014	Murray Valley encephalitis virus	11079	1		Riboviria	Viruses; Riboviria; Flaviviridae; Flavivirus
GCA_000863585.1	8507	Human T-cell leukemia virus type I	11908	5		Retrovirales	Viruses; Ortervirales; Retroviridae; Orthoretrovirinae; Deltaretrovirus; Primate T-lymphotropic virus 1
GCA_000863625.1	18246	Nipah henipavirus	121791	8		Riboviria	Viruses; Riboviria; Negarnaviricota; Haploviricotina; Monjiviricetes; Mononegavirales; Paramyxoviridae; Orthoparamyxovirinae; Henipavirus
GCA_000863645.1	9611	Pennisetum mosaic virus	221262	1		Riboviria	Viruses; Riboviria; Potyviridae; Potyvirus
GCA_000863665.1	7276	Xipapillomavirus 1	10561	5		PolyoPapillo	Viruses; Papillomaviridae; Firstpapillomavirinae; Xipapillomavirus
GCA_000863685.1	7434	Human papillomavirus 9	10621	7		PolyoPapillo	Viruses; Papillomaviridae; Firstpapillomavirinae; Betapapillomavirus; Betapapillomavirus 2
GCA_000863705.1	7761	Deltapapillomavirus 3	56144	7		PolyoPapillo	Viruses; Papillomaviridae; Firstpapillomavirinae; Deltapapillomavirus
GCA_000863725.1	5097	Canine minute virus	329639	3		NA	Viruses; Parvoviridae; Parvovirinae; Bocaparvovirus; Carnivore bocaparvovirus 1
GCA_000863745.1	149622	Chrysodeixis chalcites nucleopolyhedrovirus	320432	153		BaculoNudi	Viruses; Baculoviridae; Alphabaculovirus
GCA_000863765.1	29429	Fiji disease virus	77698	12		Riboviria	Viruses; Riboviria; Reoviridae; Spinareovirinae; Fijivirus
GCA_000863785.1	8512	Peanut stunt virus	12313	4		Riboviria	Viruses; Riboviria; Bromoviridae; Cucumovirus
GCA_000863805.1	5130	JC polyomavirus	10632	4		PolyoPapillo	Viruses; Polyomaviridae; Betapolyomavirus; Human polyomavirus 2
GCA_000863825.1	1363	Tomato yellow leaf curl China alphasatellite	240557	1	tomato	CressDNAParvo	Viruses; Alphasatellitidae; Geminialphasatellitinae; Colecusatellite
GCA_000863845.1	7614	Human papillomavirus type 41	10589	6		PolyoPapillo	Viruses; Papillomaviridae; Firstpapillomavirinae; Nupapillomavirus; Nupapillomavirus 1
GCA_000863865.1	5307	Murine polyomavirus strain BG	179241	5		PolyoPapillo	Viruses; Polyomaviridae; Alphapolyomavirus; Mus musculus polyomavirus 1
GCA_000863885.1	6907	Stenotrophomonas phage SMA9	334856	15		Inoviridae	Viruses; Inoviridae; Stenotrophomonas virus SMA9
GCA_000863905.1	6000	Chaetoceros protobacilladnavirus 1	2170140	4		CressDNAParvo	Viruses; Bacilladnaviridae; Protobacilladnavirus
GCA_000863925.1	9623	Simian immunodeficiency virus	11723	7		Retrovirales	Viruses; Ortervirales; Retroviridae; Orthoretrovirinae; Lentivirus
GCA_000863945.2	7904	Human papillomavirus type 16	333760	7		PolyoPapillo	Viruses; Papillomaviridae; Firstpapillomavirinae; Alphapapillomavirus; Alphapapillomavirus 9
GCA_000863965.1	7723	Human papillomavirus type 34	333764	5		PolyoPapillo	Viruses; Papillomaviridae; Firstpapillomavirinae; Alphapapillomavirus; Alphapapillomavirus 11
GCA_000863985.1	7945	Deltapapillomavirus 4	337052	8		PolyoPapillo	Viruses; Papillomaviridae; Firstpapillomavirinae; Deltapapillomavirus
GCA_000864005.1	7654	Norwalk virus	11983	3		Riboviria	Viruses; Riboviria; Caliciviridae; Norovirus
GCA_000864025.1	30889	Haloarcula hispanica virus SH1	326574	48		Sphaerolipoviridae	Viruses; Sphaerolipoviridae; Alphasphaerolipovirus
GCA_000864045.1	1991	Duck circovirus	324685	2		CressDNAParvo	Viruses; Circoviridae; Circovirus
GCA_000864065.1	1355	Sida yellow vein virus satellite DNA beta	326489	1	diseased plant leaves	NA	Viruses; Tolecusatellitidae; Betasatellite; unclassified Begomovirus-associated DNA beta-like sequences
GCA_000864085.1	16852	Tomato chlorosis virus	67754	10		Riboviria	Viruses; Riboviria; Closteroviridae; Crinivirus
GCA_000864105.1	13660	Influenza A virus (A/goose/Guangdong/1/1996(H5N1))	93838	8		Riboviria	Viruses; Riboviria; Negarnaviricota; Polyploviricotina; Insthoviricetes; Articulavirales; Orthomyxoviridae; Alphainfluenzavirus; Influenza A virus; H5N1 subtype
GCA_000864125.1	134394	Trichoplusia ni single nucleopolyhedrovirus	332054	132		BaculoNudi	Viruses; Baculoviridae; Alphabaculovirus
GCA_000864165.1	37253	Bacillus phage Gamma	347962	55		Caudovirales	Viruses; Caudovirales; Siphoviridae; Wbetavirus; unclassified Wbetavirus
GCA_000864185.1	16494	Grapevine leafroll-associated virus 2	64003	8		Riboviria	Viruses; Riboviria; Closteroviridae; Closterovirus
GCA_000864205.1	63649	Alphaproteobacteria virus phiJl001	279383	88		Caudovirales	Viruses; Caudovirales; Siphoviridae; Yuavirus
GCA_000864225.1	18010	Rotavirus C	36427	11		Riboviria	Viruses; Riboviria; Reoviridae; Sedoreovirinae; Rotavirus
GCA_000864245.1	18061	Adult diarrheal rotavirus strain J19	335103	11		Riboviria	Viruses; Riboviria; Reoviridae; Sedoreovirinae; Rotavirus; Rotavirus H
GCA_000864265.1	4588	Rosellinia necatrix partitivirus 1-W8	235994	2	diseased root of grapevine	Riboviria	Viruses; Riboviria; Partitiviridae; Betapartitivirus; Rosellinia necatrix virus 1
GCA_000864285.1	6181	Dulcamara mottle virus	70823	3		Riboviria	Viruses; Riboviria; Tymovirales; Tymoviridae; Tymovirus
GCA_000864305.1	7412	Bos taurus papillomavirus 7	1001533	5		PolyoPapillo	Viruses; Papillomaviridae; Firstpapillomavirinae; Dyoxipapillomavirus; Dyoxipapillomavirus 1
GCA_000864325.1	1384	Sida leaf curl alphasatellite	2169843	1		CressDNAParvo	Viruses; Alphasatellitidae; Geminialphasatellitinae; Colecusatellite
GCA_000864365.1	19906	Yunnan orbivirus	306276	11		Riboviria	Viruses; Riboviria; Reoviridae; Sedoreovirinae; Orbivirus
GCA_000864405.1	1354	Malvastrum leaf curl betasatellite	339965	1		NA	Viruses; Tolecusatellitidae; Betasatellite
GCA_000864445.1	40867	Bacillus virus Wbeta	359961	56	induced from B. cereus strain ATCC 11950; parental form of Gamma diagnostic phage	Caudovirales	Viruses; Caudovirales; Siphoviridae; Wbetavirus
GCA_000864485.1	132959	Hyphantria cunea nucleopolyhedrovirus	28288	144		BaculoNudi	Viruses; Baculoviridae; Alphabaculovirus
GCA_000864505.1	42999	Pseudomonas phage 73	347325	51		Caudovirales	Viruses; Caudovirales; Siphoviridae; Septimatrevirus; Pseudomonas virus 73
GCA_000864525.1	66015	Pseudomonas phage F8	347329	94		Caudovirales	Viruses; Caudovirales; Myoviridae; Pbunavirus; Pseudomonas virus F8
GCA_000864545.1	5486	Enterobacteria phage ID2 Moscow/ID/2001	511969	6		Microviridae	Viruses; Microviridae; Bullavirinae; Gequatrovirus; Escherichia virus Talmos
GCA_000864565.1	8197	PreXMRV-1	1038068	5		Retrovirales	Viruses; Ortervirales; Retroviridae; Orthoretrovirinae; Gammaretrovirus; unclassified Gammaretrovirus; Murine leukemia-related retroviruses; XMRV-related viruses
GCA_000864605.1	5278	Pyrrhula pyrrhula polyomavirus 1	1891751	5		PolyoPapillo	Viruses; Polyomaviridae; Gammapolyomavirus
GCA_000864625.1	53325	Clostridium virus phiCD119	320122	94		Caudovirales	Viruses; Caudovirales; Myoviridae; Lubbockvirus
GCA_000864645.1	39503	Vibriophage VP4	329886	53		Caudovirales	Viruses; Caudovirales; Podoviridae; Autographivirinae; Teseptimavirus; unclassified Teseptimavirus
GCA_000864665.1	8095	Deltapapillomavirus 1	10565	6		PolyoPapillo	Viruses; Papillomaviridae; Firstpapillomavirinae; Deltapapillomavirus
GCA_000864685.1	12301	Classical swine fever virus strain Eystrup	149596	1		Riboviria	Viruses; Riboviria; Flaviviridae; Pestivirus; Pestivirus C; Classical swine fever virus isolates
GCA_000864705.1	2828	Sweet potato leaf curl virus	100755	4		CressDNAParvo	Viruses; Geminiviridae; Begomovirus
GCA_000864725.1	7759	Human papillomavirus type 54	1671798	6		PolyoPapillo	Viruses; Papillomaviridae; Firstpapillomavirinae; Alphapapillomavirus; Alphapapillomavirus 13
GCA_000864745.1	8643	Cucumber mosaic virus	12305	7		Riboviria	Viruses; Riboviria; Bromoviridae; Cucumovirus
GCA_000864765.1	9181	Human immunodeficiency virus 1	11676	8		Retrovirales	Viruses; Ortervirales; Retroviridae; Orthoretrovirinae; Lentivirus
GCA_000864785.1	1367	Tobacco curly shoot alphasatellite	926844	2	tobacco	CressDNAParvo	Viruses; Alphasatellitidae; Geminialphasatellitinae; Colecusatellite
GCA_000864825.1	7438	Human papillomavirus type 96	247269	6	perilesional skin of a squamous cell carcinoma in situ, which also contained the HPV 96; from Australian non-immunosuppressed male 75 years of age	PolyoPapillo	Viruses; Papillomaviridae; Firstpapillomavirinae; Betapapillomavirus; Betapapillomavirus 5
GCA_000864845.1	7353	Human papillomavirus 4	10617	6		PolyoPapillo	Viruses; Papillomaviridae; Firstpapillomavirinae; Gammapapillomavirus; Gammapapillomavirus 1
GCA_000864885.1	29751	Severe acute respiratory syndrome-related coronavirus	694009	8		Riboviria	Viruses; Riboviria; Nidovirales; Cornidovirineae; Coronaviridae; Orthocoronavirinae; Betacoronavirus; Sarbecovirus
GCA_000864905.1	7919	Human papillomavirus type 10	333759	7		PolyoPapillo	Viruses; Papillomaviridae; Firstpapillomavirinae; Alphapapillomavirus; Alphapapillomavirus 2
GCA_000864925.1	7961	Human papillomavirus type 32	333763	7		PolyoPapillo	Viruses; Papillomaviridae; Firstpapillomavirinae; Alphapapillomavirus; Alphapapillomavirus 1
GCA_000864945.1	7860	Human papillomavirus type 2a	10584	7		PolyoPapillo	Viruses; Papillomaviridae; Firstpapillomavirinae; Alphapapillomavirus; Alphapapillomavirus 4
GCA_000864965.1	4789	Artichoke mottled crinkle virus	12142	4		Riboviria	Viruses; Riboviria; Tombusviridae; Procedovirinae; Tombusvirus
GCA_000864985.2	3187	Penicillium stoloniferum virus F	296210	3		Riboviria	Viruses; Riboviria; Partitiviridae; Gammapartitivirus
GCA_000865005.1	1355	Cotton leaf curl Bangalore betasatellite	307111	1		NA	Viruses; Tolecusatellitidae; Betasatellite; unclassified Begomovirus-associated DNA beta-like sequences
GCA_000865025.1	1347	Ludwigia yellow vein virus-associated DNA beta	325113	1		NA	Viruses; Tolecusatellitidae; Betasatellite; unclassified Begomovirus-associated DNA beta-like sequences
GCA_000865065.1	10649	Dengue virus 4	11070	1		Riboviria	Viruses; Riboviria; Flaviviridae; Flavivirus; Dengue virus
GCA_000865085.1	13697	Influenza A virus (A/New York/392/2004(H3N2))	335341	8	gender:M; age:16y	Riboviria	Viruses; Riboviria; Negarnaviricota; Polyploviricotina; Insthoviricetes; Articulavirales; Orthomyxoviridae; Alphainfluenzavirus; Influenza A virus; H3N2 subtype
GCA_000865105.1	5470	Sclerotinia sclerotiorum debilitation-associated RNA virus	213034	1		Riboviria	Viruses; Riboviria; Tymovirales; Alphaflexiviridae; Sclerodarnavirus
GCA_000865125.1	4530	Chlamydia phage 4	313629	5		Microviridae	Viruses; Microviridae; Gokushovirinae; Chlamydiamicrovirus; unclassified Chlamydiamicrovirus
GCA_000865145.1	28475	Breda virus	46473	7		Riboviria	Viruses; Riboviria; Nidovirales; Tornidovirineae; Tobaniviridae; Torovirinae; Torovirus; Renitovirus; Bovine torovirus
GCA_000865185.1	9035	Aurantiochytrium single-stranded RNA virus 01	674971	3		Riboviria	Viruses; Riboviria; Picornavirales; Marnaviridae; Labyrnavirus
GCA_000865205.1	24865	Mycoreovirus 3	311229	13		Riboviria	Viruses; Riboviria; Reoviridae; Spinareovirinae; Mycoreovirus
GCA_000865225.1	185683	Clostridium phage c-st	12336	207		Caudovirales	Viruses; Caudovirales; Siphoviridae; unclassified Siphoviridae
GCA_000865245.1	46219	Escherichia virus Rtp	355246	72		Caudovirales	Viruses; Caudovirales; Siphoviridae; Tunavirinae; Rtpvirus
GCA_000865265.1	11034	Kelp fly virus	340921	2		Riboviria	Viruses; Riboviria; unclassified Riboviria; unclassified ssRNA viruses; unclassified ssRNA positive-strand viruses
GCA_000865285.1	1365	Sida leaf curl virus-associated DNA beta	337824	1		NA	Viruses; Tolecusatellitidae; Betasatellite; unclassified Begomovirus-associated DNA beta-like sequences
GCA_000865305.1	12807	Lettuce necrotic yellows virus	32612	6		Riboviria	Viruses; Riboviria; Negarnaviricota; Haploviricotina; Monjiviricetes; Mononegavirales; Rhabdoviridae; Cytorhabdovirus; Lettuce necrotic yellows cytorhabdovirus
GCA_000865325.1	14071	Avian metapneumovirus	38525	10		Riboviria	Viruses; Riboviria; Negarnaviricota; Haploviricotina; Monjiviricetes; Mononegavirales; Pneumoviridae; Metapneumovirus
GCA_000865345.1	156487	Papiine alphaherpesvirus 2	340907	91		Herpesvirales	Viruses; Herpesvirales; Herpesviridae; Alphaherpesvirinae; Simplexvirus
GCA_000865365.1	46643	Xanthomonas phage OP2	331627	73		Caudovirales	Viruses; Caudovirales; Myoviridae; Vidavervirus; Xanthomonas virus OP2
GCA_000865405.1	5310	Tomato yellow spot virus	365523	5		CressDNAParvo	Viruses; Geminiviridae; Begomovirus
GCA_000865425.2	3962	Angelonia flower break virus	352882	4		Riboviria	Viruses; Riboviria; Tombusviridae; Procedovirinae; Alphacarmovirus
GCA_000865445.1	1331	TYLCCNV-[Y322] satellite DNA beta	366686	1		NA	Viruses; Tolecusatellitidae; Betasatellite; unclassified Begomovirus-associated DNA beta-like sequences
GCA_000865465.1	39199	Pseudomonas phage F10	347324	62		Caudovirales	Viruses; Caudovirales; Siphoviridae; unclassified Siphoviridae
GCA_000865485.1	59446	Pseudomonas virus M6	347328	83		Caudovirales	Viruses; Caudovirales; Siphoviridae; Yuavirus
GCA_000865505.1	8642	Tobacco streak virus	12317	4		Riboviria	Viruses; Riboviria; Bromoviridae; Ilarvirus
GCA_000865525.1	2750	Wheat dwarf virus - [Enkoping1]	290587	3		CressDNAParvo	Viruses; Geminiviridae; Mastrevirus; Wheat dwarf virus
GCA_000865565.1	7348	Human papillomavirus type 63	28311	6		PolyoPapillo	Viruses; Papillomaviridae; Firstpapillomavirinae; Mupapillomavirus; Mupapillomavirus 2
GCA_000865585.1	6227	Cymbidium mosaic virus	12178	3		Riboviria	Viruses; Riboviria; Tymovirales; Alphaflexiviridae; Potexvirus
GCA_000865625.1	13335	Human metapneumovirus	162145	9		Riboviria	Viruses; Riboviria; Negarnaviricota; Haploviricotina; Monjiviricetes; Mononegavirales; Pneumoviridae; Metapneumovirus
GCA_000865665.1	7857	Human papillomavirus type 18	333761	8		PolyoPapillo	Viruses; Papillomaviridae; Firstpapillomavirinae; Alphapapillomavirus; Alphapapillomavirus 7
GCA_000865685.1	7856	Human papillomavirus type 53	333765	9		PolyoPapillo	Viruses; Papillomaviridae; Firstpapillomavirinae; Alphapapillomavirus; Alphapapillomavirus 6
GCA_000865705.1	1346	Sida yellow mosaic China satellite DNA beta	291270	3		NA	Viruses; Tolecusatellitidae; Betasatellite; unclassified Begomovirus-associated DNA beta-like sequences
GCA_000865725.1	13658	Influenza A virus (A/Puerto Rico/8/1934(H1N1))	211044	8		Riboviria	Viruses; Riboviria; Negarnaviricota; Polyploviricotina; Insthoviricetes; Articulavirales; Orthomyxoviridae; Alphainfluenzavirus; Influenza A virus; H1N1 subtype
GCA_000865745.1	3801	Vicia cryptic virus	54289	2		Riboviria	Viruses; Riboviria; Partitiviridae; Alphapartitivirus
GCA_000865785.1	46072	Escherichia virus Jk06	1920998	90		Caudovirales	Viruses; Caudovirales; Siphoviridae; Tunavirinae; Rogunavirus
GCA_000865805.1	5465	Squash leaf curl China virus - [B]	269275	6		CressDNAParvo	Viruses; Geminiviridae; Begomovirus; Squash leaf curl China virus
GCA_000865825.1	407339	Emiliania huxleyi virus 86	181082	470	sea	NCLDV	Viruses; Phycodnaviridae; Coccolithovirus
GCA_000865845.1	62730	Acidianus two-tailed virus	315953	66		LigamenAmpullaBicaudaTurri	Viruses; Bicaudaviridae; Bicaudavirus
GCA_000865905.1	18954	J-virus	322067	8		Riboviria	Viruses; Riboviria; Negarnaviricota; Haploviricotina; Monjiviricetes; Mononegavirales; Paramyxoviridae; Orthoparamyxovirinae; Jeilongvirus; Jun jeilongvirus
GCA_000865925.1	44856	Burkholderia phage Bcep176	348137	71		Caudovirales	Viruses; Caudovirales; Siphoviridae; Stanholtvirus; unclassified Stanholtvirus
GCA_000865945.1	12670	Penicillium chrysogenum virus	158372	4		Riboviria	Viruses; Riboviria; Chrysoviridae; Alphachrysovirus
GCA_000865985.1	4375	Heterocapsa circularisquama RNA virus 01	2030964	2		Riboviria	Viruses; Riboviria; Alvernaviridae; Dinornavirus
GCA_000866005.1	5230	Simian virus 12	46771	5		PolyoPapillo	Viruses; Polyomaviridae; unclassified Polyomaviridae
GCA_000866025.1	15516	Menangle virus	152219	8		Riboviria	Viruses; Riboviria; Negarnaviricota; Haploviricotina; Monjiviricetes; Mononegavirales; Paramyxoviridae; Rubulavirinae; Pararubulavirus; Menangle pararubulavirus
GCA_000866045.1	45251	Escherichia virus K1E	344022	61		Caudovirales	Viruses; Caudovirales; Podoviridae; Autographivirinae; Zindervirus
GCA_000866065.1	13936	Oryza rufipogon alphaendornavirus	362692	1		Riboviria	Viruses; Riboviria; Endornaviridae; Alphaendornavirus
GCA_000866085.1	23227	Aedes pseudoscutellaris reovirus	341721	10		Riboviria	Viruses; Riboviria; Reoviridae; Spinareovirinae; Dinovernavirus
GCA_000866105.1	6582	Nerine virus X	333348	3		Riboviria	Viruses; Riboviria; Tymovirales; Alphaflexiviridae; Potexvirus
GCA_000866185.1	20849	Liao ning virus	246280	12		Riboviria	Viruses; Riboviria; Reoviridae; Sedoreovirinae; Seadornavirus
GCA_000866205.1	39104	Escherichia phage phiV10	343516	51		Caudovirales	Viruses; Caudovirales; Podoviridae; Uetakevirus; Escherichia virus phiV10
GCA_000866225.1	43365	Pseudomonas virus 119X	347326	51		Caudovirales	Viruses; Caudovirales; Podoviridae
GCA_000866245.1	10715	Mobala mammarenavirus	55097	4		Riboviria	Viruses; Riboviria; Negarnaviricota; Polyploviricotina; Ellioviricetes; Bunyavirales; Arenaviridae; Mammarenavirus
GCA_000866265.1	6068	Enterobacteria phage WA13	384643	9		Microviridae	Viruses; Microviridae; Bullavirinae; Alphatrevirus; unclassified Alphatrevirus; Enterobacteria phage WA13 sensu lato
GCA_000866285.1	10692	Ippy mammarenavirus	55096	3		Riboviria	Viruses; Riboviria; Negarnaviricota; Polyploviricotina; Ellioviricetes; Bunyavirales; Arenaviridae; Mammarenavirus
GCA_000866305.1	8226	Penaeid shrimp infectious myonecrosis virus	282786	2		Riboviria	Viruses; Riboviria; Totiviridae; unclassified Totiviridae
GCA_000866325.1	12333	Nora virus	363716	4	flies infected in 2005 by virus extracted from Drosophila Relish E20 flies	Riboviria	Viruses; Riboviria; unclassified Riboviria; unclassified ssRNA viruses; unclassified ssRNA positive-strand viruses
GCA_000866345.1	4215	Enterobacteria phage MX1	75723	5		Riboviria	Viruses; Riboviria; Leviviridae; Allolevivirus; Escherichia virus Qbeta
GCA_000866385.1	7610	Equus caballus papillomavirus 1	333920	7		PolyoPapillo	Viruses; Papillomaviridae; Firstpapillomavirinae; Zetapapillomavirus; Zetapapillomavirus 1
GCA_000866405.1	7815	Human papillomavirus type 1a	10583	5		PolyoPapillo	Viruses; Papillomaviridae; Firstpapillomavirinae; Mupapillomavirus; Mupapillomavirus 1
GCA_000866425.1	9644	Lily mottle virus	32624	1		Riboviria	Viruses; Riboviria; Potyviridae; Potyvirus
GCA_000866445.1	15948	Small ruminant morbillivirus	31604	7		Riboviria	Viruses; Riboviria; Negarnaviricota; Haploviricotina; Monjiviricetes; Mononegavirales; Paramyxoviridae; Orthoparamyxovirinae; Morbillivirus
GCA_000866465.1	6435	Potato virus X	12183	4		Riboviria	Viruses; Riboviria; Tymovirales; Alphaflexiviridae; Potexvirus
GCA_000866485.1	7855	Human papillomavirus type 26	333762	7		PolyoPapillo	Viruses; Papillomaviridae; Firstpapillomavirinae; Alphapapillomavirus; Alphapapillomavirus 5
GCA_000866505.1	7746	Human papillomavirus 5	333923	6		PolyoPapillo	Viruses; Papillomaviridae; Firstpapillomavirinae; Betapapillomavirus; Betapapillomavirus 1
GCA_000866525.1	1323	Ageratum yellow vein China betasatellite	329288	1		NA	Viruses; Tolecusatellitidae; Betasatellite; unclassified Begomovirus-associated DNA beta-like sequences
GCA_000866545.1	9695	Wisteria vein mosaic virus	201862	1		Riboviria	Viruses; Riboviria; Potyviridae; Potyvirus
GCA_000866565.1	6321	Penaeus monodon hepandensovirus 1	1513204	4		NA	Viruses; Parvoviridae; Densovirinae; Hepandensovirus; Decapod hepandensovirus 1
GCA_000866625.1	10707	Dengue virus 3	11069	1		Riboviria	Viruses; Riboviria; Flaviviridae; Flavivirus; Dengue virus
GCA_000866645.1	13530	Influenza A virus (A/Korea/426/1968(H2N2))	488241	8		Riboviria	Viruses; Riboviria; Negarnaviricota; Polyploviricotina; Insthoviricetes; Articulavirales; Orthomyxoviridae; Alphainfluenzavirus; Influenza A virus; H2N2 subtype
GCA_000866665.1	7009	Alstroemeria virus X	316983	4		Riboviria	Viruses; Riboviria; Tymovirales; Alphaflexiviridae; Potexvirus
GCA_000866685.1	1346	Cotton leaf curl Multan betasatellite	306025	1		NA	Viruses; Tolecusatellitidae; Betasatellite
GCA_000866705.1	39704	Enterobacteria phage K1F	344021	48		Caudovirales	Viruses; Caudovirales; Podoviridae; Autographivirinae; Teseptimavirus; unclassified Teseptimavirus
GCA_000866725.1	5299	Primate bocaparvovirus 1	1511871	4		NA	Viruses; Parvoviridae; Parvovirinae; Bocaparvovirus
GCA_000866745.1	36466	Lactobacillus phage Lc-Nu	146269	51		Caudovirales	Viruses; Caudovirales; Siphoviridae; unclassified Siphoviridae
GCA_000866765.1	4975	Coniothyrium minitans RNA virus	210827	2		Riboviria	Viruses; Riboviria; Totiviridae; Victorivirus
GCA_000866785.1	10940	Saint Louis encephalitis virus	11080	1		Riboviria	Viruses; Riboviria; Flaviviridae; Flavivirus
GCA_000866805.1	23115	Chum salmon reovirus CS	173082	11		Riboviria	Viruses; Riboviria; Reoviridae; Spinareovirinae; Aquareovirus; Aquareovirus A
GCA_000866865.1	135135	Ovine gammaherpesvirus 2	10398	79	Bos bovis T cell	Herpesvirales	Viruses; Herpesvirales; Herpesviridae; Gammaherpesvirinae; Macavirus
GCA_000866885.1	13952	Oryza sativa alphaendornavirus	362693	1	seedling leaf of Oryza sativa (japonica cultivar-group) Nipponbare	Riboviria	Viruses; Riboviria; Endornaviridae; Alphaendornavirus
GCA_000866905.1	1354	Bitter gourd leaf curl betasatellite	316106	1	infected leaf	NA	Viruses; Tolecusatellitidae; Betasatellite; unclassified Begomovirus-associated DNA beta-like sequences; Luffa puckering and leaf distortion-associated DNA beta
GCA_000866925.1	43785	Xanthomonas virus OP1	329254	59		Caudovirales	Viruses; Caudovirales; Siphoviridae; Xipdecavirus
GCA_000866965.1	10046	East Asian Passiflora virus	341167	1	isolated from hybrid passionfruit (Passiflora edulis x P. edulis f. flavicarpa) bearing malformed fruits	Riboviria	Viruses; Riboviria; Potyviridae; Potyvirus
GCA_000866985.1	6607	Alternanthera mosaic virus	85454	3		Riboviria	Viruses; Riboviria; Tymovirales; Alphaflexiviridae; Potexvirus
GCA_000867005.1	19838	Peruvian horse sickness virus	356862	10		Riboviria	Viruses; Riboviria; Reoviridae; Sedoreovirinae; Orbivirus
GCA_000867025.1	37974	Bacillus phage Fah	345922	53		Caudovirales	Viruses; Caudovirales; Siphoviridae; Wbetavirus; unclassified Wbetavirus
GCA_000867045.1	49639	Pseudomonas phage PA11	347327	69		Caudovirales	Viruses; Caudovirales; Podoviridae; unclassified Podoviridae
GCA_000867065.1	52162	Sodalis phage phiSG1	373126	64		Caudovirales	Viruses; Caudovirales; Podoviridae; unclassified Podoviridae
GCA_000867085.1	5486	Enterobacteria phage ID18	384642	6		Microviridae	Viruses; Microviridae; Bullavirinae; Gequatrovirus; Escherichia virus G4; Enterobacteria phage ID18 sensu lato
GCA_000867125.1	7454	Newbury agent 1	331642	2		Riboviria	Viruses; Riboviria; Caliciviridae; Nebovirus; Newbury 1 virus
GCA_000867145.1	10375	Gremmeniella abietina type B RNA virus XL1	374005	1		Riboviria	Viruses; Riboviria; Endornaviridae; Betaendornavirus; Gremmeniella abietina betaendornavirus 1
GCA_000867165.1	5059	Merremia mosaic virus	77813	6		CressDNAParvo	Viruses; Geminiviridae; Begomovirus
GCA_000867185.1	7722	Banana streak virus Acuminata Yunnan	334778	3		Retrovirales	Viruses; Ortervirales; Caulimoviridae; Badnavirus; unclassified Badnavirus; Banana streak virus
GCA_000867205.1	126629	Antheraea pernyi nucleopolyhedrovirus	161494	141		BaculoNudi	Viruses; Baculoviridae; Alphabaculovirus
GCA_000867225.1	240816	Campoletis sonorensis ichnovirus	10484	169		NCLDV	Viruses; Polydnaviridae; Ichnovirus
GCA_000867245.1	8739	Daphne virus S	216614	6		Riboviria	Viruses; Riboviria; Tymovirales; Betaflexiviridae; Quinvirinae; Carlavirus
GCA_000867285.1	7531	Dracaena mottle virus	380669	5		Retrovirales	Viruses; Ortervirales; Caulimoviridae; Badnavirus; unclassified Badnavirus
GCA_000867305.1	5192	Sida mosaic Sinaloa virus	367850	6		CressDNAParvo	Viruses; Geminiviridae; Begomovirus
GCA_000867325.1	13955	Black raspberry necrosis virus	367301	3		Riboviria	Viruses; Riboviria; Picornavirales; Secoviridae
GCA_000867345.1	34525	Mannheimia virus PHL101	376820	49		Caudovirales	Viruses; Caudovirales; Myoviridae; Peduovirinae; Peduovirus
GCA_000867365.1	7866	Tursiops truncatus papillomavirus 2	936060	6		PolyoPapillo	Viruses; Papillomaviridae; Firstpapillomavirinae; Upsilonpapillomavirus; Upsilonpapillomavirus 2
GCA_000867405.1	70654	Mycobacterium phage Cooper	373406	96		Caudovirales	Viruses; Caudovirales; Siphoviridae; Bclasvirinae; Coopervirus; Mycobacterium virus Cooper
GCA_000867425.1	64494	Mycobacterium phage PBI1	373410	79		Caudovirales	Viruses; Caudovirales; Siphoviridae; Pbi1virus; Mycobacterium virus PBI1
GCA_000867445.1	67188	Mycobacterium phage Qyrzula	373414	89		Caudovirales	Viruses; Caudovirales; Siphoviridae; Bclasvirinae; Rosebushvirus; Mycobacterium virus Godines
GCA_000867485.1	84264	Neodiprion abietis NPV	204507	87	larvae	BaculoNudi	Viruses; Baculoviridae; Gammabaculovirus; unclassified Gammabaculovirus
GCA_000867505.1	5486	Pepper yellow leaf curl Indonesia virus	292477	6		CressDNAParvo	Viruses; Geminiviridae; Begomovirus
GCA_000867525.1	8386	Passiflora latent virus	379892	4	C. quinoa mechanically inoculated with sap of a vine of P. edulis f. edulis Sims (purple passionfruit) passion dream cultivar	Riboviria	Viruses; Riboviria; Tymovirales; Betaflexiviridae; Quinvirinae; Carlavirus
GCA_000867545.1	16985	Melon yellow spot virus	89471	6	melon	Riboviria	Viruses; Riboviria; Negarnaviricota; Polyploviricotina; Ellioviricetes; Bunyavirales; Tospoviridae; unclassified Tospoviridae
GCA_000867565.1	6485	Hibiscus latent Singapore virus	185955	4		Riboviria	Viruses; Riboviria; Virgaviridae; Tobamovirus
GCA_000867625.1	40938	Phormidium virus WMP4	400567	49		Caudovirales	Viruses; Caudovirales; Podoviridae
GCA_000867645.1	34683	Geobacillus phage GBSV1	365048	51	hot spring	Caudovirales	Viruses; Caudovirales; Myoviridae; Svunavirus; Geobacillus virus GBSV1
GCA_000867685.1	5205	Corchorus yellow spot virus	403897	6		CressDNAParvo	Viruses; Geminiviridae; Begomovirus
GCA_000867705.1	1380	Tomato leaf curl virus-Pune-associated DNA beta	315392	1		NA	Viruses; Tolecusatellitidae; Betasatellite; unclassified Begomovirus-associated DNA beta-like sequences
GCA_000867725.1	26660	White bream virus	405554	5		Riboviria	Viruses; Riboviria; Nidovirales; Tornidovirineae; Tobaniviridae; Piscanivirinae; Bafinivirus; Blicbavirus
GCA_000867745.1	8281	Narcissus symptomless virus	367682	6	plant imported from Germany in 2001	Riboviria	Viruses; Riboviria; Tymovirales; Betaflexiviridae; Quinvirinae; Carlavirus; Nerine latent virus
GCA_000867785.1	7393	Micromys minutus papillomavirus 1	10568	6	lesion obtained from animals in a regional zoo	PolyoPapillo	Viruses; Papillomaviridae; Firstpapillomavirinae; Pipapillomavirus; Pipapillomavirus 2
GCA_000867805.1	8380	Rabbit vesivirus	303317	3		Riboviria	Viruses; Riboviria; Caliciviridae; Vesivirus; unclassified Vesivirus
GCA_000867825.1	321240	Paramecium bursaria Chlorella virus FR483	399781	350		NCLDV	Viruses; Phycodnaviridae; Chlorovirus; Paramecium bursaria Chlorella virus A1
GCA_000867845.1	44857	Staphylococcus virus 108PVL	360398	67		Caudovirales	Viruses; Caudovirales; Siphoviridae; Biseptimavirus
GCA_000867865.1	70153	Escherichia virus N4	10752	72		Caudovirales	Viruses; Caudovirales; Podoviridae; Enquatrovirus
GCA_000867885.1	36415	Pseudomonas virus DMS3	389469	54		Caudovirales	Viruses; Caudovirales; Siphoviridae; Casadabanvirus
GCA_000867905.1	36019	Streptococcus phage SMP	413066	56		Caudovirales	Viruses; Caudovirales; Siphoviridae; unclassified Siphoviridae
GCA_000867925.1	5207	Sida yellow mosaic Yucatan virus	408719	6		CressDNAParvo	Viruses; Geminiviridae; Begomovirus
GCA_000867945.1	43265	Staphylococcus virus phiETA2	326036	67		Caudovirales	Viruses; Caudovirales; Siphoviridae; Phietavirus
GCA_000867965.1	246642	Hyposoter fugitivus ichnovirus	265522	199	ovarian calyx fluid	NCLDV	Viruses; Polydnaviridae; Ichnovirus
GCA_000867985.1	45445	Erwinia amylovora phage Era103	418443	52		Caudovirales	Viruses; Caudovirales; Podoviridae; Autographivirinae; Zindervirus; Erwinia virus Era103
GCA_000868005.1	38197	Vibrio virus VP882	261726	54		Caudovirales	Viruses; Caudovirales; Myoviridae; Hapunavirus
GCA_000868025.1	38528	Streptococcus phage phi3396	423476	60		Caudovirales	Viruses; Caudovirales; Siphoviridae; unclassified Siphoviridae
GCA_000868045.1	29114	Bat coronavirus HKU9-1	424367	9		Riboviria	Viruses; Riboviria; Nidovirales; Cornidovirineae; Coronaviridae; Orthocoronavirinae; Betacoronavirus; Nobecovirus; Rousettus bat coronavirus HKU9
GCA_000868065.1	38239	Lactobacillus phage KC5a	363555	58		Caudovirales	Viruses; Caudovirales; Myoviridae; unclassified Myoviridae
GCA_000868105.1	7568	Sugarcane bacilliform MO virus	362399	4		Retrovirales	Viruses; Ortervirales; Caulimoviridae; Badnavirus
GCA_000868125.1	2063	Starling circovirus	349370	2		CressDNAParvo	Viruses; Circoviridae; Circovirus
GCA_000868145.1	7542	Capra hircus papillomavirus 1	338903	6	healthy skin of a seven-year-old female goat	PolyoPapillo	Viruses; Papillomaviridae; Firstpapillomavirinae; Phipapillomavirus; Phipapillomavirus 1
GCA_000868165.1	26083	Sparrow coronavirus HKU17	1159906	9		Riboviria	Viruses; Riboviria; Nidovirales; Cornidovirineae; Coronaviridae; Orthocoronavirinae; Deltacoronavirus; unclassified Deltacoronavirus
GCA_000868205.1	161475	Aeromonas virus 25	233894	230		Caudovirales	Viruses; Caudovirales; Myoviridae; Tulanevirus
GCA_000868225.1	7263	Human papillomavirus type 103	338323	5	cervicovaginal cells from 30 year old feamle with normal cytological screening test	PolyoPapillo	Viruses; Papillomaviridae; Firstpapillomavirinae; Gammapapillomavirus; Gammapapillomavirus 6
GCA_000868245.1	3667	Raphanus sativus cryptic virus 1	348449	2		Riboviria	Viruses; Riboviria; Partitiviridae; unclassified Partitiviridae
GCA_000868265.2	42289	Mycobacterium virus Halo	373407	59		Caudovirales	Viruses; Caudovirales; Siphoviridae; Liefievirus
GCA_000868285.1	64787	Mycobacterium phage PLot	373411	82		Caudovirales	Viruses; Caudovirales; Siphoviridae; Dclasvirinae; Plotvirus; Mycobacterium virus Plot
GCA_000868305.2	78296	Mycobacterium phage Wildcat	373415	127		Caudovirales	Viruses; Caudovirales; Siphoviridae; Wildcatvirus; Mycobacterium virus Wildcat
GCA_000868325.1	1358	Siegesbeckia yellow vein virus-[GD13]-associated DNA beta	371411	1		NA	Viruses; Tolecusatellitidae; Betasatellite; unclassified Begomovirus-associated DNA beta-like sequences; Siegesbeckia yellow vein virus-associated DNA beta
GCA_000868345.1	5900	Chickpea chlorotic stunt virus	328430	5		Riboviria	Viruses; Riboviria; Luteoviridae; Polerovirus
GCA_000868365.1	3573	Pseudomonas phage PRR1	12024	3		Riboviria	Viruses; Riboviria; Leviviridae; Levivirus; unclassified Levivirus
GCA_000868405.1	17232	Capsicum chlorosis virus	163325	5		Riboviria	Viruses; Riboviria; Negarnaviricota; Polyploviricotina; Ellioviricetes; Bunyavirales; Tospoviridae; Orthotospovirus; Capsicum chlorosis orthotospovirus
GCA_000868425.1	7382	Murine norovirus 1	223997	3	brain of interferon-alpha/beta/gamma receptor knock-out mouse	Riboviria	Viruses; Riboviria; Caliciviridae; Norovirus; Norwalk virus; Norovirus GV; Murine norovirus
GCA_000868465.1	28538	Lactococcus virus P008	83129	54		Caudovirales	Viruses; Caudovirales; Siphoviridae; Skunavirus
GCA_000868485.1	30510	Lactococcus virus 712	213769	58		Caudovirales	Viruses; Caudovirales; Siphoviridae; Skunavirus
GCA_000868525.1	9890	Pepper severe mosaic virus	12210	1		Riboviria	Viruses; Riboviria; Potyviridae; Potyvirus
GCA_000868545.2	132239	Anticarsia gemmatalis multiple nucleopolyhedrovirus	268591	149		BaculoNudi	Viruses; Baculoviridae; Alphabaculovirus
GCA_000868565.1	174059	Trichoplusia ni ascovirus 2c	328615	170		NCLDV	Viruses; Ascoviridae; Ascovirus; unclassified Ascovirus
GCA_000868605.1	10851	Blackberry virus Y	323118	1		Riboviria	Viruses; Riboviria; Potyviridae; Brambyvirus
GCA_000868625.1	1357	Malvastrum yellow mosaic virus satellite DNA beta	377463	2		NA	Viruses; Tolecusatellitidae; Betasatellite; unclassified Begomovirus-associated DNA beta-like sequences
GCA_000868645.1	131204	Ectropis obliqua nucleopolyhedrovirus	59376	126		BaculoNudi	Viruses; Baculoviridae; Alphabaculovirus
GCA_000868665.1	6662	Ralstonia phage RSS1	384360	10		Inoviridae	Viruses; Inoviridae; Ralstonia virus RSS1
GCA_000868685.1	1367	Potato apical leaf curl disease-associated satellite DNA beta	410826	2		NA	Viruses; Tolecusatellitidae; Betasatellite; unclassified Begomovirus-associated DNA beta-like sequences
GCA_000868705.1	38564	Yersinia phage Berlin	369257	42		Caudovirales	Viruses; Caudovirales; Podoviridae; Autographivirinae; Teseptimavirus; unclassified Teseptimavirus
GCA_000868725.1	10793	Sepik virus	44026	1		Riboviria	Viruses; Riboviria; Flaviviridae; Flavivirus
GCA_000868745.1	43420	Staphylococcus virus CNPH82	398839	68		Caudovirales	Viruses; Caudovirales; Siphoviridae; Phietavirus
GCA_000868765.1	6794	Maracuja mosaic virus	368736	5		Riboviria	Viruses; Riboviria; Virgaviridae; Tobamovirus
GCA_000868805.1	43282	Staphylococcus virus phiETA3	326037	67		Caudovirales	Viruses; Caudovirales; Siphoviridae; Phietavirus
GCA_000868825.1	131331	Spodoptera frugiperda multiple nucleopolyhedrovirus	10455	136		BaculoNudi	Viruses; Baculoviridae; Alphabaculovirus
GCA_000868845.2	10864	New Mapoon virus	499854	1		Riboviria	Viruses; Riboviria; Flaviviridae; Flavivirus; Kokobera virus
GCA_000868865.1	4172	Nootka lupine vein clearing virus	283876	4		Riboviria	Viruses; Riboviria; Tombusviridae; Procedovirinae; Alphacarmovirus
GCA_000868905.1	4431	Cucumber leaf spot virus	165432	4		Riboviria	Viruses; Riboviria; Tombusviridae; Procedovirinae; Aureusvirus
GCA_000868925.1	19212	Beilong virus	341053	9		Riboviria	Viruses; Riboviria; Negarnaviricota; Haploviricotina; Monjiviricetes; Mononegavirales; Paramyxoviridae; Orthoparamyxovirinae; Jeilongvirus; Beilong jeilongvirus
GCA_000868965.1	5079	Corvus monedula polyomavirus 1	1891748	6		PolyoPapillo	Viruses; Polyomaviridae; Gammapolyomavirus
GCA_000868985.1	147544	Agrotis segetum nucleopolyhedrovirus A	1962501	155		BaculoNudi	Viruses; Baculoviridae; Alphabaculovirus
GCA_000869005.1	38194	Streptomyces phage mu1/6	370623	56		Caudovirales	Viruses; Caudovirales; Siphoviridae; unclassified Siphoviridae
GCA_000869045.1	9548	Daphne mosaic virus	578107	1		Riboviria	Viruses; Riboviria; Potyviridae; Potyvirus
GCA_000869065.1	190054	Nile crocodilepox virus	1285600	172	oral lesions	NCLDV	Viruses; Poxviridae; Chordopoxvirinae; Crocodylidpoxvirus
GCA_000869085.1	4549	Sevenband grouper nervous necrosis virus	247507	3		Riboviria	Viruses; Riboviria; Nodaviridae; Betanodavirus; Redspotted grouper nervous necrosis virus
GCA_000869125.1	191100	Aedes taeniorhynchus iridescent virus	386586	154	larvae	NCLDV	Viruses; Iridoviridae; Betairidovirinae; Chloriridovirus; Invertebrate iridescent virus 3
GCA_000869145.1	74483	Mycobacterium virus 244	373403	135		Caudovirales	Viruses; Caudovirales; Siphoviridae; Kostyavirus
GCA_000869185.1	52047	Mycobacterium virus Che12	373405	93		Caudovirales	Viruses; Caudovirales; Siphoviridae; Fromanvirus
GCA_000869205.1	68427	Mycobacterium phage Orion	373409	98		Caudovirales	Viruses; Caudovirales; Siphoviridae; Bclasvirinae; Pegunavirus; Mycobacterium virus Pg1
GCA_000869225.1	69059	Mycobacterium phage Pipefish	373413	97		Caudovirales	Viruses; Caudovirales; Siphoviridae; Bclasvirinae; Pipefishvirus; Mycobacterium virus Pipefish
GCA_000869245.1	231801	Ranid herpesvirus 2	389214	158		Herpesvirales	Viruses; Herpesvirales; Alloherpesviridae; Batrachovirus
GCA_000869265.1	6858	Malva mosaic virus	392174	3		Riboviria	Viruses; Riboviria; Tymovirales; Alphaflexiviridae; Potexvirus
GCA_000869305.1	135454	Clanis bilineata nucleopolyhedrovirus	1307957	132		BaculoNudi	Viruses; Baculoviridae; Alphabaculovirus
GCA_000869325.1	7801	Canis familiaris papillomavirus 3	360397	7	skin lesions from seven-year-old Rhodesian ridgeback with canine epidermodysplasia verruciformis and in situ squamous cell carcinoma	PolyoPapillo	Viruses; Papillomaviridae; Firstpapillomavirinae; Chipapillomavirus; Chipapillomavirus 1
GCA_000869345.1	5225	Euphorbia mosaic virus - A [Mexico:Yucatan:2004]	429564	6		CressDNAParvo	Viruses; Geminiviridae; Begomovirus; Euphorbia mosaic virus
GCA_000869385.1	134417	Plutella xylostella multiple nucleopolyhedrovirus	379891	150		BaculoNudi	Viruses; Baculoviridae; Alphabaculovirus; Autographa californica multiple nucleopolyhedrovirus
GCA_000869405.1	17039	Strawberry chlorotic fleck-associated virus	399314	9		Riboviria	Viruses; Riboviria; Closteroviridae; Closterovirus
GCA_000869425.1	1898	Raven circovirus	345250	3		CressDNAParvo	Viruses; Circoviridae; Circovirus
GCA_000869465.1	5093	Desmodium leaf distortion virus	361731	6		CressDNAParvo	Viruses; Geminiviridae; Begomovirus
GCA_000869485.1	1358	Tomato leaf curl Karnataka betasatellite	1397670	2		NA	Viruses; Tolecusatellitidae; Betasatellite; unclassified Begomovirus-associated DNA beta-like sequences
GCA_000869505.1	7522	Mastomys coucha papillomavirus 2	392505	6		PolyoPapillo	Viruses; Papillomaviridae; Firstpapillomavirinae; Pipapillomavirus; Pipapillomavirus 2
GCA_000869525.1	1962	Finch circovirus	400122	2		CressDNAParvo	Viruses; Circoviridae; Circovirus
GCA_000869545.1	1373	Malvastrum yellow mosaic alphasatellite	377461	1		CressDNAParvo	Viruses; Alphasatellitidae; Geminialphasatellitinae; Colecusatellite
GCA_000869565.1	1346	Croton yellow vein mosaic betasatellite	411248	3	host leaf	NA	Viruses; Tolecusatellitidae; Betasatellite
GCA_000869585.1	152372	Thermus phage phiYS40	407392	151		Caudovirales	Viruses; Caudovirales; Myoviridae; unclassified Myoviridae
GCA_000869605.1	10837	Culex flavivirus	390844	2	Culex pipiens	Riboviria	Viruses; Riboviria; Flaviviridae; Flavivirus; unclassified Flavivirus
GCA_000869625.1	6485	Cucumber mottle virus	388038	4		Riboviria	Viruses; Riboviria; Virgaviridae; Tobamovirus
GCA_000869645.1	8570	Strawberry necrotic shock virus	243563	4		Riboviria	Viruses; Riboviria; Bromoviridae; Ilarvirus
GCA_000869665.1	7390	Possum enterovirus W1	263531	1		Riboviria	Viruses; Riboviria; Picornavirales; Picornaviridae; Enterovirus; Enterovirus F
GCA_000869685.1	288047	Acanthocystis turfacea chlorella virus 1	322019	353	endosymbiotic chlorella from the heliozoon Acanthocystis turfacea	NCLDV	Viruses; Phycodnaviridae; Chlorovirus
GCA_000869705.1	29186	Mal de Rio Cuarto virus	185954	12	greenhouse	Riboviria	Viruses; Riboviria; Reoviridae; Spinareovirinae; Fijivirus
GCA_000869745.1	9345	Homalodisca coagulata virus 1	2170238	3	Homalodisca coagulata	Riboviria	Viruses; Riboviria; Picornavirales; Dicistroviridae; Triatovirus
GCA_000869765.1	8116	Prune dwarf virus	33760	4		Riboviria	Viruses; Riboviria; Bromoviridae; Ilarvirus
GCA_000869785.1	44385	Escherichia virus K1-5	187764	50		Caudovirales	Viruses; Caudovirales; Podoviridae; Autographivirinae; Zindervirus
GCA_000869805.1	104710	Choristoneura fumiferana granulovirus	56947	116		BaculoNudi	Viruses; Baculoviridae; Betabaculovirus
GCA_000869825.1	30505	Pasteurella virus F108	342564	41		Caudovirales	Viruses; Caudovirales; Myoviridae; Peduovirinae; Hpunavirus
GCA_000869845.1	7259	Human papillomavirus type 101	915425	5	cervicovaginal cells from a 34 year old female with intraepithelial neoplasia grade 3	PolyoPapillo	Viruses; Papillomaviridae; Firstpapillomavirinae; Gammapapillomavirus; Gammapapillomavirus 6
GCA_000869865.1	153766	Mycobacterium phage Catera	373404	222		Caudovirales	Viruses; Caudovirales; Myoviridae; Bixzunavirus; Mycobacterium virus Bxz1
GCA_000869885.1	56852	Mycobacterium virus Llij	373408	95		Caudovirales	Viruses; Caudovirales; Siphoviridae; Cheoctovirus
GCA_000869905.1	56692	Mycobacterium virus PMC	373412	99		Caudovirales	Viruses; Caudovirales; Siphoviridae; Cheoctovirus
GCA_000869925.1	220859	Ranid herpesvirus 1	85655	171		Herpesvirales	Viruses; Herpesvirales; Alloherpesviridae; Batrachovirus
GCA_000869945.1	7711	Duck hepatitis A virus 1	1006061	1		Riboviria	Viruses; Riboviria; Picornavirales; Picornaviridae; Avihepatovirus; Avihepatovirus A
GCA_000869965.1	8539	Narcissus common latent virus	160844	4		Riboviria	Viruses; Riboviria; Tymovirales; Betaflexiviridae; Quinvirinae; Carlavirus
GCA_000869985.1	198050	Taterapox virus	28871	212		NCLDV	Viruses; Poxviridae; Chordopoxvirinae; Orthopoxvirus
GCA_000870005.1	177300	Synechococcus phage syn9	382359	199		Caudovirales	Viruses; Caudovirales; Myoviridae; unclassified Myoviridae
GCA_000870025.1	7970	Rousettus aegyptiacus papillomavirus 1	369584	8	basosquamous carcinoma on the left wing membranes of an Egyptian fruit bat	PolyoPapillo	Viruses; Papillomaviridae; Firstpapillomavirinae; Psipapillomavirus; Psipapillomavirus 1
GCA_000870065.1	168041	Leucania separata nucleopolyhedrovirus	1307956	135		BaculoNudi	Viruses; Baculoviridae; Alphabaculovirus
GCA_000870125.1	6279	Streptocarpus flower break virus	335187	4		Riboviria	Viruses; Riboviria; Virgaviridae; Tobamovirus
GCA_000870145.1	60238	Stx2-converting phage 86	379329	79		Caudovirales	Viruses; Caudovirales; Podoviridae; Sepvirinae; Traversvirus; unclassified Traversvirus
GCA_000870165.1	165890	Escherichia virus RB32	45406	262		Caudovirales	Viruses; Caudovirales; Myoviridae; Tevenvirinae; Tequatrovirus; unclassified Tequatrovirus
GCA_000870185.1	11545	Siniperca chuatsi rhabdovirus	373862	6		Riboviria	Viruses; Riboviria; Negarnaviricota; Haploviricotina; Monjiviricetes; Mononegavirales; Rhabdoviridae; unclassified Rhabdoviridae
GCA_000870205.1	2035	Gull circovirus	400121	3		CressDNAParvo	Viruses; Circoviridae; Circovirus
GCA_000870225.1	162109	Microcystis virus Ma-LMM01	340435	187		Caudovirales	Viruses; Caudovirales; Myoviridae
GCA_000870245.1	9004	Ralstonia phage RSM1	384359	16		Inoviridae	Viruses; Inoviridae; Habenivirus; Ralstonia virus RSM1
GCA_000870265.1	17481	Raspberry leaf mottle virus	326941	9		Riboviria	Viruses; Riboviria; Closteroviridae; Closterovirus
GCA_000870285.1	43128	Staphylococcus virus phiNM1	387907	65		Caudovirales	Viruses; Caudovirales; Siphoviridae; Phietavirus
GCA_000870305.1	44061	Staphylococcus phage phiNM3	387909	62		Caudovirales	Viruses; Caudovirales; Siphoviridae; Biseptimavirus; unclassified Biseptimavirus
GCA_000870325.1	42271	Archaeal BJ1 virus	416419	64	hypersaline lake	Caudovirales	Viruses; Caudovirales; Siphoviridae; unclassified Siphoviridae
GCA_000870345.1	10510	Entebbe bat virus	64283	1		Riboviria	Viruses; Riboviria; Flaviviridae; Flavivirus
GCA_000870365.1	44041	Staphylococcus virus PH15	399185	72		Caudovirales	Viruses; Caudovirales; Siphoviridae; Phietavirus
GCA_000870425.1	9816	Narcissus degeneration virus	394036	1		Riboviria	Viruses; Riboviria; Potyviridae; Potyvirus
GCA_000870445.1	7261	Dioscorea bacilliform SN virus	1755696	3		Retrovirales	Viruses; Ortervirales; Caulimoviridae; Badnavirus
GCA_000870465.1	10755	Ilheus virus	59563	1		Riboviria	Viruses; Riboviria; Flaviviridae; Flavivirus
GCA_000870485.1	9499	Israeli acute paralysis virus	294365	2		Riboviria	Viruses; Riboviria; Picornavirales; Dicistroviridae; Aparavirus
GCA_000870505.1	30286	Bat coronavirus HKU4-1	424359	9		Riboviria	Viruses; Riboviria; Nidovirales; Cornidovirineae; Coronaviridae; Orthocoronavirinae; Betacoronavirus; Merbecovirus; Tylonycteris bat coronavirus HKU4
GCA_000870525.1	6395	Rehmannia mosaic virus	425279	4		Riboviria	Viruses; Riboviria; Virgaviridae; Tobamovirus
GCA_000870565.1	56538	Clostridium virus phiC2	262071	96		Caudovirales	Viruses; Caudovirales; Myoviridae; Lubbockvirus
GCA_000870585.1	35741	Burkholderia virus phiE202	431893	44		Caudovirales	Viruses; Caudovirales; Myoviridae; Peduovirinae; Peduovirus
GCA_000870605.1	8855	Chrysanthemum virus B	12165	6		Riboviria	Viruses; Riboviria; Tymovirales; Betaflexiviridae; Quinvirinae; Carlavirus
GCA_000870625.1	25819	Rice gall dwarf virus	10986	12		Riboviria	Viruses; Riboviria; Reoviridae; Sedoreovirinae; Phytoreovirus
GCA_000870645.1	42572	Salmonella phage SETP3	424944	64		Caudovirales	Viruses; Caudovirales; Siphoviridae; Guernseyvirinae; Jerseyvirus; Salmonella virus SETP3
GCA_000870665.1	96944	Gryllus bimaculatus nudivirus	432587	96		BaculoNudi	Viruses; Nudiviridae; Alphanudivirus
GCA_000870705.1	1336	Honeysuckle yellow vein beta-[Japan:Fukui:2001]	435486	3	tomato	NA	Viruses; Tolecusatellitidae; Betasatellite; unclassified Begomovirus-associated DNA beta-like sequences; Honeysuckle yellow vein beta
GCA_000870725.1	5178	Tomato mild yellow leaf curl Aragua virus	1124577	5		CressDNAParvo	Viruses; Geminiviridae; Begomovirus
GCA_000870745.1	8676	Citrus variegation virus	37127	5	young leaf tissue	Riboviria	Viruses; Riboviria; Bromoviridae; Ilarvirus
GCA_000870765.1	11966	European bat 1 lyssavirus	57482	5		Riboviria	Viruses; Riboviria; Negarnaviricota; Haploviricotina; Monjiviricetes; Mononegavirales; Rhabdoviridae; Lyssavirus
GCA_000870785.1	5229	WU Polyomavirus	440266	4		PolyoPapillo	Viruses; Polyomaviridae; Betapolyomavirus; Human polyomavirus 4
GCA_000870805.1	11319	Solenopsis invicta virus 2	439491	6		Riboviria	Viruses; Riboviria; Picornavirales; Polycipiviridae; Sopolycivirus
GCA_000870845.1	40863	Geobacillus virus E2	447909	61	deep-sea hydrothermal field	Caudovirales	Viruses; Caudovirales; Siphoviridae; unclassified Siphoviridae
GCA_000870865.1	1372	Sida yellow vein Vietnam alphasatellite	447597	1		CressDNAParvo	Viruses; Alphasatellitidae; Geminialphasatellitinae; Colecusatellite
GCA_000870925.1	1349	Tomato leaf curl Philippine betasatellite	2173168	3	tomato	NA	Viruses; Tolecusatellitidae; Betasatellite
GCA_000870945.1	12424	Orchid fleck dichorhavirus	152177	6		Riboviria	Viruses; Riboviria; Negarnaviricota; Haploviricotina; Monjiviricetes; Mononegavirales; Rhabdoviridae; Dichorhavirus
GCA_000870965.1	5413	Kudzu mosaic virus	390437	5		CressDNAParvo	Viruses; Geminiviridae; Begomovirus
GCA_000870985.1	28203	Scotophilus bat coronavirus 512	693999	8		Riboviria	Viruses; Riboviria; Nidovirales; Cornidovirineae; Coronaviridae; Orthocoronavirinae; Alphacoronavirus; Pedacovirus
GCA_000871025.1	9659	Wild tomato mosaic virus	400396	1	wild tomato weed	Riboviria	Viruses; Riboviria; Potyviridae; Potyvirus
GCA_000871045.1	218948	Bacillus phage 0305phi8-36	458639	246		Caudovirales	Viruses; Caudovirales; Myoviridae; unclassified Myoviridae
GCA_000871065.2	42973	Staphylococcus phage tp310-3	445517	72		Caudovirales	Viruses; Caudovirales; Siphoviridae; Biseptimavirus; unclassified Biseptimavirus
GCA_000871085.1	84201	Thermus virus P23-45	466051	110		Caudovirales	Viruses; Caudovirales; Siphoviridae; Oshimavirus
GCA_000871105.1	40539	Streptococcus phage P9	403905	55		Caudovirales	Viruses; Caudovirales; Siphoviridae; unclassified Siphoviridae
GCA_000871125.1	137619	Listeria virus A511	40523	194		Caudovirales	Viruses; Caudovirales; Herelleviridae; Jasinkavirinae; Pecentumvirus
GCA_000871145.1	38124	Listeria phage A006	330399	60		Caudovirales	Viruses; Caudovirales; Siphoviridae; unclassified Siphoviridae
GCA_000871165.1	9711	Hepatitis C virus subtype 2a	31649	2		Riboviria	Viruses; Riboviria; Flaviviridae; Hepacivirus; Hepacivirus C; Hepatitis C virus genotype 2
GCA_000871185.1	52250	Mycobacterium virus Bethlehem	260121	85		Caudovirales	Viruses; Caudovirales; Siphoviridae; Fromanvirus
GCA_000871205.1	12055	Akabane virus	70566	3		Riboviria	Viruses; Riboviria; Negarnaviricota; Polyploviricotina; Ellioviricetes; Bunyavirales; Peribunyaviridae; Orthobunyavirus; Akabane orthobunyavirus
GCA_000871245.1	344691	Paramecium bursaria Chlorella virus AR158	380598	387		NCLDV	Viruses; Phycodnaviridae; Chlorovirus; unclassified Chlorovirus
GCA_000871265.1	43200	Pseudomonas phage LKD16	386792	55	pond water	Caudovirales	Viruses; Caudovirales; Podoviridae; Autographivirinae; Phikmvvirus; unclassified Phikmvvirus
GCA_000871305.1	9730	Moroccan watermelon mosaic virus	167129	1		Riboviria	Viruses; Riboviria; Potyviridae; Potyvirus
GCA_000871345.1	52975	Enterobacteria phage phiEcoM-GJ1	451705	73		Caudovirales	Viruses; Caudovirales; Myoviridae; unclassified Myoviridae
GCA_000871365.1	58663	Pseudomonas virus Yua	462590	78	water sample from local pond	Caudovirales	Viruses; Caudovirales; Siphoviridae; Yuavirus
GCA_000871385.1	39577	Acidianus filamentous virus 6	346882	63		LigamenAmpullaBicaudaTurri	Viruses; Ligamenvirales; Lipothrixviridae; Betalipothrixvirus
GCA_000871405.1	40881	Lactobacillus prophage Lj771	139871	66		Caudovirales	Viruses; Caudovirales; Myoviridae; unclassified Myoviridae
GCA_000871425.1	1370	Tomato leaf curl Joydebpur betasatellite	436243	1		NA	Viruses; Tolecusatellitidae; Betasatellite
GCA_000871465.1	295146	Cyprinid herpesvirus 3	180230	185	moribund koi from a producer in the eastern USA who had attended a koi show in New York	Herpesvirales	Viruses; Herpesvirales; Alloherpesviridae; Cyprinivirus
GCA_000871485.1	186262	Heliothis virescens ascovirus 3e	260797	173		NCLDV	Viruses; Ascoviridae; Ascovirus; Heliothis virescens ascovirus 3a
GCA_000871505.1	36690	Burkholderia virus phiE122	431892	49		Caudovirales	Viruses; Caudovirales; Myoviridae; Peduovirinae; Peduovirus
GCA_000871545.1	8115	Saffold virus	434309	2		Riboviria	Viruses; Riboviria; Picornavirales; Picornaviridae; Cardiovirus; Cardiovirus B; Theilovirus
GCA_000871565.1	1350	Tobacco leaf curl Japan betasatellite	2010326	2	tomato	NA	Viruses; Tolecusatellitidae; Betasatellite
GCA_000871585.1	124121	Spodoptera litura granulovirus	359919	128		BaculoNudi	Viruses; Baculoviridae; Betabaculovirus
GCA_000871605.1	43864	Staphylococcus virus 80alpha	53369	67		Caudovirales	Viruses; Caudovirales; Siphoviridae; Phietavirus
GCA_000871625.2	11930	European bat 2 lyssavirus	57483	5	brain	Riboviria	Viruses; Riboviria; Negarnaviricota; Haploviricotina; Monjiviricetes; Mononegavirales; Rhabdoviridae; Lyssavirus
GCA_000871645.1	29739	Propionibacterium phage PA6	376758	41		Caudovirales	Viruses; Caudovirales; Siphoviridae; Pahexavirus; Propionibacterium virus PA6
GCA_000871665.1	49902	Escherichia virus TLS	245685	82		Caudovirales	Viruses; Caudovirales; Siphoviridae; Tunavirinae; Tlsvirus
GCA_000871725.1	1378	Mimosa yellow leaf curl virus-associated DNA 1	447598	1		CressDNAParvo	Viruses; Alphasatellitidae; Geminialphasatellitinae; unclassified Begomovirus-associated alphasatellites
GCA_000871745.1	1340	Sida yellow vein Vietnam virus satellite DNA beta	447602	1		NA	Viruses; Tolecusatellitidae; Betasatellite; unclassified Begomovirus-associated DNA beta-like sequences
GCA_000871765.1	1344	Alternanthera yellow vein betasatellite	447606	2		NA	Viruses; Tolecusatellitidae; Betasatellite
GCA_000871805.1	5183	Tomato leaf curl Sinaloa virus	71186	5		CressDNAParvo	Viruses; Geminiviridae; Begomovirus
GCA_000871825.1	15180	Porcine rubulavirus	53179	8		Riboviria	Viruses; Riboviria; Negarnaviricota; Haploviricotina; Monjiviricetes; Mononegavirales; Paramyxoviridae; Rubulavirus
GCA_000871845.1	10723	Dengue virus 2 Thailand/16681/84	31634	1		Riboviria	Viruses; Riboviria; Flaviviridae; Flavivirus; Dengue virus; Dengue virus 2
GCA_000871865.1	9711	Banana bract mosaic virus	45661	1	banana crop	Riboviria	Viruses; Riboviria; Potyviridae; Potyvirus
GCA_000871925.1	8727	Coleus vein necrosis virus	404404	4		Riboviria	Viruses; Riboviria; Tymovirales; Betaflexiviridae; Quinvirinae; Carlavirus
GCA_000871945.1	83319	Thermus virus P74-26	466052	107		Caudovirales	Viruses; Caudovirales; Siphoviridae; Oshimavirus
GCA_000871965.1	58692	Mycobacterium phage Tweety	439809	106		Caudovirales	Viruses; Caudovirales; Siphoviridae; Cheoctovirus; Mycobacterium virus Tweety
GCA_000871985.1	42653	Listeria phage B025	330396	65		Caudovirales	Viruses; Caudovirales; Siphoviridae; Psavirus; unclassified Psavirus
GCA_000872005.1	17938	Staphylococcus phage SAP-2	470865	20	sewage	NA	Viruses; Caudovirales; Podoviridae; Picovirinae; Rosenblumvirus; unclassified Rosenblumvirus
GCA_000872025.1	9628	Hepatitis C virus (isolate Th580)	356421	1		Riboviria	Viruses; Riboviria; Flaviviridae; Hepacivirus; Hepacivirus C; Hepatitis C virus genotype 6; Hepatitis C virus subtype 6b
GCA_000872045.1	172764	Human gammaherpesvirus 4	10376	109	Burkitt lymphoma	Herpesvirales	Viruses; Herpesvirales; Herpesviridae; Gammaherpesvirinae; Lymphocryptovirus
GCA_000872065.1	5077	Black raspberry virus F	463392	2		Riboviria	Viruses; Riboviria; Totiviridae; Totivirus; unclassified Totivirus
GCA_000872085.1	1356	Tomato yellow dwarf disease associated satellite DNA beta-[Kochi]	427315	2	tomato with yellow dwarf symptoms	NA	Viruses; Tolecusatellitidae; Betasatellite; unclassified Begomovirus-associated DNA beta-like sequences
GCA_000872105.1	142072	Enterococcus phage phiEF24C	442493	214		Caudovirales	Viruses; Caudovirales; Herelleviridae; Brockvirinae; Kochikohdavirus; unclassified Kochikohdavirus
GCA_000872125.1	41593	Pseudomonas phage LKA1	386793	58	water	Caudovirales	Viruses; Caudovirales; Podoviridae; Autographivirinae; Phikmvvirus; Pseudomonas virus LKA1
GCA_000872145.1	7870	Spiroplasma virus SkV1CR23x	455649	11		NA	Viruses; Inoviridae; Vespertiliovirus
GCA_000872165.1	27751	Snake adenovirus 1	189830	24		Adenoviridae	Viruses; Adenoviridae; Atadenovirus; Snake atadenovirus A
GCA_000872185.1	53746	Mycobacterium phage Giles	480808	81	soil	Caudovirales	Viruses; Caudovirales; Siphoviridae; Gilesvirus; Mycobacterium virus Giles
GCA_000872205.1	170523	Escherichia phage JS98	293178	286		Caudovirales	Viruses; Caudovirales; Myoviridae; Tevenvirinae; Dhakavirus; Escherichia virus JS98
GCA_000872225.1	43011	Staphylococcus virus phiMR11	379501	68		Caudovirales	Viruses; Caudovirales; Siphoviridae; Phietavirus
GCA_000872245.1	36895	Acidianus filamentous virus 7	346883	57		LigamenAmpullaBicaudaTurri	Viruses; Ligamenvirales; Lipothrixviridae; Betalipothrixvirus
GCA_000872265.1	13071	Pineapple mealybug wilt-associated virus 1	180903	7		Riboviria	Viruses; Riboviria; Closteroviridae; Ampelovirus
GCA_000872285.1	169794	Helicoverpa armigera granulovirus	489830	165		BaculoNudi	Viruses; Baculoviridae; Betabaculovirus
GCA_000872305.1	15135	Sulfolobus spindle-shaped virus 4	459290	26	hot spring	FuselloGutta	Viruses; Fuselloviridae; Alphafusellovirus
GCA_000872325.1	7099	Rhinovirus C	463676	1	nasopharyngeal aspirates of patients	Riboviria	Viruses; Riboviria; Picornavirales; Picornaviridae; Enterovirus
GCA_000872345.1	14214	Plum bark necrosis stem pitting-associated virus	675077	6	bark	Riboviria	Viruses; Riboviria; Closteroviridae; Ampelovirus
GCA_000872365.1	7295	Bandicoot papillomatosis carcinomatosis virus type 1	479058	4	papillomatous and carcinomatous cutaneous lesions	PolyoPapillo	Viruses; Papillomaviridae; unclassified Papillomaviridae; non-primate mammal papillomaviruses
GCA_000872385.1	1361	Tomato leaf curl Bangalore virus-[Ban5] satellite DNA beta	486898	1		NA	Viruses; Tolecusatellitidae; Betasatellite
GCA_000872405.1	38179	Acidianus filamentous virus 8	346884	60		LigamenAmpullaBicaudaTurri	Viruses; Ligamenvirales; Lipothrixviridae; Betalipothrixvirus
GCA_000872425.2	186713	Ostreococcus tauri virus OtV5	1785753	236		NCLDV	Viruses; Phycodnaviridae; Prasinovirus
GCA_000872465.1	10729	Oliveros mammarenavirus	42764	4		Riboviria	Viruses; Riboviria; Negarnaviricota; Polyploviricotina; Ellioviricetes; Bunyavirales; Arenaviridae; Mammarenavirus
GCA_000872485.1	10448	Cupixi mammarenavirus	208899	3		Riboviria	Viruses; Riboviria; Negarnaviricota; Polyploviricotina; Ellioviricetes; Bunyavirales; Arenaviridae; Mammarenavirus
GCA_000872565.1	10406	Allpahuayo mammarenavirus	144752	3		Riboviria	Viruses; Riboviria; Negarnaviricota; Polyploviricotina; Ellioviricetes; Bunyavirales; Arenaviridae; Mammarenavirus
GCA_000872585.1	33507	Vibrio virus Kappa	493906	44	stool specimen from a cholera patient	Caudovirales	Viruses; Caudovirales; Myoviridae; Peduovirinae; Hpunavirus
GCA_000872605.1	26253	Gill-associated virus	96491	5		Riboviria	Viruses; Riboviria; Nidovirales; Ronidovirineae; Roniviridae; Okanivirinae; Okavirus; Tipravirus
GCA_000872625.1	6472	Abaca bunchy top virus	438782	6		CressDNAParvo	Viruses; Nanoviridae; Babuvirus
GCA_000872665.1	4743	Raphanus sativus cryptic virus 2	351495	4		Riboviria	Viruses; Riboviria; Partitiviridae; unclassified Partitiviridae
GCA_000872685.1	2746	Eragrostis streak virus	496807	4		CressDNAParvo	Viruses; Geminiviridae; Mastrevirus
GCA_000872705.1	62337	Azospirillum phage Cd	467481	112		Caudovirales	Viruses; Caudovirales; Siphoviridae; unclassified Siphoviridae
GCA_000872725.1	18762	Lactococcus phage asccphi28	503388	25		NA	Viruses; Caudovirales; Podoviridae; Picovirinae; unclassified Picovirinae
GCA_000872765.1	63395	Escherichia phage Min27	489779	93		Caudovirales	Viruses; Caudovirales; Podoviridae; Sepvirinae; Traversvirus; Escherichia virus Min27
GCA_000872785.1	1362	Ludwigia leaf distortion betasatellite [India:Amadalavalasa:Hibiscus:2007]	570832	1		NA	Viruses; Tolecusatellitidae; Betasatellite; unclassified Begomovirus-associated DNA beta-like sequences; Ludwigia leaf distortion betasatellite
GCA_000872825.1	111382	Escherichia virus EPS7	491003	181		Caudovirales	Viruses; Caudovirales; Siphoviridae; Tequintavirus
GCA_000872845.1	31686	Beluga whale coronavirus SW1	694015	15	whale liver	Riboviria	Viruses; Riboviria; Nidovirales; Cornidovirineae; Coronaviridae; Orthocoronavirinae; Gammacoronavirus; Cegacovirus
GCA_000872865.1	10458	Whitewater Arroyo mammarenavirus	46919	3		Riboviria	Viruses; Riboviria; Negarnaviricota; Polyploviricotina; Ellioviricetes; Bunyavirales; Arenaviridae; Mammarenavirus
GCA_000872885.1	4577	Ceratocystis polonica partitivirus	235434	2		Riboviria	Viruses; Riboviria; Partitiviridae; Betapartitivirus; Ceratocystis resinifera virus 1
GCA_000872905.1	8463	Eupatorium vein clearing virus	515444	10		Retrovirales	Viruses; Ortervirales; Caulimoviridae; Caulimovirus; unclassified Caulimovirus
GCA_000872925.1	10458	Flexal mammarenavirus	45220	3		Riboviria	Viruses; Riboviria; Negarnaviricota; Polyploviricotina; Ellioviricetes; Bunyavirales; Arenaviridae; Mammarenavirus
GCA_000872945.1	292637	Glypta fumiferanae ichnovirus	419435	182		Polydnaviridae	Viruses; Polydnaviridae; Ichnovirus
GCA_000872965.1	13221	Tomato torrado virus	370833	4		Riboviria	Viruses; Riboviria; Picornavirales; Secoviridae; Torradovirus
GCA_000872985.1	10815	Bussuquara virus	64304	1		Riboviria	Viruses; Riboviria; Flaviviridae; Flavivirus; Aroa virus
GCA_000873005.1	72415	Burkholderia virus BcepF1	417280	114		Caudovirales	Viruses; Caudovirales; Myoviridae; Pbunavirus
GCA_000873025.1	30482	Bat coronavirus HKU5-1	424363	10		Riboviria	Viruses; Riboviria; Nidovirales; Cornidovirineae; Coronaviridae; Orthocoronavirinae; Betacoronavirus; Merbecovirus; Pipistrellus bat coronavirus HKU5
GCA_000873065.1	5261	Botryotinia fuckeliana totivirus 1	425009	2		Riboviria	Viruses; Riboviria; Totiviridae; Totivirus; unclassified Totivirus
GCA_000873085.1	5040	KI polyomavirus Stockholm 60	423446	4		PolyoPapillo	Viruses; Polyomaviridae; Betapolyomavirus; Human polyomavirus 3
GCA_000873105.1	37446	Burkholderia virus phiE255	431894	52		Caudovirales	Viruses; Caudovirales; Myoviridae; Bcepmuvirus
GCA_000873125.1	38760	Ralstonia virus RSA1	406340	54		Caudovirales	Viruses; Caudovirales; Myoviridae; Peduovirinae; Peduovirus
GCA_000873165.1	15486	Mapuera rubulavirus	1979163	9		Riboviria	Viruses; Riboviria; Negarnaviricota; Haploviricotina; Monjiviricetes; Mononegavirales; Paramyxoviridae; Rubulavirus
GCA_000873185.1	4698	Fragaria chiloensis cryptic virus	335204	4		Riboviria	Viruses; Riboviria; Partitiviridae; unclassified Partitiviridae
GCA_000873205.1	4293	Maize white line mosaic virus	445227	5		Riboviria	Viruses; Riboviria; Tombusviridae; Procedovirinae; Aureusvirus
GCA_000873225.1	46214	Synechococcus virus Syn5	438482	57	Sargasso Sea	Caudovirales	Viruses; Caudovirales; Podoviridae; Autographivirinae
GCA_000873245.1	44520	Xanthomonas virus Xop411	470314	65		Caudovirales	Viruses; Caudovirales; Siphoviridae; Xipdecavirus
GCA_000873305.1	34659	Lactobacillus phage LL-H	12348	54		Caudovirales	Viruses; Caudovirales; Siphoviridae; unclassified Siphoviridae
GCA_000873325.1	1358	Mimosa yellow leaf curl virus satellite DNA beta	447600	1		NA	Viruses; Tolecusatellitidae; Betasatellite; unclassified Begomovirus-associated DNA beta-like sequences
GCA_000873345.1	1356	Tomato yellow leaf curl Vietnam betasatellite	447604	2		NA	Viruses; Tolecusatellitidae; Betasatellite
GCA_000873365.1	1346	Honeysuckle yellow vein mosaic disease associated satellite DNA beta-[Ibaraki]	417193	2	honeysuckle with yellow vein symptoms	NA	Viruses; Tolecusatellitidae; Betasatellite; unclassified Begomovirus-associated DNA beta-like sequences; Honeysuckle yellow vein mosaic disease associated satellite DNA beta
GCA_000873385.1	47382	Burkholderia virus BcepNY3	446807	68		Caudovirales	Viruses; Caudovirales; Myoviridae; Vidavervirus
GCA_000873405.1	5336	Corchorus golden mosaic virus	390436	5		CressDNAParvo	Viruses; Geminiviridae; Begomovirus
GCA_000873425.1	6375	Bell pepper mottle virus	368735	4		Riboviria	Viruses; Riboviria; Virgaviridae; Tobamovirus
GCA_000873445.1	35055	Bacillus virus 1	396034	51	hot spring	Caudovirales	Viruses; Caudovirales; Myoviridae; Svunavirus
GCA_000873465.1	9689	Telosma mosaic virus	400394	1	telosma crop	Riboviria	Viruses; Riboviria; Potyviridae; Potyvirus
GCA_000873485.1	8926	Marine RNA virus JP-B	439016	4	Jericho Pier	Riboviria	Viruses; Riboviria; Picornavirales; Marnaviridae; Locarnavirus; Jericarnavirus B
GCA_000873505.2	47785	Staphylococcus phage tp310-2	445516	69		Caudovirales	Viruses; Caudovirales; Siphoviridae; Triavirus; unclassified Triavirus
GCA_000873525.1	9636	Wheat eqlid mosaic virus	460364	1		Riboviria	Viruses; Riboviria; Potyviridae; Tritimovirus
GCA_000873545.1	79232	Lactococcus virus KSY1	388452	122		Caudovirales	Viruses; Caudovirales; Podoviridae
GCA_000873565.1	38867	Listeria phage A500	40522	62		Caudovirales	Viruses; Caudovirales; Siphoviridae; unclassified Siphoviridae
GCA_000873585.1	35822	Listeria phage P35	330398	56		Caudovirales	Viruses; Caudovirales; Siphoviridae; unclassified Siphoviridae
GCA_000873605.1	9343	Hepatitis C virus (isolate EUH1480)	356419	1		Riboviria	Viruses; Riboviria; Flaviviridae; Hepacivirus; Hepacivirus C; Hepatitis C virus genotype 5; Hepatitis C virus subtype 5a
GCA_000873625.1	51277	Mycobacterium phage U2	260120	87		Caudovirales	Viruses; Caudovirales; Siphoviridae; Fromanvirus; Mycobacterium virus U2
GCA_000873665.1	8406	RD114 retrovirus	11834	3		Retrovirales	Viruses; Ortervirales; Retroviridae; Orthoretrovirinae; Gammaretrovirus; unclassified Gammaretrovirus
GCA_000873685.1	368683	Paramecium bursaria Chlorella virus NY2A	46021	416		NCLDV	Viruses; Phycodnaviridae; Chlorovirus
GCA_000873725.1	5075	Squirrel monkey polyomavirus	452475	5	host's spleen	PolyoPapillo	Viruses; Polyomaviridae; Betapolyomavirus; Saimiri boliviensis polyomavirus 1
GCA_000873745.1	9570	Tobacco vein banding mosaic virus	33765	1		Riboviria	Viruses; Riboviria; Potyviridae; Potyvirus
GCA_000873765.1	37313	Thalassomonas phage BA3	469660	42		Caudovirales	Viruses; Caudovirales; Podoviridae; unclassified Podoviridae
GCA_000873785.1	8590	Phlox virus S	436066	6		Riboviria	Viruses; Riboviria; Tymovirales; Betaflexiviridae; Quinvirinae; Carlavirus
GCA_000873805.1	52414	Burkholderia phage BcepGomr	437329	72		Caudovirales	Viruses; Caudovirales; Siphoviridae; unclassified Siphoviridae
GCA_000873825.1	23814	Acidianus bottle-shaped virus	437444	45	hot acidic (93degC, pH1.5) spring	NA	Viruses; Ampullaviridae; Ampullavirus
GCA_000873845.1	47021	Enterobacteria phage cdtI	414970	55		Caudovirales	Viruses; Caudovirales; Siphoviridae; unclassified Siphoviridae
GCA_000873905.1	33985	Aeromonas virus phiO18P	393598	44		Caudovirales	Viruses; Caudovirales; Myoviridae; Peduovirinae; Hpunavirus
GCA_000873965.1	43249	Phormidium virus WMP3	440250	41		Caudovirales	Viruses; Caudovirales; Podoviridae
GCA_000874005.1	1342	Erectites yellow mosaic virus satellite DNA beta	447603	3		NA	Viruses; Tolecusatellitidae; Betasatellite; unclassified Begomovirus-associated DNA beta-like sequences
GCA_000874045.1	46365	Microbacterium phage Min1	446529	67		Caudovirales	Viruses; Caudovirales; Siphoviridae; Minunavirus; Microbacterium virus Min1
GCA_000874065.1	5174	Tomato severe rugose virus	158463	5		CressDNAParvo	Viruses; Geminiviridae; Begomovirus
GCA_000874105.1	1346	Okra leaf curl Mali virus satellite DNA beta	454128	1		NA	Viruses; Tolecusatellitidae; Betasatellite; unclassified Begomovirus-associated DNA beta-like sequences
GCA_000874125.1	9804	Basella rugose mosaic virus	373398	1		Riboviria	Viruses; Riboviria; Potyviridae; Potyvirus
GCA_000874145.1	9236	Marine RNA virus JP-A	439015	2	Jericho Pier	Riboviria	Viruses; Riboviria; Picornavirales; Marnaviridae; Sogarnavirus; Jericarnavirus A
GCA_000874165.2	42232	Staphylococcus phage tp310-1	445515	59		Caudovirales	Viruses; Caudovirales; Siphoviridae; Biseptimavirus; unclassified Biseptimavirus
GCA_000874185.2	42972	Corynebacterium phage BFK20	28358	60		Caudovirales	Viruses; Caudovirales; Siphoviridae; Sasvirus; Corynebacterium virus BFK20
GCA_000874205.1	70579	Corynebacterium phage P1201	384848	86		Caudovirales	Viruses; Caudovirales; Siphoviridae; Chunghsingvirus; Corynebacterium virus P1201
GCA_000874225.1	164270	Enterobacteria phage Phi1	448384	263		Caudovirales	Viruses; Caudovirales; Myoviridae; Tevenvirinae; Krischvirus; Escherichia virus phi1
GCA_000874245.1	48172	Listeria phage B054	330397	77		Caudovirales	Viruses; Caudovirales; Myoviridae; unclassified Myoviridae
GCA_000874265.1	9355	Hepatitis C virus ED43	356418	1		Riboviria	Viruses; Riboviria; Flaviviridae; Hepacivirus; Hepacivirus C; Hepatitis C virus genotype 4; Hepatitis C virus subtype 4a
GCA_000874285.1	9456	Hepatitis C virus (isolate NZL1)	356415	1		Riboviria	Viruses; Riboviria; Flaviviridae; Hepacivirus; Hepacivirus C; Hepatitis C virus genotype 3; Hepatitis C virus subtype 3a
GCA_000874305.1	36409	Pseudomonas virus MP22	397353	51		Caudovirales	Viruses; Caudovirales; Siphoviridae; Casadabanvirus
GCA_000874345.1	6718	Seal picornavirus type 1	471728	1	nasal epithelium, lymph node and lung	Riboviria	Viruses; Riboviria; Picornavirales; Picornaviridae; Aquamavirus; Aquamavirus A
GCA_000874365.1	1354	Mesta yellow vein mosaic virus-associated DNA beta	360580	1		NA	Viruses; Tolecusatellitidae; Betasatellite; unclassified Begomovirus-associated DNA beta-like sequences
GCA_000874385.1	11888	Amasya cherry disease associated chrysovirus	284687	4	found in symptomatic sweet and sour cherry trees affected by Amasya cherry disease	Riboviria	Viruses; Riboviria; Chrysoviridae; Alphachrysovirus
GCA_000874405.1	7582	Ursus maritimus papillomavirus 1	461322	6		PolyoPapillo	Viruses; Papillomaviridae; Firstpapillomavirinae; Omegapapillomavirus; Omegapapillomavirus 1
GCA_000874425.1	2736	Urochloa streak virus	520848	3		CressDNAParvo	Viruses; Geminiviridae; Mastrevirus
GCA_000874445.1	5808	Rose spring dwarf-associated virus	474454	6		Riboviria	Viruses; Riboviria; Luteoviridae; Luteovirus
GCA_000874465.1	44342	Staphylococcus virus phiMR25	487152	70		Caudovirales	Viruses; Caudovirales; Siphoviridae; Phietavirus
GCA_000874485.1	13111	Grivet simian foamy virus	2170196	8		Retrovirales	Viruses; Ortervirales; Retroviridae; Spumaretrovirinae; Simiispumavirus
GCA_000874525.1	5140	Tomato yellow vein streak virus	55216	5		CressDNAParvo	Viruses; Geminiviridae; Begomovirus
GCA_000874565.1	5381	Tomato mild mosaic virus	536086	5		CressDNAParvo	Viruses; Geminiviridae; Begomovirus
GCA_000874585.1	10387	Alternaria alternata virus 1	483537	4		Riboviria	Viruses; Riboviria; dsRNA viruses; unclassified dsRNA viruses
GCA_000874605.1	51478	Mycobacterium virus lockley	540067	90		Caudovirales	Viruses; Caudovirales; Siphoviridae; Fromanvirus
GCA_000874625.1	39816	Enterobacteria phage BA14	532074	43		Caudovirales	Viruses; Caudovirales; Podoviridae; Autographivirinae; Teseptimavirus; unclassified Teseptimavirus
GCA_000874645.1	70110	Mycobacterium phage Predator	543153	92		Caudovirales	Viruses; Caudovirales; Siphoviridae; Barnyardvirus; Mycobacterium virus Predator
GCA_000874665.1	8032	Capreolus capreolus papillomavirus 1	470214	6	cutaneous fibropapillomas	PolyoPapillo	Viruses; Papillomaviridae; Firstpapillomavirinae; Deltapapillomavirus; Deltapapillomavirus 5
GCA_000874685.1	68090	Mycobacterium phage Phaedrus	546184	95		Caudovirales	Viruses; Caudovirales; Siphoviridae; Bclasvirinae; Pipefishvirus; unclassified Pipefishvirus
GCA_000874705.1	4872	Ourmia melon virus	186786	3		Riboviria	Viruses; Riboviria; Botourmiaviridae; Ourmiavirus
GCA_000874725.1	6290	Diascia yellow mottle virus	547467	2		Riboviria	Viruses; Riboviria; Tymovirales; Tymoviridae; Tymovirus; unclassified Tymovirus
GCA_000874765.1	8089	Tursiops truncatus papillomavirus 1	936059	6	genital wart on penis	PolyoPapillo	Viruses; Papillomaviridae; Firstpapillomavirinae; Upsilonpapillomavirus; Upsilonpapillomavirus 1
GCA_000874785.1	47453	Iodobacteriophage phiPLPE	551895	76		Caudovirales	Viruses; Caudovirales; Myoviridae; unclassified Myoviridae
GCA_000874805.1	154641	Feldmannia species virus	39420	155		NCLDV	Viruses; Phycodnaviridae; Phaeovirus
GCA_000874825.1	5193	Magnaporthe oryzae virus 2	441999	2		Riboviria	Viruses; Riboviria; Totiviridae; Victorivirus
GCA_000874845.1	10451	Bear Canyon mammarenavirus	192848	3		Riboviria	Viruses; Riboviria; Negarnaviricota; Polyploviricotina; Ellioviricetes; Bunyavirales; Arenaviridae; Mammarenavirus
GCA_000874865.1	5387	Merkel cell polyomavirus	493803	5	skin	PolyoPapillo	Viruses; Polyomaviridae; Alphapolyomavirus; Human polyomavirus 5
GCA_000874885.1	8412	Ligustrum necrotic ringspot virus	478550	4		Riboviria	Viruses; Riboviria; Tymovirales; Betaflexiviridae; Quinvirinae; Carlavirus
GCA_000874925.1	7326	Human papillomavirus type 88	337054	6		PolyoPapillo	Viruses; Papillomaviridae; Firstpapillomavirinae; Gammapapillomavirus; Gammapapillomavirus 5
GCA_000874965.1	35543	Streptococcus virus 858	459845	42		Caudovirales	Viruses; Caudovirales; Siphoviridae; Brussowvirus
GCA_000874985.1	7674	Lolium latent virus	365150	3		Riboviria	Viruses; Riboviria; Tymovirales; Alphaflexiviridae; Lolavirus
GCA_000875025.1	45051	Salmonella phage Vi II-E1	424716	71		Caudovirales	Viruses; Caudovirales; Siphoviridae; Roufvirus; unclassified Roufvirus
GCA_000875045.1	8550	Hop mosaic virus	142843	5		Riboviria	Viruses; Riboviria; Tymovirales; Betaflexiviridae; Quinvirinae; Carlavirus
GCA_000875065.1	17505	Bean yellow disorder virus	267970	12		Riboviria	Viruses; Riboviria; Closteroviridae; Crinivirus
GCA_000875085.1	7351	Enterovirus J	1330521	1		Riboviria	Viruses; Riboviria; Picornavirales; Picornaviridae; Enterovirus
GCA_000875105.1	1388	Cotton leaf curl Gezira alphasatellite	679536	1		CressDNAParvo	Viruses; Alphasatellitidae; Geminialphasatellitinae; Colecusatellite
GCA_000875125.1	24908	Heliothis armigera cypovirus 5	332585	10		Riboviria	Viruses; Riboviria; Reoviridae; Spinareovirinae; Cypovirus; Cypovirus 5
GCA_000875145.1	5989	Chronic bee paralysis virus	180822	5		Riboviria	Viruses; Riboviria; unclassified Riboviria; unclassified ssRNA viruses; unclassified ssRNA positive-strand viruses
GCA_000875165.1	5534	Clerodendron golden mosaic virus	390438	7		CressDNAParvo	Viruses; Geminiviridae; Begomovirus
GCA_000875185.1	9742	Verbena virus Y	515446	1		Riboviria	Viruses; Riboviria; Potyviridae; Potyvirus
GCA_000875205.1	10658	Latino mammarenavirus	45221	4		Riboviria	Viruses; Riboviria; Negarnaviricota; Polyploviricotina; Ellioviricetes; Bunyavirales; Arenaviridae; Mammarenavirus
GCA_000875245.1	2740	Oat dwarf virus	497863	4	Avena sativa	CressDNAParvo	Viruses; Geminiviridae; Mastrevirus
GCA_000875265.1	7961	Human TMEV-like cardiovirus	511755	2		Riboviria	Viruses; Riboviria; Picornavirales; Picornaviridae; Cardiovirus; Cardiovirus B; Theilovirus
GCA_000875285.1	38815	Salmonella phage phiSG-JL2	529929	44	sewage water	Caudovirales	Viruses; Caudovirales; Podoviridae; Autographivirinae; Teseptimavirus; unclassified Teseptimavirus
GCA_000875305.1	316674	Pseudomonas phage 201phi2-1	198110	465		Caudovirales	Viruses; Caudovirales; Myoviridae; Phikzvirus; unclassified Phikzvirus
GCA_000875325.1	39136	Streptococcus phage PH15	537874	59		Caudovirales	Viruses; Caudovirales; Siphoviridae; unclassified Siphoviridae
GCA_000875385.1	11029	West Nile virus	11082	1		Riboviria	Viruses; Riboviria; Flaviviridae; Flavivirus
GCA_000875405.1	51621	Mycobacterium phage DD5	540064	89		Caudovirales	Viruses; Caudovirales; Siphoviridae; Fromanvirus; unclassified Fromanvirus
GCA_000875425.1	52892	Mycobacterium virus Pukovnik	540068	85		Caudovirales	Viruses; Caudovirales; Siphoviridae; Fromanvirus
GCA_000875445.1	39252	Enterobacteria phage EcoDS1	532075	48		Caudovirales	Viruses; Caudovirales; Podoviridae; Autographivirinae; Teseptimavirus; unclassified Teseptimavirus
GCA_000875465.1	137947	Escherichia phage V5	399183	212		Caudovirales	Viruses; Caudovirales; Myoviridae; Vequintavirinae; Vequintavirus; Escherichia virus V5
GCA_000875485.1	2780	Sweet potato leaf curl Spain virus	652717	4		CressDNAParvo	Viruses; Geminiviridae; Begomovirus; unclassified Begomovirus
GCA_000875505.1	76312	Mycobacterium virus Porky	546185	138		Caudovirales	Viruses; Caudovirales; Siphoviridae; Kostyavirus
GCA_000875525.1	4777	Epirus cherry virus	544686	3		Riboviria	Viruses; Riboviria; Botourmiaviridae; Ourmiavirus
GCA_000875565.1	4198	Cocksfoot mild mosaic virus	479060	3		Riboviria	Viruses; Riboviria; Tombusviridae; Procedovirinae; Panicovirus
GCA_000875585.1	39989	Lactobacillus phage Lrm1	496874	55		Caudovirales	Viruses; Caudovirales; Siphoviridae; unclassified Siphoviridae
GCA_000875605.1	64427	Pseudomonas phage LBL3	549445	87	local pond	Caudovirales	Viruses; Caudovirales; Myoviridae; Pbunavirus; Pseudomonas virus LBL3
GCA_000875625.1	5323	Okra mottle virus - [Brazil:okra]	555460	5	leaf	CressDNAParvo	Viruses; Geminiviridae; Begomovirus; Okra mottle virus
GCA_000875645.1	27165	Rhinolophus bat coronavirus HKU2	693998	8		Riboviria	Viruses; Riboviria; Nidovirales; Cornidovirineae; Coronaviridae; Orthocoronavirinae; Alphacoronavirus; Rhinacovirus
GCA_000875665.1	1371	Tomato yellow leaf curl betasatellite	391090	3		NA	Viruses; Tolecusatellitidae; Betasatellite; unclassified Begomovirus-associated DNA beta-like sequences
GCA_000878975.1	7742	Canis familiaris papillomavirus 4	464980	6	biopsy specimen of pigmented lesions from European pug	PolyoPapillo	Viruses; Papillomaviridae; Firstpapillomavirinae; Chipapillomavirus; Chipapillomavirus 2
GCA_000878995.1	1358	Radish leaf curl betasatellite	662596	2	plants showing leaf curl symptoms	NA	Viruses; Tolecusatellitidae; Betasatellite
GCA_000879015.1	10397	Serra do Navio mammarenavirus	2169996	3		Riboviria	Viruses; Riboviria; Negarnaviricota; Polyploviricotina; Ellioviricetes; Bunyavirales; Arenaviridae; Mammarenavirus
GCA_000879035.1	156179	Orgyia leucostigma nucleopolyhedrovirus	490711	148		BaculoNudi	Viruses; Baculoviridae; Alphabaculovirus
GCA_000879095.1	77554	Escherichia virus phiEco32	490103	124		Caudovirales	Viruses; Caudovirales; Podoviridae; Kuravirus
GCA_000879115.1	43548	Pseudomonas phage LUZ19	484896	55	hospital sewage sample	Caudovirales	Viruses; Caudovirales; Podoviridae; Autographivirinae; Phikmvvirus; unclassified Phikmvvirus
GCA_000879135.1	39245	Halomonas virus HAP1	499235	52		Caudovirales	Viruses; Caudovirales; Myoviridae; Hapunavirus
GCA_000879155.1	190032	Glossina pallidipes salivary gland hypertrophy virus	379529	174		BaculoNudi	Viruses; Hytrosaviridae; Glossinavirus; Glossina hytrovirus
GCA_000879175.1	6937	Asparagus virus 3	445435	3		Riboviria	Viruses; Riboviria; Tymovirales; Alphaflexiviridae; Potexvirus
GCA_000879235.1	10474	Chapare mammarenavirus	499556	3	human sera	Riboviria	Viruses; Riboviria; Negarnaviricota; Polyploviricotina; Ellioviricetes; Bunyavirales; Arenaviridae; Mammarenavirus
GCA_000879255.1	28326	Miniopterus bat coronavirus 1	694000	7		Riboviria	Viruses; Riboviria; Nidovirales; Cornidovirineae; Coronaviridae; Orthocoronavirinae; Alphacoronavirus; Minunacovirus
GCA_000879275.1	23676	American grass carp reovirus	465447	13		Riboviria	Viruses; Riboviria; Reoviridae; Spinareovirinae; Aquareovirus; Aquareovirus G
GCA_000879315.1	10684	Tamiami mammarenavirus	45223	3		Riboviria	Viruses; Riboviria; Negarnaviricota; Polyploviricotina; Ellioviricetes; Bunyavirales; Arenaviridae; Mammarenavirus
GCA_000879335.1	10094	Radish mosaic virus	328061	2		Riboviria	Viruses; Riboviria; Picornavirales; Secoviridae; Comovirinae; Comovirus
GCA_000879355.1	7713	Lamium leaf distortion virus	515320	6		Retrovirales	Viruses; Ortervirales; Caulimoviridae; Caulimovirus
GCA_000879375.1	4522	Ceratocystis resinifera virus 1	674982	2	Ceratocystis resinifera isolate LG115	Riboviria	Viruses; Riboviria; Partitiviridae; Betapartitivirus
GCA_000879395.1	23533	Cryphonectria parasitica mycoreovirus-1 (9B21)	230407	11		Riboviria	Viruses; Riboviria; Reoviridae; Spinareovirinae; Mycoreovirus; Mycoreovirus 1
GCA_000879415.1	5456	Ramie mosaic virus	486809	5		CressDNAParvo	Viruses; Geminiviridae; Begomovirus; Tomato leaf curl Hsinchu virus
GCA_000879435.1	5674	Melon aphid-borne yellows virus	471717	4		Riboviria	Viruses; Riboviria; Luteoviridae; Polerovirus
GCA_000879455.1	231255	Ralstonia phage phiRSL1	1980924	329		Caudovirales	Viruses; Caudovirales; Myoviridae; Mieseafarmvirus; Ralstonia virus RSL1
GCA_000879495.1	6381	Brugmansia mild mottle virus	402399	4		Riboviria	Viruses; Riboviria; Virgaviridae; Tobamovirus
GCA_000879515.1	5168	Macroptilium golden mosaic virus-[Jamaica:Wissadula:August Town]	475627	5		CressDNAParvo	Viruses; Geminiviridae; Begomovirus; Macroptilium golden mosaic virus
GCA_000879535.1	7212	Lettuce virus X	447171	5		Riboviria	Viruses; Riboviria; Tymovirales; Alphaflexiviridae; Potexvirus
GCA_000879555.1	5068	Tomato common mosaic virus	536084	6		CressDNAParvo	Viruses; Geminiviridae; Begomovirus
GCA_000879575.1	12145	Tomato marchitez virus	470166	3		Riboviria	Viruses; Riboviria; Picornavirales; Secoviridae; Torradovirus
GCA_000879595.1	53572	Mycobacterium virus KBG	540066	87	dirt	Caudovirales	Viruses; Caudovirales; Siphoviridae; Fromanvirus
GCA_000879615.1	29305	Lactococcus virus Bibb29	494269	55		Caudovirales	Viruses; Caudovirales; Siphoviridae; Skunavirus
GCA_000879635.1	69904	Mycobacterium phage Nigel	543152	94		Caudovirales	Viruses; Caudovirales; Siphoviridae; Bclasvirinae; Coopervirus; Mycobacterium virus Nigel
GCA_000879655.1	8305	Steller sea lion vesivirus	436911	3		Riboviria	Viruses; Riboviria; Caliciviridae; Vesivirus; unclassified Vesivirus
GCA_000879675.1	75811	Mycobacterium virus Kostya	546183	143		Caudovirales	Viruses; Caudovirales; Siphoviridae; Kostyavirus
GCA_000879715.1	1339	Malachra yellow vein mosaic virus-associated satellite DNA beta	488255	3		NA	Viruses; Tolecusatellitidae; Betasatellite; unclassified Begomovirus-associated DNA beta-like sequences
GCA_000879735.1	45625	Pseudomonas virus LUZ24	484895	68	hospital sewage sample	Caudovirales	Viruses; Caudovirales; Podoviridae; Bruynoghevirus
GCA_000879755.1	4700	Rose cryptic virus 1	492502	4		Riboviria	Viruses; Riboviria; Partitiviridae; unclassified Partitiviridae
GCA_000879775.1	7556	Bovine rhinitis B virus	693066	1		Riboviria	Viruses; Riboviria; Picornavirales; Picornaviridae; Aphthovirus
GCA_000879795.1	2845	Beet curly top Iran virus-[K]	501371	4		CressDNAParvo	Viruses; Geminiviridae; Becurtovirus; Beet curly top Iran virus
GCA_000879835.1	17163	Tomato zonate spot virus	460926	6		Riboviria	Viruses; Riboviria; Negarnaviricota; Polyploviricotina; Ellioviricetes; Bunyavirales; Tospoviridae; unclassified Tospoviridae
GCA_000879855.1	41172	Acidianus filamentous virus 9	512792	71		LigamenAmpullaBicaudaTurri	Viruses; Ligamenvirales; Lipothrixviridae; Betalipothrixvirus
GCA_000879875.1	28773	Miniopterus bat coronavirus HKU8	694001	8		Riboviria	Viruses; Riboviria; Nidovirales; Cornidovirineae; Coronaviridae; Orthocoronavirinae; Alphacoronavirus; Minunacovirus
GCA_000879895.1	55597	Lactococcus phage 1706	475178	76		Caudovirales	Viruses; Caudovirales; Siphoviridae; unclassified Siphoviridae
GCA_000879935.1	124279	Musca domestica salivary gland hypertrophy virus	523909	101		BaculoNudi	Viruses; Hytrosaviridae; Muscavirus; Musca hytrovirus
GCA_000879955.1	11752	Thottopalayam virus	1980493	3	Suncus murinus	Riboviria	Viruses; Riboviria; Negarnaviricota; Polyploviricotina; Ellioviricetes; Bunyavirales; Hantaviridae; Mammantavirinae; Thottimvirus; Thottopalayam thottimvirus
GCA_000879975.1	5920	Tobacco vein distorting virus	192203	5		Riboviria	Viruses; Riboviria; Luteoviridae; Polerovirus
GCA_000879995.1	9842	Algerian watermelon mosaic virus	515575	1		Riboviria	Viruses; Riboviria; Potyviridae; Potyvirus
GCA_000880015.1	10504	Paraguayan mammarenavirus	2169994	3		Riboviria	Viruses; Riboviria; Negarnaviricota; Polyploviricotina; Ellioviricetes; Bunyavirales; Arenaviridae; Mammarenavirus
GCA_000880055.1	27657	Turkey coronavirus	11152	8		Riboviria	Viruses; Riboviria; Nidovirales; Cornidovirineae; Coronaviridae; Orthocoronavirinae; Gammacoronavirus; Igacovirus; Avian coronavirus
GCA_000880095.1	7277	Bandicoot papillomatosis carcinomatosis virus type 2	500654	5		PolyoPapillo	Viruses; Papillomaviridae; unclassified Papillomaviridae; non-primate mammal papillomaviruses
GCA_000880115.1	12972	Macaque simian foamy virus	338478	6		Retrovirales	Viruses; Ortervirales; Retroviridae; Spumaretrovirinae; Spumavirus
GCA_000880135.1	5210	Wissadula golden mosaic St Thomas Virus	373593	5		CressDNAParvo	Viruses; Geminiviridae; Begomovirus; Wissadula golden mosaic virus
GCA_000880155.1	9656	Fritillary virus Y	332471	1		Riboviria	Viruses; Riboviria; Potyviridae; Potyvirus
GCA_000880175.1	5310	Blainvillea yellow spot virus	536081	6		CressDNAParvo	Viruses; Geminiviridae; Begomovirus
[truncated: 23,215 more rows]

## Sheet: S3
CheckV id	Data source	Original id	Genome length	VOG Lineage	GOLD Habitat	VirFinder score	VirFinder p-value	CheckV viral markers	CheckV microbial markers	Plasmid markers
[truncated: 76,262 more rows]

[truncated: 9 more sheets: S4, S5, S6, S7, S8, S9, S10, S11, S12]
